# Supplementary material for: Multi-omic approach characterises the neuroprotective role of retromer in regulating lysosomal health
Source: Nat Commun. 2023 May 29;14:3086. doi: 10.1038/s41467-023-38719-8 (PMC10227043; doi:10.1038/s41467-023-38719-8)
Supplement: Supplementary file 3 — Supplementary Data 1 [file 41467_2023_38719_MOESM3_ESM.xlsx]

## Sheet: Guide
	Integrated Proteomic and RNA-Seq of VPS35 KO Cells (Non-Normalised)
	Data from 5 different experiments using wild-type, VPS35 KO and VPS35-GFP-expressing rescue cells are presented, and headings are coloured:
	Surface Biotinylation
	LysoIP
	Growth Media Proteomics
	Whole Cell Proteomics
	RNA-Seq
	For each protein, a Uniprot accession, gene name and protein name are provided.
	Uniprot gene ontology descriptors, #peptides/unique peptides/PSMs and % coverage are available for each protein.
	Protein/RNA abundance in all experiments can be obtained by reading across from the row of a protein of interest.

## Sheet: Table S1 - Non Normalised
																																																	Stats
Inf	Inf	Inf	Inf	Inf	Inf	Inf	Inf	Inf	Inf	Inf	Inf										Inf	Inf			Inf	Inf	Inf	Inf	Inf	Inf	Inf	Inf	Inf	Inf	Inf	Inf	Inf	Inf	Inf	Inf	Inf	Inf	Inf	Inf
Accession Improvement				Accession Improvement	Accession Information	Accession Information	Accession Information	Accession Improvement	Accession Information	Accession Information	Accession Information	Uniprot Accession					Gene names (primary )	Protein names	Gene ontology (GO)	Notes	Databases		Status	Annotation	ID Metrics																				RNA_Info				Surface Biotinylation
OriginalAccession				OriginalMaster	OriginalMaster	OriginalMaster	OriginalMaster	ProtCandidates	ProtCandidates	ProtCandidates	ProtCandidates										Contaminant	Human			# Peptides	# Peptides	# Peptides	# Peptides	# PSMs	# PSMs	# PSMs	# PSMs	# Unique Peptides	# Unique Peptides	# Unique Peptides	# Unique Peptides	Coverage	Coverage	Coverage	Coverage	Protein FDR Confidence	Protein FDR Confidence	Protein FDR Confidence	Protein FDR Confidence	ensembl_gene_id	external_gene_name	Symbol	Removed_gene	VPS35 KO/Wild-Type
Surface_Bio	LysoIP	Media	Whole_Cell	Surface_Bio	LysoIP	Media	Whole_Cell	Surface_Bio	LysoIP	Media	Whole_Cell	Whole_Cell	Media	LysoIP	Surface_Bio	Full									Surface Biotinylation	LysoIP	Media	Total Proteome	Surface Biotinylation	LysoIP	Media	Total Proteome	Surface Biotinylation	LysoIP	Media	Total Proteome	Surface Biotinylation	LysoIP	Media	Total Proteome	Surface Biotinylation	LysoIP	Media	Total Proteome					Replicate Number
Surface_Bio_Inf_Accession.Information_OriginalAccession	LysoIP_Inf_Accession.Information_OriginalAccession	Media_Inf_Accession.Information_OriginalAccession	Whole_Cell_Inf_Accession.Information_OriginalAccession	Surface_Bio_Inf_Accession.Information_OriginalMaster	LysoIP_Inf_Accession.Information_OriginalMaster	Media_Inf_Accession.Information_OriginalMaster	Whole_Cell_Inf_Accession.Information_OriginalMaster	Surface_Bio_ProtCandidates	LysoIP_ProtCandidates	Media_ProtCandidates	Whole_Cell_ProtCandidates	Whole_Cell	Media	LysoIP	Surface_Bio	Full	Column1	Column2	Column3	Notes	Surface_Bio_Inf_Databases_Contaminant	Surface_Bio_Inf_Databases_Human	Column4	Column5	Surface_Bio_Inf_ID.Metrics_X_Peptides	LysoIP_Inf_ID.Metrics_X_Peptides	Media_Inf_ID.Metrics_X_Peptides	Whole_Cell_Inf_ID.Metrics_X_Peptides	Surface_Bio_Inf_ID.Metrics_X_PSMs	LysoIP_Inf_ID.Metrics_X_PSMs	Media_Inf_ID.Metrics_X_PSMs	Whole_Cell_Inf_ID.Metrics_X_PSMs	Surface_Bio_Inf_ID.Metrics_X_Unique.Peptides	LysoIP_Inf_ID.Metrics_X_Unique.Peptides	Media_Inf_ID.Metrics_X_Unique.Peptides	Whole_Cell_Inf_ID.Metrics_X_Unique.Peptides	Surface_Bio_Inf_ID.Metrics_Coverage	LysoIP_Inf_ID.Metrics_Coverage	Media_Inf_ID.Metrics_Coverage	Whole_Cell_Inf_ID.Metrics_Coverage	Surface_Bio_Inf_ID.Metrics_Protein.FDR.Confidence	LysoIP_Inf_ID.Metrics_Protein.FDR.Confidence	Media_Inf_ID.Metrics_Protein.FDR.Confidence	Whole_Cell_Inf_ID.Metrics_Protein.FDR.Confidence	Column6	Column7	Column8	Column9	Surface_Bio_Stats_1.H_Replicate.Number
NA	NA	A0A3Q1MJT2	NA	NA	NA	A0A3Q1MJT2	NA	NA	NA	A0A3Q1MJT2	NA	NA	A0A3Q1MJT2	NA	NA	A0A3Q1MJT2	A1BG	Alpha-1B-glycoprotein	extracellular region [GO:0005576]		FALSE	FALSE	unreviewed	1 out of 5	NA	NA	2	NA	NA	NA	2	NA	NA	NA	2	NA	NA	NA	5.11945	NA	NA	NA	High	NA	NA	NA	NA	NA	NA
NA	Q2KJF1	NA	Q2KJF1	NA	Q2KJF1	NA	Q2KJF1	NA	Q2KJF1	NA	Q2KJF1	Q2KJF1	NA	Q2KJF1	NA	Q2KJF1	A1BG	Alpha-1B-glycoprotein (Alpha-1-B glycoprotein)	extracellular region [GO:0005576]		TRUE	FALSE	reviewed	3 out of 5	NA	1	NA	6	NA	1	NA	6	NA	1	NA	6	NA	4.77137	NA	19.0855	NA	Medium	NA	High	NA	NA	NA	NA	NA
NA	P01023	P01023	P01023	NA	P01023	P01023	P01023	NA	P01023	P01023	P01023	P01023	P01023	P01023	NA	P01023	A2M	Alpha-2-macroglobulin (Alpha-2-M) (C3 and PZP-like alpha-2-macroglobulin domain-containing protein 5)	blood microparticle [GO:0072562]; collagen-containing extracellular matrix [GO:0062023]; extracellular exosome [GO:0070062]; extracellular region [GO:0005576]; extracellular space [GO:0005615]; platelet alpha granule lumen [GO:0031093]; brain-derived neurotrophic factor binding [GO:0048403]; calcium-dependent protein binding [GO:0048306]; endopeptidase inhibitor activity [GO:0004866]; enzyme bind…		FALSE	TRUE	reviewed	5 out of 5	NA	21	31	17	NA	285	53	25	NA	10	24	10	NA	12.2117	24.3555	13.2293	NA	High	High	High	ENSG00000175899	A2M	A2M	FALSE	NA
Q9NRG9	Q9NRG9	NA	Q9NRG9	Q53HS1	Q53HS1	NA	Q53HS1	Q53HS1; Q9NRG9	Q53HS1; Q9NRG9	NA	Q53HS1; Q9NRG9	Q9NRG9	NA	Q9NRG9	Q9NRG9	Q9NRG9	AAAS	Aladin (Adracalin)	centrosome [GO:0005813]; cytosol [GO:0005829]; membrane [GO:0016020]; mitotic spindle [GO:0072686]; nuclear envelope [GO:0005635]; nuclear inner membrane [GO:0005637]; nuclear membrane [GO:0031965]; nuclear outer membrane [GO:0005640]; nuclear pore [GO:0005643]; nucleoplasm [GO:0005654]; nucleus [GO:0005634]; spindle pole [GO:0000922]; fertilization [GO:0009566]; learning [GO:0007612]; microtubul…		FALSE	TRUE	reviewed	5 out of 5	12	16	NA	11	19	76	NA	16	12	16	NA	11	26.9231	36.0806	NA	23.9927	High	High	NA	High	ENSG00000094914	AAAS	AAAS	FALSE	6 v 6
Q86V21	NA	NA	Q86V21	Q86V21	NA	NA	Q86V21	Q86V21	NA	NA	Q86V21	Q86V21	NA	NA	Q86V21	Q86V21	AACS	Acetoacetyl-CoA synthetase (EC 6.2.1.16) (Acyl-CoA synthetase family member 1) (Protein sur-5 homolog)	cytosol [GO:0005829]; acetoacetate-CoA ligase activity [GO:0030729]; ATP binding [GO:0005524]; fatty acid metabolic process [GO:0006631]; ketone body biosynthetic process [GO:0046951]; positive regulation of insulin secretion [GO:0032024]		FALSE	TRUE	reviewed	4 out of 5	2	NA	NA	22	4	NA	NA	39	1	NA	NA	20	1.93452	NA	NA	33.7798	Medium	NA	NA	High	ENSG00000081760	AACS	AACS	FALSE	3 v 3
NA	NA	NA	Q6PD74	NA	NA	NA	Q6PD74	NA	NA	NA	Q6PD74	Q6PD74	NA	NA	NA	Q6PD74	AAGAB	Alpha- and gamma-adaptin-binding protein p34	cytoplasm [GO:0005737]; cytosol [GO:0005829]; nuclear speck [GO:0016607]; protein transport [GO:0015031]		FALSE	TRUE	reviewed	5 out of 5	NA	NA	NA	7	NA	NA	NA	11	NA	NA	NA	7	NA	NA	NA	27.619	NA	NA	NA	High	ENSG00000103591	AAGAB	AAGAB	FALSE	NA
NA	NA	NA	A0A096LP25	NA	NA	NA	A0A096LP25	NA	NA	NA	A0A096LP25	A0A096LP25	NA	NA	NA	A0A096LP25	AAK1	AP2-associated protein kinase 1	ATP binding [GO:0005524]; protein kinase activity [GO:0004672]		FALSE	TRUE	unreviewed	1 out of 5	NA	NA	NA	26	NA	NA	NA	34	NA	NA	NA	25	NA	NA	NA	32.8461	NA	NA	NA	High	NA	NA	NA	NA	NA
Q2M2I8	Q2M2I8	NA	NA	A0A096LP25	A0A096LP25	NA	NA	A0A096LP25; B7ZLC4; D6W5G0; Q2M2I8	A0A096LP25; B7ZLC4; D6W5G0; Q2M2I8	NA	NA	NA	NA	Q2M2I8	Q2M2I8	Q2M2I8	AAK1	AP2-associated protein kinase 1 (EC 2.7.11.1) (Adaptor-associated kinase 1)	cell leading edge [GO:0031252]; clathrin-coated pit [GO:0005905]; clathrin-coated vesicle [GO:0030136]; cytoplasm [GO:0005737]; cytosol [GO:0005829]; extrinsic component of plasma membrane [GO:0019897]; terminal bouton [GO:0043195]; AP-2 adaptor complex binding [GO:0035612]; ATP binding [GO:0005524]; Notch binding [GO:0005112]; protein serine kinase activity [GO:0106310]; protein serine/threonine…		FALSE	TRUE	reviewed	5 out of 5	7	2	NA	NA	8	3	NA	NA	7	2	NA	NA	8.42872	3.22581	NA	NA	High	High	NA	NA	NA	NA	NA	NA	6 v 6
NA	NA	NA	Q9H7C9	NA	NA	NA	E9PNP3	NA	NA	NA	E9PNP3; Q9H7C9	Q9H7C9	NA	NA	NA	Q9H7C9	AAMDC	Mth938 domain-containing protein (Adipogenesis associated Mth938 domain-containing protein)	cytoplasm [GO:0005737]; positive regulation of fat cell differentiation [GO:0045600]		FALSE	TRUE	reviewed	4 out of 5	NA	NA	NA	6	NA	NA	NA	7	NA	NA	NA	6	NA	NA	NA	50.8197	NA	NA	NA	High	ENSG00000087884	AAMDC	AAMDC	FALSE	NA
Q13685	Q13685	Q13685	Q13685	C9JEH3	C9JEH3	C9JEH3	C9JEH3	C9JEH3; C9JG97; C9JTS3; Q13685; Q59EM1	C9JEH3; C9JG97; Q13685	C9JEH3; C9JG97; Q13685; Q3SZK1	C9JEH3; C9JG97; Q13685	Q13685	Q13685	Q13685	Q13685	Q13685	AAMP	Angio-associated migratory cell protein	cell surface [GO:0009986]; cytosol [GO:0005829]; intercellular bridge [GO:0045171]; microtubule cytoskeleton [GO:0015630]; plasma membrane [GO:0005886]; heparin binding [GO:0008201]; angiogenesis [GO:0001525]; cell differentiation [GO:0030154]; positive regulation of endothelial cell migration [GO:0010595]; smooth muscle cell migration [GO:0014909]	AllPrimariesMatch_	FALSE	TRUE	reviewed	5 out of 5	1	2	6	13	1	4	6	27	1	2	6	13	3.22581	4.83871	15.2074	42.1659	High	Medium	High	High	ENSG00000127837	AAMP	AAMP	FALSE	0 v 0
Q9Y312	NA	NA	Q9Y312	A0A7P0TA70	NA	NA	A0A7P0TA70	A0A7P0T8J7; A0A7P0TA70; A2A2Q9; Q9Y312	NA	NA	A0A7P0TA70; Q9Y312	Q9Y312	NA	NA	Q9Y312	Q9Y312	AAR2	Protein AAR2 homolog (AAR2 splicing factor homolog)	spliceosomal complex [GO:0005681]; U5 snRNP [GO:0005682]; spliceosomal tri-snRNP complex assembly [GO:0000244]		FALSE	TRUE	reviewed	3 out of 5	8	NA	NA	8	11	NA	NA	11	8	NA	NA	8	23.9583	NA	NA	25.5208	High	NA	NA	High	ENSG00000131043	AAR2	AAR2	FALSE	6 v 6
P49588	P49588	P49588	P49588	H3BPK7	H3BPK7	H3BPK7	P49588	A0A6Q8PGN5; A0A6Q8PGR9; H3BPK7; P49588	H3BPK7; P49588	A0A6Q8PGN5; H3BPK7; P49588	P49588	P49588	P49588	P49588	P49588	P49588	AARS1	Alanine--tRNA ligase, cytoplasmic (EC 6.1.1.7) (Alanyl-tRNA synthetase) (AlaRS) (Renal carcinoma antigen NY-REN-42)	cytoplasm [GO:0005737]; cytosol [GO:0005829]; extracellular exosome [GO:0070062]; membrane [GO:0016020]; mitochondrion [GO:0005739]; alanine-tRNA ligase activity [GO:0004813]; amino acid binding [GO:0016597]; aminoacyl-tRNA editing activity [GO:0002161]; ATP binding [GO:0005524]; Ser-tRNA(Ala) hydrolase activity [GO:0002196]; translation regulator activity [GO:0045182]; tRNA binding [GO:0000049];…	AllPrimariesMatch_	FALSE	TRUE	reviewed	5 out of 5	19	22	21	49	27	70	23	128	18	22	21	48	21.9008	24.2769	22.4174	53.719	High	High	High	High	ENSG00000090861	AARS1	AARS	FALSE	6 v 6
Q5JTZ9	Q5JTZ9	NA	Q5JTZ9	Q5JTZ9	Q5JTZ9	NA	Q5JTZ9	Q5JTZ9	Q5JTZ9	NA	Q5JTZ9	Q5JTZ9	NA	Q5JTZ9	Q5JTZ9	Q5JTZ9	AARS2	Alanine--tRNA ligase, mitochondrial (EC 6.1.1.7) (Alanyl-tRNA synthetase) (AlaRS)	mitochondrion [GO:0005739]; alanine-tRNA ligase activity [GO:0004813]; amino acid binding [GO:0016597]; aminoacyl-tRNA editing activity [GO:0002161]; ATP binding [GO:0005524]; tRNA binding [GO:0000049]; zinc ion binding [GO:0008270]; alanyl-tRNA aminoacylation [GO:0006419]; mitochondrial alanyl-tRNA aminoacylation [GO:0070143]; tRNA modification [GO:0006400]		FALSE	TRUE	reviewed	5 out of 5	2	37	NA	30	3	268	NA	43	2	37	NA	30	3.04569	42.0305	NA	33.2995	High	High	NA	High	ENSG00000124608	AARS2	AARS2	FALSE	6 v 6
NA	NA	NA	Q9BTE6	NA	NA	NA	B3KSP9	NA	NA	NA	B3KSP9; C9J5N1; Q9BTE6	Q9BTE6	NA	NA	NA	Q9BTE6	AARSD1	Alanyl-tRNA editing protein Aarsd1 (Alanyl-tRNA synthetase domain-containing protein 1)	cytoplasm [GO:0005737]; nucleus [GO:0005634]; alanine-tRNA ligase activity [GO:0004813]; ATP binding [GO:0005524]; metal ion binding [GO:0046872]; nucleic acid binding [GO:0003676]; Ser-tRNA(Ala) hydrolase activity [GO:0002196]; alanyl-tRNA aminoacylation [GO:0006419]; regulation of translational fidelity [GO:0006450]		FALSE	TRUE	reviewed	5 out of 5	NA	NA	NA	12	NA	NA	NA	19	NA	NA	NA	12	NA	NA	NA	34.466	NA	NA	NA	High	ENSG00000266967	AARSD1	AARSD1	FALSE	NA
NA	Q9NRN7	Q9NRN7	Q9NRN7	NA	Q9NRN7	Q9NRN7	Q9NRN7	NA	Q9NRN7	Q9NRN7	Q9NRN7	Q9NRN7	Q9NRN7	Q9NRN7	NA	Q9NRN7	AASDHPPT	L-aminoadipate-semialdehyde dehydrogenase-phosphopantetheinyl transferase (EC 2.7.8.7) (4'-phosphopantetheinyl transferase) (Alpha-aminoadipic semialdehyde dehydrogenase-phosphopantetheinyl transferase) (AASD-PPT) (LYS5 ortholog)	cytosol [GO:0005829]; extracellular exosome [GO:0070062]; holo-[acyl-carrier-protein] synthase activity [GO:0008897]; magnesium ion binding [GO:0000287]; lysine biosynthetic process via aminoadipic acid [GO:0019878]; pantothenate metabolic process [GO:0015939]; protein phosphopantetheinylation [GO:0018215]		FALSE	TRUE	reviewed	5 out of 5	NA	4	3	13	NA	6	3	19	NA	4	3	13	NA	15.534	9.38511	40.7767	NA	High	High	High	ENSG00000149313	AASDHPPT	AASDHPPT	FALSE	NA
Q9UDR5	Q9UDR5	NA	Q9UDR5	Q9UDR5	Q9UDR5	NA	Q9UDR5	A0A7P0T8W7; A0A7P0TA09; A0A7P0TA62; A0A7P0TAY5; A0A7P0TB07; A0A7P0TBD2; A0A7P0Z402; A0A7P0Z428; B4DFY7; F8WAH1; Q9UDR5	Q9UDR5	NA	Q9UDR5	Q9UDR5	NA	Q9UDR5	Q9UDR5	Q9UDR5	AASS	Alpha-aminoadipic semialdehyde synthase, mitochondrial (LKR/SDH) [Includes: Lysine ketoglutarate reductase (LKR) (LOR) (EC 1.5.1.8); Saccharopine dehydrogenase (SDH) (EC 1.5.1.9)]	cytoplasm [GO:0005737]; cytosol [GO:0005829]; intracellular membrane-bounded organelle [GO:0043231]; mitochondrial matrix [GO:0005759]; mitochondrion [GO:0005739]; nucleus [GO:0005634]; histone binding [GO:0042393]; saccharopine dehydrogenase (NAD+, L-glutamate-forming) activity [GO:0047131]; saccharopine dehydrogenase (NAD+, L-lysine-forming) activity [GO:0004754]; saccharopine dehydrogenase (NA…		FALSE	TRUE	reviewed	5 out of 5	1	32	NA	28	1	169	NA	37	1	32	NA	28	0.863931	35.8531	NA	30.3456	Medium	High	NA	High	ENSG00000008311	AASS	AASS	FALSE	0 v 0
Q9NY61	Q9NY61	NA	NA	Q9NY61	Q9NY61	NA	NA	A0A087WTH8; A0A7P0T868; A0A7P0TAR0; A0A7P0TBI0; A0A7P0Z434; A0A7P0Z4N2; A0A7P0Z4P2; Q9NY61	A0A7P0T868; A0A7P0TAR0; A0A7P0TBG4; A0A7P0TBI0; A0A7P0Z434; A0A7P0Z4N2; A0A7P0Z4P2; Q9NY61	NA	NA	NA	NA	Q9NY61	Q9NY61	Q9NY61	AATF	Protein AATF (Apoptosis-antagonizing transcription factor) (Rb-binding protein Che-1)	cytoplasm [GO:0005737]; Golgi apparatus [GO:0005794]; nucleolus [GO:0005730]; nucleoplasm [GO:0005654]; nucleus [GO:0005634]; transcription regulator complex [GO:0005667]; leucine zipper domain binding [GO:0043522]; protein kinase binding [GO:0019901]; RNA binding [GO:0003723]; tau protein binding [GO:0048156]; cell adhesion [GO:0007155]; cellular response to DNA damage stimulus [GO:0006974]; emb…		FALSE	TRUE	reviewed	5 out of 5	2	2	NA	NA	3	2	NA	NA	2	2	NA	NA	4.64286	5	NA	NA	High	Medium	NA	NA	ENSG00000275700	AATF	AATF	FALSE	3 v 3
NA	P80404	NA	P80404	NA	B7Z1V4	NA	B7Z1V4	NA	B7Z1V4; H3BNQ7; H3BRN4; P80404; X5D2Y3	NA	B7Z1V4; H3BRN4; P80404	P80404	NA	P80404	NA	P80404	ABAT	4-aminobutyrate aminotransferase, mitochondrial (EC 2.6.1.19) ((S)-3-amino-2-methylpropionate transaminase) (EC 2.6.1.22) (GABA aminotransferase) (GABA-AT) (Gamma-amino-N-butyrate transaminase) (GABA transaminase) (GABA-T) (L-AIBAT)	4-aminobutyrate transaminase complex [GO:0032144]; mitochondrial matrix [GO:0005759]; mitochondrion [GO:0005739]; neuron projection [GO:0043005]; (S)-3-amino-2-methylpropionate transaminase activity [GO:0047298]; 4-aminobutyrate:2-oxoglutarate transaminase activity [GO:0034386]; identical protein binding [GO:0042802]; iron-sulfur cluster binding [GO:0051536]; metal ion binding [GO:0046872]; pyrid…		FALSE	TRUE	reviewed	5 out of 5	NA	3	NA	3	NA	3	NA	3	NA	3	NA	3	NA	6.2	NA	8.4	NA	High	NA	High	ENSG00000183044	ABAT	ABAT	FALSE	NA
O95477	O95477	NA	NA	A0A7I2V5U0	A0A7I2V5U0	NA	NA	A0A7I2V5U0; B2RUU2; B7XCW9; O95477	A0A7I2V5U0; B2RUU2; B7XCW9; O95477	NA	NA	NA	NA	O95477	O95477	O95477	ABCA1	Phospholipid-transporting ATPase ABCA1 (EC 7.6.2.1) (ATP-binding cassette sub-family A member 1) (ATP-binding cassette transporter 1) (ABC-1) (ATP-binding cassette 1) (Cholesterol efflux regulatory protein)	endocytic vesicle [GO:0030139]; endoplasmic reticulum membrane [GO:0005789]; endosome [GO:0005768]; external side of plasma membrane [GO:0009897]; Golgi apparatus [GO:0005794]; integral component of plasma membrane [GO:0005887]; intracellular membrane-bounded organelle [GO:0043231]; intracellular vesicle [GO:0097708]; membrane raft [GO:0045121]; perinuclear region of cytoplasm [GO:0048471]; phago…		FALSE	TRUE	reviewed	5 out of 5	38	3	NA	NA	51	4	NA	NA	33	1	NA	NA	19.2835	0.973021	NA	NA	High	High	NA	NA	NA	NA	NA	NA	6 v 6
Q9BZC7	Q9BZC7	NA	Q9BZC7	A0A087WXK5	A0A087WXK5	NA	A0A087WXK5	A0A087WXK5; J3QSS3; Q9BZC7	A0A087WXK5; J3QSS3; Q9BZC7	NA	A0A087WXK5; J3QSS3; Q9BZC7	Q9BZC7	NA	Q9BZC7	Q9BZC7	Q9BZC7	ABCA2	ATP-binding cassette sub-family A member 2 (EC 7.6.2.-) (ATP-binding cassette transporter 2) (ATP-binding cassette 2)	ATP-binding cassette (ABC) transporter complex [GO:0043190]; cytoplasmic vesicle [GO:0031410]; endosome [GO:0005768]; endosome membrane [GO:0010008]; integral component of membrane [GO:0016021]; intracellular membrane-bounded organelle [GO:0043231]; lysosomal membrane [GO:0005765]; lysosome [GO:0005764]; membrane [GO:0016020]; microtubule organizing center [GO:0005815]; plasma membrane [GO:000588…		FALSE	TRUE	reviewed	5 out of 5	3	8	NA	2	4	16	NA	2	1	8	NA	2	1.51951	3.86037	NA	1.3963	High	High	NA	Medium	ENSG00000107331	ABCA2	ABCA2	FALSE	0 v 0
Q8IZY2	NA	NA	NA	Q8IZY2	NA	NA	NA	Q8IZY2	NA	NA	NA	NA	NA	NA	Q8IZY2	Q8IZY2	ABCA7	Phospholipid-transporting ATPase ABCA7 (EC 7.6.2.1) (ABCA-SSN) (ATP-binding cassette sub-family A member 7) (Autoantigen SS-N) (Macrophage ABC transporter)	cell junction [GO:0030054]; cell surface [GO:0009986]; early endosome membrane [GO:0031901]; endoplasmic reticulum [GO:0005783]; glial cell projection [GO:0097386]; Golgi apparatus [GO:0005794]; Golgi membrane [GO:0000139]; integral component of membrane [GO:0016021]; intracellular membrane-bounded organelle [GO:0043231]; phagocytic cup [GO:0001891]; plasma membrane [GO:0005886]; ruffle membrane …		FALSE	TRUE	reviewed	5 out of 5	3	NA	NA	NA	3	NA	NA	NA	2	NA	NA	NA	1.49115	NA	NA	NA	High	NA	NA	NA	ENSG00000064687	ABCA7	ABCA7	FALSE	3 v 3
P08183	P08183	NA	P08183	A1L471	P08183	NA	A1L471	A1L471; P08183	P08183	NA	A1L471; P08183	P08183	NA	P08183	P08183	P08183	ABCB1	ATP-dependent translocase ABCB1 (ATP-binding cassette sub-family B member 1) (Multidrug resistance protein 1) (EC 7.6.2.2) (P-glycoprotein 1) (Phospholipid transporter ABCB1) (EC 7.6.2.1) (CD antigen CD243)	apical plasma membrane [GO:0016324]; cell surface [GO:0009986]; external side of apical plasma membrane [GO:0098591]; extracellular exosome [GO:0070062]; integral component of membrane [GO:0016021]; membrane [GO:0016020]; nucleoplasm [GO:0005654]; plasma membrane [GO:0005886]; ABC-type xenobiotic transporter activity [GO:0008559]; ATP binding [GO:0005524]; ATPase-coupled transmembrane transporter…		FALSE	TRUE	reviewed	5 out of 5	15	35	NA	27	23	123	NA	35	14	27	NA	27	11.6406	29.8438	NA	22.1875	High	High	NA	High	ENSG00000085563	ABCB1	ABCB1	FALSE	6 v 6
NA	Q9NRK6	NA	Q9NRK6	NA	Q9NRK6	NA	Q9NRK6	NA	Q9NRK6	NA	Q6ZMF8; Q9NRK6	Q9NRK6	NA	Q9NRK6	NA	Q9NRK6	ABCB10	ATP-binding cassette sub-family B member 10, mitochondrial (ABC-mitochondrial erythroid protein) (ABC-me protein) (ATP-binding cassette transporter 10) (ABC transporter 10 protein) (Mitochondrial ATP-binding cassette 2) (M-ABC2)	integral component of mitochondrial membrane [GO:0032592]; mitochondrial inner membrane [GO:0005743]; mitochondrion [GO:0005739]; ABC-type transporter activity [GO:0140359]; ATP binding [GO:0005524]; ATP hydrolysis activity [GO:0016887]; protein homodimerization activity [GO:0042803]; erythrocyte development [GO:0048821]; heme biosynthetic process [GO:0006783]; mitochondrial transport [GO:0006839…		FALSE	TRUE	reviewed	5 out of 5	NA	12	NA	3	NA	32	NA	5	NA	11	NA	2	NA	15.8537	NA	3.52304	NA	High	NA	High	ENSG00000135776	ABCB10	ABCB10	FALSE	NA
NA	NA	NA	O95342	NA	NA	NA	O95342	NA	NA	NA	A0A3B3IS78; A0A3B3ISD4; B4DYQ0; B4DZQ8; O95342; Q53S60; Q9UIL3	O95342	NA	NA	NA	O95342	ABCB11	Bile salt export pump (EC 7.6.2.-) (ATP-binding cassette sub-family B member 11)	apical plasma membrane [GO:0016324]; cell surface [GO:0009986]; endosome [GO:0005768]; extracellular exosome [GO:0070062]; Golgi membrane [GO:0000139]; integral component of membrane [GO:0016021]; intercellular canaliculus [GO:0046581]; intracellular canaliculus [GO:0046691]; plasma membrane [GO:0005886]; recycling endosome [GO:0055037]; recycling endosome membrane [GO:0055038]; ABC-type bile aci…		FALSE	TRUE	reviewed	5 out of 5	NA	NA	NA	1	NA	NA	NA	2	NA	NA	NA	1	NA	NA	NA	1.2869	NA	NA	NA	High	ENSG00000073734	ABCB11	ABCB11	TRUE	NA
NA	P21439	NA	NA	NA	P21439	NA	NA	NA	P21439; Q4G0Q4	NA	NA	NA	NA	P21439	NA	P21439	ABCB4	Phosphatidylcholine translocator ABCB4 (EC 7.6.2.1) (ATP-binding cassette sub-family B member 4) (Multidrug resistance protein 3) (P-glycoprotein 3)	actin cytoskeleton [GO:0015629]; apical plasma membrane [GO:0016324]; clathrin-coated vesicle [GO:0030136]; cytoplasm [GO:0005737]; cytosol [GO:0005829]; extracellular exosome [GO:0070062]; focal adhesion [GO:0005925]; integral component of membrane [GO:0016021]; integral component of plasma membrane [GO:0005887]; intercellular canaliculus [GO:0046581]; membrane [GO:0016020]; membrane raft [GO:00…		FALSE	TRUE	reviewed	5 out of 5	NA	8	NA	NA	NA	29	NA	NA	NA	1	NA	NA	NA	5.13219	NA	NA	NA	High	NA	NA	ENSG00000005471	ABCB4	ABCB4	TRUE	NA
Q9NP58	Q9NP58	NA	Q9NP58	Q9NP58	Q9NP58	NA	Q9NP58	Q9NP58	Q9NP58	NA	Q9NP58	Q9NP58	NA	Q9NP58	Q9NP58	Q9NP58	ABCB6	ATP-binding cassette sub-family B member 6 (ABC-type heme transporter ABCB6) (EC 7.6.2.5) (Mitochondrial ABC transporter 3) (Mt-ABC transporter 3) (P-glycoprotein-related protein) (Ubiquitously-expressed mammalian ABC half transporter)	ATP-binding cassette (ABC) transporter complex [GO:0043190]; cytosol [GO:0005829]; early endosome membrane [GO:0031901]; endolysosome membrane [GO:0036020]; endoplasmic reticulum [GO:0005783]; endoplasmic reticulum membrane [GO:0005789]; endosome [GO:0005768]; extracellular exosome [GO:0070062]; Golgi apparatus [GO:0005794]; Golgi membrane [GO:0000139]; integral component of membrane [GO:0016021]…		FALSE	TRUE	reviewed	5 out of 5	19	29	NA	13	36	359	NA	19	19	29	NA	13	29.81	42.9929	NA	22.6841	High	High	NA	High	ENSG00000115657	ABCB6	ABCB6	FALSE	6 v 6
O75027	O75027	NA	O75027	A0A5F9ZA98	A0A5F9ZA98	NA	A0A5F9ZA98	A0A087WW65; A0A0S2Z2Z3; A0A590UJS8; A0A5F9ZA98; O75027	A0A0S2Z2Z3; A0A5F9ZA98; O75027	NA	A0A0S2Z2Z3; A0A5F9ZA98; B3KM98; B4DGL8; O75027	O75027	NA	O75027	O75027	O75027	ABCB7	Iron-sulfur clusters transporter ABCB7, mitochondrial (ATP-binding cassette sub-family B member 7, mitochondrial) (ATP-binding cassette transporter 7) (ABC transporter 7 protein)	integral component of membrane [GO:0016021]; mitochondrial inner membrane [GO:0005743]; mitochondrion [GO:0005739]; ABC-type iron-sulfur cluster transporter activity [GO:0140481]; ATP binding [GO:0005524]; ATPase-coupled transmembrane transporter activity [GO:0042626]; heme transmembrane transporter activity [GO:0015232]; protein homodimerization activity [GO:0042803]; cellular iron ion homeostas…		FALSE	TRUE	reviewed	5 out of 5	5	20	NA	11	6	127	NA	12	5	20	NA	11	6.51596	25.6649	NA	16.0904	High	High	NA	High	ENSG00000131269	ABCB7	ABCB7	FALSE	6 v 6
NA	Q9NUT2	NA	Q9NUT2	NA	Q9NUT2	NA	Q9NUT2	NA	B3KSN3; Q8N1X3; Q9NUT2	NA	B3KSN3; Q8N1X3; Q9NUT2	Q9NUT2	NA	Q9NUT2	NA	Q9NUT2	ABCB8	Mitochondrial potassium channel ATP-binding subunit (ATP-binding cassette sub-family B member 8, mitochondrial) (ABCB8) (Mitochondrial ATP-binding cassette 1) (M-ABC1) (Mitochondrial sulfonylurea-receptor) (MITOSUR)	ATP-binding cassette (ABC) transporter complex [GO:0043190]; integral component of membrane [GO:0016021]; mitochondrial ATP-gated potassium channel complex [GO:0062157]; mitochondrial inner membrane [GO:0005743]; mitochondrial membrane [GO:0031966]; mitochondrion [GO:0005739]; nucleolus [GO:0005730]; nucleoplasm [GO:0005654]; ABC-type transporter activity [GO:0140359]; ATP binding [GO:0005524]; A…		FALSE	TRUE	reviewed	5 out of 5	NA	14	NA	10	NA	47	NA	13	NA	12	NA	7	NA	22.1769	NA	13.6054	NA	High	NA	High	ENSG00000197150	ABCB8	ABCB8	FALSE	NA
NA	A0A024RBU1	NA	NA	NA	Q6P2Q0	NA	NA	NA	B4DFR8; Q6P2Q0; Q8NCH1; Q9NP78	NA	NA	NA	NA	Q9NP78	NA	Q9NP78	ABCB9	ABC-type oligopeptide transporter ABCB9 (EC 7.4.2.6) (ATP-binding cassette sub-family B member 9) (ATP-binding cassette transporter 9) (ABC transporter 9 protein) (hABCB9) (TAP-like protein) (TAPL)	endoplasmic reticulum membrane [GO:0005789]; integral component of endoplasmic reticulum membrane [GO:0030176]; integral component of membrane [GO:0016021]; intracellular membrane-bounded organelle [GO:0043231]; lysosomal membrane [GO:0005765]; lysosome [GO:0005764]; MHC class I peptide loading complex [GO:0042824]; ABC-type oligopeptide transporter activity [GO:0015421]; ABC-type peptide antigen…		FALSE	TRUE	reviewed	5 out of 5	NA	2	NA	NA	NA	13	NA	NA	NA	1	NA	NA	NA	3.65535	NA	NA	NA	High	NA	NA	ENSG00000150967	ABCB9	ABCB9	FALSE	NA
P33527	P33527	NA	P33527	P33527	P33527	NA	P33527	P33527	P33527	NA	P33527	P33527	NA	P33527	P33527	P33527	ABCC1	Multidrug resistance-associated protein 1 (EC 7.6.2.2) (ATP-binding cassette sub-family C member 1) (Glutathione-S-conjugate-translocating ATPase ABCC1) (EC 7.6.2.3) (Leukotriene C(4) transporter) (LTC4 transporter)	apical plasma membrane [GO:0016324]; basal plasma membrane [GO:0009925]; basolateral plasma membrane [GO:0016323]; extracellular exosome [GO:0070062]; integral component of plasma membrane [GO:0005887]; lateral plasma membrane [GO:0016328]; membrane [GO:0016020]; plasma membrane [GO:0005886]; ABC-type glutathione S-conjugate transporter activity [GO:0015431]; ABC-type transporter activity [GO:014…		FALSE	TRUE	reviewed	5 out of 5	61	42	NA	38	130	193	NA	54	57	40	NA	37	43.4357	30.8948	NA	27.1718	High	High	NA	High	ENSG00000103222	ABCC1	ABCC1	FALSE	6 v 6
NA	Q5T3U5	NA	NA	NA	Q5T3U5	NA	NA	NA	Q5T3U5	NA	NA	NA	NA	Q5T3U5	NA	Q5T3U5	ABCC10	ATP-binding cassette sub-family C member 10 (EC 7.6.2.2) (EC 7.6.2.3) (Multidrug resistance-associated protein 7)	basolateral plasma membrane [GO:0016323]; integral component of membrane [GO:0016021]; lysosomal membrane [GO:0005765]; membrane [GO:0016020]; plasma membrane [GO:0005886]; ABC-type glutathione S-conjugate transporter activity [GO:0015431]; ABC-type transporter activity [GO:0140359]; ABC-type xenobiotic transporter activity [GO:0008559]; ATP binding [GO:0005524]; ATPase-coupled inorganic anion tr…		FALSE	TRUE	reviewed	5 out of 5	NA	17	NA	NA	NA	35	NA	NA	NA	16	NA	NA	NA	12.8016	NA	NA	NA	High	NA	NA	ENSG00000124574	ABCC10	ABCC10	FALSE	NA
NA	Q92887	NA	NA	NA	Q92887	NA	NA	NA	Q92887	NA	NA	NA	NA	Q92887	NA	Q92887	ABCC2	ATP-binding cassette sub-family C member 2 (EC 7.6.2.-) (EC 7.6.2.2) (EC 7.6.2.3) (Canalicular multidrug resistance protein) (Canalicular multispecific organic anion transporter 1) (Multidrug resistance-associated protein 2)	apical plasma membrane [GO:0016324]; cell surface [GO:0009986]; integral component of plasma membrane [GO:0005887]; intercellular canaliculus [GO:0046581]; membrane [GO:0016020]; plasma membrane [GO:0005886]; ABC-type glutathione S-conjugate transporter activity [GO:0015431]; ABC-type xenobiotic transporter activity [GO:0008559]; ATP binding [GO:0005524]; ATPase-coupled inorganic anion transmembr…		FALSE	TRUE	reviewed	5 out of 5	NA	3	NA	NA	NA	9	NA	NA	NA	3	NA	NA	NA	2.00647	NA	NA	NA	High	NA	NA	ENSG00000023839	ABCC2	ABCC2	FALSE	NA
O15438	O15438	NA	O15438	O15438	Q59H05	NA	Q59H05	O15438	O15438; Q59H05	NA	O15438; Q59H05	O15438	NA	O15438	O15438	O15438	ABCC3	ATP-binding cassette sub-family C member 3 (EC 7.6.2.-) (EC 7.6.2.2) (EC 7.6.2.3) (Canalicular multispecific organic anion transporter 2) (Multi-specific organic anion transporter D) (MOAT-D) (Multidrug resistance-associated protein 3)	basolateral plasma membrane [GO:0016323]; integral component of plasma membrane [GO:0005887]; membrane [GO:0016020]; plasma membrane [GO:0005886]; ABC-type bile acid transporter activity [GO:0015432]; ABC-type glutathione S-conjugate transporter activity [GO:0015431]; ABC-type xenobiotic transporter activity [GO:0008559]; ATP binding [GO:0005524]; ATPase-coupled inorganic anion transmembrane tran…		FALSE	TRUE	reviewed	5 out of 5	25	8	NA	6	39	16	NA	6	21	6	NA	4	20.3667	6.02489	NA	4.58415	High	High	NA	High	ENSG00000108846	ABCC3	ABCC3	FALSE	6 v 6
O15439	O15439	NA	O15439	O15439	O15439	NA	O15439	O15439	O15439	NA	O15439	O15439	NA	O15439	O15439	O15439	ABCC4	ATP-binding cassette sub-family C member 4 (EC 7.6.2.-) (EC 7.6.2.2) (EC 7.6.2.3) (MRP/cMOAT-related ABC transporter) (Multi-specific organic anion transporter B) (MOAT-B) (Multidrug resistance-associated protein 4)	apical plasma membrane [GO:0016324]; basolateral plasma membrane [GO:0016323]; external side of apical plasma membrane [GO:0098591]; integral component of membrane [GO:0016021]; membrane [GO:0016020]; plasma membrane [GO:0005886]; platelet dense granule membrane [GO:0031088]; 15-hydroxyprostaglandin dehydrogenase (NAD+) activity [GO:0016404]; ABC-type bile acid transporter activity [GO:0015432]; …		FALSE	TRUE	reviewed	5 out of 5	40	38	NA	32	70	137	NA	44	38	36	NA	31	31.6226	32.8302	NA	25.6604	High	High	NA	High	ENSG00000125257	ABCC4	ABCC4	FALSE	6 v 6
O15440	O15440	NA	O15440	O15440	O15440	NA	O15440	O15440	O15440; Q59FK6	NA	O15440; Q59FK6	O15440	NA	O15440	O15440	O15440	ABCC5	ATP-binding cassette sub-family C member 5 (EC 7.6.2.-) (EC 7.6.2.2) (Multi-specific organic anion transporter C) (MOAT-C) (Multidrug resistance-associated protein 5) (SMRP) (pABC11)	apical plasma membrane [GO:0016324]; basolateral plasma membrane [GO:0016323]; endosome membrane [GO:0010008]; Golgi lumen [GO:0005796]; integral component of plasma membrane [GO:0005887]; membrane [GO:0016020]; plasma membrane [GO:0005886]; ABC-type xenobiotic transporter activity [GO:0008559]; ATP binding [GO:0005524]; ATPase-coupled inorganic anion transmembrane transporter activity [GO:004322…		FALSE	TRUE	reviewed	5 out of 5	17	9	NA	11	20	28	NA	11	17	8	NA	11	13.8483	7.09812	NA	8.21155	High	High	NA	High	ENSG00000114770	ABCC5	ABCC5	FALSE	6 v 6
O95255	O95255	NA	NA	A0A0G2JMG3	A0A0G2JMG3	NA	NA	A0A0G2JMG3; O95255	A0A0G2JMG3; O95255	NA	NA	NA	NA	O95255	O95255	O95255	ABCC6	ATP-binding cassette sub-family C member 6 (EC 7.6.2.-) (EC 7.6.2.3) (Anthracycline resistance-associated protein) (Multi-specific organic anion transporter E) (MOAT-E) (Multidrug resistance-associated protein 6)	basolateral plasma membrane [GO:0016323]; endoplasmic reticulum membrane [GO:0005789]; integral component of membrane [GO:0016021]; membrane [GO:0016020]; nucleoplasm [GO:0005654]; plasma membrane [GO:0005886]; ABC-type glutathione S-conjugate transporter activity [GO:0015431]; ATP binding [GO:0005524]; ATPase-coupled inorganic anion transmembrane transporter activity [GO:0043225]; ATPase-coupled…		FALSE	TRUE	reviewed	5 out of 5	3	2	NA	NA	10	12	NA	NA	2	2	NA	NA	2.52828	2.12908	NA	NA	Medium	Medium	NA	NA	ENSG00000091262	ABCC6	ABCC6	TRUE	6 v 6
NA	NA	NA	Q09428	NA	NA	NA	A0A2R8Y4V0	NA	NA	NA	A0A2R8Y4V0; A0A2R8Y4Z4; A0A2R8Y5D8; A0A2R8Y6Q0; A0A2R8YDG0; A0A2R8YHG6; A0A804HI74; A0A804HJG5; A0A804HK47; A0A804HK92; Q09428	Q09428	NA	NA	NA	Q09428	ABCC8	ATP-binding cassette sub-family C member 8 (Sulfonylurea receptor 1)	inward rectifying potassium channel [GO:0008282]; membrane [GO:0016020]; mitochondrion [GO:0005739]; plasma membrane [GO:0005886]; potassium ion-transporting ATPase complex [GO:0031004]; sarcolemma [GO:0042383]; synaptic vesicle membrane [GO:0030672]; ABC-type transporter activity [GO:0140359]; ATP binding [GO:0005524]; ATP-activated inward rectifier potassium channel activity [GO:0015272]; ATPas…		FALSE	TRUE	reviewed	5 out of 5	NA	NA	NA	2	NA	NA	NA	2	NA	NA	NA	1	NA	NA	NA	0.948767	NA	NA	NA	Medium	ENSG00000006071	ABCC8	ABCC8	TRUE	NA
NA	NA	NA	O60706	NA	NA	NA	O60706	NA	NA	NA	A0A804HHX2; A0A804HIU2; A0A804HKB7; A0A804HL22; H0YFV4; K4DI86; O60706	O60706	NA	NA	NA	O60706	ABCC9	ATP-binding cassette sub-family C member 9 (Sulfonylurea receptor 2)	inward rectifying potassium channel [GO:0008282]; membrane [GO:0016020]; plasma membrane [GO:0005886]; potassium ion-transporting ATPase complex [GO:0031004]; sarcomere [GO:0030017]; ABC-type transporter activity [GO:0140359]; ATP binding [GO:0005524]; ATPase-coupled cation transmembrane transporter activity [GO:0019829]; ATPase-coupled inorganic anion transmembrane transporter activity [GO:00432…		FALSE	TRUE	reviewed	5 out of 5	NA	NA	NA	3	NA	NA	NA	3	NA	NA	NA	1	NA	NA	NA	1.35571	NA	NA	NA	High	ENSG00000069431	ABCC9	ABCC9	TRUE	NA
P33897	P33897	NA	P33897	P33897	P33897	NA	P33897	P33897	P33897	NA	P33897	P33897	NA	P33897	P33897	P33897	ABCD1	ATP-binding cassette sub-family D member 1 (EC 3.1.2.-) (EC 7.6.2.-) (Adrenoleukodystrophy protein) (ALDP)	cytoplasm [GO:0005737]; cytosol [GO:0005829]; endoplasmic reticulum membrane [GO:0005789]; integral component of peroxisomal membrane [GO:0005779]; lysosomal membrane [GO:0005765]; membrane [GO:0016020]; mitochondrial membrane [GO:0031966]; perinuclear region of cytoplasm [GO:0048471]; peroxisomal membrane [GO:0005778]; peroxisome [GO:0005777]; ABC-type fatty-acyl-CoA transporter activity [GO:001…		FALSE	TRUE	reviewed	5 out of 5	23	12	NA	9	34	40	NA	10	22	11	NA	9	35.7047	16.7785	NA	13.557	High	High	NA	High	ENSG00000101986	ABCD1	ABCD1	FALSE	6 v 6
P28288	P28288	NA	P28288	B4DL07	A0A3B3ITW3	NA	B4DL07	A0A3B3ITW3; B4DL07; P28288	A0A3B3ITW3; P28288	NA	A0A3B3ITW3; B4DL07; P28288	P28288	NA	P28288	P28288	P28288	ABCD3	ATP-binding cassette sub-family D member 3 (EC 3.1.2.-) (EC 7.6.2.-) (70 kDa peroxisomal membrane protein) (PMP70)	cytosol [GO:0005829]; integral component of membrane [GO:0016021]; intracellular membrane-bounded organelle [GO:0043231]; membrane [GO:0016020]; mitochondrion [GO:0005739]; peroxisomal matrix [GO:0005782]; peroxisomal membrane [GO:0005778]; peroxisome [GO:0005777]; ABC-type transporter activity [GO:0140359]; acyl-CoA hydrolase activity [GO:0047617]; ATP binding [GO:0005524]; ATP hydrolysis activi…		FALSE	TRUE	reviewed	5 out of 5	18	19	NA	11	29	95	NA	12	17	18	NA	9	27.1624	27.1624	NA	14.264	High	High	NA	High	ENSG00000117528	ABCD3	ABCD3	FALSE	6 v 6
O14678	O14678	NA	O14678	O14678	O14678	NA	O14678	A0A024R6C8; A0A024R6G8; B7Z4V6; H0YJ82; O14678	O14678	NA	A0A024R6C8; O14678	O14678	NA	O14678	O14678	O14678	ABCD4	Lysosomal cobalamin transporter ABCD4 (EC 7.6.2.8) (ATP-binding cassette sub-family D member 4) (PMP70-related protein) (P70R) (Peroxisomal membrane protein 1-like) (PXMP1-L) (Peroxisomal membrane protein 69) (PMP69)	ATP-binding cassette (ABC) transporter complex [GO:0043190]; endoplasmic reticulum membrane [GO:0005789]; integral component of membrane [GO:0016021]; lysosomal membrane [GO:0005765]; peroxisomal membrane [GO:0005778]; peroxisome [GO:0005777]; ABC-type vitamin B12 transporter activity [GO:0015420]; ATP binding [GO:0005524]; ATPase-coupled transmembrane transporter activity [GO:0042626]; long-chai…		FALSE	TRUE	reviewed	5 out of 5	1	11	NA	4	1	58	NA	4	1	11	NA	4	2.14521	19.1419	NA	8.41584	High	High	NA	High	ENSG00000119688	ABCD4	ABCD4	FALSE	3 v 3
H0Y990	NA	NA	H0Y990	H0Y990	NA	NA	H0Y990	H0Y990	NA	NA	H0Y990	H0Y990	NA	NA	H0Y990	H0Y990	ABCE1	ATP-binding cassette sub-family E member 1 (Fragment)	ATP binding [GO:0005524]		FALSE	TRUE	unreviewed	1 out of 5	5	NA	NA	7	7	NA	NA	14	1	NA	NA	1	34.6939	NA	NA	45.5782	High	NA	NA	High	NA	NA	NA	NA	0 v 0
P61221	P61221	P61221	P61221	P61221	P61221	A4IFE6	P61221	P61221	D6R9I9; P61221	A4IFE6; P61221	P61221	P61221	P61221	P61221	P61221	P61221	ABCE1	ATP-binding cassette sub-family E member 1 (2'-5'-oligoadenylate-binding protein) (HuHP68) (RNase L inhibitor) (Ribonuclease 4 inhibitor) (RNS4I)	cytoplasm [GO:0005737]; cytosol [GO:0005829]; membrane [GO:0016020]; mitochondrial matrix [GO:0005759]; mitochondrion [GO:0005739]; 4 iron, 4 sulfur cluster binding [GO:0051539]; ATP binding [GO:0005524]; endoribonuclease inhibitor activity [GO:0060698]; iron ion binding [GO:0005506]; ribosomal small subunit binding [GO:0043024]; negative regulation of endoribonuclease activity [GO:0060702]; regu…	AllPrimariesMatch_	FALSE	TRUE	reviewed	5 out of 5	19	6	5	22	30	11	6	52	15	6	5	16	35.0584	11.6861	10.8514	38.8982	High	High	High	High	ENSG00000164163	ABCE1	ABCE1	FALSE	6 v 6
Q5STZ8	Q5STZ8	Q5STZ8	Q5STZ8	Q5STZ8	Q5STZ8	Q5STZ8	Q5STZ8	Q5STZ8	Q5STZ8	Q5STZ8	Q5STZ8	Q5STZ8	Q5STZ8	Q5STZ8	Q5STZ8	Q5STZ8	ABCF1	ATP-binding cassette sub-family F member 1	cytosol [GO:0005829]; ATP binding [GO:0005524]	AllPrimariesMatch_	FALSE	TRUE	unreviewed	2 out of 5	14	20	13	32	23	103	19	66	2	2	2	3	20.5674	28.9598	17.6123	38.1797	High	High	High	High	NA	NA	NA	NA	6 v 6
Q8NE71	Q8NE71	Q8NE71	Q8NE71	Q8NE71	Q8NE71	Q8NE71	Q8NE71	Q2L6I2; Q8NE71	Q8NE71	B4DNU2; Q8NE71	Q8NE71	Q8NE71	Q8NE71	Q8NE71	Q8NE71	Q8NE71	ABCF1	ATP-binding cassette sub-family F member 1 (ATP-binding cassette 50) (TNF-alpha-stimulated ABC protein)	cytoplasm [GO:0005737]; cytosol [GO:0005829]; membrane [GO:0016020]; nuclear envelope [GO:0005635]; nucleoplasm [GO:0005654]; polysomal ribosome [GO:0042788]; ATP binding [GO:0005524]; ribosome binding [GO:0043022]; RNA binding [GO:0003723]; translation activator activity [GO:0008494]; translation factor activity, RNA binding [GO:0008135]; inflammatory response [GO:0006954]; positive regulation o…	AllPrimariesMatch_	FALSE	TRUE	reviewed	5 out of 5	14	20	13	32	24	103	18	67	2	2	2	2	20.4734	28.8757	17.5148	38.1065	High	High	High	High	ENSG00000204574	ABCF1	ABCF1	FALSE	6 v 6
A0A090N7X1	A0A090N7X1	A0A090N7X1	A0A090N7X1	A0A090N7Y2	A0A090N7Y2	A0A090N7Y2	A0A090N7Y2	A0A090N7Y2; Q9UG63	A0A090N7Y2; Q9UG63	A0A090N7Y2; Q9UG63	A0A090N7Y2; Q9UG63	Q9UG63	Q9UG63	Q9UG63	Q9UG63	Q9UG63	ABCF2	ATP-binding cassette sub-family F member 2 (Iron-inhibited ABC transporter 2)	membrane [GO:0016020]; ATP binding [GO:0005524]	AllPrimariesMatch_	FALSE	TRUE	reviewed	3 out of 5	17	8	3	25	26	13	4	39	17	8	3	25	29.053	14.2857	4.49438	40.4494	High	High	High	High	ENSG00000033050	ABCF2	ABCF2	FALSE	6 v 6
Q9NUQ8	Q9NUQ8	Q9NUQ8	Q9NUQ8	Q9NUQ8	Q9NUQ8	A4FUE2	Q9NUQ8	B4DRU9; Q9NUQ8	B4DRU9; Q9NUQ8	A0A0S2Z645; A4FUE2; B4DRH5; B4DRU9; Q9NUQ8	B4DRU9; Q9NUQ8	Q9NUQ8	Q9NUQ8	Q9NUQ8	Q9NUQ8	Q9NUQ8	ABCF3	ATP-binding cassette sub-family F member 3	membrane [GO:0016020]; ATP binding [GO:0005524]; cadherin binding [GO:0045296]; defense response to virus [GO:0051607]	AllPrimariesMatch_	FALSE	TRUE	reviewed	4 out of 5	8	5	1	27	12	11	1	40	8	5	1	27	13.3992	5.64175	1.26939	44.1467	High	High	Medium	High	ENSG00000161204	ABCF3	ABCF3	FALSE	6 v 6
NA	Q9NUJ1	NA	Q9NUJ1	NA	Q9NUJ1	NA	Q9NUJ1	NA	Q9NUJ1	NA	Q9NUJ1	Q9NUJ1	NA	Q9NUJ1	NA	Q9NUJ1	ABHD10	Palmitoyl-protein thioesterase ABHD10, mitochondrial (EC 3.1.2.22) (Acyl-protein thioesterase ABHD10) (Alpha/beta hydrolase domain-containing protein 10) (Abhydrolase domain-containing protein 10) (Mycophenolic acid acyl-glucuronide esterase, mitochondrial) (EC 3.1.1.93)	cytosol [GO:0005829]; mitochondrial matrix [GO:0005759]; mitochondrion [GO:0005739]; hydrolase activity, hydrolyzing O-glycosyl compounds [GO:0004553]; mycophenolic acid acyl-glucuronide esterase activity [GO:0102390]; palmitoyl-(protein) hydrolase activity [GO:0008474]; cellular glucuronidation [GO:0052695]; glucuronoside catabolic process [GO:0019391]; protein depalmitoylation [GO:0002084]		FALSE	TRUE	reviewed	5 out of 5	NA	12	NA	9	NA	77	NA	18	NA	12	NA	9	NA	48.6928	NA	40.1961	NA	High	NA	High	ENSG00000144827	ABHD10	ABHD10	FALSE	NA
NA	Q8NFV4	NA	Q8NFV4	NA	Q8NFV4	NA	Q8NFV4	NA	Q8NFV4	NA	Q8NFV4	Q8NFV4	NA	Q8NFV4	NA	Q8NFV4	ABHD11	Protein ABHD11 (EC 3.-.-.-) (Alpha/beta hydrolase domain-containing protein 11) (Abhydrolase domain-containing protein 11) (Williams-Beuren syndrome chromosomal region 21 protein)	mitochondrion [GO:0005739]; hydrolase activity [GO:0016787]		FALSE	TRUE	reviewed	5 out of 5	NA	10	NA	6	NA	56	NA	8	NA	10	NA	6	NA	36.8254	NA	19.3651	NA	High	NA	High	ENSG00000106077	ABHD11	ABHD11	FALSE	NA
Q8N2K0	Q8N2K0	NA	Q8N2K0	Q8N2K0	Q8N2K0	NA	Q8N2K0	Q8N2K0	Q8N2K0	NA	Q8N2K0	Q8N2K0	NA	Q8N2K0	Q8N2K0	Q8N2K0	ABHD12	Lysophosphatidylserine lipase ABHD12 (EC 3.1.-.-) (2-arachidonoylglycerol hydrolase ABHD12) (Abhydrolase domain-containing protein 12) (hABHD12) (Monoacylglycerol lipase ABHD12) (EC 3.1.1.23) (Oxidized phosphatidylserine lipase ABHD12) (EC 3.1.-.-)	AMPA glutamate receptor complex [GO:0032281]; dendrite cytoplasm [GO:0032839]; endoplasmic reticulum membrane [GO:0005789]; integral component of membrane [GO:0016021]; membrane [GO:0016020]; plasma membrane [GO:0005886]; acylglycerol lipase activity [GO:0047372]; lysophospholipase activity [GO:0004622]; palmitoyl-(protein) hydrolase activity [GO:0008474]; phospholipase activity [GO:0004620]; acy…		FALSE	TRUE	reviewed	5 out of 5	13	14	NA	11	26	61	NA	12	13	14	NA	11	34.6734	42.2111	NA	28.392	High	High	NA	High	ENSG00000100997	ABHD12	ABHD12	FALSE	6 v 6
NA	A0A024RDX1	NA	NA	NA	A0A024RDX1	NA	NA	NA	Q7L211	NA	NA	NA	NA	Q7L211	NA	Q7L211	ABHD13	Protein ABHD13 (EC 3.-.-.-) (Alpha/beta hydrolase domain-containing protein 13) (Abhydrolase domain-containing protein 13)	dendrite cytoplasm [GO:0032839]; integral component of membrane [GO:0016021]; membrane [GO:0016020]; palmitoyl-(protein) hydrolase activity [GO:0008474]; protein depalmitoylation [GO:0002084]		FALSE	TRUE	reviewed	3 out of 5	NA	3	NA	NA	NA	6	NA	NA	NA	2	NA	NA	NA	9.49555	NA	NA	NA	High	NA	NA	ENSG00000139826	ABHD13	ABHD13	FALSE	NA
NA	NA	V9HW87	V9HW87	NA	NA	V9HW87	V9HW87	NA	NA	B4DNR3; B4DQI4; Q96IU4	B4DNR3; Q96IU4	Q96IU4	Q96IU4	NA	NA	Q96IU4	ABHD14B	Protein ABHD14B (EC 3.-.-.-) (Alpha/beta hydrolase domain-containing protein 14B) (Abhydrolase domain-containing protein 14B) (CCG1-interacting factor B)	cytoplasm [GO:0005737]; cytosol [GO:0005829]; extracellular exosome [GO:0070062]; nucleolus [GO:0005730]; nucleoplasm [GO:0005654]; nucleus [GO:0005634]; hydrolase activity [GO:0016787]; 3'-phosphoadenosine 5'-phosphosulfate metabolic process [GO:0050427]; positive regulation of transcription by RNA polymerase II [GO:0045944]		FALSE	TRUE	reviewed	5 out of 5	NA	NA	1	4	NA	NA	1	7	NA	NA	1	4	NA	NA	6.19048	26.1905	NA	NA	Medium	High	ENSG00000114779	ABHD14B	ABHD14B	FALSE	NA
Q6UXT9	NA	NA	NA	Q6UXT9	NA	NA	NA	Q6UXT9	NA	NA	NA	NA	NA	NA	Q6UXT9	Q6UXT9	ABHD15	Protein ABHD15 (Alpha/beta hydrolase domain-containing protein 15) (Abhydrolase domain-containing protein 15)	extracellular region [GO:0005576]; membrane [GO:0016020]; acylglycerol lipase activity [GO:0047372]; short-chain carboxylesterase activity [GO:0034338]; cellular lipid metabolic process [GO:0044255]		FALSE	TRUE	reviewed	3 out of 5	1	NA	NA	NA	1	NA	NA	NA	1	NA	NA	NA	2.13675	NA	NA	NA	High	NA	NA	NA	ENSG00000168792	ABHD15	ABHD15	FALSE	0 v 0
A0A0G2JJD3	A0A0G2JJD3	NA	A0A0G2JJD3	A0A0G2JJD3	A0A0G2JJD3	NA	A0A0G2JJD3	A0A0G2JJD3	A0A0G2JJD3	NA	A0A0G2JJD3	A0A0G2JJD3	NA	A0A0G2JJD3	A0A0G2JJD3	A0A0G2JJD3	ABHD16A	Alpha/beta hydrolase domain-containing protein 16A (EC 3.1.1.23) (Monoacylglycerol lipase ABHD16A) (Phosphatidylserine lipase ABHD16A)	integral component of membrane [GO:0016021]; acylglycerol lipase activity [GO:0047372]		FALSE	TRUE	unreviewed	2 out of 5	17	11	NA	16	27	40	NA	23	17	11	NA	16	28.4526	19.9667	NA	26.9551	High	High	NA	High	NA	NA	NA	NA	6 v 6
NA	Q96GS6	NA	NA	NA	Q96GS6	NA	NA	NA	A0A7I2YQW9; Q96GS6	NA	NA	NA	NA	Q96GS6	NA	Q96GS6	ABHD17A	Alpha/beta hydrolase domain-containing protein 17A (Abhydrolase domain-containing protein 17A) (EC 3.1.2.22)	anchored component of postsynaptic density membrane [GO:0099031]; anchored component of postsynaptic recycling endosome membrane [GO:0099033]; dendritic spine [GO:0043197]; endosome membrane [GO:0010008]; glutamatergic synapse [GO:0098978]; intracellular membrane-bounded organelle [GO:0043231]; membrane [GO:0016020]; nuclear speck [GO:0016607]; plasma membrane [GO:0005886]; recycling endosome mem…		FALSE	TRUE	reviewed	5 out of 5	NA	2	NA	NA	NA	8	NA	NA	NA	1	NA	NA	NA	5.48387	NA	NA	NA	Medium	NA	NA	ENSG00000129968	ABHD17A	ABHD17A	FALSE	NA
NA	A0A384MEH9	NA	A0A384MEH9	NA	A0A384MEH9	NA	A0A384MEH9	NA	Q5VST6	NA	Q5VST6	Q5VST6	NA	Q5VST6	NA	Q5VST6	ABHD17B	Alpha/beta hydrolase domain-containing protein 17B (Abhydrolase domain-containing protein 17B) (EC 3.1.2.22)	dendritic spine [GO:0043197]; endosome membrane [GO:0010008]; membrane [GO:0016020]; plasma membrane [GO:0005886]; postsynaptic density membrane [GO:0098839]; recycling endosome membrane [GO:0055038]; palmitoyl-(protein) hydrolase activity [GO:0008474]; negative regulation of protein localization to microtubule [GO:1902817]; positive regulation of protein localization to endosome [GO:1905668]; pr…		FALSE	TRUE	reviewed	5 out of 5	NA	11	NA	2	NA	73	NA	2	NA	10	NA	2	NA	55.2083	NA	5.20833	NA	High	NA	Medium	ENSG00000107362	ABHD17B	ABHD17B	FALSE	NA
NA	Q8TB40	NA	NA	NA	Q8TB40	NA	NA	NA	Q8TB40	NA	NA	NA	NA	Q8TB40	NA	Q8TB40	ABHD4	(Lyso)-N-acylphosphatidylethanolamine lipase (EC 3.1.1.-) (Alpha/beta hydrolase domain-containing protein 4) (Abhydrolase domain-containing protein 4) (Alpha/beta-hydrolase 4)	endoplasmic reticulum membrane [GO:0005789]; lipid droplet [GO:0005811]; mitochondrion [GO:0005739]; carboxylic ester hydrolase activity [GO:0052689]; hydrolase activity [GO:0016787]; lysophosphatidic acid acyltransferase activity [GO:0042171]; lysophospholipase activity [GO:0004622]; lipid catabolic process [GO:0016042]; lipid homeostasis [GO:0055088]; N-acylphosphatidylethanolamine metabolic pr…		FALSE	TRUE	reviewed	5 out of 5	NA	2	NA	NA	NA	2	NA	NA	NA	2	NA	NA	NA	9.64912	NA	NA	NA	High	NA	NA	ENSG00000100439	ABHD4	ABHD4	FALSE	NA
NA	Q8WTS1	NA	Q8WTS1	NA	Q8WTS1	NA	Q8WTS1	NA	A0A2U3TZT9; C9J1D1; H7BZY9; Q8WTS1	NA	A0A0S2Z572; A0A2R8YEZ7; A0A2U3TZT9; C9J1D1; F6K7K4; H7BZY9; Q8WTS1	Q8WTS1	NA	Q8WTS1	NA	Q8WTS1	ABHD5	1-acylglycerol-3-phosphate O-acyltransferase ABHD5 (EC 2.3.1.51) (Abhydrolase domain-containing protein 5) (Lipid droplet-binding protein CGI-58)	cytosol [GO:0005829]; intracellular membrane-bounded organelle [GO:0043231]; lipid droplet [GO:0005811]; mitochondrion [GO:0005739]; nucleoplasm [GO:0005654]; 1-acylglycerol-3-phosphate O-acyltransferase activity [GO:0003841]; carboxylic ester hydrolase activity [GO:0052689]; lysophosphatidic acid acyltransferase activity [GO:0042171]; cell differentiation [GO:0030154]; fatty acid metabolic proce…		FALSE	TRUE	reviewed	5 out of 5	NA	2	NA	1	NA	3	NA	1	NA	2	NA	1	NA	8.02292	NA	4.58453	NA	High	NA	Medium	ENSG00000011198	ABHD5	ABHD5	FALSE	NA
NA	Q9BV23	NA	Q9BV23	NA	Q9BV23	NA	Q9BV23	NA	Q9BV23; Q9HBL9	NA	Q9BV23; Q9HBL9	Q9BV23	NA	Q9BV23	NA	Q9BV23	ABHD6	Monoacylglycerol lipase ABHD6 (EC 3.1.1.23) (2-arachidonoylglycerol hydrolase) (Abhydrolase domain-containing protein 6)	AMPA glutamate receptor complex [GO:0032281]; GABA-ergic synapse [GO:0098982]; glutamatergic synapse [GO:0098978]; integral component of membrane [GO:0016021]; integral component of postsynaptic membrane [GO:0099055]; late endosome membrane [GO:0031902]; lysosomal membrane [GO:0005765]; mitochondrial membrane [GO:0031966]; mitochondrion [GO:0005739]; plasma membrane [GO:0005886]; acylglycerol lip…		FALSE	TRUE	reviewed	5 out of 5	NA	6	NA	6	NA	12	NA	7	NA	6	NA	6	NA	20.178	NA	16.3205	NA	High	NA	High	ENSG00000163686	ABHD6	ABHD6	FALSE	NA
Q8IZP0	Q8IZP0	Q8IZP0	Q8IZP0	Q8IZP0	Q8IZP0	Q8IZP0	Q8IZP0	A0A0A0MRT6; B6VEX3; B6VEX4; B6VEX5; Q59G41; Q8IZP0	A0A0A0MRT6; B6VEX3; B6VEX4; B6VEX5; Q59G41; Q8IZP0	A0A0A0MRT6; A0A3Q1LQX9; A0A3Q1MQK6; A0A3Q1N9L4; B6VEX3; B6VEX4; B6VEX5; Q59G41; Q8IZP0	A0A0A0MRT6; B6VEX3; B6VEX4; B6VEX5; Q59G41; Q8IZP0	Q8IZP0	Q8IZP0	Q8IZP0	Q8IZP0	Q8IZP0	ABI1	Abl interactor 1 (Abelson interactor 1) (Abi-1) (Abl-binding protein 4) (AblBP4) (Eps8 SH3 domain-binding protein) (Eps8-binding protein) (Nap1-binding protein) (Nap1BP) (Spectrin SH3 domain-binding protein 1) (e3B1)	cytoskeleton [GO:0005856]; cytosol [GO:0005829]; endoplasmic reticulum [GO:0005783]; extracellular exosome [GO:0070062]; filopodium tip [GO:0032433]; growth cone [GO:0030426]; lamellipodium [GO:0030027]; nucleus [GO:0005634]; postsynaptic density [GO:0014069]; SCAR complex [GO:0031209]; cadherin binding [GO:0045296]; cytoskeletal protein binding [GO:0008092]; protein tyrosine kinase activator act…	AllPrimariesMatch_	FALSE	TRUE	reviewed	5 out of 5	7	5	2	10	10	12	2	15	4	3	2	6	16.7323	12.9921	3.93701	19.685	High	High	High	High	ENSG00000136754	ABI1	ABI1	FALSE	6 v 6
Q9NYB9	Q9NYB9	NA	Q9NYB9	F8WAL6	F8WAL6	NA	F8WAL6	A0A0C4DG21; A0A7D9NKC8; E7EP65; E7EW77; F8WAL6; Q9NYB9	A0A0C4DG21; A0A7D9NKC8; E7EP65; E7EW77; F8WAL6; Q9NYB9	NA	A0A0C4DG21; A0A7D9NKC8; E7EP65; E7EW77; F8WAL6; Q9NYB9	Q9NYB9	NA	Q9NYB9	Q9NYB9	Q9NYB9	ABI2	Abl interactor 2 (Abelson interactor 2) (Abi-2) (Abl-binding protein 3) (AblBP3) (Arg-binding protein 1) (ArgBP1)	adherens junction [GO:0005912]; cytoplasm [GO:0005737]; cytoskeleton [GO:0005856]; cytosol [GO:0005829]; dendritic spine [GO:0043197]; filopodium tip [GO:0032433]; lamellipodium [GO:0030027]; nucleus [GO:0005634]; SCAR complex [GO:0031209]; cytoskeletal anchor activity [GO:0008093]; identical protein binding [GO:0042802]; kinase binding [GO:0019900]; proline-rich region binding [GO:0070064]; SH3 …		FALSE	TRUE	reviewed	5 out of 5	5	5	NA	10	7	15	NA	13	2	3	NA	6	9.94152	10.9162	NA	20.8577	High	High	NA	High	ENSG00000138443	ABI2	ABI2	FALSE	6 v 6
P42684	P42684	NA	P42684	P42684	P42684	NA	P42684	P42684	P42684	NA	P42684	P42684	NA	P42684	P42684	P42684	ABL2	Tyrosine-protein kinase ABL2 (EC 2.7.10.2) (Abelson murine leukemia viral oncogene homolog 2) (Abelson tyrosine-protein kinase 2) (Abelson-related gene protein) (Tyrosine-protein kinase ARG)	actin cytoskeleton [GO:0015629]; cytosol [GO:0005829]; actin filament binding [GO:0051015]; actin monomer binding [GO:0003785]; ATP binding [GO:0005524]; magnesium ion binding [GO:0000287]; manganese ion binding [GO:0030145]; non-membrane spanning protein tyrosine kinase activity [GO:0004715]; phosphotyrosine residue binding [GO:0001784]; protein kinase activity [GO:0004672]; protein serine/threo…		FALSE	TRUE	reviewed	5 out of 5	1	4	NA	7	1	4	NA	8	1	3	NA	6	0.846024	4.06091	NA	8.46024	High	High	NA	High	ENSG00000143322	ABL2	ABL2	FALSE	3 v 3
NA	NA	NA	O14639	NA	NA	NA	A0A3B3IS55	NA	NA	NA	A0A0A0MRL6; A0A2Z4N5U1; A0A3B3IS55; B3KSG3; B4DQA3; B7Z4H1; F8W8M4; J3QSX6; O14639	O14639	NA	NA	NA	O14639	ABLIM1	Actin-binding LIM protein 1 (abLIM-1) (Actin-binding LIM protein family member 1) (Actin-binding double zinc finger protein) (LIMAB1) (Limatin)	actin cytoskeleton [GO:0015629]; cytoplasm [GO:0005737]; lamellipodium [GO:0030027]; stress fiber [GO:0001725]; actin binding [GO:0003779]; actin filament binding [GO:0051015]; metal ion binding [GO:0046872]; animal organ morphogenesis [GO:0009887]; cilium assembly [GO:0060271]; cytoskeleton organization [GO:0007010]; lamellipodium assembly [GO:0030032]; visual perception [GO:0007601]		FALSE	TRUE	reviewed	5 out of 5	NA	NA	NA	2	NA	NA	NA	2	NA	NA	NA	2	NA	NA	NA	2.9563	NA	NA	NA	High	ENSG00000099204	ABLIM1	ABLIM1	FALSE	NA
NA	D6RHE7	NA	NA	NA	D6RHE7	NA	NA	NA	D6RHE7	NA	NA	NA	NA	D6RHE7	NA	D6RHE7	ABLIM3	Actin-binding LIM protein 3	actin binding [GO:0003779]; metal ion binding [GO:0046872]; actin cytoskeleton organization [GO:0030036]; transcription, DNA-templated [GO:0006351]		FALSE	TRUE	unreviewed	1 out of 5	NA	2	NA	NA	NA	5	NA	NA	NA	1	NA	NA	NA	10.596	NA	NA	NA	Medium	NA	NA	NA	NA	NA	NA	NA
NA	O94929	NA	O94929	NA	O94929	NA	O94929	NA	A0A0C4DGA7; O94929	NA	A0A0C4DGA7; O94929	O94929	NA	O94929	NA	O94929	ABLIM3	Actin-binding LIM protein 3 (abLIM-3) (Actin-binding LIM protein family member 3)	actin cytoskeleton [GO:0015629]; cytoplasm [GO:0005737]; glutamatergic synapse [GO:0098978]; lamellipodium [GO:0030027]; stress fiber [GO:0001725]; actin filament binding [GO:0051015]; metal ion binding [GO:0046872]; actin cytoskeleton organization [GO:0030036]; cilium assembly [GO:0060271]; lamellipodium assembly [GO:0030032]; positive regulation of protein targeting to mitochondrion [GO:1903955…		FALSE	TRUE	reviewed	5 out of 5	NA	2	NA	2	NA	2	NA	2	NA	1	NA	2	NA	2.92826	NA	2.48902	NA	Medium	NA	Medium	ENSG00000173210	ABLIM3	ABLIM3	FALSE	NA
Q12979	Q12979	NA	Q12979	I3L4Y1	I3L4Y1	NA	I3L4Y1	A0A0G2JQ41; A0A1C7CYZ0; B7Z2X0; B7Z7Z1; I3L4Y1; Q12979	A0A0G2JQ41; A0A1C7CYZ0; B7Z2X0; B7Z7Z1; I3L4Y1; Q12979	NA	A0A0G2JQ41; A0A1C7CYZ0; B7Z2X0; I3L4Y1; Q12979	Q12979	NA	Q12979	Q12979	Q12979	ABR	Active breakpoint cluster region-related protein	axon [GO:0030424]; cytosol [GO:0005829]; dendritic spine [GO:0043197]; glutamatergic synapse [GO:0098978]; membrane [GO:0016020]; Schaffer collateral - CA1 synapse [GO:0098685]; GTPase activator activity [GO:0005096]; guanyl-nucleotide exchange factor activity [GO:0005085]; activation of GTPase activity [GO:0090630]; modulation of chemical synaptic transmission [GO:0050804]; regulation of small G…		FALSE	TRUE	reviewed	5 out of 5	11	5	NA	27	15	11	NA	41	9	5	NA	25	12.922	5.00582	NA	30.8498	High	High	NA	High	ENSG00000159842	ABR	ABR	FALSE	6 v 6
NA	NA	NA	Q9P1F3	NA	NA	NA	Q9P1F3	NA	NA	NA	Q9P1F3	Q9P1F3	NA	NA	NA	Q9P1F3	ABRACL	Costars family protein ABRACL (ABRA C-terminal-like protein)	regulation of actin filament-based process [GO:0032970]		FALSE	TRUE	reviewed	2 out of 5	NA	NA	NA	2	NA	NA	NA	3	NA	NA	NA	2	NA	NA	NA	35.8025	NA	NA	NA	High	ENSG00000146386	ABRACL	ABRACL	FALSE	NA
NA	Q6UWZ7	Q6UWZ7	NA	NA	Q6UWZ7	Q6UWZ7	NA	NA	D6REL5; Q6UWZ7	D6REL5; Q6UWZ7	NA	NA	Q6UWZ7	Q6UWZ7	NA	Q6UWZ7	ABRAXAS1	BRCA1-A complex subunit Abraxas 1 (Coiled-coil domain-containing protein 98) (Protein FAM175A)	BRCA1-A complex [GO:0070531]; nuclear body [GO:0016604]; nucleoplasm [GO:0005654]; nucleus [GO:0005634]; microtubule binding [GO:0008017]; polyubiquitin modification-dependent protein binding [GO:0031593]; attachment of spindle microtubules to kinetochore [GO:0008608]; chromatin organization [GO:0006325]; double-strand break repair [GO:0006302]; mitotic G2 DNA damage checkpoint signaling [GO:0007…		FALSE	TRUE	reviewed	5 out of 5	NA	1	1	NA	NA	6	1	NA	NA	1	1	NA	NA	2.44499	2.44499	NA	NA	Medium	High	NA	ENSG00000163322	ABRAXAS1	FAM175A	FALSE	NA
NA	NA	NA	Q15018	NA	NA	NA	Q15018	NA	NA	NA	Q15018	Q15018	NA	NA	NA	Q15018	ABRAXAS2	BRISC complex subunit Abraxas 2 (Abraxas brother protein 1) (Protein FAM175B)	BRISC complex [GO:0070552]; cytoplasm [GO:0005737]; cytosol [GO:0005829]; microtubule [GO:0005874]; nucleus [GO:0005634]; spindle pole [GO:0000922]; microtubule binding [GO:0008017]; polyubiquitin modification-dependent protein binding [GO:0031593]; attachment of spindle microtubules to kinetochore [GO:0008608]; cell division [GO:0051301]; chromosome segregation [GO:0007059]; mitotic cell cycle […		FALSE	TRUE	reviewed	5 out of 5	NA	NA	NA	8	NA	NA	NA	12	NA	NA	NA	8	NA	NA	NA	22.4096	NA	NA	NA	High	ENSG00000165660	ABRAXAS2	FAM175B	FALSE	NA
NA	A0A024R029	NA	A0A024R029	NA	A0A024R029	NA	A0A024R029	NA	Q9ULW3	NA	Q9ULW3	Q9ULW3	NA	Q9ULW3	NA	Q9ULW3	ABT1	Activator of basal transcription 1 (hABT1) (Basal transcriptional activator)	nucleolus [GO:0005730]; nucleus [GO:0005634]; transcription regulator complex [GO:0005667]; DNA binding [GO:0003677]; RNA binding [GO:0003723]; transcription coactivator activity [GO:0003713]; endonucleolytic cleavage in 5'-ETS of tricistronic rRNA transcript (SSU-rRNA, 5.8S rRNA, LSU-rRNA) [GO:0000480]; endonucleolytic cleavage in ITS1 to separate SSU-rRNA from 5.8S rRNA and LSU-rRNA from tricis…		FALSE	TRUE	reviewed	5 out of 5	NA	5	NA	2	NA	10	NA	2	NA	5	NA	2	NA	22.0588	NA	5.51471	NA	High	NA	Medium	ENSG00000146109	ABT1	ABT1	FALSE	NA
A0A024R2M6	A0A024R2M6	NA	A0A024R2M6	A0A024R2M6	A0A024R2M6	NA	A0A024R2M6	B4DEN6; B4E072; C9JDE9; H0Y4D4; P09110; Q8NCW8	B4DEN6; P09110	NA	B4DEN6; P09110	P09110	NA	P09110	P09110	P09110	ACAA1	3-ketoacyl-CoA thiolase, peroxisomal (EC 2.3.1.16) (Acetyl-CoA C-myristoyltransferase) (EC 2.3.1.155) (Acetyl-CoA acyltransferase) (EC 2.3.1.9) (Beta-ketothiolase) (Peroxisomal 3-oxoacyl-CoA thiolase)	cytosol [GO:0005829]; extracellular region [GO:0005576]; membrane [GO:0016020]; peroxisomal matrix [GO:0005782]; peroxisome [GO:0005777]; specific granule lumen [GO:0035580]; acetate CoA-transferase activity [GO:0008775]; acetyl-CoA C-acetyltransferase activity [GO:0003985]; acetyl-CoA C-acyltransferase activity [GO:0003988]; acetyl-CoA C-myristoyltransferase activity [GO:0050633]; palmitoyl-CoA …		FALSE	TRUE	reviewed	5 out of 5	1	13	NA	12	1	44	NA	15	1	13	NA	12	2.12264	44.5755	NA	44.5755	High	High	NA	High	ENSG00000060971	ACAA1	ACAA1	FALSE	3 v 3
NA	NA	NA	K7ER88	NA	NA	NA	K7ER88	NA	NA	NA	K7ER88	K7ER88	NA	NA	NA	K7ER88	ACAA2	3-ketoacyl-CoA thiolase, mitochondrial (Fragment)	acyltransferase activity, transferring groups other than amino-acyl groups [GO:0016747]		FALSE	TRUE	unreviewed	1 out of 5	NA	NA	NA	3	NA	NA	NA	6	NA	NA	NA	1	NA	NA	NA	63.8889	NA	NA	NA	High	NA	NA	NA	NA	NA
P42765	P42765	P42765	P42765	B2RB23	B2RB23	B2RB23	B2RB23	A0A0B4J2A4; B2RB23; P42765	B2RB23; P42765	B2RB23; B3KNP8; P42765	B2RB23; P42765	P42765	P42765	P42765	P42765	P42765	ACAA2	3-ketoacyl-CoA thiolase, mitochondrial (EC 2.3.1.16) (Acetyl-CoA acetyltransferase) (EC 2.3.1.9) (Acetyl-CoA acyltransferase) (Acyl-CoA hydrolase, mitochondrial) (EC 3.1.2.-) (EC 3.1.2.1) (EC 3.1.2.2) (Beta-ketothiolase) (Mitochondrial 3-oxoacyl-CoA thiolase) (T1)	mitochondrial matrix [GO:0005759]; mitochondrion [GO:0005739]; acetyl-CoA C-acetyltransferase activity [GO:0003985]; acetyl-CoA C-acyltransferase activity [GO:0003988]; acetyl-CoA hydrolase activity [GO:0003986]; acyl-CoA hydrolase activity [GO:0047617]; myristoyl-CoA hydrolase activity [GO:0102991]; palmitoyl-CoA hydrolase activity [GO:0016290]; RNA binding [GO:0003723]; cellular response to hyp…	AllPrimariesMatch_	FALSE	TRUE	reviewed	5 out of 5	6	27	10	22	7	304	13	45	6	27	10	20	19.6474	70.7809	25.9446	57.6826	High	High	High	High	ENSG00000167315	ACAA2	ACAA2	FALSE	6 v 6
A0A087WYK6	NA	NA	NA	A0A087WYK6	NA	NA	NA	A0A087WYK6	NA	NA	NA	NA	NA	NA	A0A087WYK6	A0A087WYK6	ACACA	Acetyl-CoA carboxylase 1			FALSE	TRUE	unreviewed	1 out of 5	4	NA	NA	NA	13	NA	NA	NA	1	NA	NA	NA	57.8947	NA	NA	NA	High	NA	NA	NA	NA	NA	NA	NA	3 v 3
Q13085	Q13085	Q13085	Q13085	Q13085	Q13085	Q13085	Q13085	Q13085	A0A024R0Y2; Q13085; Q59FY4	A0A024R0Y2; Q13085	Q13085	Q13085	Q13085	Q13085	Q13085	Q13085	ACACA	Acetyl-CoA carboxylase 1 (ACC1) (EC 6.4.1.2) (Acetyl-Coenzyme A carboxylase alpha) (ACC-alpha)	actin cytoskeleton [GO:0015629]; cytosol [GO:0005829]; fibrillar center [GO:0001650]; acetyl-CoA carboxylase activity [GO:0003989]; ATP binding [GO:0005524]; identical protein binding [GO:0042802]; metal ion binding [GO:0046872]; acetyl-CoA metabolic process [GO:0006084]; cellular response to prostaglandin E stimulus [GO:0071380]; fatty acid biosynthetic process [GO:0006633]; fatty-acyl-CoA biosy…	AllPrimariesMatch_	FALSE	TRUE	reviewed	5 out of 5	141	3	3	69	757	3	3	102	0	3	3	26	72.549	1.1509	0.980392	35.6351	High	High	High	High	ENSG00000278540	ACACA	ACACA	FALSE	6 v 6
O00763	NA	NA	NA	O00763	NA	NA	NA	O00763	NA	NA	NA	NA	NA	NA	O00763	O00763	ACACB	Acetyl-CoA carboxylase 2 (EC 6.4.1.2) (ACC-beta)	cytosol [GO:0005829]; mitochondrial outer membrane [GO:0005741]; mitochondrion [GO:0005739]; nucleus [GO:0005634]; acetyl-CoA carboxylase activity [GO:0003989]; ATP binding [GO:0005524]; biotin binding [GO:0009374]; identical protein binding [GO:0042802]; metal ion binding [GO:0046872]; acetyl-CoA metabolic process [GO:0006084]; energy homeostasis [GO:0097009]; fatty acid biosynthetic process [GO…		FALSE	TRUE	reviewed	5 out of 5	66	NA	NA	NA	185	NA	NA	NA	26	NA	NA	NA	32.6282	NA	NA	NA	High	NA	NA	NA	ENSG00000076555	ACACB	ACACB	FALSE	6 v 6
NA	Q6JQN1	NA	Q6JQN1	NA	Q6JQN1	NA	Q6JQN1	NA	Q6JQN1	NA	F8W1I9; Q6JQN1	Q6JQN1	NA	Q6JQN1	NA	Q6JQN1	ACAD10	Acyl-CoA dehydrogenase family member 10 (ACAD-10) (EC 1.3.99.-)	mitochondrial matrix [GO:0005759]; mitochondrion [GO:0005739]; acyl-CoA dehydrogenase activity [GO:0003995]; flavin adenine dinucleotide binding [GO:0050660]; fatty acid beta-oxidation [GO:0006635]		FALSE	TRUE	reviewed	5 out of 5	NA	16	NA	3	NA	27	NA	3	NA	16	NA	3	NA	18.1303	NA	2.644	NA	High	NA	Medium	ENSG00000111271	ACAD10	ACAD10	FALSE	NA
NA	Q709F0	NA	Q709F0	NA	Q709F0	NA	Q709F0	NA	Q709F0	NA	D6RDI8; F8WEV0; Q709F0	Q709F0	NA	Q709F0	NA	Q709F0	ACAD11	Acyl-CoA dehydrogenase family member 11 (ACAD-11) (EC 1.3.8.-)	mitochondrial inner membrane [GO:0005743]; mitochondrial membrane [GO:0031966]; mitochondrion [GO:0005739]; nucleus [GO:0005634]; peroxisome [GO:0005777]; acyl-CoA dehydrogenase activity [GO:0003995]; flavin adenine dinucleotide binding [GO:0050660]; long-chain-acyl-CoA dehydrogenase activity [GO:0004466]; medium-chain-acyl-CoA dehydrogenase activity [GO:0070991]; very-long-chain-acyl-CoA dehydro…		FALSE	TRUE	reviewed	5 out of 5	NA	7	NA	2	NA	11	NA	2	NA	7	NA	2	NA	8.84615	NA	3.33333	NA	High	NA	High	ENSG00000240303	ACAD11	ACAD11	TRUE	NA
NA	Q9UKU7	NA	Q9UKU7	NA	Q9UKU7	NA	Q9UKU7	NA	Q9UKU7	NA	Q9UKU7	Q9UKU7	NA	Q9UKU7	NA	Q9UKU7	ACAD8	Isobutyryl-CoA dehydrogenase, mitochondrial (IBDH) (EC 1.3.8.-) (Activator-recruited cofactor 42 kDa component) (ARC42) (Acyl-CoA dehydrogenase family member 8) (ACAD-8)	mitochondrial matrix [GO:0005759]; acyl-CoA dehydrogenase activity [GO:0003995]; flavin adenine dinucleotide binding [GO:0050660]; lipid metabolic process [GO:0006629]; valine catabolic process [GO:0006574]		FALSE	TRUE	reviewed	5 out of 5	NA	11	NA	5	NA	50	NA	5	NA	11	NA	5	NA	30.8434	NA	16.3855	NA	High	NA	High	ENSG00000151498	ACAD8	ACAD8	FALSE	NA
Q9H845	Q9H845	NA	Q9H845	Q9H845	Q9H845	NA	Q9H845	Q9H845	Q9H845	NA	Q9H845	Q9H845	NA	Q9H845	Q9H845	Q9H845	ACAD9	Complex I assembly factor ACAD9, mitochondrial (Acyl-CoA dehydrogenase family member 9) (ACAD-9) (EC 1.3.8.-)	dendrite [GO:0030425]; mitochondrial inner membrane [GO:0005743]; mitochondrial membrane [GO:0031966]; mitochondrion [GO:0005739]; nucleus [GO:0005634]; acyl-CoA dehydrogenase activity [GO:0003995]; fatty-acyl-CoA binding [GO:0000062]; flavin adenine dinucleotide binding [GO:0050660]; long-chain-acyl-CoA dehydrogenase activity [GO:0004466]; medium-chain-acyl-CoA dehydrogenase activity [GO:0070991…		FALSE	TRUE	reviewed	5 out of 5	10	31	NA	16	14	214	NA	23	10	31	NA	16	15.781	43.1562	NA	27.5362	High	High	NA	High	ENSG00000177646	ACAD9	ACAD9	FALSE	6 v 6
NA	P11310	NA	P11310	NA	Q5T4U5	NA	Q5T4U5	NA	P11310; Q5T4U5	NA	B4DWX6; B7Z9I1; P11310; Q5T4U5	P11310	NA	P11310	NA	P11310	ACADM	Medium-chain specific acyl-CoA dehydrogenase, mitochondrial (MCAD) (EC 1.3.8.7) (Medium chain acyl-CoA dehydrogenase) (MCADH)	axon [GO:0030424]; mitochondrial matrix [GO:0005759]; mitochondrial membrane [GO:0031966]; mitochondrion [GO:0005739]; nucleus [GO:0005634]; acyl-CoA dehydrogenase activity [GO:0003995]; flavin adenine dinucleotide binding [GO:0050660]; identical protein binding [GO:0042802]; medium-chain-acyl-CoA dehydrogenase activity [GO:0070991]; cardiac muscle cell differentiation [GO:0055007]; carnitine bio…		FALSE	TRUE	reviewed	5 out of 5	NA	16	NA	5	NA	86	NA	7	NA	16	NA	5	NA	39.4299	NA	10.6888	NA	High	NA	High	ENSG00000117054	ACADM	ACADM	FALSE	NA
NA	E5KSD5	NA	E5KSD5	NA	D4QEZ8	NA	D4QEZ8	NA	D4QEZ8; P16219	NA	B4DUH1; D4QEZ8; E5KSE7; E9PE82; P16219	P16219	NA	P16219	NA	P16219	ACADS	Short-chain specific acyl-CoA dehydrogenase, mitochondrial (SCAD) (EC 1.3.8.1) (Butyryl-CoA dehydrogenase)	centrosome [GO:0005813]; mitochondrial matrix [GO:0005759]; mitochondrion [GO:0005739]; nucleoplasm [GO:0005654]; nucleus [GO:0005634]; acyl-CoA dehydrogenase activity [GO:0003995]; butyryl-CoA dehydrogenase activity [GO:0004085]; flavin adenine dinucleotide binding [GO:0050660]; butyrate catabolic process [GO:0046359]; fatty acid beta-oxidation [GO:0006635]; fatty acid beta-oxidation using acyl-…		FALSE	TRUE	reviewed	5 out of 5	NA	9	NA	6	NA	25	NA	6	NA	9	NA	6	NA	27.6699	NA	18.4466	NA	High	NA	High	ENSG00000122971	ACADS	ACADS	FALSE	NA
A0A0S2Z3P9	A0A0S2Z3P9	NA	A0A0S2Z3P9	A0A0S2Z3P9	A0A0S2Z3P9	NA	A0A0S2Z3P9	P45954	P45954	NA	P45954	P45954	NA	P45954	P45954	P45954	ACADSB	Short/branched chain specific acyl-CoA dehydrogenase, mitochondrial (SBCAD) (EC 1.3.8.5) (2-methyl branched chain acyl-CoA dehydrogenase) (2-MEBCAD) (2-methylbutyryl-coenzyme A dehydrogenase) (2-methylbutyryl-CoA dehydrogenase)	mitochondrial matrix [GO:0005759]; mitochondrion [GO:0005739]; 2-methyl-branched-chain-enoyl-CoA reductase activity [GO:0047119]; 2-methylacyl-CoA dehydrogenase activity [GO:0003853]; acyl-CoA dehydrogenase activity [GO:0003995]; flavin adenine dinucleotide binding [GO:0050660]; identical protein binding [GO:0042802]; isobutyryl-CoA:FAD oxidoreductase activity [GO:0102035]; short-branched-chain-a…		FALSE	TRUE	reviewed	5 out of 5	1	17	NA	13	1	98	NA	18	1	17	NA	13	5.09259	44.9074	NA	36.5741	High	High	NA	High	ENSG00000196177	ACADSB	ACADSB	FALSE	3 v 3
P49748	P49748	P49748	P49748	B4DEA8	B4DEA8	B4DEA8	B4DEA8	B4DEA8; P49748	B4DEA8; P49748	B3KPA6; B4DEA8; P49748; Q53HR2	B4DEA8; P49748	P49748	P49748	P49748	P49748	P49748	ACADVL	Very long-chain specific acyl-CoA dehydrogenase, mitochondrial (VLCAD) (EC 1.3.8.9)	extrinsic component of mitochondrial inner membrane [GO:0031314]; mitochondrial matrix [GO:0005759]; mitochondrial membrane [GO:0031966]; mitochondrial nucleoid [GO:0042645]; mitochondrion [GO:0005739]; nucleolus [GO:0005730]; nucleoplasm [GO:0005654]; acyl-CoA dehydrogenase activity [GO:0003995]; fatty-acyl-CoA binding [GO:0000062]; flavin adenine dinucleotide binding [GO:0050660]; identical pro…	AllPrimariesMatch_	FALSE	TRUE	reviewed	5 out of 5	19	38	2	30	28	425	2	60	19	18	2	15	37.0992	65.8015	3.20611	55.1145	High	High	High	High	ENSG00000072778	ACADVL	ACADVL	FALSE	6 v 6
Q15057	Q15057	NA	Q15057	Q15057	Q15057	NA	Q15057	A0A087X1H5; A0A0U1RQT1; Q15057	A0A087X1H5; A0A0U1RQT1; Q15057	NA	A0A087X1H5; Q15057	Q15057	NA	Q15057	Q15057	Q15057	ACAP2	Arf-GAP with coiled-coil, ANK repeat and PH domain-containing protein 2 (Centaurin-beta-2) (Cnt-b2)	endosome membrane [GO:0010008]; membrane [GO:0016020]; ruffle [GO:0001726]; GTPase activator activity [GO:0005096]; metal ion binding [GO:0046872]; actin filament-based process [GO:0030029]; cellular response to nerve growth factor stimulus [GO:1990090]; endocytic recycling [GO:0032456]		FALSE	TRUE	reviewed	5 out of 5	6	2	NA	28	6	4	NA	41	6	2	NA	26	8.22622	2.44216	NA	38.946	High	Medium	NA	High	ENSG00000114331	ACAP2	ACAP2	FALSE	6 v 6
NA	NA	NA	Q96P50	NA	NA	NA	Q96P50	NA	NA	NA	Q96P50	Q96P50	NA	NA	NA	Q96P50	ACAP3	Arf-GAP with coiled-coil, ANK repeat and PH domain-containing protein 3 (Centaurin-beta-5) (Cnt-b5)	growth cone [GO:0030426]; GTPase activator activity [GO:0005096]; metal ion binding [GO:0046872]; neuron migration [GO:0001764]; regulation of neuron projection development [GO:0010975]		FALSE	TRUE	reviewed	4 out of 5	NA	NA	NA	5	NA	NA	NA	5	NA	NA	NA	3	NA	NA	NA	6.83453	NA	NA	NA	High	ENSG00000131584	ACAP3	ACAP3	FALSE	NA
NA	A0A5F9ZHJ0	NA	NA	NA	A0A5F9ZHJ0	NA	NA	NA	A0A5F9ZHJ0	NA	NA	NA	NA	A0A5F9ZHJ0	NA	A0A5F9ZHJ0	ACAT1	Acetyl-CoA acetyltransferase, mitochondrial	acyltransferase activity, transferring groups other than amino-acyl groups [GO:0016747]		FALSE	TRUE	unreviewed	1 out of 5	NA	16	NA	NA	NA	196	NA	NA	NA	1	NA	NA	NA	44.2136	NA	NA	NA	High	NA	NA	NA	NA	NA	NA	NA
P24752	P24752	P24752	P24752	A0A5F9ZHL1	A0A5F9ZHL1	A0A5F9ZHL1	A0A5F9ZHL1	A0A5F9ZHJ7; A0A5F9ZHL1; P24752	A0A5F9ZHL1; P24752	A0A5F9ZHJ7; A0A5F9ZHL1; P24752	A0A5F9ZHL1; P24752	P24752	P24752	P24752	P24752	P24752	ACAT1	Acetyl-CoA acetyltransferase, mitochondrial (EC 2.3.1.9) (Acetoacetyl-CoA thiolase) (T2)	extracellular exosome [GO:0070062]; mitochondrial matrix [GO:0005759]; mitochondrion [GO:0005739]; acetyl-CoA C-acetyltransferase activity [GO:0003985]; C-acetyltransferase activity [GO:0016453]; coenzyme A binding [GO:0120225]; enzyme binding [GO:0019899]; identical protein binding [GO:0042802]; potassium ion binding [GO:0030955]; acetyl-CoA biosynthetic process [GO:0006085]; acetyl-CoA cataboli…	AllPrimariesMatch_	FALSE	TRUE	reviewed	5 out of 5	13	22	3	16	18	282	3	38	13	7	3	16	35.1288	46.6042	6.32319	39.3443	High	High	High	High	ENSG00000075239	ACAT1	ACAT1	FALSE	6 v 6
Q9BWD1	NA	Q9BWD1	Q9BWD1	Q59GW6	NA	Q59GW6	Q59GW6	A8K4W5; Q59GW6; Q9BWD1	NA	A8K4W5; Q59GW6; Q9BWD1	Q59GW6; Q9BWD1	Q9BWD1	Q9BWD1	NA	Q9BWD1	Q9BWD1	ACAT2	Acetyl-CoA acetyltransferase, cytosolic (EC 2.3.1.9) (Acetyl-CoA transferase-like protein) (Cytosolic acetoacetyl-CoA thiolase)	cytoplasm [GO:0005737]; cytosol [GO:0005829]; extracellular exosome [GO:0070062]; mitochondrion [GO:0005739]; acetyl-CoA C-acetyltransferase activity [GO:0003985]; fatty acid beta-oxidation [GO:0006635]; lipid metabolic process [GO:0006629]		FALSE	TRUE	reviewed	5 out of 5	1	NA	4	14	1	NA	4	25	1	NA	4	14	2.77078	NA	8.56423	40.3023	High	NA	High	High	ENSG00000120437	ACAT2	ACAT2	FALSE	3 v 3
A0A024R3P9	A0A024R3P9	A0A024R3P9	A0A024R3P9	A0A024R3P9	A0A024R3P9	A0A024R3P9	A0A024R3P9	Q9H3P7	Q9H3P7	Q9H3P7	Q9H3P7	Q9H3P7	Q9H3P7	Q9H3P7	Q9H3P7	Q9H3P7	ACBD3	Golgi resident protein GCP60 (Acyl-CoA-binding domain-containing protein 3) (Golgi complex-associated protein 1) (GOCAP1) (Golgi phosphoprotein 1) (GOLPH1) (PBR- and PKA-associated protein 7) (Peripheral benzodiazepine receptor-associated protein PAP7) [Cleaved into: Golgi resident protein GCP60, N-terminally processed]	Golgi apparatus [GO:0005794]; Golgi membrane [GO:0000139]; membrane [GO:0016020]; mitochondrion [GO:0005739]; fatty-acyl-CoA binding [GO:0000062]; protein kinase A regulatory subunit binding [GO:0034237]; steroid biosynthetic process [GO:0006694]	AllPrimariesMatch_	FALSE	TRUE	reviewed	5 out of 5	2	8	4	14	3	24	4	23	2	8	4	13	4.16667	23.4848	6.62879	39.2045	High	High	High	High	ENSG00000182827	ACBD3	ACBD3	FALSE	6 v 6
Q5T8D3	Q5T8D3	NA	Q5T8D3	A0A7I2YQE9	A0A7I2YQE9	NA	A0A7I2YQE9	A0A7I2V2M2; A0A7I2V2Y9; A0A7I2V347; A0A7I2V420; A0A7I2V462; A0A7I2V560; A0A7I2V5E1; A0A7I2V5L4; A0A7I2V5U2; A0A7I2YQD7; A0A7I2YQE9; A0A7I2YQJ9; B7Z2R7; B7Z9D0; Q5T8D3; Q5T8E0; Q8NCM9; X6RDD7	A0A7I2V2M2; A0A7I2V2Y9; A0A7I2V347; A0A7I2V420; A0A7I2V560; A0A7I2V5E1; A0A7I2YQD7; A0A7I2YQE9; A0A7I2YQJ9; B7Z2R7; Q5T8D3	NA	A0A7I2V2M2; A0A7I2V2Y9; A0A7I2V347; A0A7I2V560; A0A7I2V5E1; A0A7I2V5L4; A0A7I2V5U2; A0A7I2YQD7; A0A7I2YQE9; A0A7I2YQJ9; B7Z2R7; B7Z9D0; Q5T8D3; Q8NCM9	Q5T8D3	NA	Q5T8D3	Q5T8D3	Q5T8D3	ACBD5	Acyl-CoA-binding domain-containing protein 5	cytosol [GO:0005829]; integral component of membrane [GO:0016021]; membrane [GO:0016020]; nucleoplasm [GO:0005654]; peroxisomal membrane [GO:0005778]; peroxisome [GO:0005777]; fatty-acyl-CoA binding [GO:0000062]; lipid binding [GO:0008289]; autophagy of peroxisome [GO:0030242]		FALSE	TRUE	reviewed	5 out of 5	2	7	NA	4	3	29	NA	5	2	7	NA	4	5.05618	15.1685	NA	9.55056	High	High	NA	High	ENSG00000107897	ACBD5	ACBD5	FALSE	6 v 6
NA	NA	NA	A0A024R949	NA	NA	NA	A0A024R949	NA	NA	NA	B2RAA8; Q9BR61	Q9BR61	NA	NA	NA	Q9BR61	ACBD6	Acyl-CoA-binding domain-containing protein 6	cytosol [GO:0005829]; fatty-acyl-CoA binding [GO:0000062]; lipid binding [GO:0008289]		FALSE	TRUE	reviewed	4 out of 5	NA	NA	NA	8	NA	NA	NA	12	NA	NA	NA	8	NA	NA	NA	30.4965	NA	NA	NA	High	ENSG00000230124	ACBD6	ACBD6	FALSE	NA
NA	NA	NA	Q8N6N7	NA	NA	NA	Q8N6N7	NA	NA	NA	Q8N6N7	Q8N6N7	NA	NA	NA	Q8N6N7	ACBD7	Acyl-CoA-binding domain-containing protein 7	fatty-acyl-CoA binding [GO:0000062]; lipid binding [GO:0008289]		FALSE	TRUE	reviewed	3 out of 5	NA	NA	NA	2	NA	NA	NA	3	NA	NA	NA	2	NA	NA	NA	30.6818	NA	NA	NA	High	ENSG00000176244	ACBD7	ACBD7	FALSE	NA
NA	NA	NA	Q96AP0	NA	NA	NA	A0A590TQL1	NA	NA	NA	A0A590TQL1; Q96AP0; R4GNJ5	Q96AP0	NA	NA	NA	Q96AP0	ACD	Adrenocortical dysplasia protein homolog (POT1 and TIN2-interacting protein)	chromosome, telomeric region [GO:0000781]; nuclear body [GO:0016604]; nuclear telomere cap complex [GO:0000783]; nucleoplasm [GO:0005654]; shelterin complex [GO:0070187]; telomerase holoenzyme complex [GO:0005697]; DNA polymerase binding [GO:0070182]; protein-containing complex binding [GO:0044877]; telomeric DNA binding [GO:0042162]; embryonic limb morphogenesis [GO:0030326]; establishment of pr…		FALSE	TRUE	reviewed	5 out of 5	NA	NA	NA	2	NA	NA	NA	2	NA	NA	NA	2	NA	NA	NA	5.45852	NA	NA	NA	High	ENSG00000102977	ACD	ACD	FALSE	NA
NA	NA	NA	G3V3T3	NA	NA	NA	G3V3T3	NA	NA	NA	G3V3T3	G3V3T3	NA	NA	NA	G3V3T3	ACIN1	Apoptotic chromatin condensation inducer in the nucleus (Fragment)			FALSE	TRUE	unreviewed	1 out of 5	NA	NA	NA	4	NA	NA	NA	5	NA	NA	NA	1	NA	NA	NA	24.2268	NA	NA	NA	High	NA	NA	NA	NA	NA
Q9UKV3	NA	Q9UKV3	Q9UKV3	Q9UKV3	NA	Q9UKV3	Q9UKV3	E7EQT4; Q69YJ6; Q9UKV3; S4R3H4	NA	E7EQT4; Q9UKV3; S4R3H4	E7EQT4; Q9UKV3; S4R3H4	Q9UKV3	Q9UKV3	NA	Q9UKV3	Q9UKV3	ACIN1	Apoptotic chromatin condensation inducer in the nucleus (Acinus)	ASAP complex [GO:0061574]; cytosol [GO:0005829]; nuclear speck [GO:0016607]; nucleoplasm [GO:0005654]; nucleus [GO:0005634]; plasma membrane [GO:0005886]; ATP hydrolysis activity [GO:0016887]; enzyme binding [GO:0019899]; nucleic acid binding [GO:0003676]; RNA binding [GO:0003723]; apoptotic chromosome condensation [GO:0030263]; erythrocyte differentiation [GO:0030218]; mRNA processing [GO:000639…		FALSE	TRUE	reviewed	5 out of 5	4	NA	13	16	5	NA	13	20	4	NA	13	1	3.13199	NA	10.5891	14.7651	High	NA	High	High	ENSG00000100813	ACIN1	ACIN1	FALSE	6 v 6
NA	P25106	NA	NA	NA	P25106	NA	NA	NA	A0A140T9K6; P25106	NA	NA	NA	NA	P25106	NA	P25106	ACKR3	Atypical chemokine receptor 3 (C-X-C chemokine receptor type 7) (CXC-R7) (CXCR-7) (Chemokine orphan receptor 1) (G-protein coupled receptor 159) (G-protein coupled receptor RDC1 homolog) (RDC-1)	cell surface [GO:0009986]; clathrin-coated pit [GO:0005905]; early endosome [GO:0005769]; endosome [GO:0005768]; external side of plasma membrane [GO:0009897]; integral component of membrane [GO:0016021]; intracellular membrane-bounded organelle [GO:0043231]; nucleus [GO:0005634]; perinuclear region of cytoplasm [GO:0048471]; plasma membrane [GO:0005886]; recycling endosome [GO:0055037]; C-C chem…		FALSE	TRUE	reviewed	5 out of 5	NA	1	NA	NA	NA	1	NA	NA	NA	1	NA	NA	NA	3.59116	NA	NA	NA	Medium	NA	NA	ENSG00000144476	ACKR3	ACKR3	FALSE	NA
A0A024R1T9	A0A024R1T9	A0A024R1T9	A0A024R1T9	Q4LE36	Q4LE36	Q4LE36	Q4LE36	P53396; Q4LE36	P53396; Q4LE36	P53396; Q4LE36	P53396; Q4LE36	P53396	P53396	P53396	P53396	P53396	ACLY	ATP-citrate synthase (EC 2.3.3.8) (ATP-citrate (pro-S-)-lyase) (ACL) (Citrate cleavage enzyme)	azurophil granule lumen [GO:0035578]; cytosol [GO:0005829]; extracellular exosome [GO:0070062]; extracellular region [GO:0005576]; ficolin-1-rich granule lumen [GO:1904813]; membrane [GO:0016020]; nucleoplasm [GO:0005654]; plasma membrane [GO:0005886]; ATP binding [GO:0005524]; ATP citrate synthase activity [GO:0003878]; metal ion binding [GO:0046872]; acetyl-CoA biosynthetic process [GO:0006085]…	AllPrimariesMatch_	FALSE	TRUE	reviewed	5 out of 5	58	40	39	59	122	167	48	188	58	40	39	27	57.584	41.9619	38.8738	55.4042	High	High	High	High	ENSG00000131473	ACLY	ACLY	FALSE	6 v 6
NA	NA	P21399	P21399	NA	NA	P21399	P21399	NA	NA	P21399; Q9HBB2	P21399	P21399	P21399	NA	NA	P21399	ACO1	Cytoplasmic aconitate hydratase (Aconitase) (EC 4.2.1.3) (Citrate hydro-lyase) (Ferritin repressor protein) (Iron regulatory protein 1) (IRP1) (Iron-responsive element-binding protein 1) (IRE-BP 1)	cytoplasm [GO:0005737]; cytosol [GO:0005829]; endoplasmic reticulum [GO:0005783]; extracellular exosome [GO:0070062]; Golgi apparatus [GO:0005794]; mitochondrion [GO:0005739]; 3 iron, 4 sulfur cluster binding [GO:0051538]; 4 iron, 4 sulfur cluster binding [GO:0051539]; aconitate hydratase activity [GO:0003994]; citrate dehydratase activity [GO:0047780]; iron-responsive element binding [GO:0030350…		FALSE	TRUE	reviewed	5 out of 5	NA	NA	4	28	NA	NA	4	45	NA	NA	4	28	NA	NA	4.27447	35.883	NA	NA	High	High	ENSG00000122729	ACO1	ACO1	FALSE	NA
Q99798	Q99798	Q99798	Q99798	A2A274	A2A274	A2A274	A2A274	A0A0K0K1H7; A0A7I2V5T4; A2A274; B2RBW5; B4DZ08; Q99798	A0A0K0K1H7; A2A274; Q99798	A0A0K0K1H7; A0A7I2V3F1; A0A7I2V3U0; A0A7I2V586; A2A274; B2RBW5; B4DZ08; Q99798	A0A0K0K1H7; A2A274; B2RBW5; B4DZ08; Q99798	Q99798	Q99798	Q99798	Q99798	Q99798	ACO2	Aconitate hydratase, mitochondrial (Aconitase) (EC 4.2.1.3) (Citrate hydro-lyase)	cytosol [GO:0005829]; mitochondrial matrix [GO:0005759]; mitochondrion [GO:0005739]; 3 iron, 4 sulfur cluster binding [GO:0051538]; 4 iron, 4 sulfur cluster binding [GO:0051539]; aconitate hydratase activity [GO:0003994]; citrate dehydratase activity [GO:0047780]; iron ion binding [GO:0005506]; citrate metabolic process [GO:0006101]; generation of precursor metabolites and energy [GO:0006091]; is…	AllPrimariesMatch_	FALSE	TRUE	reviewed	5 out of 5	15	51	17	32	17	537	19	78	15	51	17	32	22.3077	64.1026	24.6154	49.359	High	High	High	High	ENSG00000100412	ACO2	ACO2	FALSE	6 v 6
NA	NA	NA	Q8WXI4	NA	NA	NA	Q8WXI4	NA	NA	NA	Q8WXI4	Q8WXI4	NA	NA	NA	Q8WXI4	ACOT11	Acyl-coenzyme A thioesterase 11 (Acyl-CoA thioesterase 11) (EC 3.1.2.-) (Acyl-CoA thioester hydrolase 11) (Adipose-associated thioesterase) (Brown fat-inducible thioesterase) (BFIT) (Palmitoyl-coenzyme A thioesterase) (EC 3.1.2.2)	cytoplasm [GO:0005737]; cytosol [GO:0005829]; extracellular exosome [GO:0070062]; mitochondrial matrix [GO:0005759]; acyl-CoA hydrolase activity [GO:0047617]; carboxylic ester hydrolase activity [GO:0052689]; lipid binding [GO:0008289]; long-chain acyl-CoA hydrolase activity [GO:0052816]; long-chain fatty acyl-CoA binding [GO:0036042]; myristoyl-CoA hydrolase activity [GO:0102991]; palmitoyl-CoA …		FALSE	TRUE	reviewed	5 out of 5	NA	NA	NA	3	NA	NA	NA	3	NA	NA	NA	3	NA	NA	NA	4.11862	NA	NA	NA	High	ENSG00000162390	ACOT11	ACOT11	FALSE	NA
Q9NPJ3	Q9NPJ3	Q9NPJ3	Q9NPJ3	Q9NPJ3	Q9NPJ3	Q9NPJ3	Q9NPJ3	Q9NPJ3	Q9NPJ3	Q9NPJ3	Q9NPJ3	Q9NPJ3	Q9NPJ3	Q9NPJ3	Q9NPJ3	Q9NPJ3	ACOT13	Acyl-coenzyme A thioesterase 13 (Acyl-CoA thioesterase 13) (EC 3.1.2.-) (Hotdog-fold thioesterase superfamily member 2) (Palmitoyl-CoA hydrolase) (EC 3.1.2.2) (Thioesterase superfamily member 2) (THEM2) [Cleaved into: Acyl-coenzyme A thioesterase 13, N-terminally processed]	cytosol [GO:0005829]; mitochondrial matrix [GO:0005759]; nucleus [GO:0005634]; spindle [GO:0005819]; acyl-CoA hydrolase activity [GO:0047617]; metal ion binding [GO:0046872]; myristoyl-CoA hydrolase activity [GO:0102991]; palmitoyl-CoA hydrolase activity [GO:0016290]; lipid metabolic process [GO:0006629]; negative regulation of cold-induced thermogenesis [GO:0120163]; protein homotetramerization …	AllPrimariesMatch_	FALSE	TRUE	reviewed	5 out of 5	2	8	2	7	4	83	3	13	2	8	2	7	15.7143	77.1429	15.7143	52.8571	High	High	High	High	ENSG00000112304	ACOT13	ACOT13	FALSE	6 v 6
P49753	P49753	P49753	P49753	P49753	P49753	P49753	P49753	A0A087WT95; A0A087X0W7; A1L172; B3KSA0; B7ZMC1; G3V4F2; P49753; Q86TX2	A0A087WT95; A0A087X0W7; A1L172; P49753; Q86TX2	A0A087WT95; A0A087X0W7; A1L172; B4DV16; P49753; Q86TX2	A0A087WT95; A0A087X0W7; A1L172; P49753; Q86TX2	P49753	P49753	P49753	P49753	P49753	ACOT2	Acyl-coenzyme A thioesterase 2, mitochondrial (Acyl-CoA thioesterase 2) (EC 3.1.2.2) (Acyl-coenzyme A thioester hydrolase 2a) (CTE-Ia) (Long-chain acyl-CoA thioesterase 2) (ZAP128)	cytosol [GO:0005829]; mitochondrial matrix [GO:0005759]; mitochondrion [GO:0005739]; peroxisomal matrix [GO:0005782]; acyl-CoA hydrolase activity [GO:0047617]; carboxylic ester hydrolase activity [GO:0052689]; myristoyl-CoA hydrolase activity [GO:0102991]; palmitoyl-CoA hydrolase activity [GO:0016290]; acyl-CoA metabolic process [GO:0006637]; fatty acid metabolic process [GO:0006631]; long-chain …	AllPrimariesMatch_	FALSE	TRUE	reviewed	5 out of 5	1	20	4	12	1	126	4	22	1	20	4	12	2.07039	47.619	10.766	32.9193	High	High	High	High	ENSG00000119673	ACOT2	ACOT2	FALSE	3 v 3
O00154	O00154	O00154	O00154	O00154	O00154	O00154	O00154	B4DUX0; K7EKP8; O00154	O00154	O00154	O00154	O00154	O00154	O00154	O00154	O00154	ACOT7	Cytosolic acyl coenzyme A thioester hydrolase (EC 3.1.2.2) (Acyl-CoA thioesterase 7) (Brain acyl-CoA hydrolase) (BACH) (hBACH) (CTE-IIa) (CTE-II) (Long chain acyl-CoA thioester hydrolase)	cytosol [GO:0005829]; extracellular exosome [GO:0070062]; mitochondrion [GO:0005739]; nucleoplasm [GO:0005654]; acyl-CoA hydrolase activity [GO:0047617]; carboxylic ester hydrolase activity [GO:0052689]; fatty-acyl-CoA binding [GO:0000062]; long-chain fatty acyl-CoA binding [GO:0036042]; myristoyl-CoA hydrolase activity [GO:0102991]; palmitoyl-CoA hydrolase activity [GO:0016290]; protein homodime…	AllPrimariesMatch_	FALSE	TRUE	reviewed	5 out of 5	2	9	4	13	2	17	4	32	2	9	4	13	6.05263	30	14.4737	39.4737	High	High	High	High	ENSG00000097021	ACOT7	ACOT7	FALSE	6 v 6
O14734	O14734	NA	O14734	O14734	O14734	NA	O14734	A0A494C0N6; H7C5A7; O14734; Q6FHI2	O14734	NA	A0A494C0N6; O14734; Q6FHI2	O14734	NA	O14734	O14734	O14734	ACOT8	Acyl-coenzyme A thioesterase 8 (Acyl-CoA thioesterase 8) (EC 3.1.2.1) (EC 3.1.2.11) (EC 3.1.2.2) (EC 3.1.2.3) (EC 3.1.2.5) (Choloyl-coenzyme A thioesterase) (EC 3.1.2.27) (HIV-Nef-associated acyl-CoA thioesterase) (Peroxisomal acyl-CoA thioesterase 2) (PTE-2) (Peroxisomal acyl-coenzyme A thioester hydrolase 1) (PTE-1) (Peroxisomal long-chain acyl-CoA thioesterase 1) (Thioesterase II) (hACTE-III) …	cytosol [GO:0005829]; peroxisomal matrix [GO:0005782]; acetoacetyl-CoA hydrolase activity [GO:0047603]; acetyl-CoA hydrolase activity [GO:0003986]; acyl-CoA hydrolase activity [GO:0047617]; carboxylic ester hydrolase activity [GO:0052689]; choloyl-CoA hydrolase activity [GO:0033882]; CoA hydrolase activity [GO:0016289]; glutaryl-CoA hydrolase activity [GO:0044466]; hydroxymethylglutaryl-CoA hydro…		FALSE	TRUE	reviewed	5 out of 5	2	10	NA	4	3	44	NA	6	2	10	NA	4	10.0313	31.6614	NA	17.8683	High	High	NA	High	ENSG00000101473	ACOT8	ACOT8	FALSE	6 v 6
NA	NA	NA	H7C5Q2	NA	NA	NA	H7C5Q2	NA	NA	NA	H7C5Q2	H7C5Q2	NA	NA	NA	H7C5Q2	ACOT9	Acyl-coenzyme A thioesterase 9, mitochondrial (Fragment)	carboxylic ester hydrolase activity [GO:0052689]		FALSE	TRUE	unreviewed	1 out of 5	NA	NA	NA	16	NA	NA	NA	24	NA	NA	NA	2	NA	NA	NA	60.9848	NA	NA	NA	High	NA	NA	NA	NA	NA
Q9Y305	Q9Y305	NA	Q9Y305	Q9Y305	Q9Y305	NA	Q9Y305	Q9Y305	Q9Y305	NA	Q9Y305	Q9Y305	NA	Q9Y305	Q9Y305	Q9Y305	ACOT9	Acyl-coenzyme A thioesterase 9, mitochondrial (Acyl-CoA thioesterase 9) (EC 3.1.2.-) (Acyl-CoA thioester hydrolase 9)	mitochondrial matrix [GO:0005759]; mitochondrion [GO:0005739]; acetyl-CoA hydrolase activity [GO:0003986]; acyl-CoA hydrolase activity [GO:0047617]; carboxylic ester hydrolase activity [GO:0052689]; palmitoyl-CoA hydrolase activity [GO:0016290]; acyl-CoA metabolic process [GO:0006637]		FALSE	TRUE	reviewed	4 out of 5	8	23	NA	18	12	248	NA	29	8	23	NA	4	22.779	47.6082	NA	41.2301	High	High	NA	High	ENSG00000123130	ACOT9	ACOT9	FALSE	6 v 6
A0A024R8L7	A0A024R8L7	NA	A0A024R8L7	A0A024R8L7	A0A024R8L7	NA	A0A024R8L7	A0A024R8L7	A0A024R8L7	NA	A0A024R8L7	A0A024R8L7	NA	A0A024R8L7	A0A024R8L7	A0A024R8L7	ACOX1	Acyl-coenzyme A oxidase	peroxisome [GO:0005777]; acyl-CoA oxidase activity [GO:0003997]; FAD binding [GO:0071949]; fatty acid binding [GO:0005504]; fatty acid beta-oxidation using acyl-CoA oxidase [GO:0033540]		FALSE	TRUE	unreviewed	2 out of 5	16	26	NA	19	25	166	NA	25	16	1	NA	1	36.0606	49.8485	NA	42.1212	High	High	NA	High	NA	NA	NA	NA	6 v 6
NA	Q15067	NA	Q15067	NA	Q15067	NA	Q15067	NA	Q15067	NA	Q15067	Q15067	NA	Q15067	NA	Q15067	ACOX1	Peroxisomal acyl-coenzyme A oxidase 1 (AOX) (EC 1.3.3.6) (Palmitoyl-CoA oxidase) (Straight-chain acyl-CoA oxidase) (SCOX) [Cleaved into: Peroxisomal acyl-CoA oxidase 1, A chain; Peroxisomal acyl-CoA oxidase 1, B chain; Peroxisomal acyl-CoA oxidase 1, C chain]	cytosol [GO:0005829]; membrane [GO:0016020]; peroxisomal matrix [GO:0005782]; peroxisomal membrane [GO:0005778]; peroxisome [GO:0005777]; acyl-CoA oxidase activity [GO:0003997]; FAD binding [GO:0071949]; fatty acid binding [GO:0005504]; flavin adenine dinucleotide binding [GO:0050660]; palmitoyl-CoA oxidase activity [GO:0016401]; PDZ domain binding [GO:0030165]; protein homodimerization activity …		FALSE	TRUE	reviewed	5 out of 5	NA	26	NA	19	NA	161	NA	25	NA	1	NA	1	NA	49.0909	NA	41.3636	NA	High	NA	High	ENSG00000161533	ACOX1	ACOX1	FALSE	NA
O15254	O15254	NA	O15254	B2R856	O15254	NA	O15254	B2R856; O15254	O15254	NA	O15254	O15254	NA	O15254	O15254	O15254	ACOX3	Peroxisomal acyl-coenzyme A oxidase 3 (EC 1.3.3.6) (Branched-chain acyl-CoA oxidase) (BRCACox) (Pristanoyl-CoA oxidase)	cytosol [GO:0005829]; membrane [GO:0016020]; peroxisomal matrix [GO:0005782]; peroxisome [GO:0005777]; acyl-CoA oxidase activity [GO:0003997]; FAD binding [GO:0071949]; fatty acid binding [GO:0005504]; flavin adenine dinucleotide binding [GO:0050660]; pristanoyl-CoA oxidase activity [GO:0016402]; fatty acid beta-oxidation using acyl-CoA oxidase [GO:0033540]; lipid homeostasis [GO:0055088]		FALSE	TRUE	reviewed	5 out of 5	18	22	NA	14	28	104	NA	18	18	22	NA	14	35.7143	40.4286	NA	26.5714	High	High	NA	High	ENSG00000087008	ACOX3	ACOX3	FALSE	6 v 6
NA	NA	NA	D3YTI2	NA	NA	NA	D3YTI2	NA	NA	NA	D3YTI2	D3YTI2	NA	NA	NA	D3YTI2	ACP1	Acid phosphatase (EC 3.1.3.2)	acid phosphatase activity [GO:0003993]; protein tyrosine phosphatase activity [GO:0004725]		FALSE	TRUE	unreviewed	2 out of 5	NA	NA	NA	2	NA	NA	NA	2	NA	NA	NA	1	NA	NA	NA	21.1765	NA	NA	NA	High	NA	NA	NA	NA	NA
NA	NA	P24666	P24666	NA	NA	Q59EH3	P24666	NA	NA	P24666; Q59EH3	P24666	P24666	P24666	NA	NA	P24666	ACP1	Low molecular weight phosphotyrosine protein phosphatase (LMW-PTP) (LMW-PTPase) (EC 3.1.3.48) (Adipocyte acid phosphatase) (Low molecular weight cytosolic acid phosphatase) (EC 3.1.3.2) (Red cell acid phosphatase 1)	cytoplasm [GO:0005737]; cytoplasmic side of plasma membrane [GO:0009898]; cytosol [GO:0005829]; extracellular exosome [GO:0070062]; sarcolemma [GO:0042383]; acid phosphatase activity [GO:0003993]; non-membrane spanning protein tyrosine phosphatase activity [GO:0004726]; protein tyrosine phosphatase activity [GO:0004725]		FALSE	TRUE	reviewed	5 out of 5	NA	NA	4	10	NA	NA	5	17	NA	NA	4	9	NA	NA	20.8861	65.8228	NA	NA	High	High	ENSG00000143727	ACP1	ACP1	FALSE	NA
NA	P11117	NA	P11117	NA	A0A5F9ZHR7	NA	A0A5F9ZHR7	NA	A0A5F9ZHR7; P11117	NA	A0A5F9ZHR7; B7Z552; B7Z6L8; E9PQY3; P11117	P11117	NA	P11117	NA	P11117	ACP2	Lysosomal acid phosphatase (LAP) (EC 3.1.3.2)	extracellular exosome [GO:0070062]; integral component of membrane [GO:0016021]; lysosomal lumen [GO:0043202]; lysosomal membrane [GO:0005765]; lysosome [GO:0005764]; membrane [GO:0016020]; acid phosphatase activity [GO:0003993]; phosphatase activity [GO:0016791]; dephosphorylation [GO:0016311]; lysosome organization [GO:0007040]		FALSE	TRUE	reviewed	5 out of 5	NA	13	NA	5	NA	133	NA	6	NA	8	NA	5	NA	32.3877	NA	12.2931	NA	High	NA	High	ENSG00000134575	ACP2	ACP2	FALSE	NA
NA	P13686	P13686	P13686	NA	P13686	P13686	P13686	NA	P13686	P13686	K7EJD9; P13686	P13686	P13686	P13686	NA	P13686	ACP5	Tartrate-resistant acid phosphatase type 5 (TR-AP) (EC 3.1.3.2) (Tartrate-resistant acid ATPase) (TrATPase) (Type 5 acid phosphatase)	cytosol [GO:0005829]; integral component of membrane [GO:0016021]; lysosome [GO:0005764]; acid phosphatase activity [GO:0003993]; ferric iron binding [GO:0008199]; ferrous iron binding [GO:0008198]; bone morphogenesis [GO:0060349]; bone resorption [GO:0045453]; defense response to Gram-positive bacterium [GO:0050830]; negative regulation of inflammatory response [GO:0050728]; negative regulation …		FALSE	TRUE	reviewed	5 out of 5	NA	4	5	2	NA	26	9	2	NA	4	5	2	NA	15.3846	18.1538	9.53846	NA	High	High	High	ENSG00000102575	ACP5	ACP5	FALSE	NA
NA	Q9NPH0	NA	Q9NPH0	NA	Q9NPH0	NA	Q9NPH0	NA	Q9NPH0	NA	Q9NPH0; V9GZ71	Q9NPH0	NA	Q9NPH0	NA	Q9NPH0	ACP6	Lysophosphatidic acid phosphatase type 6 (EC 3.1.3.2) (Acid phosphatase 6, lysophosphatidic) (Acid phosphatase-like protein 1) (PACPL1)	cytoplasm [GO:0005737]; mitochondrial matrix [GO:0005759]; mitochondrion [GO:0005739]; acid phosphatase activity [GO:0003993]; lysophosphatidic acid phosphatase activity [GO:0052642]; phosphatase activity [GO:0016791]; dephosphorylation [GO:0016311]; hematopoietic progenitor cell differentiation [GO:0002244]; lysobisphosphatidic acid metabolic process [GO:2001311]; phosphatidic acid biosynthetic …		FALSE	TRUE	reviewed	5 out of 5	NA	4	NA	2	NA	7	NA	2	NA	4	NA	2	NA	10.7477	NA	5.84112	NA	High	NA	High	ENSG00000162836	ACP6	ACP6	FALSE	NA
NA	Q96CM8	NA	Q96CM8	NA	Q96CM8	NA	Q96CM8	NA	Q96CM8	NA	Q96CM8	Q96CM8	NA	Q96CM8	NA	Q96CM8	ACSF2	Medium-chain acyl-CoA ligase ACSF2, mitochondrial (EC 6.2.1.2)	mitochondrial matrix [GO:0005759]; ATP binding [GO:0005524]; butyrate-CoA ligase activity [GO:0047760]; long-chain fatty acid-CoA ligase activity [GO:0004467]; medium-chain fatty acid-CoA ligase activity [GO:0031956]; acyl-CoA metabolic process [GO:0006637]; fatty acid metabolic process [GO:0006631]		FALSE	TRUE	reviewed	5 out of 5	NA	19	NA	15	NA	102	NA	23	NA	19	NA	15	NA	37.7236	NA	31.5447	NA	High	NA	High	ENSG00000167107	ACSF2	ACSF2	FALSE	NA
NA	Q4G176	NA	Q4G176	NA	Q4G176	NA	Q4G176	NA	Q4G176	NA	Q4G176	Q4G176	NA	Q4G176	NA	Q4G176	ACSF3	Malonate--CoA ligase ACSF3, mitochondrial (EC 6.2.1.n3) (Acyl-CoA synthetase family member 3)	mitochondrial matrix [GO:0005759]; mitochondrion [GO:0005739]; acid-thiol ligase activity [GO:0016878]; ATP binding [GO:0005524]; CoA-ligase activity [GO:0016405]; malonyl-CoA synthetase activity [GO:0090409]; very long-chain fatty acid-CoA ligase activity [GO:0031957]; fatty acid biosynthetic process [GO:0006633]; fatty acid metabolic process [GO:0006631]; long-chain fatty-acyl-CoA biosynthetic …		FALSE	TRUE	reviewed	5 out of 5	NA	22	NA	7	NA	92	NA	7	NA	22	NA	6	NA	42.0139	NA	11.4583	NA	High	NA	High	ENSG00000176715	ACSF3	ACSF3	FALSE	NA
P33121	P33121	NA	P33121	A8K9T3	A8K9T3	NA	A8K9T3	A8K9T3; B4E0R0; B7Z3Z9; E7EPM6; P33121	A8K9T3; P33121	NA	A8K9T3; P33121	P33121	NA	P33121	P33121	P33121	ACSL1	Long-chain-fatty-acid--CoA ligase 1 (EC 6.2.1.3) (Acyl-CoA synthetase 1) (ACS1) (Arachidonate--CoA ligase) (EC 6.2.1.15) (Long-chain acyl-CoA synthetase 1) (LACS 1) (Long-chain acyl-CoA synthetase 2) (LACS 2) (Long-chain fatty acid-CoA ligase 2) (Palmitoyl-CoA ligase 1) (Palmitoyl-CoA ligase 2) (Phytanate--CoA ligase) (EC 6.2.1.24)	endoplasmic reticulum [GO:0005783]; endoplasmic reticulum membrane [GO:0005789]; integral component of membrane [GO:0016021]; membrane [GO:0016020]; mitochondrial outer membrane [GO:0005741]; mitochondrion [GO:0005739]; peroxisomal membrane [GO:0005778]; plasma membrane [GO:0005886]; arachidonate-CoA ligase activity [GO:0047676]; ATP binding [GO:0005524]; long-chain fatty acid-CoA ligase activity…		FALSE	TRUE	reviewed	5 out of 5	12	27	NA	21	16	116	NA	34	11	24	NA	20	18.1948	40.1146	NA	32.3782	High	High	NA	High	ENSG00000151726	ACSL1	ACSL1	FALSE	6 v 6
A0A024R487	A0A024R487	NA	A0A024R487	A0A024R487	A0A024R487	NA	A0A024R487	A0A7P0TA76; B2RBE0; B3KN05; O95573	A0A7P0TA76; B2RBE0; B3KN05; O95573	NA	A0A7P0TA76; B2RBE0; B3KN05; O95573	O95573	NA	O95573	O95573	O95573	ACSL3	Fatty acid CoA ligase Acsl3 (Arachidonate--CoA ligase) (EC 6.2.1.15) (Long-chain acyl-CoA synthetase 3) (LACS 3) (Long-chain-fatty-acid--CoA ligase 3) (EC 6.2.1.3) (Medium-chain acyl-CoA ligase Acsl3) (EC 6.2.1.2)	endoplasmic reticulum [GO:0005783]; endoplasmic reticulum membrane [GO:0005789]; Golgi apparatus [GO:0005794]; integral component of membrane [GO:0016021]; lipid droplet [GO:0005811]; membrane [GO:0016020]; mitochondrial outer membrane [GO:0005741]; perinuclear region of cytoplasm [GO:0048471]; peroxisomal membrane [GO:0005778]; plasma membrane [GO:0005886]; arachidonate-CoA ligase activity [GO:0…		FALSE	TRUE	reviewed	5 out of 5	29	32	NA	29	61	360	NA	64	26	29	NA	26	48.0556	55.8333	NA	49.7222	High	High	NA	High	ENSG00000123983	ACSL3	ACSL3	FALSE	6 v 6
O60488	O60488	NA	O60488	O60488	O60488	NA	O60488	O60488	O60488; Q8TAF6	NA	O60488	O60488	NA	O60488	O60488	O60488	ACSL4	Long-chain-fatty-acid--CoA ligase 4 (EC 6.2.1.3) (Arachidonate--CoA ligase) (EC 6.2.1.15) (Long-chain acyl-CoA synthetase 4) (LACS 4)	cytoplasm [GO:0005737]; endoplasmic reticulum [GO:0005783]; endoplasmic reticulum membrane [GO:0005789]; extracellular exosome [GO:0070062]; integral component of membrane [GO:0016021]; lipid droplet [GO:0005811]; membrane [GO:0016020]; mitochondria-associated endoplasmic reticulum membrane [GO:0044233]; mitochondrial outer membrane [GO:0005741]; peroxisomal membrane [GO:0005778]; plasma membrane…		FALSE	TRUE	reviewed	5 out of 5	21	30	NA	32	32	162	NA	60	18	27	NA	29	35.443	45.9916	NA	51.8987	High	High	NA	High	ENSG00000068366	ACSL4	ACSL4	FALSE	6 v 6
Q9ULC5	Q9ULC5	NA	Q9ULC5	Q9ULC5	Q9ULC5	NA	Q9ULC5	Q9ULC5	B4DX30; Q9ULC5	NA	B4DX30; Q9ULC5	Q9ULC5	NA	Q9ULC5	Q9ULC5	Q9ULC5	ACSL5	Long-chain-fatty-acid--CoA ligase 5 (EC 6.2.1.3) (Arachidonate--CoA ligase) (EC 6.2.1.15) (Long-chain acyl-CoA synthetase 5) (LACS 5)	endoplasmic reticulum [GO:0005783]; endoplasmic reticulum membrane [GO:0005789]; integral component of membrane [GO:0016021]; membrane [GO:0016020]; mitochondrial outer membrane [GO:0005741]; mitochondrion [GO:0005739]; nucleolus [GO:0005730]; nucleoplasm [GO:0005654]; plasma membrane [GO:0005886]; arachidonate-CoA ligase activity [GO:0047676]; ATP binding [GO:0005524]; long-chain fatty acid-CoA …		FALSE	TRUE	reviewed	5 out of 5	3	3	NA	3	4	14	NA	4	2	2	NA	2	4.83163	5.56369	NA	4.24597	High	High	NA	High	ENSG00000197142	ACSL5	ACSL5	FALSE	3 v 3
NA	Q9UKU0	NA	NA	NA	A0A494C0B6	NA	NA	NA	A0A494BZW8; A0A494C0B6; A0A494C0J9; A0A499FJL5; B2RB13; B3KV64; B4DFW3; C9J8C7; E7ERD7; Q9UKU0	NA	NA	NA	NA	Q9UKU0	NA	Q9UKU0	ACSL6	Long-chain-fatty-acid--CoA ligase 6 (EC 6.2.1.3) (Arachidonate--CoA ligase) (EC 6.2.1.15) (Long-chain acyl-CoA synthetase 6) (LACS 6)	endoplasmic reticulum [GO:0005783]; endoplasmic reticulum membrane [GO:0005789]; integral component of membrane [GO:0016021]; membrane [GO:0016020]; mitochondrial outer membrane [GO:0005741]; peroxisomal membrane [GO:0005778]; plasma membrane [GO:0005886]; arachidonate-CoA ligase activity [GO:0047676]; ATP binding [GO:0005524]; enzyme binding [GO:0019899]; long-chain fatty acid-CoA ligase activit…		FALSE	TRUE	reviewed	5 out of 5	NA	3	NA	NA	NA	7	NA	NA	NA	1	NA	NA	NA	2.86944	NA	NA	NA	High	NA	NA	ENSG00000164398	ACSL6	ACSL6	TRUE	NA
NA	NA	NA	Q68CK6	NA	NA	NA	Q68CK6	NA	NA	NA	H3BTX9; Q68CK6	Q68CK6	NA	NA	NA	Q68CK6	ACSM2B	Acyl-coenzyme A synthetase ACSM2B, mitochondrial (EC 6.2.1.2) (Acyl-CoA synthetase medium-chain family member 2B) (Benzoate--CoA ligase) (EC 6.2.1.25) (Butyrate--CoA ligase 2B) (Butyryl-coenzyme A synthetase 2B) (Middle-chain acyl-CoA synthetase 2B) (Xenobiotic/medium-chain fatty acid-CoA ligase HXM-A)	mitochondrial matrix [GO:0005759]; mitochondrion [GO:0005739]; ATP binding [GO:0005524]; benzoate-CoA ligase activity [GO:0018858]; butyrate-CoA ligase activity [GO:0047760]; CoA-ligase activity [GO:0016405]; decanoate-CoA ligase activity [GO:0102391]; fatty acid ligase activity [GO:0015645]; fatty-acyl-CoA synthase activity [GO:0004321]; metal ion binding [GO:0046872]; acyl-CoA metabolic process…		FALSE	TRUE	reviewed	5 out of 5	NA	NA	NA	3	NA	NA	NA	3	NA	NA	NA	3	NA	NA	NA	7.27903	NA	NA	NA	Medium	ENSG00000066813	ACSM2B	ACSM2B	TRUE	NA
NA	NA	NA	Q9NR19	NA	NA	NA	Q9NR19	NA	NA	NA	H0UIA1; Q68CU9; Q6DKJ3; Q9NR19	Q9NR19	NA	NA	NA	Q9NR19	ACSS2	Acetyl-coenzyme A synthetase, cytoplasmic (EC 6.2.1.1) (Acetate--CoA ligase) (Acetyl-CoA synthetase) (ACS) (AceCS) (Acetyl-CoA synthetase 1) (AceCS1) (Acyl-CoA synthetase short-chain family member 2) (Acyl-activating enzyme) (Propionate--CoA ligase) (EC 6.2.1.17)	cytoplasm [GO:0005737]; cytosol [GO:0005829]; intracellular membrane-bounded organelle [GO:0043231]; mitochondrial matrix [GO:0005759]; nucleoplasm [GO:0005654]; acetate-CoA ligase activity [GO:0003987]; AMP binding [GO:0016208]; ATP binding [GO:0005524]; propionate-CoA ligase activity [GO:0050218]; acetyl-CoA biosynthetic process from acetate [GO:0019427]; ethanol oxidation [GO:0006069]; lipid b…		FALSE	TRUE	reviewed	5 out of 5	NA	NA	NA	6	NA	NA	NA	8	NA	NA	NA	6	NA	NA	NA	10.1284	NA	NA	NA	High	ENSG00000131069	ACSS2	ACSS2	FALSE	NA
NA	Q9H6R3	NA	Q9H6R3	NA	Q9H6R3	NA	Q9H6R3	NA	A0A0B4J1R2; Q9H6R3	NA	A0A0B4J1R2; Q9H6R3	Q9H6R3	NA	Q9H6R3	NA	Q9H6R3	ACSS3	Acyl-CoA synthetase short-chain family member 3, mitochondrial (EC 6.2.1.1) (Acetate--CoA ligase 3) (Acyl-CoA synthetase short-chain family member 3) (Propionate--CoA ligase) (EC 6.2.1.17)	intracellular membrane-bounded organelle [GO:0043231]; mitochondrial matrix [GO:0005759]; mitochondrion [GO:0005739]; acetate-CoA ligase activity [GO:0003987]; ATP binding [GO:0005524]; butyrate-CoA ligase activity [GO:0047760]; propionate-CoA ligase activity [GO:0050218]; ketone body biosynthetic process [GO:0046951]; lipid metabolic process [GO:0006629]		FALSE	TRUE	reviewed	5 out of 5	NA	24	NA	20	NA	80	NA	25	NA	24	NA	20	NA	38.0466	NA	30.4665	NA	High	NA	High	ENSG00000111058	ACSS3	ACSS3	FALSE	NA
NA	NA	NA	Q562L9	NA	NA	NA	Q562L9	NA	NA	NA	Q562L9	Q562L9	NA	NA	NA	Q562L9	ACT	Actin-like protein (Fragment)			FALSE	TRUE	unreviewed	1 out of 5	NA	NA	NA	5	NA	NA	NA	57	NA	NA	NA	1	NA	NA	NA	62.1359	NA	NA	NA	High	NA	NA	NA	NA	NA
NA	NA	NA	Q562Y4	NA	NA	NA	Q562Y4	NA	NA	NA	Q562Y4	Q562Y4	NA	NA	NA	Q562Y4	ACT	Actin-like protein (Fragment)			FALSE	TRUE	unreviewed	1 out of 5	NA	NA	NA	2	NA	NA	NA	7	NA	NA	NA	1	NA	NA	NA	16.5049	NA	NA	NA	High	NA	NA	NA	NA	NA
NA	NA	Q562Z4	Q562Z4	NA	NA	Q562Z4	Q562Z4	NA	NA	Q562Z4	Q562Z4	Q562Z4	Q562Z4	NA	NA	Q562Z4	ACT	Actin-like protein (Fragment)			FALSE	TRUE	unreviewed	1 out of 5	NA	NA	3	5	NA	NA	12	41	NA	NA	1	2	NA	NA	28.1553	43.6893	NA	NA	High	High	NA	NA	NA	NA	NA
NA	NA	P68138	NA	NA	NA	A8K3K1	NA	NA	NA	A8K3K1; B7Z6P1; P68138; Q3ZC07	NA	NA	P68138	NA	NA	P68138	ACTA1	Actin, alpha skeletal muscle (Alpha-actin-1) [Cleaved into: Actin, alpha skeletal muscle, intermediate form]	actin filament [GO:0005884]; cell body [GO:0044297]; cytoplasm [GO:0005737]; dynactin complex [GO:0005869]; filopodium [GO:0030175]; lamellipodium [GO:0030027]; stress fiber [GO:0001725]; striated muscle thin filament [GO:0005865]; ATP binding [GO:0005524]; mesenchyme migration [GO:0090131]; positive regulation of gene expression [GO:0010628]; skeletal muscle fiber development [GO:0048741]; skele…		FALSE	TRUE	reviewed	5 out of 5	NA	NA	12	NA	NA	NA	136	NA	NA	NA	4	NA	NA	NA	28.6472	NA	NA	NA	High	NA	NA	NA	NA	NA	NA
NA	NA	NA	A0A2R8YEA7	NA	NA	NA	A0A2R8YEA7	NA	NA	NA	A0A2R8YEA7	A0A2R8YEA7	NA	NA	NA	A0A2R8YEA7	ACTB	Actin, cytoplasmic 1 (Fragment)			FALSE	TRUE	unreviewed	1 out of 5	NA	NA	NA	7	NA	NA	NA	138	NA	NA	NA	1	NA	NA	NA	73.8854	NA	NA	NA	High	NA	NA	NA	NA	NA
NA	NA	NA	C9JTX5	NA	NA	NA	C9JTX5	NA	NA	NA	C9JTX5	C9JTX5	NA	NA	NA	C9JTX5	ACTB	Actin, cytoplasmic 1 (Fragment)			FALSE	TRUE	unreviewed	1 out of 5	NA	NA	NA	10	NA	NA	NA	260	NA	NA	NA	1	NA	NA	NA	86.25	NA	NA	NA	High	NA	NA	NA	NA	NA
P60709	P60709	NA	NA	P60709	P60709	NA	NA	I3L4N8; P60709; P63261; Q53G76; Q53G99; Q53GK6; Q8WVW5	P60709; P63261; Q53G76; Q53GK6; Q8WVW5	NA	NA	NA	NA	P60709	P60709	P60709	ACTB	Actin, cytoplasmic 1 (Beta-actin) [Cleaved into: Actin, cytoplasmic 1, N-terminally processed]	actin cytoskeleton [GO:0015629]; actin filament [GO:0005884]; adherens junction [GO:0005912]; apical junction complex [GO:0043296]; axon [GO:0030424]; blood microparticle [GO:0072562]; calyx of Held [GO:0044305]; cell-cell junction [GO:0005911]; chromatin [GO:0000785]; cortical cytoskeleton [GO:0030863]; cytoplasm [GO:0005737]; cytoplasmic ribonucleoprotein granule [GO:0036464]; cytoskeleton [GO:…		TRUE	TRUE	reviewed	5 out of 5	19	32	NA	NA	153	1487	NA	NA	1	1	NA	NA	64	67.7333	NA	NA	High	High	NA	NA	ENSG00000075624	ACTB	ACTB	FALSE	6 v 6
NA	NA	A0A3Q1NKP5	NA	NA	NA	A0A3Q1NKP5	NA	NA	NA	A0A3Q1NKP5	NA	NA	A0A3Q1NKP5	NA	NA	A0A3Q1NKP5	ACTBL2	Actin beta like 2	actin filament [GO:0005884]; axon [GO:0030424]; cytoplasm [GO:0005737]; glutamatergic synapse [GO:0098978]; membrane [GO:0016020]; NuA4 histone acetyltransferase complex [GO:0035267]; synapse [GO:0045202]; protein kinase binding [GO:0019901]; structural constituent of postsynaptic actin cytoskeleton [GO:0098973]; axonogenesis [GO:0007409]; cell motility [GO:0048870]		FALSE	TRUE	unreviewed	2 out of 5	NA	NA	9	NA	NA	NA	86	NA	NA	NA	1	NA	NA	NA	31.117	NA	NA	NA	High	NA	NA	NA	NA	NA	NA
NA	Q562R1	NA	Q562R1	NA	Q562R1	NA	Q562R1	NA	Q562R1	NA	Q562R1	Q562R1	NA	Q562R1	NA	Q562R1	ACTBL2	Beta-actin-like protein 2 (Kappa-actin)	actin filament [GO:0005884]; axon [GO:0030424]; cytoplasm [GO:0005737]; extracellular exosome [GO:0070062]; extracellular space [GO:0005615]; glutamatergic synapse [GO:0098978]; membrane [GO:0016020]; NuA4 histone acetyltransferase complex [GO:0035267]; synapse [GO:0045202]; ATP binding [GO:0005524]; protein kinase binding [GO:0019901]; structural constituent of postsynaptic actin cytoskeleton [G…		FALSE	TRUE	reviewed	4 out of 5	NA	13	NA	11	NA	652	NA	242	NA	4	NA	5	NA	30.0532	NA	27.9255	NA	High	NA	High	ENSG00000169067	ACTBL2	ACTBL2	TRUE	NA
P68032	P68032	NA	P68032	A8K3K1	P68032	NA	A8K3K1	A8K3K1; B7Z6P1; P68032; P68133	B7Z6P1; P68032; P68133	NA	A8K3K1; P68032	P68032	NA	P68032	P68032	P68032	ACTC1	Actin, alpha cardiac muscle 1 (Alpha-cardiac actin) [Cleaved into: Actin, alpha cardiac muscle 1, intermediate form]	actin filament [GO:0005884]; blood microparticle [GO:0072562]; cell body [GO:0044297]; cytoplasm [GO:0005737]; cytosol [GO:0005829]; dynactin complex [GO:0005869]; extracellular exosome [GO:0070062]; extracellular space [GO:0005615]; filopodium [GO:0030175]; focal adhesion [GO:0005925]; glutamatergic synapse [GO:0098978]; I band [GO:0031674]; lamellipodium [GO:0030027]; membrane [GO:0016020]; sar…		FALSE	TRUE	reviewed	5 out of 5	14	22	NA	22	111	1147	NA	471	3	2	NA	5	41.6446	34.2175	NA	44.8276	High	High	NA	High	ENSG00000159251	ACTC1	ACTC1	TRUE	6 v 6
NA	NA	NA	P63261	NA	NA	NA	P63261	NA	NA	NA	P63261	P63261	NA	NA	NA	P63261	ACTG1	Actin, cytoplasmic 2 (Gamma-actin) [Cleaved into: Actin, cytoplasmic 2, N-terminally processed]	actin filament [GO:0005884]; apical junction complex [GO:0043296]; basal body patch [GO:0120220]; blood microparticle [GO:0072562]; calyx of Held [GO:0044305]; cell-cell junction [GO:0005911]; cytoskeleton [GO:0005856]; cytosol [GO:0005829]; dense body [GO:0097433]; extracellular exosome [GO:0070062]; extracellular space [GO:0005615]; filamentous actin [GO:0031941]; focal adhesion [GO:0005925]; m…		FALSE	TRUE	reviewed	5 out of 5	NA	NA	NA	29	NA	NA	NA	626	NA	NA	NA	2	NA	NA	NA	75.7333	NA	NA	NA	High	ENSG00000184009	ACTG1	ACTG1	FALSE	NA
NA	NA	NA	H7C5S0	NA	NA	NA	H7C5S0	NA	NA	NA	H7C5S0	H7C5S0	NA	NA	NA	H7C5S0	ACTL6A	Actin-like protein 6A (Fragment)			FALSE	TRUE	unreviewed	1 out of 5	NA	NA	NA	7	NA	NA	NA	12	NA	NA	NA	1	NA	NA	NA	55.2795	NA	NA	NA	High	NA	NA	NA	NA	NA
O96019	O96019	O96019	O96019	O96019	O96019	A4IFJ8	O96019	O96019; Q53FS0; Q6FI97	O96019; Q53FS0; Q6FI97	A4IFJ8; O96019; Q53FS0; Q6FI97	O96019; Q53FS0; Q6FI97	O96019	O96019	O96019	O96019	O96019	ACTL6A	Actin-like protein 6A (53 kDa BRG1-associated factor A) (Actin-related protein Baf53a) (ArpNbeta) (BRG1-associated factor 53A) (BAF53A) (INO80 complex subunit K)	chromatin [GO:0000785]; Ino80 complex [GO:0031011]; npBAF complex [GO:0071564]; NuA4 histone acetyltransferase complex [GO:0035267]; nucleoplasm [GO:0005654]; nucleosome [GO:0000786]; nucleus [GO:0005634]; plasma membrane [GO:0005886]; protein-containing complex [GO:0032991]; SWI/SNF complex [GO:0016514]; chromatin binding [GO:0003682]; transcription coactivator activity [GO:0003713]; blastocyst …	AllPrimariesMatch_	FALSE	TRUE	reviewed	5 out of 5	6	9	8	11	7	48	11	23	6	9	8	5	17.0163	23.0769	16.317	28.2051	High	High	High	High	ENSG00000136518	ACTL6A	ACTL6A	FALSE	6 v 6
NA	NA	NA	A0A804HII9	NA	NA	NA	A0A804HII9	NA	NA	NA	A0A804HII9	A0A804HII9	NA	NA	NA	A0A804HII9	ACTN1	Alpha-actinin-1			FALSE	TRUE	unreviewed	1 out of 5	NA	NA	NA	60	NA	NA	NA	253	NA	NA	NA	0	NA	NA	NA	64.8412	NA	NA	NA	High	NA	NA	NA	NA	NA
NA	NA	NA	H0YJW3	NA	NA	NA	H0YJW3	NA	NA	NA	H0YJW3	H0YJW3	NA	NA	NA	H0YJW3	ACTN1	Alpha-actinin-1 (Fragment)	actin binding [GO:0003779]; calcium ion binding [GO:0005509]		FALSE	TRUE	unreviewed	1 out of 5	NA	NA	NA	17	NA	NA	NA	85	NA	NA	NA	1	NA	NA	NA	69.7211	NA	NA	NA	High	NA	NA	NA	NA	NA
NA	NA	NA	H9KV75	NA	NA	NA	H9KV75	NA	NA	NA	H9KV75	H9KV75	NA	NA	NA	H9KV75	ACTN1	Alpha-actinin-1	cellular anatomical entity [GO:0110165]; actin binding [GO:0003779]; calcium ion binding [GO:0005509]		FALSE	TRUE	unreviewed	2 out of 5	NA	NA	NA	52	NA	NA	NA	234	NA	NA	NA	1	NA	NA	NA	64.4769	NA	NA	NA	High	NA	NA	NA	NA	NA
A0A024R694	A0A024R694	A0A024R694	A0A024R694	A0A024R694	A0A024R694	A0A024R694	A0A024R694	P12814	P12814	P12814	P12814	P12814	P12814	P12814	P12814	P12814	ACTN1	Alpha-actinin-1 (Alpha-actinin cytoskeletal isoform) (F-actin cross-linking protein) (Non-muscle alpha-actinin-1)	brush border [GO:0005903]; cell junction [GO:0030054]; cell projection [GO:0042995]; cell-cell junction [GO:0005911]; cortical actin cytoskeleton [GO:0030864]; cytoplasm [GO:0005737]; cytosol [GO:0005829]; dendritic spine [GO:0043197]; extracellular exosome [GO:0070062]; extracellular region [GO:0005576]; extracellular space [GO:0005615]; fascia adherens [GO:0005916]; focal adhesion [GO:0005925];…	AllPrimariesMatch_	FALSE	TRUE	reviewed	5 out of 5	49	53	43	60	117	588	94	260	28	33	23	1	61.0987	63.3408	53.2511	67.713	High	High	High	High	ENSG00000072110	ACTN1	ACTN1	FALSE	6 v 6
NA	NA	Q3ZC55	NA	NA	NA	A0A3Q1LWS8	NA	NA	NA	A0A3Q1LWS8; Q3ZC55	NA	NA	Q3ZC55	NA	NA	Q3ZC55	ACTN2	Alpha-actinin-2 (Alpha-actinin skeletal muscle isoform 2) (F-actin cross-linking protein)	cell junction [GO:0030054]; cell projection [GO:0042995]; cortical actin cytoskeleton [GO:0030864]; plasma membrane [GO:0005886]; Z disc [GO:0030018]; actin filament binding [GO:0051015]; calcium ion binding [GO:0005509]; actin cytoskeleton organization [GO:0030036]; muscle cell development [GO:0055001]		FALSE	FALSE	reviewed	4 out of 5	NA	NA	15	NA	NA	NA	34	NA	NA	NA	1	NA	NA	NA	17.226	NA	NA	NA	High	NA	NA	NA	NA	NA	NA
NA	NA	NA	H7C144	NA	NA	NA	H7C144	NA	NA	NA	H7C144	H7C144	NA	NA	NA	H7C144	ACTN4	Alpha-actinin-4	cytosol [GO:0005829]; nuclear body [GO:0016604]; actin binding [GO:0003779]; calcium ion binding [GO:0005509]		FALSE	TRUE	unreviewed	2 out of 5	NA	NA	NA	65	NA	NA	NA	279	NA	NA	NA	1	NA	NA	NA	70.8609	NA	NA	NA	High	NA	NA	NA	NA	NA
A0A0S2Z3G9	A0A0S2Z3G9	A0A0S2Z3G9	A0A0S2Z3G9	A0A0S2Z3G9	A0A0S2Z3G9	A0A0S2Z3G9	A0A0S2Z3G9	O43707	O43707	O43707	O43707	O43707	O43707	O43707	O43707	O43707	ACTN4	Alpha-actinin-4 (Non-muscle alpha-actinin 4)	cell junction [GO:0030054]; cell projection [GO:0042995]; cortical actin cytoskeleton [GO:0030864]; cytoplasm [GO:0005737]; cytosol [GO:0005829]; extracellular exosome [GO:0070062]; extracellular region [GO:0005576]; extracellular space [GO:0005615]; focal adhesion [GO:0005925]; neuron projection [GO:0043005]; nuclear body [GO:0016604]; nucleus [GO:0005634]; perinuclear region of cytoplasm [GO:00…	AllPrimariesMatch_	FALSE	TRUE	reviewed	5 out of 5	57	69	52	69	133	841	124	298	36	49	35	5	67.3985	74.2042	57.9583	74.0944	High	High	High	High	ENSG00000130402	ACTN4	ACTN4	FALSE	6 v 6
Q9NZ32	Q9NZ32	NA	Q9NZ32	B2RDG9	B2RDG9	NA	B2RDG9	B2RDG9; Q9NZ32	B2RDG9; Q53H79; Q53HF6; Q9NZ32	NA	B2RDG9; Q53H79; Q53HF6; Q9NZ32	Q9NZ32	NA	Q9NZ32	Q9NZ32	Q9NZ32	ACTR10	Actin-related protein 10 (Actin-related protein 11) (hARP11)	axon cytoplasm [GO:1904115]; azurophil granule lumen [GO:0035578]; cytosol [GO:0005829]; dynactin complex [GO:0005869]; extracellular region [GO:0005576]; ficolin-1-rich granule lumen [GO:1904813]; microtubule-based movement [GO:0007018]; retrograde axonal transport of mitochondrion [GO:0098958]		FALSE	TRUE	reviewed	3 out of 5	5	2	NA	12	7	5	NA	17	5	2	NA	2	13.6691	5.27578	NA	34.5324	High	High	NA	High	ENSG00000131966	ACTR10	ACTR10	FALSE	6 v 6
P61163	P61163	P61163	P61163	P61163	P61163	P61163	P61163	B4DM97; P61163	B4DM97; P61163	A0A3Q1MF86; B4DM97; P61163	B4DM97; P61163	P61163	P61163	P61163	P61163	P61163	ACTR1A	Alpha-centractin (Centractin) (ARP1) (Actin-RPV) (Centrosome-associated actin homolog)	cell cortex region [GO:0099738]; centrosome [GO:0005813]; cytoplasm [GO:0005737]; cytosol [GO:0005829]; dynactin complex [GO:0005869]; extracellular exosome [GO:0070062]; microtubule associated complex [GO:0005875]; microtubule cytoskeleton [GO:0015630]; ATP binding [GO:0005524]; vesicle-mediated transport [GO:0016192]	AllPrimariesMatch_	FALSE	TRUE	reviewed	5 out of 5	11	10	5	16	20	60	6	45	5	8	5	7	34.8404	31.9149	16.7553	46.5426	High	High	High	High	ENSG00000138107	ACTR1A	ACTR1A	FALSE	6 v 6
P42025	NA	NA	P42025	P42025	NA	NA	P42025	P42025	NA	NA	P42025	P42025	NA	NA	P42025	P42025	ACTR1B	Beta-centractin (Actin-related protein 1B) (ARP1B)	centrosome [GO:0005813]; cytoplasm [GO:0005737]; cytosol [GO:0005829]; dynactin complex [GO:0005869]; extracellular exosome [GO:0070062]; extracellular region [GO:0005576]; ficolin-1-rich granule lumen [GO:1904813]; membrane [GO:0016020]; microtubule cytoskeleton [GO:0015630]; secretory granule lumen [GO:0034774]; ATP binding [GO:0005524]		FALSE	TRUE	reviewed	5 out of 5	7	NA	NA	12	8	NA	NA	21	2	NA	NA	4	21.5426	NA	NA	30.5851	High	NA	NA	High	ENSG00000115073	ACTR1B	ACTR1B	FALSE	3 v 3
NA	NA	A7MB62	NA	NA	NA	A0A3Q1M2H2	NA	NA	NA	A0A3Q1LXR9; A0A3Q1M2H2; A7MB62	NA	NA	A7MB62	NA	NA	A7MB62	ACTR2	Actin-related protein 2 (Actin-like protein 2)	Arp2/3 protein complex [GO:0005885]; cell projection [GO:0042995]; cytoplasm [GO:0005737]; cytosol [GO:0005829]; nucleus [GO:0005634]; site of double-strand break [GO:0035861]; actin binding [GO:0003779]; ATP binding [GO:0005524]; Arp2/3 complex-mediated actin nucleation [GO:0034314]; positive regulation of double-strand break repair via homologous recombination [GO:1905168]; positive regulation …		FALSE	TRUE	reviewed	4 out of 5	NA	NA	6	NA	NA	NA	9	NA	NA	NA	6	NA	NA	NA	17.2589	NA	NA	NA	High	NA	NA	NA	NA	NA	NA
P61160	P61160	NA	P61160	P61160	P61160	NA	P61160	B4DHK9; F5H6T1; P61160; Q8IY98	P61160	NA	P61160	P61160	NA	P61160	P61160	P61160	ACTR2	Actin-related protein 2 (Actin-like protein 2)	actin cap [GO:0030478]; actin cytoskeleton [GO:0015629]; Arp2/3 protein complex [GO:0005885]; azurophil granule lumen [GO:0035578]; cytoplasm [GO:0005737]; cytosol [GO:0005829]; extracellular exosome [GO:0070062]; extracellular region [GO:0005576]; ficolin-1-rich granule lumen [GO:1904813]; focal adhesion [GO:0005925]; lamellipodium [GO:0030027]; membrane [GO:0016020]; nucleus [GO:0005634]; podos…		FALSE	TRUE	reviewed	5 out of 5	9	11	NA	20	19	83	NA	56	8	10	NA	19	21.3198	27.1574	NA	52.5381	High	High	NA	High	ENSG00000138071	ACTR2	ACTR2	FALSE	6 v 6
NA	NA	P61157	NA	NA	NA	P61157	NA	NA	NA	P61157	NA	NA	P61157	NA	NA	P61157	ACTR3	Actin-related protein 3 (Actin-2) (Actin-like protein 3)	Arp2/3 protein complex [GO:0005885]; cell projection [GO:0042995]; cytoplasm [GO:0005737]; cytosol [GO:0005829]; nucleus [GO:0005634]; site of double-strand break [GO:0035861]; actin binding [GO:0003779]; ATP binding [GO:0005524]; Arp2/3 complex-mediated actin nucleation [GO:0034314]; cilium assembly [GO:0060271]; positive regulation of lamellipodium assembly [GO:0010592]; positive regulation of …		FALSE	TRUE	reviewed	4 out of 5	NA	NA	11	NA	NA	NA	14	NA	NA	NA	11	NA	NA	NA	26.0766	NA	NA	NA	High	NA	NA	NA	NA	NA	NA
A0A024RAI1	A0A024RAI1	NA	A0A024RAI1	A0A024RAI1	A0A024RAI1	NA	A0A024RAI1	P61158	P61158	NA	P61158	P61158	NA	P61158	P61158	P61158	ACTR3	Actin-related protein 3 (Actin-like protein 3)	actin cytoskeleton [GO:0015629]; Arp2/3 protein complex [GO:0005885]; brush border [GO:0005903]; cell-cell junction [GO:0005911]; cytoplasm [GO:0005737]; cytosol [GO:0005829]; extracellular exosome [GO:0070062]; focal adhesion [GO:0005925]; lamellipodium [GO:0030027]; membrane [GO:0016020]; nucleus [GO:0005634]; site of double-strand break [GO:0035861]; actin binding [GO:0003779]; ATP binding [GO…		FALSE	TRUE	reviewed	5 out of 5	16	17	NA	22	25	90	NA	67	16	17	NA	22	48.0861	51.9139	NA	60.0478	High	High	NA	High	ENSG00000115091	ACTR3	ACTR3	FALSE	6 v 6
Q9H9F9	Q9H9F9	NA	Q9H9F9	Q9H9F9	Q9H9F9	NA	Q9H9F9	Q9H9F9	Q9H9F9	NA	Q9H9F9	Q9H9F9	NA	Q9H9F9	Q9H9F9	Q9H9F9	ACTR5	Actin-related protein 5 (hARP5) (Sarcoma antigen NY-SAR-16)	cytoplasm [GO:0005737]; Ino80 complex [GO:0031011]; nucleoplasm [GO:0005654]; nucleus [GO:0005634]; chromatin remodeling [GO:0006338]; DNA recombination [GO:0006310]; double-strand break repair [GO:0006302]; nucleosome mobilization [GO:0042766]; positive regulation of transcription, DNA-templated [GO:0045893]; regulation of cell cycle [GO:0051726]; regulation of chromosome organization [GO:003304…		FALSE	TRUE	reviewed	5 out of 5	1	1	NA	1	2	5	NA	1	1	1	NA	1	1.4827	1.4827	NA	1.4827	High	Medium	NA	Medium	ENSG00000101442	ACTR5	ACTR5	FALSE	6 v 6
NA	NA	NA	Q9H981	NA	NA	NA	Q9H981	NA	NA	NA	Q9H981	Q9H981	NA	NA	NA	Q9H981	ACTR8	Actin-related protein 8 (hArp8) (INO80 complex subunit N)	centrosome [GO:0005813]; Ino80 complex [GO:0031011]; nucleoplasm [GO:0005654]; nucleus [GO:0005634]; ATP binding [GO:0005524]; cell cycle [GO:0007049]; cell division [GO:0051301]; chromatin remodeling [GO:0006338]; DNA recombination [GO:0006310]; double-strand break repair [GO:0006302]; nucleosome mobilization [GO:0042766]; positive regulation of DNA repair [GO:0045739]; positive regulation of te…		FALSE	TRUE	reviewed	5 out of 5	NA	NA	NA	3	NA	NA	NA	3	NA	NA	NA	3	NA	NA	NA	3.36538	NA	NA	NA	High	ENSG00000113812	ACTR8	ACTR8	FALSE	NA
NA	NA	NA	Q8TDG2	NA	NA	NA	Q8TDG2	NA	NA	NA	Q8TDG2	Q8TDG2	NA	NA	NA	Q8TDG2	ACTRT1	Actin-related protein T1 (ARP-T1)	cytoplasm [GO:0005737]; cytoskeleton [GO:0005856]; nucleus [GO:0005634]; chromatin binding [GO:0003682]; negative regulation of transcription, DNA-templated [GO:0045892]; regulation of smoothened signaling pathway [GO:0008589]; regulation of transcription, DNA-templated [GO:0006355]		FALSE	TRUE	reviewed	5 out of 5	NA	NA	NA	1	NA	NA	NA	1	NA	NA	NA	1	NA	NA	NA	2.92553	NA	NA	NA	Medium	ENSG00000123165	ACTRT1	ACTRT1	TRUE	NA
A0A804HJQ0	NA	NA	NA	A0A804HJQ0	NA	NA	NA	A0A804HJQ0	NA	NA	NA	NA	NA	NA	A0A804HJQ0	A0A804HJQ0	ACVR1	Serine/threonine-protein kinase receptor (EC 2.7.11.30)			FALSE	TRUE	unreviewed	2 out of 5	13	NA	NA	NA	32	NA	NA	NA	1	NA	NA	NA	33.925	NA	NA	NA	High	NA	NA	NA	NA	NA	NA	NA	6 v 6
Q04771	Q04771	Q04771	Q04771	A0A0B5HR54	A0A0B5HR54	F6RIX5	A0A0B5HR54	A0A0B5HR54; Q04771	A0A0B5HR54; A0A804HJQ0; Q04771	A0A0B5HR54; A0A0S2Z2Y3; A0A0S2Z345; A0A1B0GXA9; A0A804HHZ2; A0A804HJQ0; B4DN51; C9JHJ7; F6RIX5; Q04771; Q28041; Q53SV1	A0A0B5HR54; A0A0S2Z2Y3; A0A0S2Z345; A0A804HJQ0; Q04771	Q04771	Q04771	Q04771	Q04771	Q04771	ACVR1	Activin receptor type-1 (EC 2.7.11.30) (Activin receptor type I) (ACTR-I) (Activin receptor-like kinase 2) (ALK-2) (Serine/threonine-protein kinase receptor R1) (SKR1) (TGF-B superfamily receptor type I) (TSR-I)	activin receptor complex [GO:0048179]; apical part of cell [GO:0045177]; BMP receptor complex [GO:0070724]; integral component of plasma membrane [GO:0005887]; plasma membrane [GO:0005886]; receptor complex [GO:0043235]; activin binding [GO:0048185]; activin receptor activity, type I [GO:0016361]; ATP binding [GO:0005524]; cadherin binding [GO:0045296]; metal ion binding [GO:0046872]; peptide hor…	AllPrimariesMatch_	FALSE	TRUE	reviewed	5 out of 5	13	9	1	8	30	27	1	9	1	9	1	8	33.9882	23.3792	1.96464	17.6817	High	High	Medium	High	ENSG00000115170	ACVR1	ACVR1	FALSE	3 v 3
P36896	P36896	NA	NA	P36896	P36896	NA	NA	P36896	P36896	NA	NA	NA	NA	P36896	P36896	P36896	ACVR1B	Activin receptor type-1B (EC 2.7.11.30) (Activin receptor type IB) (ACTR-IB) (Activin receptor-like kinase 4) (ALK-4) (Serine/threonine-protein kinase receptor R2) (SKR2)	activin receptor complex [GO:0048179]; cell surface [GO:0009986]; cytosol [GO:0005829]; integral component of plasma membrane [GO:0005887]; plasma membrane [GO:0005886]; receptor complex [GO:0043235]; activin binding [GO:0048185]; activin receptor activity, type I [GO:0016361]; ATP binding [GO:0005524]; inhibin binding [GO:0034711]; metal ion binding [GO:0046872]; protein serine/threonine kinase …		FALSE	TRUE	reviewed	5 out of 5	7	3	NA	NA	9	4	NA	NA	5	2	NA	NA	14.4554	5.74257	NA	NA	High	High	NA	NA	ENSG00000135503	ACVR1B	ACVR1B	FALSE	6 v 6
NA	P27037	NA	NA	NA	P27037	NA	NA	NA	P27037	NA	NA	NA	NA	P27037	NA	P27037	ACVR2A	Activin receptor type-2A (EC 2.7.11.30) (Activin receptor type IIA) (ACTR-IIA) (ACTRIIA)	activin receptor complex [GO:0048179]; cell surface [GO:0009986]; cytoplasm [GO:0005737]; inhibin-betaglycan-ActRII complex [GO:0034673]; integral component of plasma membrane [GO:0005887]; plasma membrane [GO:0005886]; receptor complex [GO:0043235]; activin binding [GO:0048185]; ATP binding [GO:0005524]; BMP receptor activity [GO:0098821]; coreceptor activity [GO:0015026]; growth factor binding …		FALSE	TRUE	reviewed	5 out of 5	NA	4	NA	NA	NA	7	NA	NA	NA	4	NA	NA	NA	9.55166	NA	NA	NA	High	NA	NA	ENSG00000121989	ACVR2A	ACVR2A	FALSE	NA
P37023	P37023	NA	NA	G3V1W8	G3V1W8	NA	NA	G3V1W8; P37023	A0A0S2Z2Y4; B4DPT9; B4DUF0; B4E0D4; E7EN07; G3V1W8; P37023	NA	NA	NA	NA	P37023	P37023	P37023	ACVRL1	Serine/threonine-protein kinase receptor R3 (SKR3) (EC 2.7.11.30) (Activin receptor-like kinase 1) (ALK-1) (TGF-B superfamily receptor type I) (TSR-I)	BMP receptor complex [GO:0070724]; cell surface [GO:0009986]; dendrite [GO:0030425]; integral component of plasma membrane [GO:0005887]; neuronal cell body [GO:0043025]; plasma membrane [GO:0005886]; receptor complex [GO:0043235]; activin binding [GO:0048185]; activin receptor activity, type I [GO:0016361]; ATP binding [GO:0005524]; BMP receptor activity [GO:0098821]; metal ion binding [GO:004687…		FALSE	TRUE	reviewed	5 out of 5	5	1	NA	NA	8	3	NA	NA	4	1	NA	NA	10.5368	1.78926	NA	NA	High	Medium	NA	NA	ENSG00000139567	ACVRL1	ACVRL1	FALSE	6 v 6
NA	NA	V9HWA0	V9HWA0	NA	NA	A0A1B0GW23	A0A1B0GW23	NA	NA	A0A1B0GU86; A0A1B0GW23; B4DNW0; C9JMV9; Q03154	A0A1B0GU86; A0A1B0GW23; B4DNW0; C9JMV9; Q03154	Q03154	Q03154	NA	NA	Q03154	ACY1	Aminoacylase-1 (ACY-1) (EC 3.5.1.14) (N-acyl-L-amino-acid amidohydrolase)	cytosol [GO:0005829]; extracellular exosome [GO:0070062]; aminoacylase activity [GO:0004046]; identical protein binding [GO:0042802]; metal ion binding [GO:0046872]; cellular amino acid metabolic process [GO:0006520]		FALSE	TRUE	reviewed	5 out of 5	NA	NA	2	12	NA	NA	2	17	NA	NA	2	12	NA	NA	5.39216	28.1863	NA	NA	High	High	ENSG00000243989	ACY1	ACY1	FALSE	NA
NA	NA	P07311	P07311	NA	NA	G3V2U7	G3V2U7	NA	NA	G3V2U7; P07311	G3V2U7; P07311	P07311	P07311	NA	NA	P07311	ACYP1	Acylphosphatase-1 (EC 3.6.1.7) (Acylphosphatase, erythrocyte isozyme) (Acylphosphatase, organ-common type isozyme) (Acylphosphate phosphohydrolase 1)	acylphosphatase activity [GO:0003998]; phosphate-containing compound metabolic process [GO:0006796]		FALSE	TRUE	reviewed	4 out of 5	NA	NA	2	6	NA	NA	2	12	NA	NA	2	6	NA	NA	23.2323	50.5051	NA	NA	High	High	ENSG00000119640	ACYP1	ACYP1	FALSE	NA
NA	NA	NA	P14621	NA	NA	NA	P14621	NA	NA	NA	E9PF46; F8WA34; P14621; Q53TK7; U3KPX1	P14621	NA	NA	NA	P14621	ACYP2	Acylphosphatase-2 (EC 3.6.1.7) (Acylphosphatase, muscle type isozyme) (Acylphosphate phosphohydrolase 2)	acylphosphatase activity [GO:0003998]; identical protein binding [GO:0042802]; phosphate-containing compound metabolic process [GO:0006796]		FALSE	TRUE	reviewed	4 out of 5	NA	NA	NA	2	NA	NA	NA	2	NA	NA	NA	2	NA	NA	NA	22.2222	NA	NA	NA	High	ENSG00000170634	ACYP2	ACYP2	FALSE	NA
NA	NA	A0A0S2Z381	A0A0S2Z381	NA	NA	A0A3Q1M5M9	A0A0S2Z381	NA	NA	A0A0S2Z3B9; A0A0S2Z3T6; A0A3Q1M5M9; A0A3Q1M5V8; A6H7A2; F5GWI4; P00813; P56658; X5D767	P00813; X5D767	P00813	P00813	NA	NA	P00813	ADA	Adenosine deaminase (EC 3.5.4.4) (Adenosine aminohydrolase)	cell junction [GO:0030054]; cell surface [GO:0009986]; cytoplasmic vesicle lumen [GO:0060205]; cytosol [GO:0005829]; external side of plasma membrane [GO:0009897]; lysosome [GO:0005764]; membrane [GO:0016020]; plasma membrane [GO:0005886]; 2'-deoxyadenosine deaminase activity [GO:0046936]; adenosine deaminase activity [GO:0004000]; zinc ion binding [GO:0008270]; adenosine catabolic process [GO:00…		FALSE	TRUE	reviewed	5 out of 5	NA	NA	1	8	NA	NA	1	10	NA	NA	1	8	NA	NA	2.20386	25.3444	NA	NA	High	High	ENSG00000196839	ADA	ADA	FALSE	NA
O14672	O14672	O14672	O14672	O14672	O14672	O14672	O14672	O14672	O14672	O14672	O14672	O14672	O14672	O14672	O14672	O14672	ADAM10	Disintegrin and metalloproteinase domain-containing protein 10 (ADAM 10) (EC 3.4.24.81) (CDw156) (Kuzbanian protein homolog) (Mammalian disintegrin-metalloprotease) (CD antigen CD156c)	adherens junction [GO:0005912]; axon [GO:0030424]; cell surface [GO:0009986]; clathrin-coated vesicle [GO:0030136]; cytoplasm [GO:0005737]; dendrite [GO:0030425]; endoplasmic reticulum lumen [GO:0005788]; extracellular exosome [GO:0070062]; focal adhesion [GO:0005925]; glutamatergic synapse [GO:0098978]; Golgi apparatus [GO:0005794]; Golgi membrane [GO:0000139]; Golgi-associated vesicle [GO:00057…	AllPrimariesMatch_	FALSE	TRUE	reviewed	5 out of 5	23	25	8	18	48	129	8	22	23	25	8	18	34.893	36.8984	12.1658	30.3476	High	High	High	High	ENSG00000137845	ADAM10	ADAM10	FALSE	6 v 6
O75078	NA	NA	NA	O75078	NA	NA	NA	B4DKD2; K7EKA8; O75078	NA	NA	NA	NA	NA	NA	O75078	O75078	ADAM11	Disintegrin and metalloproteinase domain-containing protein 11 (ADAM 11) (Metalloproteinase-like, disintegrin-like, and cysteine-rich protein) (MDC)	integral component of membrane [GO:0016021]; plasma membrane [GO:0005886]; integrin binding [GO:0005178]; metalloendopeptidase activity [GO:0004222]; metallopeptidase activity [GO:0008237]; integrin-mediated signaling pathway [GO:0007229]		FALSE	TRUE	reviewed	5 out of 5	3	NA	NA	NA	4	NA	NA	NA	2	NA	NA	NA	3.38101	NA	NA	NA	High	NA	NA	NA	ENSG00000073670	ADAM11	ADAM11	FALSE	6 v 6
Q13444	Q13444	Q13444	Q13444	Q13444	Q13444	Q13444	Q13444	Q13444; Q59GF2	Q13444; Q59GF2	B7Z390; Q13444; Q59GF2	B7Z390; Q13444; Q59GF2	Q13444	Q13444	Q13444	Q13444	Q13444	ADAM15	Disintegrin and metalloproteinase domain-containing protein 15 (ADAM 15) (EC 3.4.24.-) (Metalloprotease RGD disintegrin protein) (Metalloproteinase-like, disintegrin-like, and cysteine-rich protein 15) (MDC-15) (Metargidin)	acrosomal vesicle [GO:0001669]; adherens junction [GO:0005912]; cell surface [GO:0009986]; extracellular exosome [GO:0070062]; extracellular space [GO:0005615]; integral component of membrane [GO:0016021]; motile cilium [GO:0031514]; plasma membrane [GO:0005886]; integrin binding [GO:0005178]; metal ion binding [GO:0046872]; metalloendopeptidase activity [GO:0004222]; metallopeptidase activity [G…	AllPrimariesMatch_	FALSE	TRUE	reviewed	5 out of 5	18	14	2	14	46	39	2	18	18	14	2	14	28.737	21.4368	3.47625	21.6686	High	High	Medium	High	ENSG00000143537	ADAM15	ADAM15	FALSE	6 v 6
P78536	P78536	P78536	P78536	P78536	P78536	P78536	P78536	P78536	P78536	A6H8L4; P78536	P78536	P78536	P78536	P78536	P78536	P78536	ADAM17	Disintegrin and metalloproteinase domain-containing protein 17 (ADAM 17) (EC 3.4.24.86) (Snake venom-like protease) (TNF-alpha convertase) (TNF-alpha-converting enzyme) (CD antigen CD156b)	actin cytoskeleton [GO:0015629]; apical plasma membrane [GO:0016324]; cell surface [GO:0009986]; cytoplasm [GO:0005737]; cytosol [GO:0005829]; endoplasmic reticulum lumen [GO:0005788]; Golgi membrane [GO:0000139]; integral component of plasma membrane [GO:0005887]; membrane [GO:0016020]; membrane raft [GO:0045121]; plasma membrane [GO:0005886]; endopeptidase activity [GO:0004175]; integrin bindin…	AllPrimariesMatch_	FALSE	TRUE	reviewed	5 out of 5	24	16	3	11	50	56	3	13	24	16	3	11	29.0049	22.4515	4.73301	14.9272	High	High	High	High	ENSG00000151694	ADAM17	ADAM17	FALSE	6 v 6
Q9H013	Q9H013	Q9H013	Q9H013	Q9H013	Q9H013	Q9H013	Q9H013	B3KRF5; H0YC66; Q8TBU7; Q9H013	Q9H013	E5RIS2; Q9H013	E5RIS2; Q9H013	Q9H013	Q9H013	Q9H013	Q9H013	Q9H013	ADAM19	Disintegrin and metalloproteinase domain-containing protein 19 (ADAM 19) (EC 3.4.24.-) (Meltrin-beta) (Metalloprotease and disintegrin dendritic antigen marker) (MADDAM)	collagen-containing extracellular matrix [GO:0062023]; Golgi apparatus [GO:0005794]; integral component of membrane [GO:0016021]; nucleus [GO:0005634]; plasma membrane [GO:0005886]; metal ion binding [GO:0046872]; metalloendopeptidase activity [GO:0004222]; metalloendopeptidase activity involved in amyloid precursor protein catabolic process [GO:1902945]; SH3 domain binding [GO:0017124]; amyloid …	AllPrimariesMatch_	FALSE	TRUE	reviewed	5 out of 5	3	5	1	1	3	12	1	1	3	5	1	1	3.76963	5.34031	0.837696	0.837696	High	High	High	Medium	ENSG00000135074	ADAM19	ADAM19	FALSE	3 v 3
H7C3I4	NA	NA	NA	H7C3I4	NA	NA	NA	H7C3I4	NA	NA	NA	NA	NA	NA	H7C3I4	H7C3I4	ADAM22	Disintegrin and metalloproteinase domain-containing protein 22	axon [GO:0030424]; glutamatergic synapse [GO:0098978]; integral component of postsynaptic density membrane [GO:0099061]; adult locomotory behavior [GO:0008344]; myelination in peripheral nervous system [GO:0022011]; neurotransmitter receptor localization to postsynaptic specialization membrane [GO:0099645]		FALSE	TRUE	unreviewed	2 out of 5	20	NA	NA	NA	30	NA	NA	NA	20	NA	NA	NA	22.1992	NA	NA	NA	High	NA	NA	NA	NA	NA	NA	NA	6 v 6
A0A024R3W8	A0A024R3W8	NA	NA	A0A024R3W8	A0A024R3W8	NA	NA	B4DL48; E7EWD3; O75077	B4DL48; E7EWD3; O75077; Q53RX4	NA	NA	NA	NA	O75077	O75077	O75077	ADAM23	Disintegrin and metalloproteinase domain-containing protein 23 (ADAM 23) (Metalloproteinase-like, disintegrin-like, and cysteine-rich protein 3) (MDC-3)	extracellular region [GO:0005576]; glutamatergic synapse [GO:0098978]; integral component of plasma membrane [GO:0005887]; integral component of presynaptic membrane [GO:0099056]; plasma membrane [GO:0005886]; integrin binding [GO:0005178]; metalloendopeptidase activity [GO:0004222]; metallopeptidase activity [GO:0008237]; cell adhesion [GO:0007155]; cellular response to leukemia inhibitory facto…		FALSE	TRUE	reviewed	5 out of 5	12	1	NA	NA	25	5	NA	NA	10	1	NA	NA	16.7067	1.44231	NA	NA	High	High	NA	NA	ENSG00000114948	ADAM23	ADAM23	FALSE	6 v 6
Q13443	Q13443	Q13443	Q13443	Q13443	Q13443	A0A7I2V4B3	Q13443	Q13443	Q13443	A0A7I2V2E1; A0A7I2V2Z6; A0A7I2V303; A0A7I2V3B5; A0A7I2V3C1; A0A7I2V3W3; A0A7I2V4B3; A0A7I2V5N8; A0A7I2YQ97; A0AVL1; F8WC54; Q13443	Q13443	Q13443	Q13443	Q13443	Q13443	Q13443	ADAM9	Disintegrin and metalloproteinase domain-containing protein 9 (ADAM 9) (EC 3.4.24.-) (Cellular disintegrin-related protein) (Meltrin-gamma) (Metalloprotease/disintegrin/cysteine-rich protein 9) (Myeloma cell metalloproteinase)	cell surface [GO:0009986]; extracellular exosome [GO:0070062]; extracellular space [GO:0005615]; focal adhesion [GO:0005925]; integral component of membrane [GO:0016021]; intrinsic component of external side of plasma membrane [GO:0031233]; collagen binding [GO:0005518]; integrin binding [GO:0005178]; laminin binding [GO:0043236]; metal ion binding [GO:0046872]; metalloendopeptidase activity [GO:…	AllPrimariesMatch_	FALSE	TRUE	reviewed	5 out of 5	34	36	8	19	127	276	10	34	34	36	8	19	55.1893	42.4908	10.5006	27.7167	High	High	High	High	ENSG00000168615	ADAM9	ADAM9	FALSE	6 v 6
Q9UHI8	Q9UHI8	Q9UHI8	Q9UHI8	Q5HYL0	Q5HYL0	Q5HYL0	Q5HYL0	Q5HYL0; Q9UHI8	A0A7I2V5J1; A0A7I2YQL5; B2RB33; E5RI60; Q5HYL0; Q8NE26; Q9UHI8	A0A7I2V5J1; A0A7I2YQL5; B2RB33; E5RI60; Q5HYL0; Q8NE26; Q9UHI8	A0A7I2V5J1; A0A7I2YQL5; B2RB33; E5RI60; Q5HYL0; Q9UHI8	Q9UHI8	Q9UHI8	Q9UHI8	Q9UHI8	Q9UHI8	ADAMTS1	A disintegrin and metalloproteinase with thrombospondin motifs 1 (ADAM-TS 1) (ADAM-TS1) (ADAMTS-1) (EC 3.4.24.-) (METH-1)	basement membrane [GO:0005604]; cytoplasmic vesicle [GO:0031410]; extracellular matrix [GO:0031012]; extracellular region [GO:0005576]; heparin binding [GO:0008201]; metalloendopeptidase activity [GO:0004222]; metallopeptidase activity [GO:0008237]; zinc ion binding [GO:0008270]; extracellular matrix organization [GO:0030198]; heart trabecula formation [GO:0060347]; integrin-mediated signaling pa…	AllPrimariesMatch_	FALSE	TRUE	reviewed	5 out of 5	24	5	6	8	41	13	6	9	24	5	6	8	37.0217	5.17063	6.61841	10.1344	High	High	High	High	ENSG00000154734	ADAMTS1	ADAMTS1	FALSE	6 v 6
NA	NA	P58397	P58397	NA	NA	P58397	P58397	NA	NA	P58397	P58397	P58397	P58397	NA	NA	P58397	ADAMTS12	A disintegrin and metalloproteinase with thrombospondin motifs 12 (ADAM-TS 12) (ADAM-TS12) (ADAMTS-12) (EC 3.4.24.-)	extracellular matrix [GO:0031012]; extracellular region [GO:0005576]; metal ion binding [GO:0046872]; metalloendopeptidase activity [GO:0004222]; cell migration [GO:0016477]; cell-matrix adhesion [GO:0007160]; cellular response to BMP stimulus [GO:0071773]; cellular response to interleukin-1 [GO:0071347]; cellular response to tumor necrosis factor [GO:0071356]; chondrocyte differentiation [GO:000…		FALSE	TRUE	reviewed	5 out of 5	NA	NA	8	2	NA	NA	9	2	NA	NA	8	2	NA	NA	5.89711	1.19197	NA	NA	High	High	ENSG00000151388	ADAMTS12	ADAMTS12	FALSE	NA
Q8TE59	NA	Q8TE59	NA	A0A1X7SBR9	NA	A0A1X7SBR9	NA	A0A1X7SBR9; Q8TE59	NA	A0A1X7SBR9; B3KV14; F1N303; Q8TE59	NA	NA	Q8TE59	NA	Q8TE59	Q8TE59	ADAMTS19	A disintegrin and metalloproteinase with thrombospondin motifs 19 (ADAM-TS 19) (ADAM-TS19) (ADAMTS-19) (EC 3.4.24.-)	extracellular matrix [GO:0031012]; extracellular region [GO:0005576]; metal ion binding [GO:0046872]; metalloendopeptidase activity [GO:0004222]; extracellular matrix organization [GO:0030198]		FALSE	TRUE	reviewed	4 out of 5	6	NA	1	NA	7	NA	1	NA	6	NA	1	NA	3.56255	NA	0.74565	NA	High	NA	High	NA	NA	NA	NA	NA	6 v 6
O15072	O15072	O15072	O15072	O15072	O15072	O15072	O15072	O15072	O15072; Q96AY5	O15072	O15072; Q96AY5	O15072	O15072	O15072	O15072	O15072	ADAMTS3	A disintegrin and metalloproteinase with thrombospondin motifs 3 (ADAM-TS 3) (ADAM-TS3) (ADAMTS-3) (EC 3.4.24.-) (Procollagen II N-proteinase) (PC II-NP) (Procollagen II amino propeptide-processing enzyme)	extracellular exosome [GO:0070062]; extracellular matrix [GO:0031012]; extracellular region [GO:0005576]; extracellular space [GO:0005615]; endopeptidase activity [GO:0004175]; heparin binding [GO:0008201]; metalloendopeptidase activity [GO:0004222]; zinc ion binding [GO:0008270]; collagen biosynthetic process [GO:0032964]; collagen catabolic process [GO:0030574]; collagen fibril organization [GO…	AllPrimariesMatch_	FALSE	TRUE	reviewed	5 out of 5	8	2	2	1	11	4	2	1	8	2	2	1	6.97095	1.3278	1.16183	0.6639	High	High	High	Medium	ENSG00000156140	ADAMTS3	ADAMTS3	FALSE	6 v 6
NA	NA	Q9UKP4	NA	NA	NA	Q9UKP4	NA	NA	NA	Q9NPM2; Q9UFZ4; Q9UKP4	NA	NA	Q9UKP4	NA	NA	Q9UKP4	ADAMTS7	A disintegrin and metalloproteinase with thrombospondin motifs 7 (ADAM-TS 7) (ADAM-TS7) (ADAMTS-7) (EC 3.4.24.-) (COMPase)	cell surface [GO:0009986]; endoplasmic reticulum lumen [GO:0005788]; extracellular matrix [GO:0031012]; extracellular region [GO:0005576]; metal ion binding [GO:0046872]; metalloendopeptidase activity [GO:0004222]; metallopeptidase activity [GO:0008237]; cellular response to BMP stimulus [GO:0071773]; cellular response to interleukin-1 [GO:0071347]; cellular response to tumor necrosis factor [GO:…		FALSE	TRUE	reviewed	5 out of 5	NA	NA	2	NA	NA	NA	2	NA	NA	NA	2	NA	NA	NA	2.25386	NA	NA	NA	High	NA	ENSG00000136378	ADAMTS7	ADAMTS7	FALSE	NA
Q8N6G6	NA	Q8N6G6	Q8N6G6	A0A7P0T9B9	NA	A0A7P0T9B9	A0A7P0T9B9	A0A7P0T9B9; Q8N6G6	NA	A0A7P0T9B9; Q8N6G6	A0A7P0T9B9; A8K3Q2; Q8N6G6	Q8N6G6	Q8N6G6	NA	Q8N6G6	Q8N6G6	ADAMTSL1	ADAMTS-like protein 1 (ADAMTSL-1) (Punctin-1)	endoplasmic reticulum lumen [GO:0005788]; extracellular region [GO:0005576]; hydrolase activity [GO:0016787]		FALSE	TRUE	reviewed	5 out of 5	29	NA	12	3	48	NA	12	3	29	NA	12	3	18.1612	NA	7.66175	2.15664	High	NA	High	High	ENSG00000178031	ADAMTSL1	ADAMTSL1	FALSE	6 v 6
Q6UY14	NA	NA	NA	Q6UY14	NA	NA	NA	A0A669KBE7; B7ZMJ3; Q6UY14	NA	NA	NA	NA	NA	NA	Q6UY14	Q6UY14	ADAMTSL4	ADAMTS-like protein 4 (ADAMTSL-4) (Thrombospondin repeat-containing protein 1)	collagen-containing extracellular matrix [GO:0062023]; endoplasmic reticulum lumen [GO:0005788]; extracellular region [GO:0005576]; interstitial matrix [GO:0005614]; identical protein binding [GO:0042802]; protease binding [GO:0002020]; apoptotic process [GO:0006915]; epithelial cell development [GO:0002064]; extracellular matrix organization [GO:0030198]; positive regulation of apoptotic process…		FALSE	TRUE	reviewed	5 out of 5	1	NA	NA	NA	2	NA	NA	NA	1	NA	NA	NA	1.48976	NA	NA	NA	High	NA	NA	NA	ENSG00000143382	ADAMTSL4	ADAMTSL4	FALSE	6 v 6
P55265	NA	P55265	NA	Q59EC0	NA	Q59EC0	NA	A0A024DAK3; A0A7P0Z4F9; P55265; Q59EC0	NA	A0A024DAK3; A0A3B3IRQ9; A0A7P0Z4F9; A0A7P0Z4K3; D3DV75; P55265; Q59EC0	NA	NA	P55265	NA	P55265	P55265	ADAR	Double-stranded RNA-specific adenosine deaminase (DRADA) (EC 3.5.4.37) (136 kDa double-stranded RNA-binding protein) (p136) (Interferon-inducible protein 4) (IFI-4) (K88DSRBP)	cytoplasm [GO:0005737]; membrane [GO:0016020]; nucleolus [GO:0005730]; nucleoplasm [GO:0005654]; nucleus [GO:0005634]; supraspliceosomal complex [GO:0044530]; DNA binding [GO:0003677]; double-stranded RNA adenosine deaminase activity [GO:0003726]; double-stranded RNA binding [GO:0003725]; metal ion binding [GO:0046872]; RNA binding [GO:0003723]; tRNA-specific adenosine deaminase activity [GO:0008…		FALSE	TRUE	reviewed	5 out of 5	9	NA	9	NA	15	NA	9	NA	9	NA	9	NA	6.36215	NA	6.85155	NA	High	NA	High	NA	ENSG00000160710	ADAR	ADAR	FALSE	6 v 6
NA	NA	NA	Q9BUB4	NA	NA	NA	B2RBG6	NA	NA	NA	B2RBG6; B4DL42; Q9BUB4	Q9BUB4	NA	NA	NA	Q9BUB4	ADAT1	tRNA-specific adenosine deaminase 1 (hADAT1) (EC 3.5.4.34) (tRNA-specific adenosine-37 deaminase)	metal ion binding [GO:0046872]; RNA binding [GO:0003723]; tRNA-specific adenosine deaminase activity [GO:0008251]; tRNA processing [GO:0008033]		FALSE	TRUE	reviewed	5 out of 5	NA	NA	NA	4	NA	NA	NA	4	NA	NA	NA	4	NA	NA	NA	8.16733	NA	NA	NA	High	ENSG00000065457	ADAT1	ADAT1	FALSE	NA
NA	NA	NA	Q7Z6V5	NA	NA	NA	Q7Z6V5	NA	NA	NA	Q7Z6V5	Q7Z6V5	NA	NA	NA	Q7Z6V5	ADAT2	tRNA-specific adenosine deaminase 2 (EC 3.5.4.33) (Deaminase domain-containing protein 1) (tRNA-specific adenosine-34 deaminase subunit ADAT2)	nucleoplasm [GO:0005654]; tRNA-specific adenosine-34 deaminase activity [GO:0052717]; zinc ion binding [GO:0008270]; tRNA wobble adenosine to inosine editing [GO:0002100]		FALSE	TRUE	reviewed	5 out of 5	NA	NA	NA	1	NA	NA	NA	1	NA	NA	NA	1	NA	NA	NA	10.4712	NA	NA	NA	Medium	ENSG00000189007	ADAT2	ADAT2	FALSE	NA
Q86TW2	NA	NA	NA	Q86TW2	NA	NA	NA	G3V426; Q86TW2	NA	NA	NA	NA	NA	NA	Q86TW2	Q86TW2	ADCK1	AarF domain-containing protein kinase 1 (EC 2.7.-.-)	extracellular region [GO:0005576]; integral component of mitochondrial membrane [GO:0032592]; mitochondrial inner membrane [GO:0005743]; ATP binding [GO:0005524]; protein serine/threonine kinase activity [GO:0004674]; lipid homeostasis [GO:0055088]; mitochondrion organization [GO:0007005]; negative regulation of mitochondrial fusion [GO:0010637]; positive regulation of cristae formation [GO:19038…		FALSE	TRUE	reviewed	5 out of 5	2	NA	NA	NA	2	NA	NA	NA	2	NA	NA	NA	5.09434	NA	NA	NA	High	NA	NA	NA	ENSG00000063761	ADCK1	ADCK1	FALSE	3 v 3
NA	Q3MIX3	NA	NA	NA	Q3MIX3	NA	NA	NA	Q3MIX3	NA	NA	NA	NA	Q3MIX3	NA	Q3MIX3	ADCK5	Uncharacterized aarF domain-containing protein kinase 5 (EC 2.7.11.-)	integral component of membrane [GO:0016021]; protein serine/threonine kinase activity [GO:0004674]		FALSE	TRUE	reviewed	3 out of 5	NA	2	NA	NA	NA	2	NA	NA	NA	2	NA	NA	NA	4.31034	NA	NA	NA	High	NA	NA	ENSG00000173137	ADCK5	ADCK5	FALSE	NA
O60266	O60266	NA	NA	A0A0A0MSC1	A0A0A0MSC1	NA	NA	A0A0A0MSC1; B3KNM3; B3KVJ0; B7ZLX9; O60266	A0A0A0MSC1; B3KNM3; B3KVJ0; B7ZLX9; O60266; U3KQ91	NA	NA	NA	NA	O60266	O60266	O60266	ADCY3	Adenylate cyclase type 3 (EC 4.6.1.1) (ATP pyrophosphate-lyase 3) (Adenylate cyclase type III) (AC-III) (Adenylate cyclase, olfactive type) (Adenylyl cyclase 3) (AC3)	ciliary membrane [GO:0060170]; cilium [GO:0005929]; cytoplasm [GO:0005737]; Golgi apparatus [GO:0005794]; integral component of membrane [GO:0016021]; integral component of plasma membrane [GO:0005887]; membrane [GO:0016020]; plasma membrane [GO:0005886]; adenylate cyclase activity [GO:0004016]; ATP binding [GO:0005524]; calmodulin binding [GO:0005516]; metal ion binding [GO:0046872]; acrosome re…		FALSE	TRUE	reviewed	5 out of 5	7	4	NA	NA	11	4	NA	NA	7	4	NA	NA	8.12937	3.32168	NA	NA	High	High	NA	NA	ENSG00000138031	ADCY3	ADCY3	FALSE	6 v 6
O43306	O43306	NA	NA	O43306	O43306	NA	NA	O43306	O43306	NA	NA	NA	NA	O43306	O43306	O43306	ADCY6	Adenylate cyclase type 6 (EC 4.6.1.1) (ATP pyrophosphate-lyase 6) (Adenylate cyclase type VI) (Adenylyl cyclase 6) (Ca(2+)-inhibitable adenylyl cyclase)	cilium [GO:0005929]; integral component of plasma membrane [GO:0005887]; intrinsic component of plasma membrane [GO:0031226]; membrane [GO:0016020]; plasma membrane [GO:0005886]; stereocilium [GO:0032420]; adenylate cyclase activity [GO:0004016]; ATP binding [GO:0005524]; metal ion binding [GO:0046872]; protein kinase binding [GO:0019901]; protein kinase C binding [GO:0005080]; adenylate cyclase-…		FALSE	TRUE	reviewed	5 out of 5	2	4	NA	NA	2	6	NA	NA	2	4	NA	NA	1.11301	4.19521	NA	NA	Medium	High	NA	NA	ENSG00000174233	ADCY6	ADCY6	FALSE	3 v 3
P51828	P51828	NA	NA	P51828	P51828	NA	NA	P51828	P51828	NA	NA	NA	NA	P51828	P51828	P51828	ADCY7	Adenylate cyclase type 7 (EC 4.6.1.1) (ATP pyrophosphate-lyase 7) (Adenylate cyclase type VII) (Adenylyl cyclase 7)	integral component of membrane [GO:0016021]; integral component of plasma membrane [GO:0005887]; plasma membrane [GO:0005886]; adenylate cyclase activity [GO:0004016]; ATP binding [GO:0005524]; metal ion binding [GO:0046872]; adenylate cyclase-activating G protein-coupled receptor signaling pathway [GO:0007189]; cAMP biosynthetic process [GO:0006171]; cellular response to ethanol [GO:0071361]; ce…		FALSE	TRUE	reviewed	5 out of 5	15	3	NA	NA	20	12	NA	NA	14	3	NA	NA	15.7407	4.07407	NA	NA	High	High	NA	NA	ENSG00000121281	ADCY7	ADCY7	FALSE	6 v 6
O60503	O60503	NA	O60503	O60503	O60503	NA	O60503	O60503	O60503	NA	O60503	O60503	NA	O60503	O60503	O60503	ADCY9	Adenylate cyclase type 9 (EC 4.6.1.1) (ATP pyrophosphate-lyase 9) (Adenylate cyclase type IX) (ACIX) (Adenylyl cyclase 9) (AC9)	axon [GO:0030424]; dendrite [GO:0030425]; integral component of membrane [GO:0016021]; integral component of plasma membrane [GO:0005887]; plasma membrane [GO:0005886]; adenylate cyclase activity [GO:0004016]; ATP binding [GO:0005524]; metal ion binding [GO:0046872]; adenylate cyclase-activating adrenergic receptor signaling pathway [GO:0071880]; adenylate cyclase-activating G protein-coupled rec…		FALSE	TRUE	reviewed	5 out of 5	13	5	NA	4	17	5	NA	4	13	5	NA	4	10.643	4.36068	NA	2.43902	High	High	NA	High	ENSG00000162104	ADCY9	ADCY9	FALSE	6 v 6
NA	NA	NA	A0A804HL01	NA	NA	NA	A0A804HL01	NA	NA	NA	A0A804HL01	A0A804HL01	NA	NA	NA	A0A804HL01	ADD1	Alpha-adducin			FALSE	TRUE	unreviewed	1 out of 5	NA	NA	NA	23	NA	NA	NA	39	NA	NA	NA	1	NA	NA	NA	32.4155	NA	NA	NA	High	NA	NA	NA	NA	NA
P35611	P35611	P35611	P35611	A0A804HL01	P35611	A0A804HL01	P35611	A0A804HL01; E7ENY0; E7EV99; H0Y9H2; P35611; Q4TT76	E7ENY0; E7EV99; P35611	A0A804HL01; E7ENY0; E7EV99; P35611	P35611	P35611	P35611	P35611	P35611	P35611	ADD1	Alpha-adducin (Erythrocyte adducin subunit alpha)	adherens junction [GO:0005912]; cytoplasm [GO:0005737]; cytoskeleton [GO:0005856]; cytosol [GO:0005829]; F-actin capping protein complex [GO:0008290]; focal adhesion [GO:0005925]; nuclear body [GO:0016604]; nucleoplasm [GO:0005654]; nucleus [GO:0005634]; plasma membrane [GO:0005886]; postsynaptic density [GO:0014069]; actin binding [GO:0003779]; actin filament binding [GO:0051015]; cadherin bindi…	AllPrimariesMatch_	FALSE	TRUE	reviewed	5 out of 5	4	10	4	23	7	33	4	40	4	10	4	1	7.73406	15.8752	6.91995	35.5495	High	High	High	High	ENSG00000087274	ADD1	ADD1	FALSE	6 v 6
P35612	P35612	P35612	P35612	P35612	P35612	P35612	P35612	P35612; Q05DK5	P35612; Q05DK5; Q96HD4	P35612; Q05DK5; Q96HD4	P35612	P35612	P35612	P35612	P35612	P35612	ADD2	Beta-adducin (Erythrocyte adducin subunit beta)	cytoplasmic vesicle [GO:0031410]; cytoskeleton [GO:0005856]; cytosol [GO:0005829]; F-actin capping protein complex [GO:0008290]; plasma membrane [GO:0005886]; plasma membrane raft [GO:0044853]; postsynaptic density [GO:0014069]; actin binding [GO:0003779]; actin filament binding [GO:0051015]; calmodulin binding [GO:0005516]; protein heterodimerization activity [GO:0046982]; protein homodimerizati…	AllPrimariesMatch_	FALSE	TRUE	reviewed	5 out of 5	6	2	6	19	7	5	6	33	6	2	6	6	13.3609	2.75482	9.09091	32.7824	High	High	High	High	ENSG00000075340	ADD2	ADD2	FALSE	6 v 6
Q5VU08	Q5VU08	NA	Q5VU08	Q5VU08	Q5VU08	NA	Q5VU08	Q9UEY8	Q59EK1; Q9UEY8	NA	Q59EK1; Q9UEY8	Q9UEY8	NA	Q9UEY8	Q9UEY8	Q9UEY8	ADD3	Gamma-adducin (Adducin-like protein 70)	brush border [GO:0005903]; cell cortex [GO:0005938]; cell-cell junction [GO:0005911]; condensed nuclear chromosome [GO:0000794]; cytoskeleton [GO:0005856]; cytosol [GO:0005829]; membrane [GO:0016020]; plasma membrane [GO:0005886]; postsynaptic density [GO:0014069]; actin filament binding [GO:0051015]; calmodulin binding [GO:0005516]; structural constituent of cytoskeleton [GO:0005200]; barbed-end…		FALSE	TRUE	reviewed	5 out of 5	6	5	NA	8	8	9	NA	14	6	5	NA	7	12.1813	9.49008	NA	14.0227	High	High	NA	High	ENSG00000148700	ADD3	ADD3	FALSE	6 v 6
Q96PE1	NA	NA	NA	Q96PE1	NA	NA	NA	D3DSW5; Q96PE1	NA	NA	NA	NA	NA	NA	Q96PE1	Q96PE1	ADGRA2	Adhesion G protein-coupled receptor A2 (G-protein coupled receptor 124) (Tumor endothelial marker 5)	cell surface [GO:0009986]; filopodium [GO:0030175]; integral component of membrane [GO:0016021]; plasma membrane [GO:0005886]; Wnt signalosome [GO:1990909]; G protein-coupled receptor activity [GO:0004930]; cell surface receptor signaling pathway [GO:0007166]; central nervous system development [GO:0007417]; endothelial cell migration [GO:0043542]; G protein-coupled receptor signaling pathway [GO…		FALSE	TRUE	reviewed	5 out of 5	5	NA	NA	NA	6	NA	NA	NA	5	NA	NA	NA	5.97907	NA	NA	NA	High	NA	NA	NA	ENSG00000020181	ADGRA2	ADGRA2	FALSE	6 v 6
Q8IWK6	Q8IWK6	NA	Q8IWK6	Q8IWK6	Q8IWK6	NA	Q8IWK6	Q8IWK6	Q8IWK6	NA	Q8IWK6	Q8IWK6	NA	Q8IWK6	Q8IWK6	Q8IWK6	ADGRA3	Adhesion G protein-coupled receptor A3 (G-protein coupled receptor 125)	external side of plasma membrane [GO:0009897]; integral component of membrane [GO:0016021]; plasma membrane [GO:0005886]; G protein-coupled receptor activity [GO:0004930]; cell surface receptor signaling pathway [GO:0007166]; G protein-coupled receptor signaling pathway [GO:0007186]		FALSE	TRUE	reviewed	5 out of 5	28	9	NA	4	48	20	NA	4	28	9	NA	4	23.9213	7.04012	NA	3.10371	High	High	NA	High	ENSG00000152990	ADGRA3	ADGRA3	FALSE	6 v 6
O14514	NA	NA	NA	O14514	NA	NA	NA	A0A2R8Y5M7; O14514	NA	NA	NA	NA	NA	NA	O14514	O14514	ADGRB1	Adhesion G protein-coupled receptor B1 (Brain-specific angiogenesis inhibitor 1) [Cleaved into: Vasculostatin-40 (Vstat40); Vasculostatin-120 (Vstat120)]	cell-cell junction [GO:0005911]; dendrite [GO:0030425]; dendritic spine [GO:0043197]; extracellular space [GO:0005615]; focal adhesion [GO:0005925]; integral component of membrane [GO:0016021]; integral component of plasma membrane [GO:0005887]; perinuclear region of cytoplasm [GO:0048471]; phagocytic cup [GO:0001891]; plasma membrane [GO:0005886]; postsynaptic density [GO:0014069]; G protein-cou…		FALSE	TRUE	reviewed	5 out of 5	5	NA	NA	NA	8	NA	NA	NA	5	NA	NA	NA	3.28283	NA	NA	NA	High	NA	NA	NA	ENSG00000181790	ADGRB1	ADGRB1	FALSE	6 v 6
Q14246	Q14246	NA	Q14246	A8K2Y6	A8K2Y6	NA	A8K2Y6	A8K2Y6; A8K653; B2R8T0; Q14246	A8K2Y6; A8K653; B2R8T0; Q14246	NA	A8K2Y6; A8K653; B2R8T0; Q14246	Q14246	NA	Q14246	Q14246	Q14246	ADGRE1	Adhesion G protein-coupled receptor E1 (EGF-like module receptor 1) (EGF-like module-containing mucin-like hormone receptor-like 1) (EMR1 hormone receptor)	external side of plasma membrane [GO:0009897]; integral component of plasma membrane [GO:0005887]; calcium ion binding [GO:0005509]; G protein-coupled receptor activity [GO:0004930]; adaptive immune response [GO:0002250]; adenylate cyclase-activating G protein-coupled receptor signaling pathway [GO:0007189]; cell adhesion [GO:0007155]; cell surface receptor signaling pathway [GO:0007166]; G prote…		FALSE	TRUE	reviewed	5 out of 5	1	1	NA	1	2	1	NA	1	1	1	NA	1	1.24153	1.24153	NA	1.24153	High	Medium	NA	Medium	ENSG00000174837	ADGRE1	ADGRE1	FALSE	6 v 6
P48960	P48960	NA	P48960	P48960	P48960	NA	P48960	P48960	P48960	NA	B4DTS6; P48960	P48960	NA	P48960	P48960	P48960	ADGRE5	Adhesion G protein-coupled receptor E5 (Leukocyte antigen CD97) (CD antigen CD97) [Cleaved into: Adhesion G protein-coupled receptor E5 subunit alpha; Adhesion G protein-coupled receptor E5 subunit beta]	extracellular exosome [GO:0070062]; focal adhesion [GO:0005925]; integral component of plasma membrane [GO:0005887]; membrane [GO:0016020]; plasma membrane [GO:0005886]; secretory granule membrane [GO:0030667]; calcium ion binding [GO:0005509]; G protein-coupled receptor activity [GO:0004930]; transmembrane signaling receptor activity [GO:0004888]; adenylate cyclase-activating G protein-coupled r…		FALSE	TRUE	reviewed	5 out of 5	21	16	NA	14	74	83	NA	19	17	16	NA	11	34.7305	28.2635	NA	24.0719	High	High	NA	High	ENSG00000123146	ADGRE5	ADGRE5	FALSE	6 v 6
Q8IZF3	NA	NA	NA	A0A0C4DFV3	NA	NA	NA	A0A0C4DFV3; Q8IZF3	NA	NA	NA	NA	NA	NA	Q8IZF3	Q8IZF3	ADGRF4	Adhesion G protein-coupled receptor F4 (G-protein coupled receptor 115) (G-protein coupled receptor PGR18)	integral component of membrane [GO:0016021]; G protein-coupled receptor activity [GO:0004930]; cell surface receptor signaling pathway [GO:0007166]; G protein-coupled receptor signaling pathway [GO:0007186]		FALSE	TRUE	reviewed	5 out of 5	3	NA	NA	NA	3	NA	NA	NA	3	NA	NA	NA	5.7554	NA	NA	NA	High	NA	NA	NA	ENSG00000153294	ADGRF4	ADGRF4	FALSE	3 v 3
A0A024R6U7	A0A024R6U7	NA	NA	A0A024R6U7	A0A024R6U7	NA	NA	A0A0S2Z517; A0A5F9ZH94; A0A5F9ZHT7; B3KQN7; B3KQV4; Q9Y653	A0A0S2Z517; B3KQN7; B3KQV4; Q9Y653	NA	NA	NA	NA	Q9Y653	Q9Y653	Q9Y653	ADGRG1	Adhesion G-protein coupled receptor G1 (G-protein coupled receptor 56) (Protein TM7XN1) [Cleaved into: ADGRG1 N-terminal fragment (ADGRG1 NT) (GPR56 N-terminal fragment) (GPR56 NT) (GPR56(N)) (GPR56 extracellular subunit) (GPR56 subunit alpha); ADGRG1 C-terminal fragment (ADGRG1 CT) (GPR56 C-terminal fragment) (GPR56 CT) (GPR56(C)) (GPR56 seven-transmembrane subunit) (GPR56 7TM) (GPR56 subunit be…	extracellular exosome [GO:0070062]; glial limiting end-foot [GO:0097451]; integral component of membrane [GO:0016021]; integral component of plasma membrane [GO:0005887]; membrane raft [GO:0045121]; collagen binding [GO:0005518]; extracellular matrix binding [GO:0050840]; G protein-coupled receptor activity [GO:0004930]; heparin binding [GO:0008201]; adenylate cyclase-activating G protein-coupled…		FALSE	TRUE	reviewed	5 out of 5	6	4	NA	NA	7	16	NA	NA	6	4	NA	NA	9.52381	6.63781	NA	NA	High	High	NA	NA	ENSG00000205336	ADGRG1	ADGRG1	FALSE	6 v 6
NA	Q8IZP9	NA	NA	NA	Q8IZP9	NA	NA	NA	A8K4P7; Q14CE1; Q499H0; Q8IZP9	NA	NA	NA	NA	Q8IZP9	NA	Q8IZP9	ADGRG2	Adhesion G-protein coupled receptor G2 (G-protein coupled receptor 64) (Human epididymis-specific protein 6) (He6)	apical plasma membrane [GO:0016324]; cell surface [GO:0009986]; cytosol [GO:0005829]; extracellular exosome [GO:0070062]; integral component of membrane [GO:0016021]; integral component of plasma membrane [GO:0005887]; plasma membrane [GO:0005886]; G protein-coupled receptor activity [GO:0004930]; adenylate cyclase-activating G protein-coupled receptor signaling pathway [GO:0007189]; cell surface…		FALSE	TRUE	reviewed	5 out of 5	NA	1	NA	NA	NA	1	NA	NA	NA	1	NA	NA	NA	1.47493	NA	NA	NA	Medium	NA	NA	ENSG00000173698	ADGRG2	ADGRG2	FALSE	NA
O94910	O94910	NA	NA	O94910	O94910	NA	NA	O94910	O94910	NA	NA	NA	NA	O94910	O94910	O94910	ADGRL1	Adhesion G protein-coupled receptor L1 (Calcium-independent alpha-latrotoxin receptor 1) (CIRL-1) (Latrophilin-1) (Lectomedin-2)	axon [GO:0030424]; growth cone [GO:0030426]; integral component of membrane [GO:0016021]; integral component of plasma membrane [GO:0005887]; neuron projection [GO:0043005]; plasma membrane [GO:0005886]; postsynaptic density [GO:0014069]; presynaptic membrane [GO:0042734]; synapse [GO:0045202]; carbohydrate binding [GO:0030246]; cell adhesion molecule binding [GO:0050839]; G protein-coupled recep…		FALSE	TRUE	reviewed	5 out of 5	28	2	NA	NA	51	2	NA	NA	25	1	NA	NA	25.0339	1.35685	NA	NA	High	High	NA	NA	ENSG00000072071	ADGRL1	ADGRL1	FALSE	6 v 6
A0A6I8PLG0	NA	NA	NA	A0A6I8PLG0	NA	NA	NA	A0A6I8PLG0	NA	NA	NA	NA	NA	NA	A0A6I8PLG0	A0A6I8PLG0	ADGRL2	Adhesion G protein-coupled receptor L2	axon [GO:0030424]; integral component of membrane [GO:0016021]; plasma membrane [GO:0005886]; carbohydrate binding [GO:0030246]; G protein-coupled receptor activity [GO:0004930]; cell surface receptor signaling pathway [GO:0007166]		FALSE	TRUE	unreviewed	2 out of 5	34	NA	NA	NA	71	NA	NA	NA	6	NA	NA	NA	33.9798	NA	NA	NA	High	NA	NA	NA	NA	NA	NA	NA	6 v 6
H0Y5C0	NA	NA	NA	H0Y5C0	NA	NA	NA	H0Y5C0	NA	NA	NA	NA	NA	NA	H0Y5C0	H0Y5C0	ADGRL2	Adhesion G protein-coupled receptor L2 (Fragment)	axon [GO:0030424]; integral component of membrane [GO:0016021]; plasma membrane [GO:0005886]; G protein-coupled receptor activity [GO:0004930]; cell surface receptor signaling pathway [GO:0007166]		FALSE	TRUE	unreviewed	2 out of 5	36	NA	NA	NA	74	NA	NA	NA	7	NA	NA	NA	30.792	NA	NA	NA	High	NA	NA	NA	NA	NA	NA	NA	6 v 6
NA	O95490	NA	O95490	NA	A0A6I8PRJ0	NA	A0A6I8PRJ0	NA	A0A6I8PRJ0; A0A6I8PRM6; A0A6I8PTT2; B1ALU3; H0Y5C0; O95490	NA	A0A6I8PIV6; A0A6I8PLG0; A0A6I8PRJ0; A0A6I8PRM6; A0A6I8PRQ0; A0A6I8PTT2; A0A6I8PUE4; B1ALU1; B1ALU3; H0Y5C0; O95490	O95490	NA	O95490	NA	O95490	ADGRL2	Adhesion G protein-coupled receptor L2 (Calcium-independent alpha-latrotoxin receptor 2) (CIRL-2) (Latrophilin homolog 1) (Latrophilin-2) (Lectomedin-1)	integral component of membrane [GO:0016021]; integral component of plasma membrane [GO:0005887]; neuron projection [GO:0043005]; carbohydrate binding [GO:0030246]; G protein-coupled receptor activity [GO:0004930]; latrotoxin receptor activity [GO:0016524]; adenylate cyclase-activating G protein-coupled receptor signaling pathway [GO:0007189]; brain development [GO:0007420]; cell surface receptor …		FALSE	TRUE	reviewed	5 out of 5	NA	9	NA	6	NA	17	NA	6	NA	8	NA	6	NA	6.64839	NA	5.07197	NA	High	NA	High	ENSG00000117114	ADGRL2	ADGRL2	FALSE	NA
NA	NA	O97817	NA	NA	NA	A0A3Q1M8K7	NA	NA	NA	A0A3Q1M8K7; B1ALU1; O97817	NA	NA	O97817	NA	NA	O97817	ADGRL2	Adhesion G protein-coupled receptor L2 (Calcium-independent alpha-latrotoxin receptor 2) (CIRL-2) (Latrophilin-2)	integral component of membrane [GO:0016021]; carbohydrate binding [GO:0030246]; G protein-coupled receptor activity [GO:0004930]; cell surface receptor signaling pathway [GO:0007166]		FALSE	TRUE	reviewed	5 out of 5	NA	NA	2	NA	NA	NA	2	NA	NA	NA	2	NA	NA	NA	1.82679	NA	NA	NA	Medium	NA	NA	NA	NA	NA	NA
Q6IRT1	Q6IRT1	Q6IRT1	Q6IRT1	Q5U043	Q5U043	Q5U043	Q5U043	P11766; Q2VIM7; Q5U043; Q6FI45	P11766; Q5U043; Q6FI45	P11766; Q5U043; Q6FI45	P11766; Q5U043; Q6FI45	P11766	P11766	P11766	P11766	P11766	ADH5	Alcohol dehydrogenase class-3 (EC 1.1.1.1) (Alcohol dehydrogenase 5) (Alcohol dehydrogenase class chi chain) (Alcohol dehydrogenase class-III) (Glutathione-dependent formaldehyde dehydrogenase) (FALDH) (FDH) (GSH-FDH) (EC 1.1.1.-) (S-(hydroxymethyl)glutathione dehydrogenase) (EC 1.1.1.284)	cytosol [GO:0005829]; extracellular exosome [GO:0070062]; mitochondrion [GO:0005739]; alcohol dehydrogenase activity, zinc-dependent [GO:0004024]; electron transfer activity [GO:0009055]; fatty acid binding [GO:0005504]; formaldehyde dehydrogenase activity [GO:0018467]; identical protein binding [GO:0042802]; S-(hydroxymethyl)glutathione dehydrogenase activity [GO:0051903]; S-(hydroxymethyl)gluta…	AllPrimariesMatch_	FALSE	TRUE	reviewed	5 out of 5	7	9	11	16	9	19	17	50	7	9	11	16	21.123	26.738	31.016	41.9786	High	High	High	High	ENSG00000197894	ADH5	ADH5	FALSE	6 v 6
NA	NA	NA	Q9BV57	NA	NA	NA	Q9BV57	NA	NA	NA	Q9BV57	Q9BV57	NA	NA	NA	Q9BV57	ADI1	1,2-dihydroxy-3-keto-5-methylthiopentene dioxygenase (EC 1.13.11.54) (Acireductone dioxygenase (Fe(2+)-requiring)) (ARD) (Fe-ARD) (Membrane-type 1 matrix metalloproteinase cytoplasmic tail-binding protein 1) (MTCBP-1) (Submergence-induced protein-like factor) (Sip-L)	cytoplasm [GO:0005737]; cytosol [GO:0005829]; nucleus [GO:0005634]; plasma membrane [GO:0005886]; acireductone dioxygenase [iron(II)-requiring] activity [GO:0010309]; iron ion binding [GO:0005506]; oxidoreductase activity [GO:0016491]; L-methionine salvage from methylthioadenosine [GO:0019509]; methionine metabolic process [GO:0006555]		FALSE	TRUE	reviewed	5 out of 5	NA	NA	NA	8	NA	NA	NA	9	NA	NA	NA	8	NA	NA	NA	44.6927	NA	NA	NA	High	ENSG00000182551	ADI1	ADI1	FALSE	NA
NA	NA	NA	Q3Y5Z3	NA	NA	NA	Q3Y5Z3	NA	NA	NA	Q3Y5Z3	Q3Y5Z3	NA	NA	NA	Q3Y5Z3	ADIPOQ	Adiponectin (30 kDa adipocyte complement-related protein) (Adipocyte complement-related 30 kDa protein) (ACRP30) (Adipocyte, C1q and collagen domain-containing protein) (Adipose most abundant gene transcript 1 protein) (apM-1)	cell periphery [GO:0071944]; cell surface [GO:0009986]; collagen trimer [GO:0005581]; endoplasmic reticulum [GO:0005783]; extracellular space [GO:0005615]; perinuclear region of cytoplasm [GO:0048471]; hormone activity [GO:0005179]; identical protein binding [GO:0042802]; sialic acid binding [GO:0033691]; signaling receptor binding [GO:0005102]; brown fat cell differentiation [GO:0050873]; cellul…		TRUE	FALSE	reviewed	5 out of 5	NA	NA	NA	4	NA	NA	NA	4	NA	NA	NA	4	NA	NA	NA	21.6667	NA	NA	NA	High	NA	NA	NA	NA	NA
NA	Q96A54	NA	NA	NA	Q96A54	NA	NA	NA	C9J0W7; C9JNM5; F8W782; Q2V062; Q96A54	NA	NA	NA	NA	Q96A54	NA	Q96A54	ADIPOR1	Adiponectin receptor protein 1 (Progestin and adipoQ receptor family member 1) (Progestin and adipoQ receptor family member I)	integral component of membrane [GO:0016021]; intrinsic component of plasma membrane [GO:0031226]; membrane [GO:0016020]; plasma membrane [GO:0005886]; adipokinetic hormone receptor activity [GO:0097003]; adiponectin binding [GO:0055100]; identical protein binding [GO:0042802]; metal ion binding [GO:0046872]; protein kinase binding [GO:0019901]; signaling receptor activity [GO:0038023]; adiponecti…		FALSE	TRUE	reviewed	5 out of 5	NA	2	NA	NA	NA	2	NA	NA	NA	2	NA	NA	NA	6.4	NA	NA	NA	High	NA	NA	ENSG00000159346	ADIPOR1	ADIPOR1	FALSE	NA
NA	NA	NA	Q15847	NA	NA	NA	Q15847	NA	NA	NA	Q15847; Q5TBU2	Q15847	NA	NA	NA	Q15847	ADIRF	Adipogenesis regulatory factor (Adipogenesis factor rich in obesity) (Adipose most abundant gene transcript 2 protein) (Adipose-specific protein 2) (apM-2)	cytosol [GO:0005829]; extracellular exosome [GO:0070062]; nucleoplasm [GO:0005654]; nucleus [GO:0005634]; cell differentiation [GO:0030154]; positive regulation of fat cell differentiation [GO:0045600]; positive regulation of transcription by RNA polymerase II [GO:0045944]		FALSE	TRUE	reviewed	4 out of 5	NA	NA	NA	1	NA	NA	NA	1	NA	NA	NA	1	NA	NA	NA	10.5263	NA	NA	NA	Medium	ENSG00000148671	ADIRF	ADIRF	FALSE	NA
P55263	NA	P55263	P55263	P55263	NA	P55263	P55263	A0A140VJE0; A0A5F9ZHJ1; A0A5K1VW54; A0A5K1VW94; P55263; Q86U79	NA	A0A140VJE0; A0A5K1VW54; A0A5K1VW94; P55263; Q86U79	A0A140VJE0; P55263; Q86U79	P55263	P55263	NA	P55263	P55263	ADK	Adenosine kinase (AK) (EC 2.7.1.20) (Adenosine 5'-phosphotransferase)	cytosol [GO:0005829]; nucleoplasm [GO:0005654]; nucleus [GO:0005634]; plasma membrane [GO:0005886]; adenosine kinase activity [GO:0004001]; ATP binding [GO:0005524]; deoxyadenosine kinase activity [GO:0004136]; metal ion binding [GO:0046872]; RNA binding [GO:0003723]; AMP salvage [GO:0044209]; dAMP salvage [GO:0106383]; dATP biosynthetic process [GO:0006175]; GMP salvage [GO:0032263]; purine ribo…		FALSE	TRUE	reviewed	5 out of 5	1	NA	5	18	1	NA	5	35	1	NA	5	18	2.20994	NA	11.8785	52.4862	Medium	NA	High	High	ENSG00000156110	ADK	ADK	FALSE	3 v 3
NA	P35318	P35318	NA	NA	P35318	P35318	NA	NA	E9PL83; E9PQE6; P35318	E9PL83; P35318	NA	NA	P35318	P35318	NA	P35318	ADM	Pro-adrenomedullin [Cleaved into: Adrenomedullin (AM); Proadrenomedullin N-20 terminal peptide (ProAM N-terminal 20 peptide) (PAMP) (ProAM-N20)]	cytoplasm [GO:0005737]; extracellular region [GO:0005576]; extracellular space [GO:0005615]; adrenomedullin receptor binding [GO:0031700]; hormone activity [GO:0005179]; signaling receptor binding [GO:0005102]; adenylate cyclase-activating G protein-coupled receptor signaling pathway [GO:0007189]; adrenomedullin receptor signaling pathway [GO:1990410]; aging [GO:0007568]; amylin receptor signalin…		FALSE	TRUE	reviewed	5 out of 5	NA	1	6	NA	NA	1	10	NA	NA	1	6	NA	NA	5.40541	29.7297	NA	NA	Medium	High	NA	ENSG00000148926	ADM	ADM	FALSE	NA
Q9H2P0	Q9H2P0	NA	NA	A0A669KBJ7	A0A669KBJ7	NA	NA	A0A2R8Y6X0; A0A669KBJ7; B2RBM8; Q6DHZ8; Q9H2P0	A0A669KBJ7; B2RBM8; Q6DHZ8; Q9H2P0	NA	NA	NA	NA	Q9H2P0	Q9H2P0	Q9H2P0	ADNP	Activity-dependent neuroprotector homeobox protein (Activity-dependent neuroprotective protein)	axon [GO:0030424]; chromatin [GO:0000785]; cytoplasm [GO:0005737]; dendrite [GO:0030425]; extracellular space [GO:0005615]; neuronal cell body [GO:0043025]; nucleus [GO:0005634]; RNA polymerase II transcription regulator complex [GO:0090575]; beta-tubulin binding [GO:0048487]; chromatin binding [GO:0003682]; copper ion binding [GO:0005507]; DNA-binding transcription factor activity, RNA polymeras…		FALSE	TRUE	reviewed	5 out of 5	2	17	NA	NA	3	42	NA	NA	2	17	NA	NA	2.63158	18.6933	NA	NA	Medium	High	NA	NA	ENSG00000101126	ADNP	ADNP	FALSE	6 v 6
NA	A0A024R377	NA	NA	NA	A0A024R377	NA	NA	NA	Q6IQ32	NA	NA	NA	NA	Q6IQ32	NA	Q6IQ32	ADNP2	Activity-dependent neuroprotector homeobox protein 2 (ADNP homeobox protein 2) (Zinc finger protein 508)	chromatin [GO:0000785]; nucleus [GO:0005634]; DNA binding [GO:0003677]; DNA-binding transcription factor activity, RNA polymerase II-specific [GO:0000981]; metal ion binding [GO:0046872]; cellular response to oxidative stress [GO:0034599]; cellular response to retinoic acid [GO:0071300]; negative regulation of cell death [GO:0060548]; neuron differentiation [GO:0030182]; positive regulation of ce…		FALSE	TRUE	reviewed	5 out of 5	NA	3	NA	NA	NA	9	NA	NA	NA	3	NA	NA	NA	3.71353	NA	NA	NA	High	NA	NA	ENSG00000101544	ADNP2	ADNP2	FALSE	NA
NA	Q96SZ5	NA	NA	NA	B3KXN9	NA	NA	NA	B3KXN9; Q96SZ5	NA	NA	NA	NA	Q96SZ5	NA	Q96SZ5	ADO	2-aminoethanethiol dioxygenase (EC 1.13.11.19) (Cysteamine dioxygenase)	cytosol [GO:0005829]; cysteamine dioxygenase activity [GO:0047800]; metal ion binding [GO:0046872]		FALSE	TRUE	reviewed	3 out of 5	NA	3	NA	NA	NA	10	NA	NA	NA	3	NA	NA	NA	10.3704	NA	NA	NA	High	NA	NA	ENSG00000181915	ADO	ADO	FALSE	NA
NA	NA	NA	H3BTH4	NA	NA	NA	H3BTH4	NA	NA	NA	H3BTH4	H3BTH4	NA	NA	NA	H3BTH4	ADPGK	ADP-dependent glucokinase (Fragment)			FALSE	TRUE	unreviewed	1 out of 5	NA	NA	NA	3	NA	NA	NA	5	NA	NA	NA	1	NA	NA	NA	85.9649	NA	NA	NA	High	NA	NA	NA	NA	NA
Q9BRR6	Q9BRR6	NA	Q9BRR6	Q9BRR6	Q9BRR6	NA	Q9BRR6	B4DDP8; B4DG35; Q9BRR6	Q9BRR6	NA	Q9BRR6	Q9BRR6	NA	Q9BRR6	Q9BRR6	Q9BRR6	ADPGK	ADP-dependent glucokinase (ADP-GK) (ADPGK) (EC 2.7.1.147) (RbBP-35)	endoplasmic reticulum [GO:0005783]; endoplasmic reticulum membrane [GO:0005789]; extracellular region [GO:0005576]; membrane [GO:0016020]; ADP-specific glucokinase activity [GO:0043843]; metal ion binding [GO:0046872]; carbohydrate metabolic process [GO:0005975]; glucose metabolic process [GO:0006006]; glycolytic process through glucose-6-phosphate [GO:0061620]		FALSE	TRUE	reviewed	5 out of 5	5	10	NA	10	7	74	NA	18	5	10	NA	8	16.7002	33.1992	NA	33.1992	High	High	NA	High	ENSG00000159322	ADPGK	ADPGK	FALSE	6 v 6
NA	Q9NX46	Q9NX46	Q9NX46	NA	Q9NX46	Q9NX46	Q9NX46	NA	Q9NX46	Q9NX46	Q9NX46	Q9NX46	Q9NX46	Q9NX46	NA	Q9NX46	ADPRS	ADP-ribosylhydrolase ARH3 (ADP-ribose glycohydrolase ARH3) (ADP-ribosylhydrolase 3) (O-acetyl-ADP-ribose deacetylase ARH3) (EC 3.5.1.-) (Poly(ADP-ribose) glycohydrolase ARH3) (EC 3.2.1.143) ([Protein ADP-ribosylarginine] hydrolase-like protein 2) ([Protein ADP-ribosylserine] hydrolase) (EC 3.2.2.-)	cytoplasm [GO:0005737]; mitochondrial matrix [GO:0005759]; mitochondrion [GO:0005739]; nuclear body [GO:0016604]; nucleoplasm [GO:0005654]; nucleus [GO:0005634]; site of DNA damage [GO:0090734]; ADP-ribosylserine hydrolase activity [GO:0140292]; hydrolase activity, hydrolyzing O-glycosyl compounds [GO:0004553]; magnesium ion binding [GO:0000287]; O-acetyl-ADP-ribose deacetylase activity [GO:00614…		FALSE	TRUE	reviewed	5 out of 5	NA	4	3	10	NA	9	3	13	NA	4	3	10	NA	12.6722	8.81543	38.292	NA	High	High	High	ENSG00000116863	ADPRS	ADPRHL2	FALSE	NA
X5DQM5	NA	NA	NA	X5DQM5	NA	NA	NA	P07550	NA	NA	NA	NA	NA	NA	P07550	P07550	ADRB2	Beta-2 adrenergic receptor (Beta-2 adrenoreceptor) (Beta-2 adrenoceptor)	apical plasma membrane [GO:0016324]; clathrin-coated endocytic vesicle membrane [GO:0030669]; early endosome [GO:0005769]; endosome [GO:0005768]; endosome membrane [GO:0010008]; Golgi apparatus [GO:0005794]; integral component of plasma membrane [GO:0005887]; lysosome [GO:0005764]; membrane [GO:0016020]; nucleus [GO:0005634]; plasma membrane [GO:0005886]; receptor complex [GO:0043235]; adenylate …		FALSE	TRUE	reviewed	5 out of 5	1	NA	NA	NA	1	NA	NA	NA	1	NA	NA	NA	2.42131	NA	NA	NA	High	NA	NA	NA	ENSG00000169252	ADRB2	ADRB2	FALSE	3 v 3
NA	A0A087WX59	NA	A0A087WX59	NA	A0A087WX59	NA	A0A087WX59	NA	A0A087WX59	NA	A0A087WX59	A0A087WX59	NA	A0A087WX59	NA	A0A087WX59	ADRM1	Proteasomal ubiquitin receptor ADRM1	cytosol [GO:0005829]; nucleoplasm [GO:0005654]; plasma membrane [GO:0005886]; proteasome complex [GO:0000502]		FALSE	TRUE	unreviewed	2 out of 5	NA	4	NA	7	NA	20	NA	22	NA	1	NA	1	NA	12.7717	NA	22.2826	NA	High	NA	High	NA	NA	NA	NA	NA
Q16186	Q16186	Q16186	Q16186	Q16186	Q16186	Q16186	Q16186	Q16186	Q16186	A0A087WX59; Q16186	Q16186	Q16186	Q16186	Q16186	Q16186	Q16186	ADRM1	Proteasomal ubiquitin receptor ADRM1 (110 kDa cell membrane glycoprotein) (Gp110) (Adhesion-regulating molecule 1) (ARM-1) (Proteasome regulatory particle non-ATPase 13) (hRpn13) (Rpn13 homolog)	cytosol [GO:0005829]; nucleoplasm [GO:0005654]; plasma membrane [GO:0005886]; proteasome complex [GO:0000502]; proteasome regulatory particle, lid subcomplex [GO:0008541]; endopeptidase activator activity [GO:0061133]; protease binding [GO:0002020]; proteasome binding [GO:0070628]; ubiquitin binding [GO:0043130]; proteasome assembly [GO:0043248]; transcription elongation from RNA polymerase II pr…	AllPrimariesMatch_	FALSE	TRUE	reviewed	5 out of 5	8	4	3	9	11	22	4	28	8	1	3	3	17.9361	10.8108	8.59951	24.8157	High	High	High	High	ENSG00000130706	ADRM1	ADRM1	FALSE	6 v 6
X5D8S6	X5D8S6	X5D8S6	X5D8S6	A0A7P0Z472	A0A7P0Z472	A0A7P0Z472	A0A7P0Z472	A0A096LNY6; A0A1B0GTJ7; A0A1B0GWJ0; A0A7P0T9A7; A0A7P0Z472; P30566	A0A096LNY5; A0A096LNY6; A0A0A6YY92; A0A1B0GTJ7; A0A1B0GWJ0; A0A7P0T8E4; A0A7P0T9A7; A0A7P0Z472; B4DP46; P30566; Q71UA4	A0A096LNY6; A0A1B0GTJ7; A0A1B0GWJ0; A0A7P0T9A7; A0A7P0Z472; P30566; Q71UA4	A0A096LNY6; A0A1B0GTJ7; A0A1B0GWJ0; A0A7P0T9A7; A0A7P0Z472; P30566	P30566	P30566	P30566	P30566	P30566	ADSL	Adenylosuccinate lyase (ADSL) (ASL) (EC 4.3.2.2) (Adenylosuccinase) (ASase)	cytosol [GO:0005829]; protein-containing complex [GO:0032991]; (S)-2-(5-amino-1-(5-phospho-D-ribosyl)imidazole-4-carboxamido)succinate AMP-lyase (fumarate-forming) activity [GO:0070626]; identical protein binding [GO:0042802]; N6-(1,2-dicarboxyethyl)AMP AMP-lyase (fumarate-forming) activity [GO:0004018]; 'de novo' AMP biosynthetic process [GO:0044208]; 'de novo' IMP biosynthetic process [GO:00061…	AllPrimariesMatch_	FALSE	TRUE	reviewed	5 out of 5	7	5	7	19	8	11	7	36	7	5	7	4	13.4298	15.0826	17.1488	41.1157	High	High	High	High	ENSG00000239900	ADSL	ADSL	FALSE	6 v 6
A0A024R5Q7	A0A024R5Q7	A0A024R5Q7	A0A024R5Q7	A0A024R5Q7	A0A024R5Q7	A0A024R5Q7	A0A024R5Q7	B4E1L0; P30520	B4E1L0; P30520	B4E1L0; P30520	P30520	P30520	P30520	P30520	P30520	P30520	ADSS2	Adenylosuccinate synthetase isozyme 2 (AMPSase 2) (AdSS 2) (EC 6.3.4.4) (Adenylosuccinate synthetase, acidic isozyme) (Adenylosuccinate synthetase, liver isozyme) (L-type adenylosuccinate synthetase) (IMP--aspartate ligase 2)	cytoplasm [GO:0005737]; cytosol [GO:0005829]; extracellular exosome [GO:0070062]; mitochondrion [GO:0005739]; adenylosuccinate synthase activity [GO:0004019]; GTP binding [GO:0005525]; magnesium ion binding [GO:0000287]; phosphate ion binding [GO:0042301]; 'de novo' AMP biosynthetic process [GO:0044208]; AMP biosynthetic process [GO:0006167]; aspartate metabolic process [GO:0006531]; cellular res…	AllPrimariesMatch_	FALSE	TRUE	reviewed	5 out of 5	3	7	9	19	4	11	11	37	3	7	9	19	7.01754	14.0351	25.2193	44.7368	High	High	High	High	ENSG00000035687	ADSS2	ADSS	FALSE	3 v 3
NA	NA	NA	Q6ZN18	NA	NA	NA	Q6ZN18	NA	NA	NA	B3KXA1; Q6ZN18	Q6ZN18	NA	NA	NA	Q6ZN18	AEBP2	Zinc finger protein AEBP2 (Adipocyte enhancer-binding protein 2) (AE-binding protein 2)	chromatin [GO:0000785]; ESC/E(Z) complex [GO:0035098]; nucleoplasm [GO:0005654]; DNA binding [GO:0003677]; metal ion binding [GO:0046872]; transcription coregulator activity [GO:0003712]; chromatin organization [GO:0006325]; negative regulation of transcription by RNA polymerase II [GO:0000122]; regulation of transcription by RNA polymerase II [GO:0006357]		FALSE	TRUE	reviewed	5 out of 5	NA	NA	NA	2	NA	NA	NA	2	NA	NA	NA	2	NA	NA	NA	8.51064	NA	NA	NA	High	ENSG00000139154	AEBP2	AEBP2	FALSE	NA
Q8N556	Q8N556	Q8N556	Q8N556	Q8N556	Q8N556	Q8N556	Q8N556	Q8N556	Q8N556	Q6ZRV0; Q8N556	Q8N556	Q8N556	Q8N556	Q8N556	Q8N556	Q8N556	AFAP1	Actin filament-associated protein 1 (110 kDa actin filament-associated protein) (AFAP-110)	actin cytoskeleton [GO:0015629]; cytosol [GO:0005829]; focal adhesion [GO:0005925]; actin binding [GO:0003779]; SH2 domain binding [GO:0042169]; SH3 domain binding [GO:0017124]; regulation of cytoskeleton organization [GO:0051493]; regulation of signal transduction [GO:0009966]	AllPrimariesMatch_	FALSE	TRUE	reviewed	5 out of 5	4	11	1	7	5	48	1	8	4	11	1	7	4.79452	15.6164	0.958904	9.58904	High	High	Medium	High	ENSG00000196526	AFAP1	AFAP1	FALSE	6 v 6
NA	NA	NA	J3KN01	NA	NA	NA	J3KN01	NA	NA	NA	J3KN01	J3KN01	NA	NA	NA	J3KN01	AFDN	Afadin	cell junction [GO:0030054]; cytosol [GO:0005829]; nuclear speck [GO:0016607]; nucleoplasm [GO:0005654]; plasma membrane [GO:0005886]; anatomical structure development [GO:0048856]; cell adhesion [GO:0007155]; cell differentiation [GO:0030154]; signal transduction [GO:0007165]		FALSE	TRUE	unreviewed	3 out of 5	NA	NA	NA	21	NA	NA	NA	25	NA	NA	NA	21	NA	NA	NA	14.5374	NA	NA	NA	High	NA	NA	NA	NA	NA
P55196	P55196	NA	NA	A0A804HJ20	A0A804HJ20	NA	NA	A0A1P7ZIN0; A0A804HJ20; A8MQ02; G1UI22; J3KN01; P55196; Q5TIG5	A0A1P7ZIN0; A0A804HJ20; A8MQ02; G1UI22; J3KN01; P55196; Q5TIG5	NA	NA	NA	NA	P55196	P55196	P55196	AFDN	Afadin (ALL1-fused gene from chromosome 6 protein) (Protein AF-6) (Afadin adherens junction formation factor)	adherens junction [GO:0005912]; cell junction [GO:0030054]; cell-cell contact zone [GO:0044291]; cell-cell junction [GO:0005911]; cytosol [GO:0005829]; nuclear speck [GO:0016607]; nucleoplasm [GO:0005654]; plasma membrane [GO:0005886]; pore complex [GO:0046930]; tight junction [GO:0070160]; actin filament binding [GO:0051015]; cadherin binding [GO:0045296]; cell adhesion molecule binding [GO:0050…		FALSE	TRUE	reviewed	5 out of 5	3	7	NA	NA	4	16	NA	NA	3	7	NA	NA	1.58991	4.33114	NA	NA	High	High	NA	NA	ENSG00000130396	AFDN	MLLT4	FALSE	6 v 6
NA	NA	NA	P51826	NA	NA	NA	P51826	NA	NA	NA	A8K353; B7Z4I6; P51826	P51826	NA	NA	NA	P51826	AFF3	AF4/FMR2 family member 3 (Lymphoid nuclear protein related to AF4) (Protein LAF-4)	cytosol [GO:0005829]; nuclear body [GO:0016604]; nucleoplasm [GO:0005654]; nucleus [GO:0005634]; super elongation complex [GO:0032783]; DNA-binding transcription factor activity [GO:0003700]; double-stranded DNA binding [GO:0003690]; embryonic hindlimb morphogenesis [GO:0035116]; regulation of gene expression [GO:0010468]; response to tumor necrosis factor [GO:0034612]		FALSE	TRUE	reviewed	5 out of 5	NA	NA	NA	2	NA	NA	NA	3	NA	NA	NA	1	NA	NA	NA	1.22349	NA	NA	NA	Medium	ENSG00000144218	AFF3	AFF3	FALSE	NA
Q9UHB7	Q9UHB7	NA	Q9UHB7	Q9UHB7	Q9UHB7	NA	Q9UHB7	Q9UHB7	Q9UHB7	NA	Q9UHB7	Q9UHB7	NA	Q9UHB7	Q9UHB7	Q9UHB7	AFF4	AF4/FMR2 family member 4 (ALL1-fused gene from chromosome 5q31 protein) (Protein AF-5q31) (Major CDK9 elongation factor-associated protein)	fibrillar center [GO:0001650]; nucleoplasm [GO:0005654]; super elongation complex [GO:0032783]; transcription elongation factor complex [GO:0008023]; transcriptionally active chromatin [GO:0035327]; regulation of gene expression [GO:0010468]; spermatid development [GO:0007286]		FALSE	TRUE	reviewed	5 out of 5	2	2	NA	10	3	3	NA	11	2	2	NA	10	1.46174	2.06363	NA	10.5761	High	High	NA	High	ENSG00000072364	AFF4	AFF4	FALSE	0 v 0
Q9Y4W6	Q9Y4W6	NA	Q9Y4W6	Q8TA92	Q8TA92	NA	Q8TA92	D3DUJ0; Q8TA92; Q9Y4W6	D3DUJ0; Q8TA92; Q9Y4W6	NA	D3DUJ0; Q8TA92; Q9Y4W6	Q9Y4W6	NA	Q9Y4W6	Q9Y4W6	Q9Y4W6	AFG3L2	AFG3-like protein 2 (EC 3.4.24.-) (Paraplegin-like protein)	m-AAA complex [GO:0005745]; mitochondrial inner membrane [GO:0005743]; mitochondrion [GO:0005739]; ATP binding [GO:0005524]; ATP hydrolysis activity [GO:0016887]; ATP-dependent peptidase activity [GO:0004176]; metalloendopeptidase activity [GO:0004222]; metallopeptidase activity [GO:0008237]; unfolded protein binding [GO:0051082]; zinc ion binding [GO:0008270]; axonogenesis [GO:0007409]; calcium …		FALSE	TRUE	reviewed	5 out of 5	25	50	NA	33	38	423	NA	37	25	50	NA	33	32.6223	55.3325	NA	41.9072	High	High	NA	High	ENSG00000141385	AFG3L2	AFG3L2	FALSE	6 v 6
NA	NA	NA	Q63HM1	NA	NA	NA	Q63HM1	NA	NA	NA	Q63HM1	Q63HM1	NA	NA	NA	Q63HM1	AFMID	Kynurenine formamidase (KFA) (KFase) (EC 3.5.1.9) (Arylformamidase) (N-formylkynurenine formamidase) (FKF)	cytoplasm [GO:0005737]; cytosol [GO:0005829]; nucleus [GO:0005634]; arylformamidase activity [GO:0004061]; hydrolase activity [GO:0016787]; 'de novo' NAD biosynthetic process from tryptophan [GO:0034354]; tryptophan catabolic process to kynurenine [GO:0019441]		FALSE	TRUE	reviewed	4 out of 5	NA	NA	NA	2	NA	NA	NA	2	NA	NA	NA	2	NA	NA	NA	13.5314	NA	NA	NA	High	ENSG00000183077	AFMID	AFMID	FALSE	NA
Q3SZ57	Q3SZ57	Q3SZ57	Q3SZ57	Q3SZ57	Q3SZ57	Q3SZ57	Q3SZ57	Q3SZ57	Q3SZ57	A0A3Q1MIW0; Q3SZ57	Q3SZ57	Q3SZ57	Q3SZ57	Q3SZ57	Q3SZ57	Q3SZ57	AFP	Alpha-fetoprotein (Alpha-1-fetoprotein) (Alpha-fetoglobulin)	cytoplasm [GO:0005737]; extracellular space [GO:0005615]; fatty acid binding [GO:0005504]; zinc ion binding [GO:0008270]; ovulation from ovarian follicle [GO:0001542]; progesterone metabolic process [GO:0042448]; SMAD protein signal transduction [GO:0060395]	AllPrimariesMatch_	TRUE	FALSE	reviewed	4 out of 5	13	10	6	18	24	26	7	25	12	9	5	17	23.2787	15.4098	9.34426	37.0492	High	High	High	High	NA	NA	NA	NA	6 v 6
NA	NA	NA	Q6ULP2	NA	NA	NA	Q6ULP2	NA	NA	NA	Q53GW0; Q6ULP2	Q6ULP2	NA	NA	NA	Q6ULP2	AFTPH	Aftiphilin	AP-1 adaptor complex [GO:0030121]; cytosol [GO:0005829]; Golgi apparatus [GO:0005794]; intracellular membrane-bounded organelle [GO:0043231]; nucleoplasm [GO:0005654]; perinuclear region of cytoplasm [GO:0048471]; trans-Golgi network membrane [GO:0032588]; clathrin binding [GO:0030276]; intracellular transport [GO:0046907]; protein transport [GO:0015031]		FALSE	TRUE	reviewed	5 out of 5	NA	NA	NA	8	NA	NA	NA	9	NA	NA	NA	8	NA	NA	NA	11.9658	NA	NA	NA	High	ENSG00000119844	AFTPH	AFTPH	FALSE	NA
NA	P20933	P20933	P20933	NA	P20933	P20933	P20933	NA	P20933	P20933	H0Y9C7; P20933	P20933	P20933	P20933	NA	P20933	AGA	N(4)-(beta-N-acetylglucosaminyl)-L-asparaginase (EC 3.5.1.26) (Aspartylglucosaminidase) (Glycosylasparaginase) (N4-(N-acetyl-beta-glucosaminyl)-L-asparagine amidase) [Cleaved into: Glycosylasparaginase alpha chain; Glycosylasparaginase beta chain]	azurophil granule lumen [GO:0035578]; cytoplasm [GO:0005737]; endoplasmic reticulum [GO:0005783]; extracellular region [GO:0005576]; extracellular space [GO:0005615]; lysosome [GO:0005764]; N4-(beta-N-acetylglucosaminyl)-L-asparaginase activity [GO:0003948]; peptidase activity [GO:0008233]; protein deglycosylation [GO:0006517]		FALSE	TRUE	reviewed	5 out of 5	NA	9	5	2	NA	48	5	2	NA	9	5	2	NA	22.5434	17.052	5.20231	NA	High	High	High	ENSG00000038002	AGA	AGA	FALSE	NA
NA	NA	NA	Q9UPQ3	NA	NA	NA	Q9UPQ3	NA	NA	NA	B2RZG9; Q9UPQ3	Q9UPQ3	NA	NA	NA	Q9UPQ3	AGAP1	Arf-GAP with GTPase, ANK repeat and PH domain-containing protein 1 (AGAP-1) (Centaurin-gamma-2) (Cnt-g2) (GTP-binding and GTPase-activating protein 1) (GGAP1)	cytoplasm [GO:0005737]; nucleus [GO:0005634]; GTP binding [GO:0005525]; GTPase activator activity [GO:0005096]; GTPase activity [GO:0003924]; metal ion binding [GO:0046872]; phospholipid binding [GO:0005543]; protein transport [GO:0015031]		FALSE	TRUE	reviewed	5 out of 5	NA	NA	NA	4	NA	NA	NA	5	NA	NA	NA	2	NA	NA	NA	5.25088	NA	NA	NA	High	ENSG00000157985	AGAP1	AGAP1	FALSE	NA
Q96P47	NA	NA	Q96P47	Q96P47	NA	NA	Q96P47	Q96P47	NA	NA	Q96P47	Q96P47	NA	NA	Q96P47	Q96P47	AGAP3	Arf-GAP with GTPase, ANK repeat and PH domain-containing protein 3 (AGAP-3) (CRAM-associated GTPase) (CRAG) (Centaurin-gamma-3) (Cnt-g3) (MR1-interacting protein) (MRIP-1)	cell periphery [GO:0071944]; cytoplasm [GO:0005737]; nucleus [GO:0005634]; GTP binding [GO:0005525]; GTPase activator activity [GO:0005096]; GTPase activity [GO:0003924]; metal ion binding [GO:0046872]; polyubiquitin modification-dependent protein binding [GO:0031593]; cellular response to reactive oxygen species [GO:0034614]; proteasome-mediated ubiquitin-dependent protein catabolic process [GO:…		FALSE	TRUE	reviewed	5 out of 5	6	NA	NA	9	6	NA	NA	10	5	NA	NA	5	9.6	NA	NA	13.1429	High	NA	NA	High	ENSG00000133612	AGAP3	AGAP3	FALSE	6 v 6
P52594	P52594	P52594	P52594	A0A0S2Z462	A0A0S2Z462	A0A0S2Z462	A0A0S2Z462	A0A024R458; A0A0S2Z3Y3; A0A0S2Z3Z1; A0A0S2Z462; B4DHC5; B8ZZY2; P52594	A0A024R458; A0A0S2Z3Y3; A0A0S2Z3Z1; A0A0S2Z462; B4DHC5; P52594	A0A024R458; A0A0S2Z3Y3; A0A0S2Z3Z1; A0A0S2Z462; B4DHC5; B8ZZY2; C9J2I0; P52594	A0A0S2Z3Y3; A0A0S2Z3Z1; A0A0S2Z462; P52594	P52594	P52594	P52594	P52594	P52594	AGFG1	Arf-GAP domain and FG repeat-containing protein 1 (HIV-1 Rev-binding protein) (Nucleoporin-like protein RIP) (Rev-interacting protein) (Rev/Rex activation domain-binding protein)	cytoplasmic vesicle [GO:0031410]; cytosol [GO:0005829]; intracellular membrane-bounded organelle [GO:0043231]; nuclear pore [GO:0005643]; DNA binding [GO:0003677]; GTPase activator activity [GO:0005096]; metal ion binding [GO:0046872]; RNA binding [GO:0003723]; cell differentiation [GO:0030154]; mRNA export from nucleus [GO:0006406]; spermatogenesis [GO:0007283]	AllPrimariesMatch_	FALSE	TRUE	reviewed	5 out of 5	5	7	2	11	8	35	2	22	4	7	2	10	8.36299	14.9466	3.38078	24.7331	High	High	High	High	ENSG00000173744	AGFG1	AGFG1	FALSE	6 v 6
NA	NA	NA	O95081	NA	NA	NA	O95081	NA	NA	NA	A0A0C4DG34; O95081	O95081	NA	NA	NA	O95081	AGFG2	Arf-GAP domain and FG repeat-containing protein 2 (HIV-1 Rev-binding protein-like protein) (Rev/Rex activation domain-binding protein related) (RAB-R)	membrane [GO:0016020]; GTPase activator activity [GO:0005096]; metal ion binding [GO:0046872]		FALSE	TRUE	reviewed	3 out of 5	NA	NA	NA	6	NA	NA	NA	7	NA	NA	NA	5	NA	NA	NA	12.8898	NA	NA	NA	High	ENSG00000106351	AGFG2	AGFG2	FALSE	NA
NA	NA	NA	Q8N302	NA	NA	NA	Q6PIK7	NA	NA	NA	Q6PIK7; Q8N302	Q8N302	NA	NA	NA	Q8N302	AGGF1	Angiogenic factor with G patch and FHA domains 1 (Angiogenic factor VG5Q) (hVG5Q) (G patch domain-containing protein 7) (Vasculogenesis gene on 5q protein)	cytoplasm [GO:0005737]; extracellular region [GO:0005576]; perinuclear region of cytoplasm [GO:0048471]; nucleic acid binding [GO:0003676]; angiogenesis [GO:0001525]; cell adhesion [GO:0007155]; positive regulation of angiogenesis [GO:0045766]; positive regulation of endothelial cell proliferation [GO:0001938]; vasculogenesis [GO:0001570]		FALSE	TRUE	reviewed	5 out of 5	NA	NA	NA	8	NA	NA	NA	8	NA	NA	NA	8	NA	NA	NA	12.1849	NA	NA	NA	High	ENSG00000164252	AGGF1	AGGF1	FALSE	NA
Q53H12	Q53H12	NA	Q53H12	Q53H12	Q53H12	NA	Q53H12	Q53H12	B4E2Z8; E9PC15; Q53H12	NA	A0A3B3ISZ0; Q53H12	Q53H12	NA	Q53H12	Q53H12	Q53H12	AGK	Acylglycerol kinase, mitochondrial (hAGK) (EC 2.7.1.107) (EC 2.7.1.138) (EC 2.7.1.94) (Multiple substrate lipid kinase) (HsMuLK) (MuLK) (Multi-substrate lipid kinase)	cytoplasm [GO:0005737]; cytosol [GO:0005829]; integral component of mitochondrial inner membrane [GO:0031305]; intracellular membrane-bounded organelle [GO:0043231]; membrane [GO:0016020]; mitochondrial inner membrane [GO:0005743]; mitochondrial intermembrane space [GO:0005758]; mitochondrial membrane [GO:0031966]; mitochondrial outer membrane [GO:0005741]; mitochondrion [GO:0005739]; TIM22 mitoc…		FALSE	TRUE	reviewed	5 out of 5	21	21	NA	11	45	143	NA	16	21	21	NA	11	59.7156	53.5545	NA	26.3033	High	High	NA	High	ENSG00000006530	AGK	AGK	FALSE	6 v 6
NA	NA	A0A0S2A4E4	A0A0S2A4E4	NA	NA	A0A0M4G3H8	A0A0M4G3H8	NA	NA	A0A0M4G3H8; P35573	A0A0M4G3H8; P35573	P35573	P35573	NA	NA	P35573	AGL	Glycogen debranching enzyme (Glycogen debrancher) [Includes: 4-alpha-glucanotransferase (EC 2.4.1.25) (Oligo-1,4-1,4-glucantransferase); Amylo-alpha-1,6-glucosidase (Amylo-1,6-glucosidase) (EC 3.2.1.33) (Dextrin 6-alpha-D-glucosidase)]	cytoplasm [GO:0005737]; cytosol [GO:0005829]; extracellular region [GO:0005576]; ficolin-1-rich granule lumen [GO:1904813]; inclusion body [GO:0016234]; isoamylase complex [GO:0043033]; nucleus [GO:0005634]; sarcoplasmic reticulum [GO:0016529]; secretory granule lumen [GO:0034774]; 4-alpha-glucanotransferase activity [GO:0004134]; amylo-alpha-1,6-glucosidase activity [GO:0004135]; beta-maltose 4-…		FALSE	TRUE	reviewed	5 out of 5	NA	NA	2	37	NA	NA	2	49	NA	NA	2	37	NA	NA	1.04439	25.1958	NA	NA	High	High	ENSG00000162688	AGL	AGL	FALSE	NA
NA	NA	NA	Q9UL18	NA	NA	NA	A0A6I8PTZ8	NA	NA	NA	A0A6I8PTZ8; B2RAD8; B3KME0; Q5TA58; Q9UL18	Q9UL18	NA	NA	NA	Q9UL18	AGO1	Protein argonaute-1 (Argonaute1) (hAgo1) (Argonaute RISC catalytic component 1) (Eukaryotic translation initiation factor 2C 1) (eIF-2C 1) (eIF2C 1) (Putative RNA-binding protein Q99)	cytoplasm [GO:0005737]; cytoplasmic ribonucleoprotein granule [GO:0036464]; cytosol [GO:0005829]; nucleoplasm [GO:0005654]; nucleus [GO:0005634]; P-body [GO:0000932]; polysome [GO:0005844]; ribonucleoprotein complex [GO:1990904]; RISC complex [GO:0016442]; RISC-loading complex [GO:0070578]; core promoter sequence-specific DNA binding [GO:0001046]; double-stranded RNA binding [GO:0003725]; miRNA b…		FALSE	TRUE	reviewed	5 out of 5	NA	NA	NA	9	NA	NA	NA	10	NA	NA	NA	1	NA	NA	NA	13.0688	NA	NA	NA	High	ENSG00000092847	AGO1	AGO1	FALSE	NA
Q9UKV8	Q9UKV8	NA	Q9UKV8	Q9UKV8	Q9UKV8	NA	Q9UKV8	A4FVC0; Q9UKV8	A4FVC0; Q9UKV8	NA	A4FVC0; Q9UKV8	Q9UKV8	NA	Q9UKV8	Q9UKV8	Q9UKV8	AGO2	Protein argonaute-2 (Argonaute2) (hAgo2) (EC 3.1.26.n2) (Argonaute RISC catalytic component 2) (Eukaryotic translation initiation factor 2C 2) (eIF-2C 2) (eIF2C 2) (PAZ Piwi domain protein) (PPD) (Protein slicer)	cytoplasm [GO:0005737]; cytoplasmic ribonucleoprotein granule [GO:0036464]; cytosol [GO:0005829]; dendrite [GO:0030425]; extracellular exosome [GO:0070062]; membrane [GO:0016020]; mRNA cap binding complex [GO:0005845]; nucleoplasm [GO:0005654]; nucleus [GO:0005634]; P-body [GO:0000932]; polysome [GO:0005844]; ribonucleoprotein complex [GO:1990904]; RISC complex [GO:0016442]; RISC-loading complex …		FALSE	TRUE	reviewed	5 out of 5	3	3	NA	15	4	8	NA	16	3	3	NA	9	5.93714	4.42375	NA	19.9069	High	High	NA	High	ENSG00000123908	AGO2	AGO2	FALSE	6 v 6
NA	NA	NA	Q9H9G7	NA	NA	NA	A8KA05	NA	NA	NA	A8KA05; Q9H9G7	Q9H9G7	NA	NA	NA	Q9H9G7	AGO3	Protein argonaute-3 (Argonaute3) (hAgo3) (EC 3.1.26.n2) (Argonaute RISC catalytic component 3) (Eukaryotic translation initiation factor 2C 3) (eIF-2C 3) (eIF2C 3)	condensed nuclear chromosome [GO:0000794]; cytoplasm [GO:0005737]; cytoplasmic ribonucleoprotein granule [GO:0036464]; cytosol [GO:0005829]; membrane [GO:0016020]; nucleoplasm [GO:0005654]; P-body [GO:0000932]; RISC complex [GO:0016442]; RISC-loading complex [GO:0070578]; double-stranded RNA binding [GO:0003725]; endoribonuclease activity [GO:0004521]; endoribonuclease activity, cleaving miRNA-pa…		FALSE	TRUE	reviewed	5 out of 5	NA	NA	NA	9	NA	NA	NA	9	NA	NA	NA	2	NA	NA	NA	13.7209	NA	NA	NA	High	ENSG00000126070	AGO3	AGO3	FALSE	NA
Q99943	Q99943	NA	Q99943	Q99943	Q99943	NA	Q99943	Q71VH6; Q99943	B3KPH3; Q71VH6; Q99943; Q9HBM8	NA	B3KPH3; B4DRH1; Q71VH6; Q99943; Q9HBM8	Q99943	NA	Q99943	Q99943	Q99943	AGPAT1	1-acyl-sn-glycerol-3-phosphate acyltransferase alpha (EC 2.3.1.51) (1-acylglycerol-3-phosphate O-acyltransferase 1) (1-AGP acyltransferase 1) (1-AGPAT 1) (Lysophosphatidic acid acyltransferase alpha) (LPAAT-alpha) (Protein G15)	endoplasmic reticulum [GO:0005783]; endoplasmic reticulum membrane [GO:0005789]; integral component of membrane [GO:0016021]; membrane [GO:0016020]; 1-acylglycerol-3-phosphate O-acyltransferase activity [GO:0003841]; CDP-diacylglycerol biosynthetic process [GO:0016024]; phosphatidic acid biosynthetic process [GO:0006654]; phospholipid metabolic process [GO:0006644]; positive regulation of cytokin…		FALSE	TRUE	reviewed	5 out of 5	5	5	NA	3	5	25	NA	3	5	5	NA	3	18.7279	18.3746	NA	13.0742	High	High	NA	High	ENSG00000204310	AGPAT1	AGPAT1	FALSE	6 v 6
O15120	O15120	NA	O15120	Q8WUW2	Q8WUW2	NA	Q8WUW2	O15120; Q8WUW2; Q96IS9	O15120; Q8WUW2; Q96IS9	NA	A0A024R8F9; O15120; Q8WUW2; Q96IS9	O15120	NA	O15120	O15120	O15120	AGPAT2	1-acyl-sn-glycerol-3-phosphate acyltransferase beta (EC 2.3.1.51) (1-acylglycerol-3-phosphate O-acyltransferase 2) (1-AGP acyltransferase 2) (1-AGPAT 2) (Lysophosphatidic acid acyltransferase beta) (LPAAT-beta)	endoplasmic reticulum [GO:0005783]; endoplasmic reticulum membrane [GO:0005789]; integral component of membrane [GO:0016021]; plasma membrane [GO:0005886]; specific granule membrane [GO:0035579]; 1-acylglycerol-3-phosphate O-acyltransferase activity [GO:0003841]; CDP-diacylglycerol biosynthetic process [GO:0016024]; epidermis development [GO:0008544]; phosphatidic acid biosynthetic process [GO:00…		FALSE	TRUE	reviewed	5 out of 5	5	2	NA	1	7	5	NA	1	5	2	NA	1	16.9065	8.27338	NA	5.03597	High	High	NA	High	ENSG00000169692	AGPAT2	AGPAT2	FALSE	6 v 6
Q9NRZ7	Q9NRZ7	NA	Q9NRZ7	Q9NRZ7	Q9NRZ7	NA	Q9NRZ7	Q9NRZ7	Q9NRZ7	NA	Q9NRZ7	Q9NRZ7	NA	Q9NRZ7	Q9NRZ7	Q9NRZ7	AGPAT3	1-acyl-sn-glycerol-3-phosphate acyltransferase gamma (EC 2.3.1.51) (1-acylglycerol-3-phosphate O-acyltransferase 3) (1-AGP acyltransferase 3) (1-AGPAT 3) (Lysophosphatidic acid acyltransferase gamma) (LPAAT-gamma)	endomembrane system [GO:0012505]; endoplasmic reticulum [GO:0005783]; endoplasmic reticulum membrane [GO:0005789]; Golgi membrane [GO:0000139]; integral component of membrane [GO:0016021]; membrane [GO:0016020]; nuclear envelope [GO:0005635]; plasma membrane [GO:0005886]; 1-acylglycerol-3-phosphate O-acyltransferase activity [GO:0003841]; acyltransferase activity [GO:0016746]; CDP-diacylglycerol …		FALSE	TRUE	reviewed	5 out of 5	12	11	NA	11	19	52	NA	14	12	11	NA	11	30.0532	27.3936	NA	26.5957	High	High	NA	High	ENSG00000160216	AGPAT3	AGPAT3	FALSE	6 v 6
Q9NRZ5	Q9NRZ5	NA	Q9NRZ5	Q9NRZ5	Q9NRZ5	NA	Q9NRZ5	Q9NRZ5	Q9NRZ5	NA	Q6PJN9; Q9NRZ5	Q9NRZ5	NA	Q9NRZ5	Q9NRZ5	Q9NRZ5	AGPAT4	1-acyl-sn-glycerol-3-phosphate acyltransferase delta (EC 2.3.1.51) (1-acylglycerol-3-phosphate O-acyltransferase 4) (1-AGP acyltransferase 4) (1-AGPAT 4) (Lysophosphatidic acid acyltransferase delta) (LPAAT-delta)	endomembrane system [GO:0012505]; endoplasmic reticulum [GO:0005783]; endoplasmic reticulum membrane [GO:0005789]; integral component of membrane [GO:0016021]; mitochondrial outer membrane [GO:0005741]; 1-acylglycerol-3-phosphate O-acyltransferase activity [GO:0003841]; acyltransferase activity [GO:0016746]; CDP-diacylglycerol biosynthetic process [GO:0016024]; phosphatidic acid biosynthetic proc…		FALSE	TRUE	reviewed	5 out of 5	2	4	NA	1	2	10	NA	1	2	4	NA	1	4.49735	7.40741	NA	2.6455	High	High	NA	High	ENSG00000026652	AGPAT4	AGPAT4	FALSE	3 v 3
Q9NUQ2	Q9NUQ2	NA	Q9NUQ2	Q9NUQ2	Q9NUQ2	NA	Q9NUQ2	Q6NUM7; Q9NUQ2	Q6NUM7; Q9NUQ2	NA	Q6NUM7; Q9NUQ2	Q9NUQ2	NA	Q9NUQ2	Q9NUQ2	Q9NUQ2	AGPAT5	1-acyl-sn-glycerol-3-phosphate acyltransferase epsilon (EC 2.3.1.51) (1-acylglycerol-3-phosphate O-acyltransferase 5) (1-AGP acyltransferase 5) (1-AGPAT 5) (Lysophosphatidic acid acyltransferase epsilon) (LPAAT-epsilon)	endomembrane system [GO:0012505]; endoplasmic reticulum membrane [GO:0005789]; integral component of membrane [GO:0016021]; mitochondrial outer membrane [GO:0005741]; mitochondrion [GO:0005739]; nuclear envelope [GO:0005635]; 1-acylglycerol-3-phosphate O-acyltransferase activity [GO:0003841]; acyltransferase activity [GO:0016746]; acylglycerol metabolic process [GO:0006639]; CDP-diacylglycerol bi…		FALSE	TRUE	reviewed	5 out of 5	8	7	NA	3	11	35	NA	3	8	7	NA	3	23.6264	18.6813	NA	8.51648	High	High	NA	High	ENSG00000155189	AGPAT5	AGPAT5	FALSE	6 v 6
O00116	O00116	NA	O00116	O00116	O00116	NA	O00116	O00116	O00116	NA	O00116	O00116	NA	O00116	O00116	O00116	AGPS	Alkyldihydroxyacetonephosphate synthase, peroxisomal (Alkyl-DHAP synthase) (EC 2.5.1.26) (Aging-associated gene 5 protein) (Alkylglycerone-phosphate synthase)	cytosol [GO:0005829]; membrane [GO:0016020]; mitochondrion [GO:0005739]; nucleolus [GO:0005730]; peroxisomal matrix [GO:0005782]; peroxisomal membrane [GO:0005778]; peroxisome [GO:0005777]; alkylglycerone-phosphate synthase activity [GO:0008609]; FAD binding [GO:0071949]; oxidoreductase activity [GO:0016491]; ether lipid biosynthetic process [GO:0008611]; lipid biosynthetic process [GO:0008610]		FALSE	TRUE	reviewed	5 out of 5	23	35	NA	21	40	320	NA	49	23	35	NA	21	41.7933	62.9179	NA	41.6413	High	High	NA	High	ENSG00000018510	AGPS	AGPS	FALSE	6 v 6
A0A494C0G5	A0A494C0G5	A0A494C0G5	NA	A0A494C0G5	A0A494C0G5	A0A494C0G5	NA	A0A494C0G5	A0A494C0G5	A0A494C0G5	NA	NA	A0A494C0G5	A0A494C0G5	A0A494C0G5	A0A494C0G5	AGRN	Agrin	cell periphery [GO:0071944]; integral component of membrane [GO:0016021]; calcium ion binding [GO:0005509]; cell differentiation [GO:0030154]		FALSE	TRUE	unreviewed	2 out of 5	34	40	57	NA	44	167	111	NA	1	1	1	NA	22.1649	25.6186	38.9691	NA	High	High	High	NA	NA	NA	NA	NA	3 v 3
NA	NA	F1MSI2	NA	NA	NA	F1MSI2	NA	NA	NA	F1MSI2	NA	NA	F1MSI2	NA	NA	F1MSI2	AGRN	Agrin	plasma membrane [GO:0005886]; synapse [GO:0045202]; calcium ion binding [GO:0005509]; laminin binding [GO:0043236]; cell differentiation [GO:0030154]; G protein-coupled acetylcholine receptor signaling pathway [GO:0007213]; receptor clustering [GO:0043113]		FALSE	FALSE	unreviewed	2 out of 5	NA	NA	14	NA	NA	NA	29	NA	NA	NA	1	NA	NA	NA	8.87488	NA	NA	NA	High	NA	NA	NA	NA	NA	NA
O00468	O00468	O00468	O00468	O00468	O00468	O00468	O00468	O00468	O00468	O00468	O00468	O00468	O00468	O00468	O00468	O00468	AGRN	Agrin [Cleaved into: Agrin N-terminal 110 kDa subunit; Agrin C-terminal 110 kDa subunit; Agrin C-terminal 90 kDa fragment (C90); Agrin C-terminal 22 kDa fragment (C22)]	basement membrane [GO:0005604]; collagen-containing extracellular matrix [GO:0062023]; extracellular exosome [GO:0070062]; extracellular region [GO:0005576]; Golgi lumen [GO:0005796]; integral component of membrane [GO:0016021]; lysosomal lumen [GO:0043202]; plasma membrane [GO:0005886]; synapse [GO:0045202]; calcium ion binding [GO:0005509]; chondroitin sulfate binding [GO:0035374]; dystroglycan…	AllPrimariesMatch_	FALSE	TRUE	reviewed	5 out of 5	36	42	58	29	47	172	111	29	3	3	2	29	22.3404	25.6286	37.4275	19.0522	High	High	High	High	ENSG00000188157	AGRN	AGRN	FALSE	6 v 6
P01019	P01019	P01019	P01019	Q59EP2	Q59EP2	Q59EP2	Q59EP2	A0A7P0T8D1; A0A7P0T9S6; A0A7P0TA52; A0A7P0TAP4; A0A7P0TBH1; A0A7P0Z441; B4E1B3; P01019; Q53GY3; Q53YY1; Q59EP2; Q86U78	A0A7P0T8D1; A0A7P0T9S6; A0A7P0TA52; A0A7P0TAP4; A0A7P0TBH1; A0A7P0Z441; B2R5S1; B4E1B3; P01019; Q53GY3; Q53YY1; Q59EP2; Q86U78	A0A7P0T8D1; A0A7P0T9S6; A0A7P0TA52; A0A7P0TAP4; A0A7P0TBH1; A0A7P0Z441; B2R5S1; B4E1B3; P01019; Q53GY3; Q53YY1; Q59EP2; Q86U78	A0A7P0T8D1; A0A7P0T9S6; A0A7P0TA52; A0A7P0TAP4; A0A7P0TBH1; A0A7P0Z441; B2R5S1; B4E1B3; P01019; Q53GY3; Q53YY1; Q59EP2; Q86U78	P01019	P01019	P01019	P01019	P01019	AGT	Angiotensinogen (Serpin A8) [Cleaved into: Angiotensin-1 (Angiotensin 1-10) (Angiotensin I) (Ang I); Angiotensin-2 (Angiotensin 1-8) (Angiotensin II) (Ang II); Angiotensin-3 (Angiotensin 2-8) (Angiotensin III) (Ang III) (Des-Asp[1]-angiotensin II); Angiotensin-4 (Angiotensin 3-8) (Angiotensin IV) (Ang IV); Angiotensin 1-9; Angiotensin 1-7; Angiotensin 1-5; Angiotensin 1-4]	blood microparticle [GO:0072562]; collagen-containing extracellular matrix [GO:0062023]; cytosol [GO:0005829]; extracellular exosome [GO:0070062]; extracellular region [GO:0005576]; extracellular space [GO:0005615]; growth factor activity [GO:0008083]; hormone activity [GO:0005179]; receptor ligand activity [GO:0048018]; serine-type endopeptidase inhibitor activity [GO:0004867]; sodium channel re…	AllPrimariesMatch_	FALSE	TRUE	reviewed	5 out of 5	7	10	10	8	7	64	26	11	7	10	10	8	15.4639	19.5876	19.5876	15.6701	High	High	High	High	ENSG00000135744	AGT	AGT	FALSE	3 v 3
Q3SZH5	NA	NA	Q3SZH5	Q3SZH5	NA	NA	Q3SZH5	Q3SZH5	NA	NA	Q3SZH5	Q3SZH5	NA	NA	Q3SZH5	Q3SZH5	AGT	Angiotensinogen (Serpin A8)	extracellular space [GO:0005615]; serine-type endopeptidase inhibitor activity [GO:0004867]; regulation of systemic arterial blood pressure by renin-angiotensin [GO:0003081]; vasoconstriction [GO:0042310]		TRUE	FALSE	unreviewed	2 out of 5	4	NA	NA	2	6	NA	NA	3	4	NA	NA	2	15.566	NA	NA	9.66981	High	NA	NA	High	NA	NA	NA	NA	6 v 6
NA	NA	NA	Q9UPW5	NA	NA	NA	J3KNS1	NA	NA	NA	A0A024R288; B4DHX2; J3KNS1; Q9UPW5	Q9UPW5	NA	NA	NA	Q9UPW5	AGTPBP1	Cytosolic carboxypeptidase 1 (EC 3.4.17.-) (EC 3.4.17.24) (ATP/GTP-binding protein 1) (Nervous system nuclear protein induced by axotomy protein 1 homolog) (Protein deglutamylase CCP1)	axon cytoplasm [GO:1904115]; cytoplasm [GO:0005737]; cytosol [GO:0005829]; intracellular membrane-bounded organelle [GO:0043231]; mitochondrion [GO:0005739]; nucleolus [GO:0005730]; nucleus [GO:0005634]; metallocarboxypeptidase activity [GO:0004181]; tubulin binding [GO:0015631]; zinc ion binding [GO:0008270]; adult walking behavior [GO:0007628]; anterograde axonal transport of mitochondrion [GO:…		FALSE	TRUE	reviewed	5 out of 5	NA	NA	NA	1	NA	NA	NA	1	NA	NA	NA	1	NA	NA	NA	0.897227	NA	NA	NA	Medium	ENSG00000135049	AGTPBP1	AGTPBP1	FALSE	NA
Q8WYP5	Q8WYP5	Q8WYP5	NA	Q8WYP5	Q8WYP5	Q8WYP5	NA	B3KTD2; B3KVE5; Q8WYP5	Q8WYP5	B3KRD0; Q8WYP5	NA	NA	Q8WYP5	Q8WYP5	Q8WYP5	Q8WYP5	AHCTF1	Protein ELYS (Embryonic large molecule derived from yolk sac) (Protein MEL-28) (Putative AT-hook-containing transcription factor 1)	cytosol [GO:0005829]; extracellular exosome [GO:0070062]; kinetochore [GO:0000776]; nuclear inner membrane [GO:0005637]; nuclear matrix [GO:0016363]; nuclear membrane [GO:0031965]; nuclear outer membrane [GO:0005640]; nuclear pore [GO:0005643]; nucleoplasm [GO:0005654]; nucleus [GO:0005634]; DNA binding [GO:0003677]; cell cycle [GO:0007049]; cell division [GO:0051301]; mRNA transport [GO:0051028]…		FALSE	TRUE	reviewed	5 out of 5	3	25	5	NA	3	43	5	NA	3	25	5	NA	1.32392	13.2833	3.00088	NA	High	High	High	NA	ENSG00000153207	AHCTF1	AHCTF1	FALSE	3 v 3
P23526	P23526	P23526	P23526	P23526	P23526	P23526	P23526	P23526	P23526	P23526	P23526	P23526	P23526	P23526	P23526	P23526	AHCY	Adenosylhomocysteinase (AdoHcyase) (EC 3.3.1.1) (S-adenosyl-L-homocysteine hydrolase)	cytosol [GO:0005829]; extracellular exosome [GO:0070062]; melanosome [GO:0042470]; adenosylhomocysteinase activity [GO:0004013]; one-carbon metabolic process [GO:0006730]; S-adenosylmethionine cycle [GO:0033353]	AllPrimariesMatch_	FALSE	TRUE	reviewed	5 out of 5	15	15	17	24	30	66	20	80	14	14	17	7	37.7315	35.1852	42.3611	54.1667	High	High	High	High	ENSG00000101444	AHCY	AHCY	FALSE	6 v 6
NA	NA	NA	Q1RMG2	NA	NA	NA	Q1RMG2	NA	NA	NA	Q1RMG2	Q1RMG2	NA	NA	NA	Q1RMG2	AHCY	Adenosylhomocysteinase (EC 3.3.1.1)	adenosylhomocysteinase activity [GO:0004013]; one-carbon metabolic process [GO:0006730]		FALSE	TRUE	unreviewed	2 out of 5	NA	NA	NA	18	NA	NA	NA	59	NA	NA	NA	1	NA	NA	NA	58.1699	NA	NA	NA	High	NA	NA	NA	NA	NA
A0A024R0A8	A0A024R0A8	NA	A0A024R0A8	A0A024R0A8	A0A024R0A8	NA	A0A024R0A8	O43865	O43865	NA	O43865	O43865	NA	O43865	O43865	O43865	AHCYL1	S-adenosylhomocysteine hydrolase-like protein 1 (DC-expressed AHCY-like molecule) (IP(3)Rs binding protein released with IP(3)) (IRBIT) (Putative adenosylhomocysteinase 2) (S-adenosyl-L-homocysteine hydrolase 2) (AdoHcyase 2)	apical plasma membrane [GO:0016324]; cytoplasm [GO:0005737]; cytosol [GO:0005829]; endoplasmic reticulum membrane [GO:0005789]; extracellular exosome [GO:0070062]; mitochondria-associated endoplasmic reticulum membrane [GO:0044233]; identical protein binding [GO:0042802]; RNA binding [GO:0003723]; angiotensin-activated signaling pathway [GO:0038166]; apoptotic process [GO:0006915]; epithelial flu…		FALSE	TRUE	reviewed	5 out of 5	12	13	NA	21	19	52	NA	34	2	12	NA	7	19.434	22.0755	NA	38.6792	High	High	NA	High	ENSG00000168710	AHCYL1	AHCYL1	FALSE	3 v 3
NA	NA	NA	Q96HN2	NA	NA	NA	Q96HN2	NA	NA	NA	Q96HN2	Q96HN2	NA	NA	NA	Q96HN2	AHCYL2	Adenosylhomocysteinase 3 (AdoHcyase 3) (EC 3.3.1.1) (IP(3)Rs binding protein released with IP(3) 2) (IRBIT2) (Long-IRBIT) (S-adenosyl-L-homocysteine hydrolase 3) (S-adenosylhomocysteine hydrolase-like protein 2)	cytosol [GO:0005829]; endoplasmic reticulum [GO:0005783]; neuron projection [GO:0043005]; hydrolase activity [GO:0016787]; one-carbon metabolic process [GO:0006730]; S-adenosylmethionine cycle [GO:0033353]		FALSE	TRUE	reviewed	5 out of 5	NA	NA	NA	17	NA	NA	NA	28	NA	NA	NA	3	NA	NA	NA	27.4959	NA	NA	NA	High	ENSG00000158467	AHCYL2	AHCYL2	FALSE	NA
Q09666	Q09666	Q09666	Q09666	Q09666	Q09666	Q09666	Q09666	Q09666	Q09666	Q09666	Q09666	Q09666	Q09666	Q09666	Q09666	Q09666	AHNAK	Neuroblast differentiation-associated protein AHNAK (Desmoyokin)	actin cytoskeleton [GO:0015629]; cell-cell contact zone [GO:0044291]; costamere [GO:0043034]; cytoplasm [GO:0005737]; cytosol [GO:0005829]; extracellular exosome [GO:0070062]; focal adhesion [GO:0005925]; lysosomal membrane [GO:0005765]; membrane [GO:0016020]; nucleus [GO:0005634]; plasma membrane [GO:0005886]; plasma membrane protein complex [GO:0098797]; sarcolemma [GO:0042383]; T-tubule [GO:00…	AllPrimariesMatch_	FALSE	TRUE	reviewed	5 out of 5	232	300	104	278	442	2399	135	714	228	296	104	270	68.8625	78.4041	38.6927	75.6706	High	High	High	High	ENSG00000124942	AHNAK	AHNAK	FALSE	6 v 6
NA	NA	NA	Q9BVU3	NA	NA	NA	Q9BVU3	NA	NA	NA	Q96EC4; Q9BVU3	Q9BVU3	NA	NA	NA	Q9BVU3	AHNAK	AHNAK protein	identical protein binding [GO:0042802]		FALSE	TRUE	unreviewed	1 out of 5	NA	NA	NA	4	NA	NA	NA	7	NA	NA	NA	1	NA	NA	NA	43.3333	NA	NA	NA	High	NA	NA	NA	NA	NA
Q8IVF2	Q8IVF2	NA	Q8IVF2	Q8IVF2	Q8IVF2	NA	Q8IVF2	Q8IVF2	Q8IVF2	NA	Q8IVF2	Q8IVF2	NA	Q8IVF2	Q8IVF2	Q8IVF2	AHNAK2	Protein AHNAK2	cytoplasm [GO:0005737]; cytosol [GO:0005829]; nucleus [GO:0005634]; plasma membrane [GO:0005886]; sarcolemma [GO:0042383]; T-tubule [GO:0030315]; regulation of RNA splicing [GO:0043484]		FALSE	TRUE	reviewed	5 out of 5	6	20	NA	52	6	61	NA	69	5	19	NA	50	6.83348	15.4789	NA	26.3848	High	High	NA	High	ENSG00000185567	AHNAK2	AHNAK2	FALSE	6 v 6
P35869	P35869	NA	P35869	P35869	P35869	NA	P35869	A0A1B0GVI7; P35869	A0A1B0GVI7; P35869	NA	A0A1B0GVI7; P35869	P35869	NA	P35869	P35869	P35869	AHR	Aryl hydrocarbon receptor (Ah receptor) (AhR) (Class E basic helix-loop-helix protein 76) (bHLHe76)	aryl hydrocarbon receptor complex [GO:0034751]; chromatin [GO:0000785]; cytoplasm [GO:0005737]; cytosol [GO:0005829]; cytosolic aryl hydrocarbon receptor complex [GO:0034752]; nucleoplasm [GO:0005654]; nucleus [GO:0005634]; protein-containing complex [GO:0032991]; transcription regulator complex [GO:0005667]; cis-regulatory region sequence-specific DNA binding [GO:0000987]; DNA binding [GO:000367…		FALSE	TRUE	reviewed	5 out of 5	16	3	NA	13	25	13	NA	22	16	3	NA	13	22.1698	3.18396	NA	20.1651	High	High	NA	High	ENSG00000106546	AHR	AHR	FALSE	6 v 6
O95433	O95433	O95433	O95433	O95433	O95433	O95433	O95433	O95433	O95433	O95433	O95433	O95433	O95433	O95433	O95433	O95433	AHSA1	Activator of 90 kDa heat shock protein ATPase homolog 1 (AHA1) (p38)	cytosol [GO:0005829]; endoplasmic reticulum [GO:0005783]; extracellular exosome [GO:0070062]; ATPase activator activity [GO:0001671]; cadherin binding [GO:0045296]; chaperone binding [GO:0051087]; Hsp90 protein binding [GO:0051879]; positive regulation of ATPase activity [GO:0032781]; protein folding [GO:0006457]	AllPrimariesMatch_	FALSE	TRUE	reviewed	5 out of 5	8	10	4	18	15	42	4	43	8	10	4	18	28.9941	30.1775	11.5385	63.0178	High	High	High	High	ENSG00000100591	AHSA1	AHSA1	FALSE	6 v 6
P12763	P12763	P12763	P12763	P12763	P12763	P12763	P12763	P12763	P12763	P12763	P12763	P12763	P12763	P12763	P12763	P12763	AHSG	Alpha-2-HS-glycoprotein (Asialofetuin) (Fetuin-A)	extracellular matrix [GO:0031012]; extracellular membrane-bounded organelle [GO:0065010]; extracellular region [GO:0005576]; extracellular space [GO:0005615]; Golgi apparatus [GO:0005794]; plasma membrane [GO:0005886]; vesicle [GO:0031982]; cysteine-type endopeptidase inhibitor activity [GO:0004869]; endopeptidase inhibitor activity [GO:0004866]; acute-phase response [GO:0006953]; negative regula…	AllPrimariesMatch_	TRUE	FALSE	reviewed	5 out of 5	14	13	10	14	83	175	27	72	14	13	10	14	46.5181	39.8329	32.312	40.6685	High	High	High	High	NA	NA	NA	NA	6 v 6
NA	Q96BJ3	Q96BJ3	Q96BJ3	NA	Q96BJ3	E1BG08	Q96BJ3	NA	B7Z7D5; B7ZW30; Q96BJ3	B7Z7D5; B7ZW30; E1BG08; Q96BJ3	B7Z7D5; Q96BJ3	Q96BJ3	Q96BJ3	Q96BJ3	NA	Q96BJ3	AIDA	Axin interactor, dorsalization-associated protein (Axin interaction partner and dorsalization antagonist)	cytoplasm [GO:0005737]; membrane [GO:0016020]; phosphatidylinositol binding [GO:0035091]; protein domain specific binding [GO:0019904]; determination of ventral identity [GO:0048264]; dorsal/ventral pattern formation [GO:0009953]; negative regulation of JNK cascade [GO:0046329]; negative regulation of JUN kinase activity [GO:0043508]; negative regulation of protein-containing complex assembly [GO…		FALSE	TRUE	reviewed	5 out of 5	NA	6	2	9	NA	11	2	12	NA	6	2	9	NA	23.5294	6.20915	29.4118	NA	High	Medium	High	ENSG00000186063	AIDA	AIDA	FALSE	NA
NA	NA	NA	Q9BQI0	NA	NA	NA	Q9BQI0	NA	NA	NA	Q9BQI0	Q9BQI0	NA	NA	NA	Q9BQI0	AIF1L	Allograft inflammatory factor 1-like (Ionized calcium-binding adapter molecule 2)	actin cytoskeleton [GO:0015629]; cytoplasm [GO:0005737]; extracellular exosome [GO:0070062]; focal adhesion [GO:0005925]; ruffle membrane [GO:0032587]; actin filament binding [GO:0051015]; calcium ion binding [GO:0005509]; actin filament bundle assembly [GO:0051017]; ruffle assembly [GO:0097178]		FALSE	TRUE	reviewed	5 out of 5	NA	NA	NA	3	NA	NA	NA	4	NA	NA	NA	2	NA	NA	NA	20.6667	NA	NA	NA	High	ENSG00000126878	AIF1L	AIF1L	FALSE	NA
O95831	O95831	O95831	O95831	O95831	O95831	O95831	O95831	O95831	O95831	A0A6Q8PFM5; A0A6Q8PG15; A0A7I2PK44; O95831	O95831	O95831	O95831	O95831	O95831	O95831	AIFM1	Apoptosis-inducing factor 1, mitochondrial (EC 1.6.99.-) (Programmed cell death protein 8)	cytoplasm [GO:0005737]; cytosol [GO:0005829]; mitochondrial inner membrane [GO:0005743]; mitochondrial intermembrane space [GO:0005758]; mitochondrion [GO:0005739]; nucleus [GO:0005634]; perinuclear region of cytoplasm [GO:0048471]; DNA binding [GO:0003677]; FAD binding [GO:0071949]; NAD(P)H oxidase H2O2-forming activity [GO:0016174]; NADH dehydrogenase activity [GO:0003954]; oxidoreductase activ…	AllPrimariesMatch_	FALSE	TRUE	reviewed	5 out of 5	19	30	7	22	36	380	9	50	19	30	7	22	36.3785	51.7129	14.5188	43.7194	High	High	High	High	ENSG00000156709	AIFM1	AIFM1	FALSE	6 v 6
Q9BRQ8	Q9BRQ8	NA	Q9BRQ8	Q9BRQ8	Q9BRQ8	NA	Q9BRQ8	Q9BRQ8	Q9BRQ8	NA	Q9BRQ8	Q9BRQ8	NA	Q9BRQ8	Q9BRQ8	Q9BRQ8	AIFM2	Ferroptosis suppressor protein 1 (FSP1) (EC 1.6.5.-) (Apoptosis-inducing factor homologous mitochondrion-associated inducer of death) (AMID) (p53-responsive gene 3 protein)	cytoplasm [GO:0005737]; cytosol [GO:0005829]; extracellular space [GO:0005615]; integral component of membrane [GO:0016021]; lipid droplet [GO:0005811]; mitochondrial outer membrane [GO:0005741]; mitochondrion [GO:0005739]; nucleus [GO:0005634]; plasma membrane [GO:0005886]; DNA binding [GO:0003677]; electron-transferring-flavoprotein dehydrogenase activity [GO:0004174]; flavin adenine dinucleoti…		FALSE	TRUE	reviewed	5 out of 5	2	12	NA	3	4	47	NA	3	2	12	NA	3	4.02145	35.9249	NA	8.0429	High	High	NA	High	ENSG00000042286	AIFM2	AIFM2	FALSE	6 v 6
NA	O14862	NA	NA	NA	O14862	NA	NA	NA	O14862	NA	NA	NA	NA	O14862	NA	O14862	AIM2	Interferon-inducible protein AIM2 (Absent in melanoma 2)	AIM2 inflammasome complex [GO:0097169]; cytoplasm [GO:0005737]; cytosol [GO:0005829]; mitochondrion [GO:0005739]; nucleoplasm [GO:0005654]; double-stranded DNA binding [GO:0003690]; identical protein binding [GO:0042802]; activation of innate immune response [GO:0002218]; apoptotic process [GO:0006915]; cellular response to interferon-beta [GO:0035458]; cellular response to xenobiotic stimulus [G…		FALSE	TRUE	reviewed	5 out of 5	NA	1	NA	NA	NA	1	NA	NA	NA	1	NA	NA	NA	2.91545	NA	NA	NA	Medium	NA	NA	ENSG00000163568	AIM2	AIM2	FALSE	NA
Q12904	Q12904	Q12904	Q12904	Q12904	Q12904	Q12904	Q12904	Q12904	Q12904	Q12904	Q12904	Q12904	Q12904	Q12904	Q12904	Q12904	AIMP1	Aminoacyl tRNA synthase complex-interacting multifunctional protein 1 (Multisynthase complex auxiliary component p43) [Cleaved into: Endothelial monocyte-activating polypeptide 2 (EMAP-2) (Endothelial monocyte-activating polypeptide II) (EMAP-II) (Small inducible cytokine subfamily E member 1)]	aminoacyl-tRNA synthetase multienzyme complex [GO:0017101]; cell surface [GO:0009986]; cytosol [GO:0005829]; endoplasmic reticulum [GO:0005783]; extracellular space [GO:0005615]; Golgi apparatus [GO:0005794]; membrane [GO:0016020]; nucleus [GO:0005634]; cytokine activity [GO:0005125]; GTPase binding [GO:0051020]; protein homodimerization activity [GO:0042803]; tRNA binding [GO:0000049]; angiogene…	AllPrimariesMatch_	FALSE	TRUE	reviewed	5 out of 5	17	11	8	19	36	42	13	53	17	10	8	18	58.3333	45.1923	26.6026	65.7051	High	High	High	High	ENSG00000164022	AIMP1	AIMP1	FALSE	6 v 6
Q13155	Q13155	Q13155	Q13155	B2R7M3	B2R7M3	B2R7M3	B2R7M3	B2R7M3; Q13155	B2R7M3; Q13155	B2R7M3; Q13155	B2R7M3; Q13155	Q13155	Q13155	Q13155	Q13155	Q13155	AIMP2	Aminoacyl tRNA synthase complex-interacting multifunctional protein 2 (Multisynthase complex auxiliary component p38) (Protein JTV-1)	aminoacyl-tRNA synthetase multienzyme complex [GO:0017101]; cytosol [GO:0005829]; membrane [GO:0016020]; nucleus [GO:0005634]; molecular adaptor activity [GO:0060090]; apoptotic process [GO:0006915]; negative regulation of cell population proliferation [GO:0008285]; positive regulation of aminoacyl-tRNA ligase activity [GO:1903632]; positive regulation of neuron death [GO:1901216]; positive regul…	AllPrimariesMatch_	FALSE	TRUE	reviewed	5 out of 5	13	7	4	12	25	18	4	20	13	7	4	12	44.6875	28.75	13.4375	41.25	High	High	High	High	ENSG00000106305	AIMP2	AIMP2	FALSE	6 v 6
NA	A5JGZ4	A5JGZ4	NA	NA	A5JGZ4	A5JGZ4	NA	NA	A0A804HKH9; A5JGZ4; B7SBB1; C0JXB8; C0JXB9; C8CHN4; C8CK04; C8CK05; D0EKE4; D0EKE5; G9I2H4; O00170	A0A804HJ46; A0A804HKH9; A0A804HKK3; A5JGZ4; B7SBB1; C0JXB8; C0JXB9; C8CHN4; C8CK04; C8CK05; D0EKE4; D0EKE5; D0EKE6; D2CVN5; D5LTB3; E9PMH2; G9I2H4; O00170	NA	NA	A5JGZ4	A5JGZ4	NA	A5JGZ4	AIP	Peptidylprolyl isomerase (EC 5.2.1.8) (Fragment)	cytoplasm [GO:0005737]; peptidyl-prolyl cis-trans isomerase activity [GO:0003755]		FALSE	TRUE	unreviewed	2 out of 5	NA	7	3	NA	NA	17	3	NA	NA	7	3	NA	NA	21.7391	9.78261	NA	NA	High	High	NA	NA	NA	NA	NA	NA
B7SBB1	NA	NA	B7SBB1	B7SBB1	NA	NA	B7SBB1	B7SBB1	NA	NA	B7SBB1	B7SBB1	NA	NA	B7SBB1	B7SBB1	AIP	Peptidylprolyl isomerase (EC 5.2.1.8)	cytoplasm [GO:0005737]; peptidyl-prolyl cis-trans isomerase activity [GO:0003755]		FALSE	TRUE	unreviewed	2 out of 5	7	NA	NA	20	9	NA	NA	41	7	NA	NA	20	25.228	NA	NA	60.4863	High	NA	NA	High	NA	NA	NA	NA	6 v 6
NA	NA	NA	Q96IF1	NA	NA	NA	Q96IF1	NA	NA	NA	Q96IF1	Q96IF1	NA	NA	NA	Q96IF1	AJUBA	LIM domain-containing protein ajuba	adherens junction [GO:0005912]; cell-cell junction [GO:0005911]; cytosol [GO:0005829]; focal adhesion [GO:0005925]; Golgi apparatus [GO:0005794]; lamellipodium [GO:0030027]; microtubule organizing center [GO:0005815]; nucleoplasm [GO:0005654]; nucleus [GO:0005634]; P-body [GO:0000932]; plasma membrane [GO:0005886]; transcription regulator complex [GO:0005667]; actin filament binding [GO:0051015];…		FALSE	TRUE	reviewed	5 out of 5	NA	NA	NA	5	NA	NA	NA	5	NA	NA	NA	5	NA	NA	NA	13.5688	NA	NA	NA	High	ENSG00000129474	AJUBA	AJUBA	FALSE	NA
NA	NA	Q6FGX9	Q6FGX9	NA	NA	A0A3Q1N2Q9	Q5T9B7	NA	NA	A0A3Q1N2Q9; P00568; P00570; Q53EY8; Q5T9B7	P00568; Q53EY8; Q5T9B7	P00568	P00568	NA	NA	P00568	AK1	Adenylate kinase isoenzyme 1 (AK 1) (EC 2.7.4.3) (EC 2.7.4.6) (ATP-AMP transphosphorylase 1) (ATP:AMP phosphotransferase) (Adenylate monophosphate kinase) (Myokinase)	cytoplasm [GO:0005737]; cytosol [GO:0005829]; extracellular exosome [GO:0070062]; outer dense fiber [GO:0001520]; adenylate kinase activity [GO:0004017]; ATP binding [GO:0005524]; nucleoside diphosphate kinase activity [GO:0004550]; ADP biosynthetic process [GO:0006172]; AMP metabolic process [GO:0046033]; ATP metabolic process [GO:0046034]; nucleobase-containing small molecule interconversion [G…		FALSE	TRUE	reviewed	5 out of 5	NA	NA	4	13	NA	NA	5	23	NA	NA	4	13	NA	NA	19.5876	59.2784	NA	NA	High	High	ENSG00000106992	AK1	AK1	FALSE	NA
A0A140VK93	A0A140VK93	A0A140VK93	A0A140VK93	A0A140VK93	A0A140VK93	A0A140VK93	A0A140VK93	F8W1A4; P54819	F8W1A4; P54819	F8W1A4; P54819	F8W1A4; P54819	P54819	P54819	P54819	P54819	P54819	AK2	Adenylate kinase 2, mitochondrial (AK 2) (EC 2.7.4.3) (ATP-AMP transphosphorylase 2) (ATP:AMP phosphotransferase) (Adenylate monophosphate kinase) [Cleaved into: Adenylate kinase 2, mitochondrial, N-terminally processed]	cytoplasm [GO:0005737]; extracellular exosome [GO:0070062]; mitochondrial intermembrane space [GO:0005758]; mitochondrion [GO:0005739]; sperm mitochondrial sheath [GO:0097226]; adenylate kinase activity [GO:0004017]; ATP binding [GO:0005524]; ADP biosynthetic process [GO:0006172]; AMP metabolic process [GO:0046033]; ATP metabolic process [GO:0046034]; nucleobase-containing small molecule intercon…	AllPrimariesMatch_	FALSE	TRUE	reviewed	5 out of 5	7	18	7	14	12	239	9	47	7	18	7	14	37.6569	68.2008	29.2887	59.4142	High	High	High	High	ENSG00000004455	AK2	AK2	FALSE	6 v 6
Q9UIJ7	Q9UIJ7	Q9UIJ7	Q9UIJ7	Q7Z4Y4	Q7Z4Y4	Q7Z4Y4	Q7Z4Y4	Q7Z4Y4; Q7Z531; Q9UIJ7	Q7Z4Y4; Q9UIJ7	Q7Z4Y4; Q7Z531; Q9UIJ7	Q7Z4Y4; Q9UIJ7	Q9UIJ7	Q9UIJ7	Q9UIJ7	Q9UIJ7	Q9UIJ7	AK3	GTP:AMP phosphotransferase AK3, mitochondrial (EC 2.7.4.10) (Adenylate kinase 3) (AK 3) (Adenylate kinase 3 alpha-like 1)	cytoplasm [GO:0005737]; mitochondrial matrix [GO:0005759]; mitochondrion [GO:0005739]; ATP binding [GO:0005524]; GTP binding [GO:0005525]; nucleoside triphosphate adenylate kinase activity [GO:0046899]; ADP biosynthetic process [GO:0006172]; AMP metabolic process [GO:0046033]; blood coagulation [GO:0007596]; GTP metabolic process [GO:0046039]; ITP metabolic process [GO:0046041]; nucleoside tripho…	AllPrimariesMatch_	FALSE	TRUE	reviewed	5 out of 5	1	18	3	14	1	164	4	24	1	18	3	14	4.40529	68.2819	14.0969	60.793	High	High	High	High	ENSG00000147853	AK3	AK3	FALSE	3 v 3
NA	K4Q5R3	NA	NA	NA	K4Q5R3	NA	NA	NA	K4Q5R3	NA	NA	NA	NA	K4Q5R3	NA	K4Q5R3	AK4	Nucleoside-diphosphate kinase (EC 2.7.4.6) (Fragment)	ATP binding [GO:0005524]; nucleobase-containing compound kinase activity [GO:0019205]; nucleotide metabolic process [GO:0009117]		FALSE	TRUE	unreviewed	1 out of 5	NA	2	NA	NA	NA	9	NA	NA	NA	1	NA	NA	NA	38.4615	NA	NA	NA	Medium	NA	NA	NA	NA	NA	NA	NA
NA	P27144	NA	P27144	NA	A0A384N647	NA	P27144	NA	A0A384N647; P27144	NA	P27144	P27144	NA	P27144	NA	P27144	AK4	Adenylate kinase 4, mitochondrial (AK 4) (EC 2.7.4.10) (EC 2.7.4.6) (Adenylate kinase 3-like) (GTP:AMP phosphotransferase AK4)	cytoplasm [GO:0005737]; mitochondrial matrix [GO:0005759]; mitochondrion [GO:0005739]; adenylate kinase activity [GO:0004017]; ATP binding [GO:0005524]; GTP binding [GO:0005525]; nucleoside diphosphate kinase activity [GO:0004550]; nucleoside monophosphate kinase activity [GO:0050145]; nucleoside triphosphate adenylate kinase activity [GO:0046899]; ADP biosynthetic process [GO:0006172]; AMP metab…		FALSE	TRUE	reviewed	5 out of 5	NA	13	NA	10	NA	138	NA	20	NA	12	NA	10	NA	63.2287	NA	53.8117	NA	High	NA	High	ENSG00000162433	AK4	AK4	FALSE	NA
NA	NA	NA	Q9Y3D8	NA	NA	NA	Q9Y3D8	NA	NA	NA	Q9Y3D8	Q9Y3D8	NA	NA	NA	Q9Y3D8	AK6	Adenylate kinase isoenzyme 6 (AK6) (EC 2.7.4.3) (Adrenal gland protein AD-004) (Coilin-interacting nuclear ATPase protein) (hCINAP) (Dual activity adenylate kinase/ATPase) (AK/ATPase)	Cajal body [GO:0015030]; centrosome [GO:0005813]; cytoplasm [GO:0005737]; cytosol [GO:0005829]; membrane [GO:0016020]; nuclear speck [GO:0016607]; nucleoplasm [GO:0005654]; nucleus [GO:0005634]; adenylate kinase activity [GO:0004017]; ATP binding [GO:0005524]; ATP hydrolysis activity [GO:0016887]; nucleoside monophosphate kinase activity [GO:0050145]; nucleobase-containing small molecule intercon…		FALSE	TRUE	reviewed	5 out of 5	NA	NA	NA	5	NA	NA	NA	6	NA	NA	NA	5	NA	NA	NA	40.1163	NA	NA	NA	High	ENSG00000085231	AK6	AK6	FALSE	NA
NA	NA	NA	Q5TCS8	NA	NA	NA	Q5TCS8	NA	NA	NA	J3KP89; Q5TCS8	Q5TCS8	NA	NA	NA	Q5TCS8	AK9	Adenylate kinase 9 (AK 9) (EC 2.7.4.4) (EC 2.7.4.6) (Adenylate kinase domain-containing protein 1) (Adenylate kinase domain-containing protein 2)	cytoplasm [GO:0005737]; cytosol [GO:0005829]; mitochondrion [GO:0005739]; nuclear membrane [GO:0031965]; nucleoplasm [GO:0005654]; nucleus [GO:0005634]; adenylate kinase activity [GO:0004017]; ATP binding [GO:0005524]; nucleoside diphosphate kinase activity [GO:0004550]; nucleoside monophosphate kinase activity [GO:0050145]; AMP phosphorylation [GO:0006756]; ATP generation from ADP [GO:0006757]; …		FALSE	TRUE	reviewed	5 out of 5	NA	NA	NA	2	NA	NA	NA	3	NA	NA	NA	1	NA	NA	NA	2.51177	NA	NA	NA	Medium	ENSG00000155085	AK9	AK9	FALSE	NA
A0A140VK05	A0A140VK05	NA	A0A140VK05	B4DN86	A0A140VK05	NA	A0A140VK05	B4DN86; I3L0W0; Q92667	Q92667	NA	Q92667	Q92667	NA	Q92667	Q92667	Q92667	AKAP1	A-kinase anchor protein 1, mitochondrial (A-kinase anchor protein 149 kDa) (AKAP 149) (Dual specificity A-kinase-anchoring protein 1) (D-AKAP-1) (Protein kinase A-anchoring protein 1) (PRKA1) (Spermatid A-kinase anchor protein 84) (S-AKAP84)	cytosol [GO:0005829]; integral component of membrane [GO:0016021]; membrane [GO:0016020]; mitochondrial outer membrane [GO:0005741]; mitochondrion [GO:0005739]; protein kinase A regulatory subunit binding [GO:0034237]; RNA binding [GO:0003723]; antiviral innate immune response [GO:0140374]; apoptotic process [GO:0006915]		FALSE	TRUE	reviewed	5 out of 5	1	31	NA	18	1	156	NA	21	1	31	NA	18	2.1041	33.1118	NA	23.588	High	High	NA	High	ENSG00000121057	AKAP1	AKAP1	FALSE	3 v 3
NA	NA	NA	O43572	NA	NA	NA	O43572	NA	NA	NA	A0A0S2Z4Y8; E7EMD6; O43572	O43572	NA	NA	NA	O43572	AKAP10	A-kinase anchor protein 10, mitochondrial (AKAP-10) (Dual specificity A kinase-anchoring protein 2) (D-AKAP-2) (Protein kinase A-anchoring protein 10) (PRKA10)	cytosol [GO:0005829]; mitochondrion [GO:0005739]; plasma membrane [GO:0005886]; protein-containing complex [GO:0032991]; protein kinase A binding [GO:0051018]; protein localization [GO:0008104]; signal transduction [GO:0007165]		FALSE	TRUE	reviewed	5 out of 5	NA	NA	NA	5	NA	NA	NA	5	NA	NA	NA	5	NA	NA	NA	9.36556	NA	NA	NA	High	ENSG00000108599	AKAP10	AKAP10	FALSE	NA
Q9UKA4	Q9UKA4	NA	Q9UKA4	Q9UKA4	Q9UKA4	NA	Q9UKA4	Q9UKA4	Q9UKA4	NA	Q9UKA4	Q9UKA4	NA	Q9UKA4	Q9UKA4	Q9UKA4	AKAP11	A-kinase anchor protein 11 (AKAP-11) (A-kinase anchor protein 220 kDa) (AKAP 220) (hAKAP220) (Protein kinase A-anchoring protein 11) (PRKA11)	cytoplasm [GO:0005737]; cytosol [GO:0005829]; microtubule organizing center [GO:0005815]; nucleolus [GO:0005730]; plasma membrane [GO:0005886]; protein kinase A binding [GO:0051018]; protein kinase A regulatory subunit binding [GO:0034237]; protein phosphatase 1 binding [GO:0008157]; cortical actin cytoskeleton organization [GO:0030866]; intracellular signal transduction [GO:0035556]; protein loc…		FALSE	TRUE	reviewed	5 out of 5	9	9	NA	30	11	17	NA	34	9	9	NA	30	4.41873	5.26039	NA	18.464	High	High	NA	High	ENSG00000023516	AKAP11	AKAP11	FALSE	6 v 6
NA	Q02952	Q02952	Q02952	NA	Q02952	Q02952	Q02952	NA	Q02952	Q02952	Q02952	Q02952	Q02952	Q02952	NA	Q02952	AKAP12	A-kinase anchor protein 12 (AKAP-12) (A-kinase anchor protein 250 kDa) (AKAP 250) (Gravin) (Myasthenia gravis autoantigen)	cell cortex [GO:0005938]; cytoplasm [GO:0005737]; cytoskeleton [GO:0005856]; cytosol [GO:0005829]; focal adhesion [GO:0005925]; neuronal cell body [GO:0043025]; plasma membrane [GO:0005886]; Schaffer collateral - CA1 synapse [GO:0098685]; adenylate cyclase binding [GO:0008179]; calmodulin binding [GO:0005516]; protein kinase A binding [GO:0051018]; adenylate cyclase-inhibiting G protein-coupled r…		FALSE	TRUE	reviewed	5 out of 5	NA	8	8	49	NA	18	8	68	NA	4	8	21	NA	4.99439	5.66779	36.4198	NA	High	High	High	ENSG00000131016	AKAP12	AKAP12	FALSE	NA
Q12802	Q12802	NA	Q12802	A0A2X0SF55	A0A2X0SF55	NA	A0A2X0SF55	A0A2X0SF55; Q12802	A0A2X0SF55; Q12802	NA	A0A2X0SF55; Q12802	Q12802	NA	Q12802	Q12802	Q12802	AKAP13	A-kinase anchor protein 13 (AKAP-13) (AKAP-Lbc) (Breast cancer nuclear receptor-binding auxiliary protein) (Guanine nucleotide exchange factor Lbc) (Human thyroid-anchoring protein 31) (Lymphoid blast crisis oncogene) (LBC oncogene) (Non-oncogenic Rho GTPase-specific GTP exchange factor) (Protein kinase A-anchoring protein 13) (PRKA13) (p47)	cell cortex [GO:0005938]; cytosol [GO:0005829]; membrane [GO:0016020]; nucleus [GO:0005634]; perinuclear region of cytoplasm [GO:0048471]; cAMP-dependent protein kinase activity [GO:0004691]; guanyl-nucleotide exchange factor activity [GO:0005085]; MAP-kinase scaffold activity [GO:0005078]; metal ion binding [GO:0046872]; molecular adaptor activity [GO:0060090]; protein kinase A binding [GO:00510…		FALSE	TRUE	reviewed	5 out of 5	2	2	NA	42	2	2	NA	47	2	2	NA	42	0.995379	0.710985	NA	22.396	High	Medium	NA	High	ENSG00000170776	AKAP13	AKAP13	FALSE	3 v 3
NA	Q02040	NA	NA	NA	Q02040	NA	NA	NA	Q02040	NA	NA	NA	NA	Q02040	NA	Q02040	AKAP17A	A-kinase anchor protein 17A (AKAP-17A) (721P) (B-lymphocyte antigen) (Protein XE7) (Protein kinase A-anchoring protein 17A) (PRKA17A) (Splicing factor, arginine/serine-rich 17A)	cytosol [GO:0005829]; nuclear speck [GO:0016607]; nucleus [GO:0005634]; spliceosomal complex [GO:0005681]; protein kinase A binding [GO:0051018]; RNA binding [GO:0003723]; B cell activation [GO:0042113]; mRNA processing [GO:0006397]; regulation of RNA splicing [GO:0043484]; regulation of transcription, DNA-templated [GO:0006355]; RNA splicing [GO:0008380]; signal transduction [GO:0007165]		FALSE	TRUE	reviewed	5 out of 5	NA	9	NA	NA	NA	21	NA	NA	NA	9	NA	NA	NA	12.3741	NA	NA	NA	High	NA	NA	ENSG00000197976	AKAP17A	AKAP17A	FALSE	NA
NA	Q9Y2D5	NA	NA	NA	B4E2K2	NA	NA	NA	B4E2K2; Q9Y2D5	NA	NA	NA	NA	Q9Y2D5	NA	Q9Y2D5	AKAP2	A-kinase anchor protein 2 (AKAP-2) (AKAP-KL) (Protein kinase A-anchoring protein 2) (PRKA2)			FALSE	TRUE	reviewed	4 out of 5	NA	15	NA	NA	NA	52	NA	NA	NA	1	NA	NA	NA	23.0501	NA	NA	NA	High	NA	NA	NA	NA	NA	NA	NA
NA	NA	NA	Q13023	NA	NA	NA	B2RP22	NA	NA	NA	B2RP22; D3DS91; Q13023	Q13023	NA	NA	NA	Q13023	AKAP6	A-kinase anchor protein 6 (AKAP-6) (A-kinase anchor protein 100 kDa) (AKAP 100) (Protein kinase A-anchoring protein 6) (PRKA6) (mAKAP)	calcium channel complex [GO:0034704]; caveola [GO:0005901]; cytoplasm [GO:0005737]; intercalated disc [GO:0014704]; junctional sarcoplasmic reticulum membrane [GO:0014701]; nuclear envelope [GO:0005635]; nuclear membrane [GO:0031965]; perinuclear region of cytoplasm [GO:0048471]; sarcoplasmic reticulum [GO:0016529]; T-tubule [GO:0030315]; adenylate cyclase binding [GO:0008179]; molecular adaptor …		FALSE	TRUE	reviewed	5 out of 5	NA	NA	NA	6	NA	NA	NA	6	NA	NA	NA	6	NA	NA	NA	3.3204	NA	NA	NA	High	ENSG00000151320	AKAP6	AKAP6	FALSE	NA
O43823	O43823	O43823	O43823	O43823	O43823	O43823	O43823	A0A7P0T893; O43823; Q8NE02	A0A7P0T893; O43823; Q8NE02	A0A7P0T893; O43823; Q8NE02; Q9UG73	A0A7P0T893; O43823; Q8NE02; Q9UG73	O43823	O43823	O43823	O43823	O43823	AKAP8	A-kinase anchor protein 8 (AKAP-8) (A-kinase anchor protein 95 kDa) (AKAP 95)	condensed chromosome [GO:0000793]; female pronucleus [GO:0001939]; Golgi apparatus [GO:0005794]; membrane [GO:0016020]; mitochondrion [GO:0005739]; nuclear matrix [GO:0016363]; nucleolus [GO:0005730]; nucleoplasm [GO:0005654]; nucleus [GO:0005634]; double-stranded DNA binding [GO:0003690]; histone deacetylase binding [GO:0042826]; NF-kappaB binding [GO:0051059]; protein kinase A regulatory subuni…	AllPrimariesMatch_	FALSE	TRUE	reviewed	5 out of 5	8	8	2	6	10	21	2	6	8	8	2	6	12.4277	14.0173	4.62428	12.8613	High	High	High	High	ENSG00000105127	AKAP8	AKAP8	FALSE	6 v 6
Q9ULX6	Q9ULX6	Q9ULX6	Q9ULX6	Q9ULX6	A0A140VKH3	A0A140VKH3	Q9ULX6	A0A7P0TAE3; Q9ULX6	A0A140VKH3; A0A7P0TAE3; Q9ULX6	A0A140VKH3; A0A7P0T847; A0A7P0T9N5; A0A7P0TAD3; A0A7P0TAE3; A0A7P0TAJ5; A0A7P0TBP0; B3KMD4; Q9UF73; Q9ULX6; V9GZ50	A0A7P0TAE3; Q9ULX6	Q9ULX6	Q9ULX6	Q9ULX6	Q9ULX6	Q9ULX6	AKAP8L	A-kinase anchor protein 8-like (AKAP8-like protein) (Helicase A-binding protein 95) (HAP95) (Homologous to AKAP95 protein) (HA95) (Neighbor of A-kinase-anchoring protein 95) (Neighbor of AKAP95)	chromatin [GO:0000785]; cytoplasm [GO:0005737]; nuclear matrix [GO:0016363]; nuclear speck [GO:0016607]; nucleus [GO:0005634]; PML body [GO:0016605]; ribonucleoprotein complex [GO:1990904]; DEAD/H-box RNA helicase binding [GO:0017151]; DNA binding [GO:0003677]; histone deacetylase binding [GO:0042826]; lamin binding [GO:0005521]; metal ion binding [GO:0046872]; protein kinase A regulatory subunit…	AllPrimariesMatch_	FALSE	TRUE	reviewed	5 out of 5	14	6	1	12	24	17	1	17	14	6	1	12	25.0774	12.5387	1.85759	21.6718	High	High	Medium	High	ENSG00000011243	AKAP8L	AKAP8L	FALSE	6 v 6
Q99996	Q99996	NA	Q99996	A0A0A0MRF6	A0A0A0MRF6	NA	A0A7P0TBH8	A0A0A0MRF6; A0A7P0T8N5; A0A7P0T928; A0A7P0T939; A0A7P0T9A9; A0A7P0TAA2; A0A7P0TAD6; A0A7P0TAX3; A0A7P0TBH8; A0A7P0TBI4; A0A7P0Z4N5; A0A7P0Z4Q5; Q96KG3; Q99996	A0A0A0MRF6; A0A7P0T928; A0A7P0T939; A0A7P0T9A9; A0A7P0TAA2; A0A7P0TAX3; A0A7P0TBH8; A0A7P0TBI4; A0A7P0Z4N5; A0A7P0Z4Q5; Q99996	NA	A0A7P0T928; A0A7P0TBH8; A0A7P0TBI4; Q99996	Q99996	NA	Q99996	Q99996	Q99996	AKAP9	A-kinase anchor protein 9 (AKAP-9) (A-kinase anchor protein 350 kDa) (AKAP 350) (hgAKAP 350) (A-kinase anchor protein 450 kDa) (AKAP 450) (AKAP 120-like protein) (Centrosome- and Golgi-localized PKN-associated protein) (CG-NAP) (Protein hyperion) (Protein kinase A-anchoring protein 9) (PRKA9) (Protein yotiao)	centrosome [GO:0005813]; cis-Golgi network [GO:0005801]; cytoskeleton [GO:0005856]; cytosol [GO:0005829]; dendritic branch [GO:0044307]; extrinsic component of postsynaptic density membrane [GO:0099147]; glutamatergic synapse [GO:0098978]; Golgi apparatus [GO:0005794]; Golgi stack [GO:0005795]; intracellular membrane-bounded organelle [GO:0043231]; neuronal cell body [GO:0043025]; potassium chann…		FALSE	TRUE	reviewed	5 out of 5	4	16	NA	70	7	36	NA	80	1	14	NA	66	0.639877	3.71129	NA	19.5035	High	High	NA	High	ENSG00000127914	AKAP9	AKAP9	FALSE	6 v 6
NA	NA	NA	Q53H80	NA	NA	NA	Q53H80	NA	NA	NA	Q53H80; Q9NW35	Q53H80	NA	NA	NA	Q53H80	AKIRIN2	Akirin-2	chromatin [GO:0000785]; nucleoplasm [GO:0005654]; nucleus [GO:0005634]; transcription repressor complex [GO:0017053]; enzyme binding [GO:0019899]; identical protein binding [GO:0042802]; transcription coregulator activity [GO:0003712]; embryo development ending in birth or egg hatching [GO:0009792]; innate immune response [GO:0045087]; negative regulation of gene expression [GO:0010629]; negative…		FALSE	TRUE	reviewed	5 out of 5	NA	NA	NA	1	NA	NA	NA	2	NA	NA	NA	1	NA	NA	NA	6.89655	NA	NA	NA	High	ENSG00000135334	AKIRIN2	AKIRIN2	FALSE	NA
V9HWI0	V9HWI0	V9HWI0	V9HWI0	V9HWI0	V9HWI0	V9HWI0	V9HWI0	P14550	P14550	P14550	P14550	P14550	P14550	P14550	P14550	P14550	AKR1A1	Aldo-keto reductase family 1 member A1 (EC 1.1.1.2) (EC 1.1.1.372) (EC 1.1.1.54) (Alcohol dehydrogenase [NADP(+)]) (Aldehyde reductase) (Glucuronate reductase) (EC 1.1.1.19) (Glucuronolactone reductase) (EC 1.1.1.20)	apical plasma membrane [GO:0016324]; cytosol [GO:0005829]; extracellular exosome [GO:0070062]; extracellular space [GO:0005615]; synapse [GO:0045202]; alditol:NADP+ 1-oxidoreductase activity [GO:0004032]; aldo-keto reductase (NADP) activity [GO:0004033]; allyl-alcohol dehydrogenase activity [GO:0047655]; D-threo-aldose 1-dehydrogenase activity [GO:0047834]; glucuronolactone reductase activity [GO…	AllPrimariesMatch_	FALSE	TRUE	reviewed	5 out of 5	2	6	12	23	2	29	21	61	2	5	11	22	10.7692	21.8462	44	78.4615	High	High	High	High	ENSG00000117448	AKR1A1	AKR1A1	FALSE	3 v 3
P15121	P15121	P15121	P15121	P15121	P15121	P15121	P15121	P15121	P15121	P15121	P15121	P15121	P15121	P15121	P15121	P15121	AKR1B1	Aldo-keto reductase family 1 member B1 (EC 1.1.1.300) (EC 1.1.1.372) (EC 1.1.1.54) (Aldehyde reductase) (Aldose reductase) (AR) (EC 1.1.1.21)	cytosol [GO:0005829]; extracellular exosome [GO:0070062]; extracellular space [GO:0005615]; nucleoplasm [GO:0005654]; alditol:NADP+ 1-oxidoreductase activity [GO:0004032]; allyl-alcohol dehydrogenase activity [GO:0047655]; D-threo-aldose 1-dehydrogenase activity [GO:0047834]; electron transfer activity [GO:0009055]; glyceraldehyde oxidoreductase activity [GO:0043795]; glycerol dehydrogenase [NADP…	AllPrimariesMatch_	FALSE	TRUE	reviewed	5 out of 5	4	16	12	20	8	115	31	66	3	15	11	17	12.9747	56.962	37.0253	63.9241	High	High	High	High	ENSG00000085662	AKR1B1	AKR1B1	FALSE	6 v 6
O60218	O60218	O60218	O60218	O60218	O60218	O60218	O60218	O60218	O60218	O60218	O60218	O60218	O60218	O60218	O60218	O60218	AKR1B10	Aldo-keto reductase family 1 member B10 (EC 1.1.1.300) (EC 1.1.1.54) (ARL-1) (Aldose reductase-like) (Aldose reductase-related protein) (ARP) (hARP) (Small intestine reductase) (SI reductase)	cytosol [GO:0005829]; extracellular region [GO:0005576]; lysosome [GO:0005764]; mitochondrion [GO:0005739]; alcohol dehydrogenase (NADP+) activity [GO:0008106]; alditol:NADP+ 1-oxidoreductase activity [GO:0004032]; aldo-keto reductase (NADP) activity [GO:0004033]; allyl-alcohol dehydrogenase activity [GO:0047655]; D-threo-aldose 1-dehydrogenase activity [GO:0047834]; geranylgeranyl reductase acti…	AllPrimariesMatch_	FALSE	TRUE	reviewed	5 out of 5	15	20	18	24	28	107	36	89	15	20	18	16	58.5443	69.3038	56.962	77.5316	High	High	High	High	ENSG00000198074	AKR1B10	AKR1B10	FALSE	6 v 6
NA	NA	NA	C9JRZ8	NA	NA	NA	A4D1P0	NA	NA	NA	A4D1P0; C9JRZ8	C9JRZ8	NA	NA	NA	C9JRZ8	AKR1B15	Aldo-keto reductase family 1 member B15 (EC 1.1.1.-) (EC 1.1.1.300) (EC 1.1.1.54) (Estradiol 17-beta-dehydrogenase AKR1B15) (Farnesol dehydrogenase) (EC 1.1.1.216) (Testosterone 17beta-dehydrogenase) (EC 1.1.1.64)	cytosol [GO:0005829]; mitochondrial matrix [GO:0005759]; mitochondrion [GO:0005739]; 17-beta-hydroxysteroid dehydrogenase (NADP+) activity [GO:0072582]; alditol:NADP+ 1-oxidoreductase activity [GO:0004032]; allyl-alcohol dehydrogenase activity [GO:0047655]; D-threo-aldose 1-dehydrogenase activity [GO:0047834]; estradiol 17-beta-dehydrogenase activity [GO:0004303]; farnesol dehydrogenase activity …		FALSE	TRUE	reviewed	5 out of 5	NA	NA	NA	10	NA	NA	NA	35	NA	NA	NA	1	NA	NA	NA	40.1899	NA	NA	NA	High	ENSG00000227471	AKR1B15	AKR1B15	TRUE	NA
Q04828	Q04828	Q04828	Q04828	Q04828	Q04828	Q04828	Q04828	Q04828	Q04828	Q04828	Q04828	Q04828	Q04828	Q04828	Q04828	Q04828	AKR1C1	Aldo-keto reductase family 1 member C1 (EC 1.1.1.-) (EC 1.1.1.112) (EC 1.1.1.209) (EC 1.1.1.210) (EC 1.1.1.357) (EC 1.1.1.51) (EC 1.1.1.53) (EC 1.1.1.62) (EC 1.3.1.20) (20-alpha-hydroxysteroid dehydrogenase) (20-alpha-HSD) (EC 1.1.1.149) (Chlordecone reductase homolog HAKRC) (Dihydrodiol dehydrogenase 1) (DD1) (High-affinity hepatic bile acid-binding protein) (HBAB)	cytosol [GO:0005829]; extracellular exosome [GO:0070062]; 17-alpha,20-alpha-dihydroxypregn-4-en-3-one dehydrogenase activity [GO:0047006]; 17-beta-hydroxysteroid dehydrogenase (NAD+) activity [GO:0044594]; 17-beta-hydroxysteroid dehydrogenase (NADP+) activity [GO:0072582]; 3beta-hydroxy-5beta-steroid dehydrogenase activity [GO:0033703]; 5alpha-androstane-3beta,17beta-diol dehydrogenase activity […	AllPrimariesMatch_	FALSE	TRUE	reviewed	5 out of 5	11	11	14	20	17	40	18	53	1	11	3	1	35.6037	37.4613	40.5573	70.8978	High	High	High	High	ENSG00000187134	AKR1C1	AKR1C1	FALSE	6 v 6
P52895	NA	NA	P52895	P52895	NA	NA	P52895	B4DK69; P52895	NA	NA	P52895	P52895	NA	NA	P52895	P52895	AKR1C2	Aldo-keto reductase family 1 member C2 (EC 1.-.-.-) (EC 1.1.1.112) (EC 1.1.1.209) (EC 1.1.1.53) (EC 1.1.1.62) (EC 1.3.1.20) (3-alpha-HSD3) (Chlordecone reductase homolog HAKRD) (Dihydrodiol dehydrogenase 2) (DD-2) (DD2) (Dihydrodiol dehydrogenase/bile acid-binding protein) (DD/BABP) (Type III 3-alpha-hydroxysteroid dehydrogenase) (EC 1.1.1.357)	cytosol [GO:0005829]; 17-beta-hydroxysteroid dehydrogenase (NAD+) activity [GO:0044594]; 17-beta-hydroxysteroid dehydrogenase (NADP+) activity [GO:0072582]; alditol:NADP+ 1-oxidoreductase activity [GO:0004032]; androstan-3-alpha,17-beta-diol dehydrogenase activity [GO:0047044]; androsterone dehydrogenase activity [GO:0047023]; bile acid binding [GO:0032052]; carboxylic acid binding [GO:0031406]; …		FALSE	TRUE	reviewed	5 out of 5	11	NA	NA	17	18	NA	NA	44	1	NA	NA	2	36.5325	NA	NA	57.5851	High	NA	NA	High	ENSG00000151632	AKR1C2	AKR1C2	FALSE	6 v 6
NA	NA	P42330	P42330	NA	NA	A0A0A0MSS8	A0A0A0MSS8	NA	NA	A0A0A0MSS8; P42330	A0A0A0MSS8; P42330	P42330	P42330	NA	NA	P42330	AKR1C3	Aldo-keto reductase family 1 member C3 (EC 1.1.1.-) (EC 1.1.1.210) (EC 1.1.1.53) (EC 1.1.1.62) (17-beta-hydroxysteroid dehydrogenase type 5) (17-beta-HSD 5) (3-alpha-HSD type II, brain) (3-alpha-hydroxysteroid dehydrogenase type 2) (3-alpha-HSD type 2) (EC 1.1.1.357) (Chlordecone reductase homolog HAKRb) (Dihydrodiol dehydrogenase 3) (DD-3) (DD3) (Dihydrodiol dehydrogenase type I) (HA1753) (Prost…	cytoplasm [GO:0005737]; cytosol [GO:0005829]; extracellular exosome [GO:0070062]; nucleus [GO:0005634]; 15-hydroxyprostaglandin-D dehydrogenase (NADP+) activity [GO:0047020]; 17-beta-hydroxysteroid dehydrogenase (NAD+) activity [GO:0044594]; 17-beta-hydroxysteroid dehydrogenase (NADP+) activity [GO:0072582]; 5alpha-androstane-3beta,17beta-diol dehydrogenase activity [GO:0047024]; alditol:NADP+ 1-…		FALSE	TRUE	reviewed	5 out of 5	NA	NA	14	15	NA	NA	16	33	NA	NA	3	3	NA	NA	41.7957	47.3684	NA	NA	High	High	ENSG00000196139	AKR1C3	AKR1C3	FALSE	NA
NA	O43488	O43488	O43488	NA	O43488	O43488	O43488	NA	H3BLU7; O43488	A0A499FJT0; B4DZX4; H3BLU7; H7C5H7; O43488; Q8NHP1	O43488	O43488	O43488	O43488	NA	O43488	AKR7A2	Aflatoxin B1 aldehyde reductase member 2 (EC 1.1.1.n11) (AFB1 aldehyde reductase 1) (AFB1-AR 1) (Aldoketoreductase 7) (Succinic semialdehyde reductase) (SSA reductase)	cytoplasm [GO:0005737]; cytosol [GO:0005829]; extracellular exosome [GO:0070062]; Golgi apparatus [GO:0005794]; alditol:NADP+ 1-oxidoreductase activity [GO:0004032]; aldo-keto reductase (NADP) activity [GO:0004033]; D-threo-aldose 1-dehydrogenase activity [GO:0047834]; electron transfer activity [GO:0009055]; phenanthrene-9,10-epoxide hydrolase activity [GO:0019119]; carbohydrate metabolic proces…		FALSE	TRUE	reviewed	5 out of 5	NA	5	1	13	NA	9	1	25	NA	3	1	13	NA	18.1058	2.22841	41.7827	NA	High	Medium	High	ENSG00000053371	AKR7A2	AKR7A2	FALSE	NA
Q8NHP1	Q8NHP1	NA	NA	Q8NHP1	Q8NHP1	NA	NA	A0A499FJT0; Q8NHP1	A0A499FJT0; Q8NHP1	NA	NA	NA	NA	Q8NHP1	Q8NHP1	Q8NHP1	AKR7L	Aflatoxin B1 aldehyde reductase member 4 (EC 1.-.-.-) (AFB1 aldehyde reductase 3) (AFB1-AR 3) (Aldoketoreductase 7-like)	cytoplasm [GO:0005737]; cytosol [GO:0005829]; extracellular exosome [GO:0070062]; aldo-keto reductase (NADP) activity [GO:0004033]; D-threo-aldose 1-dehydrogenase activity [GO:0047834]		FALSE	TRUE	reviewed	5 out of 5	2	3	NA	NA	2	6	NA	NA	2	1	NA	NA	8.1571	10.574	NA	NA	High	High	NA	NA	NA	NA	NA	NA	6 v 6
B0LPE5	NA	NA	B0LPE5	A0A804HJM6	NA	NA	B0LPE5	A0A087WY56; A0A0U4CQG9; A0A804HJM6; B3KVH4; B3KXD7; G3V2I6; G3V3X1; P31749; Q9BV07	NA	NA	P31749	P31749	NA	NA	P31749	P31749	AKT1	RAC-alpha serine/threonine-protein kinase (EC 2.7.11.1) (Protein kinase B) (PKB) (Protein kinase B alpha) (PKB alpha) (Proto-oncogene c-Akt) (RAC-PK-alpha)	cell-cell junction [GO:0005911]; ciliary basal body [GO:0036064]; cytoplasm [GO:0005737]; cytosol [GO:0005829]; extrinsic component of cytoplasmic side of plasma membrane [GO:0031234]; lamellipodium [GO:0030027]; microtubule cytoskeleton [GO:0015630]; mitochondrion [GO:0005739]; nucleoplasm [GO:0005654]; nucleus [GO:0005634]; plasma membrane [GO:0005886]; postsynapse [GO:0098794]; protein-contain…		FALSE	TRUE	reviewed	5 out of 5	1	NA	NA	16	1	NA	NA	27	1	NA	NA	12	1.66667	NA	NA	35.8333	Medium	NA	NA	High	ENSG00000142208	AKT1	AKT1	FALSE	3 v 3
NA	A0A024QZF6	NA	A0A024QZF6	NA	A0A024QZF6	NA	A0A024QZF6	NA	Q96B36	NA	Q96B36	Q96B36	NA	Q96B36	NA	Q96B36	AKT1S1	Proline-rich AKT1 substrate 1 (40 kDa proline-rich AKT substrate)	cytoplasm [GO:0005737]; cytosol [GO:0005829]; nucleoplasm [GO:0005654]; negative regulation of cell size [GO:0045792]; negative regulation of protein kinase activity [GO:0006469]; negative regulation of TOR signaling [GO:0032007]; neurotrophin TRK receptor signaling pathway [GO:0048011]; regulation of apoptotic process [GO:0042981]; regulation of neuron apoptotic process [GO:0043523]		FALSE	TRUE	reviewed	5 out of 5	NA	5	NA	6	NA	24	NA	12	NA	5	NA	6	NA	24.2188	NA	28.125	NA	High	NA	High	ENSG00000204673	AKT1S1	AKT1S1	FALSE	NA
NA	NA	NA	P31751	NA	NA	NA	P31751	NA	NA	NA	P31751	P31751	NA	NA	NA	P31751	AKT2	RAC-beta serine/threonine-protein kinase (EC 2.7.11.1) (Protein kinase Akt-2) (Protein kinase B beta) (PKB beta) (RAC-PK-beta)	cell cortex [GO:0005938]; cytosol [GO:0005829]; early endosome [GO:0005769]; intracellular membrane-bounded organelle [GO:0043231]; nucleoplasm [GO:0005654]; nucleus [GO:0005634]; plasma membrane [GO:0005886]; protein-containing complex [GO:0032991]; ruffle membrane [GO:0032587]; ATP binding [GO:0005524]; metal ion binding [GO:0046872]; protein serine kinase activity [GO:0106310]; protein serine/…		FALSE	TRUE	reviewed	5 out of 5	NA	NA	NA	19	NA	NA	NA	28	NA	NA	NA	13	NA	NA	NA	41.3721	NA	NA	NA	High	ENSG00000105221	AKT2	AKT2	FALSE	NA
NA	NA	NA	Q9Y243	NA	NA	NA	Q9Y243	NA	NA	NA	A0A5F9ZHU3; A0A7P0T8T9; Q56A86; Q9Y243	Q9Y243	NA	NA	NA	Q9Y243	AKT3	RAC-gamma serine/threonine-protein kinase (EC 2.7.11.1) (Protein kinase Akt-3) (Protein kinase B gamma) (PKB gamma) (RAC-PK-gamma) (STK-2)	cytoplasm [GO:0005737]; membrane [GO:0016020]; nucleus [GO:0005634]; ATP binding [GO:0005524]; protein kinase activity [GO:0004672]; protein serine kinase activity [GO:0106310]; protein serine/threonine kinase activity [GO:0004674]; protein serine/threonine/tyrosine kinase activity [GO:0004712]; brain morphogenesis [GO:0048854]; homeostasis of number of cells within a tissue [GO:0048873]; intrace…		FALSE	TRUE	reviewed	5 out of 5	NA	NA	NA	11	NA	NA	NA	16	NA	NA	NA	6	NA	NA	NA	21.9207	NA	NA	NA	High	ENSG00000117020	AKT3	AKT3	FALSE	NA
NA	NA	NA	Q9H8T0	NA	NA	NA	A0A024R6S6	NA	NA	NA	A0A024R6S6; Q9H8T0	Q9H8T0	NA	NA	NA	Q9H8T0	AKTIP	AKT-interacting protein (Ft1) (Fused toes protein homolog)	cytosol [GO:0005829]; FHF complex [GO:0070695]; nucleus [GO:0005634]; plasma membrane [GO:0005886]; ubiquitin conjugating enzyme activity [GO:0061631]; apoptotic process [GO:0006915]; early endosome to late endosome transport [GO:0045022]; endosome organization [GO:0007032]; endosome to lysosome transport [GO:0008333]; lysosome organization [GO:0007040]; positive regulation of protein binding [GO…		FALSE	TRUE	reviewed	5 out of 5	NA	NA	NA	2	NA	NA	NA	3	NA	NA	NA	2	NA	NA	NA	8.56164	NA	NA	NA	High	ENSG00000166971	AKTIP	AKTIP	FALSE	NA
NA	NA	P13716	P13716	NA	NA	Q6ZMU0	Q6ZMU0	NA	NA	A0A024R877; B7Z3I9; P13716; Q58DK5; Q6ZMU0	A0A024R877; B7Z3I9; P13716; Q6ZMU0	P13716	P13716	NA	NA	P13716	ALAD	Delta-aminolevulinic acid dehydratase (ALADH) (EC 4.2.1.24) (Porphobilinogen synthase)	cytosol [GO:0005829]; extracellular exosome [GO:0070062]; extracellular region [GO:0005576]; ficolin-1-rich granule lumen [GO:1904813]; nucleus [GO:0005634]; secretory granule lumen [GO:0034774]; catalytic activity [GO:0003824]; identical protein binding [GO:0042802]; porphobilinogen synthase activity [GO:0004655]; proteasome core complex binding [GO:1904854]; zinc ion binding [GO:0008270]; cellu…		FALSE	TRUE	reviewed	5 out of 5	NA	NA	1	8	NA	NA	1	11	NA	NA	1	8	NA	NA	3.0303	24.2424	NA	NA	High	High	ENSG00000148218	ALAD	ALAD	FALSE	NA
NA	P13196	NA	P13196	NA	P13196	NA	P13196	NA	P13196	NA	P13196	P13196	NA	P13196	NA	P13196	ALAS1	5-aminolevulinate synthase, nonspecific, mitochondrial (ALAS-H) (EC 2.3.1.37) (5-aminolevulinic acid synthase 1) (Delta-ALA synthase 1) (Delta-aminolevulinate synthase 1)	cytosol [GO:0005829]; mitochondrial matrix [GO:0005759]; mitochondrion [GO:0005739]; nucleoplasm [GO:0005654]; 5-aminolevulinate synthase activity [GO:0003870]; identical protein binding [GO:0042802]; pyridoxal phosphate binding [GO:0030170]; erythrocyte development [GO:0048821]; heme biosynthetic process [GO:0006783]; hemoglobin biosynthetic process [GO:0042541]; protoporphyrinogen IX biosynthet…		FALSE	TRUE	reviewed	5 out of 5	NA	18	NA	7	NA	56	NA	8	NA	17	NA	7	NA	28.9062	NA	11.25	NA	High	NA	High	ENSG00000023330	ALAS1	ALAS1	FALSE	NA
NA	P22557	NA	NA	NA	P22557	NA	NA	NA	P22557	NA	NA	NA	NA	P22557	NA	P22557	ALAS2	5-aminolevulinate synthase, erythroid-specific, mitochondrial (ALAS-E) (EC 2.3.1.37) (5-aminolevulinic acid synthase 2) (Delta-ALA synthase 2) (Delta-aminolevulinate synthase 2)	mitochondrial inner membrane [GO:0005743]; mitochondrial matrix [GO:0005759]; mitochondrion [GO:0005739]; 5-aminolevulinate synthase activity [GO:0003870]; pyridoxal phosphate binding [GO:0030170]; cellular iron ion homeostasis [GO:0006879]; erythrocyte development [GO:0048821]; erythrocyte differentiation [GO:0030218]; heme biosynthetic process [GO:0006783]; hemoglobin biosynthetic process [GO:0…		FALSE	TRUE	reviewed	5 out of 5	NA	2	NA	NA	NA	11	NA	NA	NA	1	NA	NA	NA	4.94037	NA	NA	NA	Medium	NA	NA	ENSG00000158578	ALAS2	ALAS2	TRUE	NA
NA	NA	A0A140T897	NA	NA	NA	A0A140T897	NA	NA	NA	A0A140T897	NA	NA	A0A140T897	NA	NA	A0A140T897	ALB	Albumin	cytoplasm [GO:0005737]; endoplasmic reticulum [GO:0005783]; extracellular exosome [GO:0070062]; Golgi apparatus [GO:0005794]; protein-containing complex [GO:0032991]; chaperone binding [GO:0051087]; DNA binding [GO:0003677]; enterobactin binding [GO:1903981]; exogenous protein binding [GO:0140272]; fatty acid binding [GO:0005504]; identical protein binding [GO:0042802]; oxygen binding [GO:0019825…		FALSE	FALSE	unreviewed	3 out of 5	NA	NA	52	NA	NA	NA	108	NA	NA	NA	47	NA	NA	NA	75.6178	NA	NA	NA	High	NA	NA	NA	NA	NA	NA
P02768	P02768	P02768	NA	B2RBS8	B4DPP6	B2RBS8	NA	A0A0C4DGB6; A8K9P0; B2RBS8; B4DPR2; F6KPG5; H0YA55; P02768	A0A0C4DGB6; A8K9P0; B2RBS8; B4DPP6; F6KPG5; P02768	A0A0C4DGB6; A8K9P0; B2RBS8; B4DPR2; F6KPG5; H0YA55; P02768	NA	NA	P02768	P02768	P02768	P02768	ALB	Albumin	blood microparticle [GO:0072562]; cytoplasm [GO:0005737]; endoplasmic reticulum [GO:0005783]; endoplasmic reticulum lumen [GO:0005788]; extracellular exosome [GO:0070062]; extracellular region [GO:0005576]; extracellular space [GO:0005615]; Golgi apparatus [GO:0005794]; nucleus [GO:0005634]; platelet alpha granule lumen [GO:0031093]; protein-containing complex [GO:0032991]; antioxidant activity […		TRUE	TRUE	reviewed	5 out of 5	7	7	6	NA	39	76	7	NA	1	1	1	NA	8.53859	8.867	8.53859	NA	High	High	High	NA	ENSG00000163631	ALB	ALB	TRUE	3 v 3
P02769	P02769	NA	P02769	P02769	P02769	NA	P02769	P02769	P02769	NA	P02769	P02769	NA	P02769	P02769	P02769	ALB	Albumin (BSA) (allergen Bos d 6)	extracellular region [GO:0005576]; extracellular space [GO:0005615]; protein-containing complex [GO:0032991]; DNA binding [GO:0003677]; enterobactin binding [GO:1903981]; fatty acid binding [GO:0005504]; metal ion binding [GO:0046872]; pyridoxal phosphate binding [GO:0030170]; toxic substance binding [GO:0015643]; cellular response to starvation [GO:0009267]; maintenance of mitochondrion location…		TRUE	FALSE	reviewed	5 out of 5	58	59	NA	58	347	791	NA	242	52	53	NA	57	81.7133	81.5486	NA	78.9127	High	High	NA	High	NA	NA	NA	NA	6 v 6
Q13740	Q13740	Q13740	Q13740	Q13740	Q13740	Q13740	Q13740	Q13740	Q13740	F5GXJ9; Q13740	Q13740	Q13740	Q13740	Q13740	Q13740	Q13740	ALCAM	CD166 antigen (Activated leukocyte cell adhesion molecule) (CD antigen CD166)	axon [GO:0030424]; dendrite [GO:0030425]; external side of plasma membrane [GO:0009897]; extracellular exosome [GO:0070062]; focal adhesion [GO:0005925]; immunological synapse [GO:0001772]; integral component of plasma membrane [GO:0005887]; intrinsic component of plasma membrane [GO:0031226]; neuronal cell body [GO:0043025]; plasma membrane [GO:0005886]; identical protein binding [GO:0042802]; s…	AllPrimariesMatch_	FALSE	TRUE	reviewed	5 out of 5	34	24	7	13	157	170	8	21	16	10	7	13	55.7461	40.4803	14.7513	20.7547	High	High	High	High	ENSG00000170017	ALCAM	ALCAM	FALSE	6 v 6
Q8IZ83	Q8IZ83	Q8IZ83	Q8IZ83	Q8IZ83	Q8IZ83	Q8IZ83	Q8IZ83	Q8IZ83	B4DQ15; B4DVV1; F5H4B6; Q8IZ83	B4DQ15; B4DVV1; F5H4B6; Q8IZ83	Q8IZ83	Q8IZ83	Q8IZ83	Q8IZ83	Q8IZ83	Q8IZ83	ALDH16A1	Aldehyde dehydrogenase family 16 member A1	membrane [GO:0016020]; oxidoreductase activity, acting on the aldehyde or oxo group of donors, NAD or NADP as acceptor [GO:0016620]	AllPrimariesMatch_	FALSE	TRUE	reviewed	4 out of 5	8	2	4	16	12	4	4	31	8	2	4	16	10.2244	3.86534	5.86035	23.6908	High	Medium	High	High	ENSG00000161618	ALDH16A1	ALDH16A1	FALSE	6 v 6
NA	NA	NA	A0A2Z4QJG5	NA	NA	NA	A0A2Z4QJG5	NA	NA	NA	A0A2Z4QJG5	A0A2Z4QJG5	NA	NA	NA	A0A2Z4QJG5	ALDH18A1	Aldehyde dehydrogenase 18 family member A1 (Fragment)			FALSE	TRUE	unreviewed	1 out of 5	NA	NA	NA	1	NA	NA	NA	1	NA	NA	NA	1	NA	NA	NA	75.8621	NA	NA	NA	Medium	NA	NA	NA	NA	NA
P54886	P54886	P54886	P54886	P54886	P54886	P54886	P54886	P54886	P54886	P54886; Q2KJH7	P54886	P54886	P54886	P54886	P54886	P54886	ALDH18A1	Delta-1-pyrroline-5-carboxylate synthase (P5CS) (Aldehyde dehydrogenase family 18 member A1) [Includes: Glutamate 5-kinase (GK) (EC 2.7.2.11) (Gamma-glutamyl kinase); Gamma-glutamyl phosphate reductase (GPR) (EC 1.2.1.41) (Glutamate-5-semialdehyde dehydrogenase) (Glutamyl-gamma-semialdehyde dehydrogenase)]	mitochondrial inner membrane [GO:0005743]; mitochondrion [GO:0005739]; ATP binding [GO:0005524]; glutamate 5-kinase activity [GO:0004349]; glutamate-5-semialdehyde dehydrogenase activity [GO:0004350]; identical protein binding [GO:0042802]; RNA binding [GO:0003723]; citrulline biosynthetic process [GO:0019240]; glutamate metabolic process [GO:0006536]; L-proline biosynthetic process [GO:0055129];…	AllPrimariesMatch_	FALSE	TRUE	reviewed	5 out of 5	10	45	1	33	14	503	1	67	10	45	1	33	18.6164	61.2579	1.50943	48.9308	High	High	High	High	ENSG00000059573	ALDH18A1	ALDH18A1	FALSE	6 v 6
P47895	P47895	P47895	P47895	B2R5T2	P47895	B2R5T2	P47895	B2R5T2; P47895	P47895	B2R5T2; P47895	P47895	P47895	P47895	P47895	P47895	P47895	ALDH1A3	Aldehyde dehydrogenase family 1 member A3 (EC 1.2.1.36) (Aldehyde dehydrogenase 6) (Retinaldehyde dehydrogenase 3) (RALDH-3) (RalDH3)	cytoplasm [GO:0005737]; cytosol [GO:0005829]; extracellular exosome [GO:0070062]; aldehyde dehydrogenase (NAD+) activity [GO:0004029]; aldehyde dehydrogenase [NAD(P)+] activity [GO:0004030]; NAD+ binding [GO:0070403]; protein homodimerization activity [GO:0042803]; retinal dehydrogenase activity [GO:0001758]; thyroid hormone binding [GO:0070324]; embryonic camera-type eye development [GO:0031076]…	AllPrimariesMatch_	FALSE	TRUE	reviewed	5 out of 5	10	17	12	21	13	51	14	60	8	14	12	19	19.5312	34.5703	25.3906	45.3125	High	High	High	High	ENSG00000184254	ALDH1A3	ALDH1A3	FALSE	6 v 6
P30837	NA	NA	NA	A0A384MTJ7	NA	NA	NA	A0A384MTJ7; P30837	NA	NA	NA	NA	NA	NA	P30837	P30837	ALDH1B1	Aldehyde dehydrogenase X, mitochondrial (EC 1.2.1.3) (Aldehyde dehydrogenase 5) (Aldehyde dehydrogenase family 1 member B1)	cytosol [GO:0005829]; intracellular membrane-bounded organelle [GO:0043231]; mitochondrial matrix [GO:0005759]; mitochondrion [GO:0005739]; nucleoplasm [GO:0005654]; aldehyde dehydrogenase (NAD+) activity [GO:0004029]; glyceraldehyde-3-phosphate dehydrogenase (NAD+) (non-phosphorylating) activity [GO:0043878]; NAD binding [GO:0051287]; carbohydrate metabolic process [GO:0005975]; ethanol cataboli…		FALSE	TRUE	reviewed	5 out of 5	5	NA	NA	NA	6	NA	NA	NA	3	NA	NA	NA	11.2186	NA	NA	NA	High	NA	NA	NA	ENSG00000137124	ALDH1B1	ALDH1B1	FALSE	3 v 3
NA	Q3SY69	NA	Q3SY69	NA	A0A494C1M4	NA	A0A494C1M4	NA	A0A494C1M4; B4DTU7; Q3SY69	NA	A0A494C1M4; B4DTU7; Q3SY69	Q3SY69	NA	Q3SY69	NA	Q3SY69	ALDH1L2	Mitochondrial 10-formyltetrahydrofolate dehydrogenase (Mitochondrial 10-FTHFDH) (mtFDH) (EC 1.5.1.6) (Aldehyde dehydrogenase family 1 member L2)	extracellular exosome [GO:0070062]; mitochondrial matrix [GO:0005759]; mitochondrion [GO:0005739]; nucleoplasm [GO:0005654]; aldehyde dehydrogenase (NAD+) activity [GO:0004029]; formyltetrahydrofolate dehydrogenase activity [GO:0016155]; hydroxymethyl-, formyl- and related transferase activity [GO:0016742]; 10-formyltetrahydrofolate catabolic process [GO:0009258]; biosynthetic process [GO:0009058…		FALSE	TRUE	reviewed	5 out of 5	NA	23	NA	8	NA	45	NA	10	NA	23	NA	8	NA	29.0358	NA	9.53413	NA	High	NA	High	ENSG00000136010	ALDH1L2	ALDH1L2	FALSE	NA
A0A384NPN7	A0A384NPN7	NA	A0A384NPN7	A0A384NPN7	A0A384NPN7	NA	A0A384NPN7	B4YAH7; P05091; Q53FB6	P05091	NA	P05091	P05091	NA	P05091	P05091	P05091	ALDH2	Aldehyde dehydrogenase, mitochondrial (EC 1.2.1.3) (ALDH class 2) (ALDH-E2) (ALDHI)	extracellular exosome [GO:0070062]; mitochondrial matrix [GO:0005759]; mitochondrion [GO:0005739]; aldehyde dehydrogenase (NAD+) activity [GO:0004029]; aldehyde dehydrogenase [NAD(P)+] activity [GO:0004030]; carboxylic ester hydrolase activity [GO:0052689]; electron transfer activity [GO:0009055]; glyceraldehyde-3-phosphate dehydrogenase (NAD+) (non-phosphorylating) activity [GO:0043878]; NAD bin…		FALSE	TRUE	reviewed	5 out of 5	2	27	NA	21	2	246	NA	35	1	25	NA	19	4.0619	61.3153	NA	53.3849	High	High	NA	High	ENSG00000111275	ALDH2	ALDH2	FALSE	3 v 3
NA	NA	NA	Q9UN17	NA	NA	NA	Q9UN17	NA	NA	NA	Q9UN17	Q9UN17	NA	NA	NA	Q9UN17	ALDH2	Mitochondrial aldehyde dehydrogenase 2 (EC 1.2.1.3) (Fragment)	aldehyde dehydrogenase (NAD+) activity [GO:0004029]; glyceraldehyde-3-phosphate dehydrogenase (NAD+) (non-phosphorylating) activity [GO:0043878]		FALSE	TRUE	unreviewed	1 out of 5	NA	NA	NA	2	NA	NA	NA	3	NA	NA	NA	1	NA	NA	NA	81.5789	NA	NA	NA	High	NA	NA	NA	NA	NA
P30838	NA	P30838	P30838	Q6PKA6	NA	Q6PKA6	P30838	C9JMC5; E9PNN6; P30838; Q6PKA6	NA	B3KSJ6; C9JMC5; E9PNN6; I3L3I9; P30838; Q6PKA6	P30838	P30838	P30838	NA	P30838	P30838	ALDH3A1	Aldehyde dehydrogenase, dimeric NADP-preferring (EC 1.2.1.5) (ALDHIII) (Aldehyde dehydrogenase 3) (Aldehyde dehydrogenase family 3 member A1)	cytoplasm [GO:0005737]; cytosol [GO:0005829]; endoplasmic reticulum [GO:0005783]; extracellular space [GO:0005615]; integral component of membrane [GO:0016021]; plasma membrane [GO:0005886]; 3-chloroallyl aldehyde dehydrogenase activity [GO:0004028]; alcohol dehydrogenase (NADP+) activity [GO:0008106]; aldehyde dehydrogenase (NAD+) activity [GO:0004029]; aldehyde dehydrogenase [NAD(P)+] activity …		FALSE	TRUE	reviewed	5 out of 5	3	NA	5	17	3	NA	6	33	3	NA	5	16	8.83002	NA	12.1413	44.8124	High	NA	High	High	ENSG00000108602	ALDH3A1	ALDH3A1	FALSE	0 v 0
NA	Q6PKA6	NA	NA	NA	Q6PKA6	NA	NA	NA	Q6PKA6	NA	NA	NA	NA	Q6PKA6	NA	Q6PKA6	ALDH3A1	ALDH3A1 protein (Fragment)	oxidoreductase activity, acting on the aldehyde or oxo group of donors, NAD or NADP as acceptor [GO:0016620]; cellular aldehyde metabolic process [GO:0006081]		FALSE	TRUE	unreviewed	2 out of 5	NA	4	NA	NA	NA	9	NA	NA	NA	3	NA	NA	NA	8.98438	NA	NA	NA	High	NA	NA	NA	NA	NA	NA	NA
P51648	P51648	NA	P51648	A0A5F9ZHN9	A0A5F9ZHN9	NA	A0A5F9ZHN9	A0A5F9ZHN9; P51648	A0A5F9ZHN9; P51648	NA	A0A5F9ZHN9; P51648	P51648	NA	P51648	P51648	P51648	ALDH3A2	Aldehyde dehydrogenase family 3 member A2 (EC 1.2.1.3) (EC 1.2.1.94) (Aldehyde dehydrogenase 10) (Fatty aldehyde dehydrogenase) (Microsomal aldehyde dehydrogenase)	cytoplasm [GO:0005737]; cytosol [GO:0005829]; endoplasmic reticulum membrane [GO:0005789]; integral component of membrane [GO:0016021]; intracellular membrane-bounded organelle [GO:0043231]; peroxisomal membrane [GO:0005778]; peroxisome [GO:0005777]; aldehyde dehydrogenase (NAD+) activity [GO:0004029]; glyceraldehyde-3-phosphate dehydrogenase (NAD+) (non-phosphorylating) activity [GO:0043878]; lo…		FALSE	TRUE	reviewed	5 out of 5	11	17	NA	14	25	164	NA	26	11	16	NA	13	26.1856	37.1134	NA	30.9278	High	High	NA	High	ENSG00000072210	ALDH3A2	ALDH3A2	FALSE	6 v 6
P43353	P43353	NA	P43353	P43353	P43353	NA	P43353	A0A024R5K0; A0A087X2D4; P43353; Q59F10	A0A024R5K0; P43353	NA	A0A024R5K0; P43353	P43353	NA	P43353	P43353	P43353	ALDH3B1	Aldehyde dehydrogenase family 3 member B1 (EC 1.2.1.28) (EC 1.2.1.5) (EC 1.2.1.7) (Aldehyde dehydrogenase 7)	cytoplasm [GO:0005737]; cytosol [GO:0005829]; extracellular exosome [GO:0070062]; plasma membrane [GO:0005886]; secretory granule membrane [GO:0030667]; specific granule membrane [GO:0035579]; vesicle [GO:0031982]; 3-chloroallyl aldehyde dehydrogenase activity [GO:0004028]; aldehyde dehydrogenase (NAD+) activity [GO:0004029]; aldehyde dehydrogenase [NAD(P)+] activity [GO:0004030]; benzaldehyde de…		FALSE	TRUE	reviewed	5 out of 5	1	7	NA	5	1	15	NA	5	1	6	NA	4	2.5641	18.1624	NA	18.8034	High	High	NA	High	ENSG00000006534	ALDH3B1	ALDH3B1	FALSE	3 v 3
NA	A0A024RAC7	NA	A0A024RAC7	NA	A0A024RAC7	NA	A0A024RAC7	NA	P30038	NA	P30038	P30038	NA	P30038	NA	P30038	ALDH4A1	Delta-1-pyrroline-5-carboxylate dehydrogenase, mitochondrial (P5C dehydrogenase) (EC 1.2.1.88) (Aldehyde dehydrogenase family 4 member A1) (L-glutamate gamma-semialdehyde dehydrogenase)	cytosol [GO:0005829]; mitochondrial matrix [GO:0005759]; mitochondrion [GO:0005739]; 1-pyrroline-5-carboxylate dehydrogenase activity [GO:0003842]; aldehyde dehydrogenase (NAD+) activity [GO:0004029]; electron transfer activity [GO:0009055]; identical protein binding [GO:0042802]; 4-hydroxyproline catabolic process [GO:0019470]; proline catabolic process [GO:0006562]; proline catabolic process to…		FALSE	TRUE	reviewed	5 out of 5	NA	16	NA	14	NA	81	NA	16	NA	16	NA	14	NA	31.4387	NA	25.9325	NA	High	NA	High	ENSG00000159423	ALDH4A1	ALDH4A1	FALSE	NA
NA	P51649	NA	P51649	NA	X5D299	NA	X5D299	NA	P51649; X5D299; X5D8T4	NA	A8K435; C9J8Q5; P51649; X5D299; X5D8T4; X5DNC0	P51649	NA	P51649	NA	P51649	ALDH5A1	Succinate-semialdehyde dehydrogenase, mitochondrial (EC 1.2.1.24) (Aldehyde dehydrogenase family 5 member A1) (NAD(+)-dependent succinic semialdehyde dehydrogenase)	mitochondrial matrix [GO:0005759]; mitochondrion [GO:0005739]; identical protein binding [GO:0042802]; succinate-semialdehyde dehydrogenase (NAD+) activity [GO:0004777]; central nervous system development [GO:0007417]; gamma-aminobutyric acid catabolic process [GO:0009450]; glutamate metabolic process [GO:0006536]; neurotransmitter catabolic process [GO:0042135]; post-embryonic development [GO:00…		FALSE	TRUE	reviewed	5 out of 5	NA	11	NA	6	NA	38	NA	8	NA	11	NA	6	NA	21.3084	NA	11.215	NA	High	NA	High	ENSG00000112294	ALDH5A1	ALDH5A1	FALSE	NA
NA	Q02252	NA	Q02252	NA	Q02252	NA	Q02252	NA	Q02252	NA	Q02252	Q02252	NA	Q02252	NA	Q02252	ALDH6A1	Methylmalonate-semialdehyde dehydrogenase [acylating], mitochondrial (MMSDH) (Malonate-semialdehyde dehydrogenase [acylating]) (EC 1.2.1.18) (EC 1.2.1.27) (Aldehyde dehydrogenase family 6 member A1)	mitochondrial matrix [GO:0005759]; mitochondrion [GO:0005739]; nucleoplasm [GO:0005654]; fatty-acyl-CoA binding [GO:0000062]; malonate-semialdehyde dehydrogenase (acetylating) activity [GO:0018478]; malonate-semialdehyde dehydrogenase (acetylating, NAD+) activity [GO:0102662]; methylmalonate-semialdehyde dehydrogenase (acylating) activity [GO:0004491]; RNA binding [GO:0003723]; branched-chain ami…		FALSE	TRUE	reviewed	5 out of 5	NA	22	NA	18	NA	104	NA	28	NA	21	NA	18	NA	45.6075	NA	42.4299	NA	High	NA	High	ENSG00000119711	ALDH6A1	ALDH6A1	FALSE	NA
NA	P49419	P49419	P49419	NA	A0A1B0GW77	A0A1B0GW77	A0A1B0GW77	NA	A0A1B0GTG2; A0A1B0GW77; P49419	A0A1B0GTG2; A0A1B0GTJ4; A0A1B0GTY9; A0A1B0GUA1; A0A1B0GV49; A0A1B0GW77; A0A1B0GW82; A0A384MDZ8; A0A3S5ZP98; E1BFG0; P49419; Q2KJC9	A0A1B0GTG2; A0A1B0GW77; P49419	P49419	P49419	P49419	NA	P49419	ALDH7A1	Alpha-aminoadipic semialdehyde dehydrogenase (Alpha-AASA dehydrogenase) (EC 1.2.1.31) (Aldehyde dehydrogenase family 7 member A1) (EC 1.2.1.3) (Antiquitin-1) (Betaine aldehyde dehydrogenase) (EC 1.2.1.8) (Delta1-piperideine-6-carboxylate dehydrogenase) (P6c dehydrogenase)	cytosol [GO:0005829]; extracellular exosome [GO:0070062]; mitochondrial matrix [GO:0005759]; mitochondrion [GO:0005739]; nucleus [GO:0005634]; aldehyde dehydrogenase (NAD+) activity [GO:0004029]; betaine-aldehyde dehydrogenase activity [GO:0008802]; glyceraldehyde-3-phosphate dehydrogenase (NAD+) (non-phosphorylating) activity [GO:0043878]; identical protein binding [GO:0042802]; L-aminoadipate-s…		FALSE	TRUE	reviewed	5 out of 5	NA	23	1	25	NA	176	1	52	NA	1	1	2	NA	47.4954	1.48423	49.7217	NA	High	Medium	High	ENSG00000164904	ALDH7A1	ALDH7A1	FALSE	NA
NA	Q9H2A2	NA	NA	NA	Q9H2A2	NA	NA	NA	Q9H2A2	NA	NA	NA	NA	Q9H2A2	NA	Q9H2A2	ALDH8A1	2-aminomuconic semialdehyde dehydrogenase (EC 1.2.1.32) (Aldehyde dehydrogenase 12) (Aldehyde dehydrogenase family 8 member A1)	cytosol [GO:0005829]; extracellular exosome [GO:0070062]; aminomuconate-semialdehyde dehydrogenase activity [GO:0047102]; oxidoreductase activity, acting on the aldehyde or oxo group of donors, NAD or NADP as acceptor [GO:0016620]; retinal dehydrogenase activity [GO:0001758]; 9-cis-retinoic acid biosynthetic process [GO:0042904]; L-kynurenine catabolic process [GO:0097053]; retinal metabolic proc…		FALSE	TRUE	reviewed	5 out of 5	NA	1	NA	NA	NA	2	NA	NA	NA	1	NA	NA	NA	1.64271	NA	NA	NA	Medium	NA	NA	ENSG00000118514	ALDH8A1	ALDH8A1	TRUE	NA
P49189	P49189	P49189	P49189	B4DX14	P49189	P49189	P49189	B4DE91; B4DX14; B4DYY1; P49189	P49189	P49189	P49189	P49189	P49189	P49189	P49189	P49189	ALDH9A1	4-trimethylaminobutyraldehyde dehydrogenase (TMABA-DH) (TMABALDH) (EC 1.2.1.47) (Aldehyde dehydrogenase E3 isozyme) (Aldehyde dehydrogenase family 9 member A1) (EC 1.2.1.3) (Gamma-aminobutyraldehyde dehydrogenase) (EC 1.2.1.19) (R-aminobutyraldehyde dehydrogenase) [Cleaved into: 4-trimethylaminobutyraldehyde dehydrogenase, N-terminally processed]	cytoplasm [GO:0005737]; cytosol [GO:0005829]; extracellular exosome [GO:0070062]; 1-pyrroline dehydrogenase activity [GO:0033737]; 4-trimethylammoniobutyraldehyde dehydrogenase activity [GO:0047105]; aldehyde dehydrogenase (NAD+) activity [GO:0004029]; aminobutyraldehyde dehydrogenase activity [GO:0019145]; glyceraldehyde-3-phosphate dehydrogenase (NAD+) (non-phosphorylating) activity [GO:0043878…	AllPrimariesMatch_	FALSE	TRUE	reviewed	5 out of 5	2	18	4	18	3	106	4	39	2	18	4	18	5.26316	39.8785	9.91903	39.6761	High	High	High	High	ENSG00000143149	ALDH9A1	ALDH9A1	FALSE	6 v 6
V9HWN7	V9HWN7	V9HWN7	V9HWN7	J3KPS3	V9HWN7	J3KPS3	V9HWN7	J3KPS3; P04075	P04075	J3KPS3; P04075	P04075	P04075	P04075	P04075	P04075	P04075	ALDOA	Fructose-bisphosphate aldolase A (EC 4.1.2.13) (Lung cancer antigen NY-LU-1) (Muscle-type aldolase)	actin cytoskeleton [GO:0015629]; cytosol [GO:0005829]; extracellular exosome [GO:0070062]; extracellular region [GO:0005576]; extracellular space [GO:0005615]; ficolin-1-rich granule lumen [GO:1904813]; I band [GO:0031674]; M band [GO:0031430]; membrane [GO:0016020]; nucleus [GO:0005634]; platelet alpha granule lumen [GO:0031093]; secretory granule lumen [GO:0034774]; sperm head [GO:0061827]; ter…	AllPrimariesMatch_	FALSE	TRUE	reviewed	5 out of 5	17	25	21	33	38	225	54	208	13	19	16	26	46.4286	69.5055	53.2967	85.1648	High	High	High	High	ENSG00000149925	ALDOA	ALDOA	FALSE	6 v 6
P09972	P09972	P09972	P09972	B7Z3K9	B7Z3K9	B7Z3K9	B7Z3K9	B7Z3K9; P09972	B7Z3K9; P09972	B7Z3K9; P09972	B7Z3K9; P09972	P09972	P09972	P09972	P09972	P09972	ALDOC	Fructose-bisphosphate aldolase C (EC 4.1.2.13) (Brain-type aldolase)	cytoskeleton [GO:0005856]; cytosol [GO:0005829]; extracellular exosome [GO:0070062]; extracellular region [GO:0005576]; ficolin-1-rich granule lumen [GO:1904813]; secretory granule lumen [GO:0034774]; tertiary granule lumen [GO:1904724]; cytoskeletal protein binding [GO:0008092]; fructose-bisphosphate aldolase activity [GO:0004332]; epithelial cell differentiation [GO:0030855]; fructose 1,6-bisph…	AllPrimariesMatch_	FALSE	TRUE	reviewed	5 out of 5	5	8	9	19	13	76	20	68	1	2	4	12	13.7363	22.5275	20.0549	55.7692	High	High	High	High	ENSG00000109107	ALDOC	ALDOC	FALSE	6 v 6
Q9BT22	Q9BT22	NA	Q9BT22	Q9BT22	Q9BT22	NA	Q9BT22	Q9BT22	A0A804HJL6; A0A804HKX7; Q9BT22	NA	Q9BT22	Q9BT22	NA	Q9BT22	Q9BT22	Q9BT22	ALG1	Chitobiosyldiphosphodolichol beta-mannosyltransferase (EC 2.4.1.142) (Asparagine-linked glycosylation protein 1 homolog) (Beta-1,4-mannosyltransferase) (GDP-Man:GlcNAc2-PP-dolichol mannosyltransferase) (GDP-mannose-dolichol diphosphochitobiose mannosyltransferase) (Mannosyltransferase-1) (MT-1) (hMat-1)	endoplasmic reticulum [GO:0005783]; endoplasmic reticulum membrane [GO:0005789]; integral component of membrane [GO:0016021]; membrane [GO:0016020]; chitobiosyldiphosphodolichol beta-mannosyltransferase activity [GO:0004578]; mannosyltransferase activity [GO:0000030]; dolichol-linked oligosaccharide biosynthetic process [GO:0006488]; protein glycosylation [GO:0006486]		FALSE	TRUE	reviewed	5 out of 5	9	8	NA	8	20	48	NA	10	9	8	NA	8	25.2155	20.0431	NA	22.4138	High	High	NA	High	ENSG00000033011	ALG1	ALG1	FALSE	6 v 6
Q5BKT4	Q5BKT4	NA	NA	Q5BKT4	Q5BKT4	NA	NA	Q5BKT4; Q5I7T1	F5GZZ6; F5H5T2; F8VWA9; F8VXJ0; Q5BKT4; Q5I7T1	NA	NA	NA	NA	Q5BKT4	Q5BKT4	Q5BKT4	ALG10	Dol-P-Glc:Glc(2)Man(9)GlcNAc(2)-PP-Dol alpha-1,2-glucosyltransferase (EC 2.4.1.256) (Alpha-1,2-glucosyltransferase ALG10-A) (Alpha-2-glucosyltransferase ALG10-A) (Asparagine-linked glycosylation protein 10 homolog A)	endoplasmic reticulum [GO:0005783]; endoplasmic reticulum membrane [GO:0005789]; integral component of membrane [GO:0016021]; dolichyl pyrophosphate Glc2Man9GlcNAc2 alpha-1,2-glucosyltransferase activity [GO:0106073]; dolichol-linked oligosaccharide biosynthetic process [GO:0006488]; protein N-linked glycosylation [GO:0006487]		FALSE	TRUE	reviewed	5 out of 5	2	1	NA	NA	2	1	NA	NA	2	1	NA	NA	4.65116	3.8055	NA	NA	High	Medium	NA	NA	ENSG00000139133	ALG10	ALG10	FALSE	6 v 6
Q2TAA5	Q2TAA5	NA	Q2TAA5	Q2TAA5	Q2TAA5	NA	Q2TAA5	A0A3B3IS90; A0A7P0T8Y4; Q2TAA5	A0A3B3IS90; Q2TAA5	NA	A0A3B3IS90; A0A7P0T8Y4; Q2TAA5	Q2TAA5	NA	Q2TAA5	Q2TAA5	Q2TAA5	ALG11	GDP-Man:Man(3)GlcNAc(2)-PP-Dol alpha-1,2-mannosyltransferase (EC 2.4.1.131) (Asparagine-linked glycosylation protein 11 homolog) (Glycolipid 2-alpha-mannosyltransferase)	endoplasmic reticulum membrane [GO:0005789]; integral component of membrane [GO:0016021]; membrane [GO:0016020]; alpha-1,2-mannosyltransferase activity [GO:0000026]; GDP-Man:Man3GlcNAc2-PP-Dol alpha-1,2-mannosyltransferase activity [GO:0004377]; oligosaccharide-lipid intermediate biosynthetic process [GO:0006490]; protein N-linked glycosylation [GO:0006487]		FALSE	TRUE	reviewed	5 out of 5	3	4	NA	4	3	10	NA	4	3	4	NA	4	6.91057	13.2114	NA	8.53659	High	High	NA	High	ENSG00000253710	ALG11	ALG11	FALSE	6 v 6
Q9BV10	Q9BV10	NA	NA	Q9BV10	Q9BV10	NA	NA	H7C4I6; Q9BV10	H7C4I6; Q9BV10	NA	NA	NA	NA	Q9BV10	Q9BV10	Q9BV10	ALG12	Dol-P-Man:Man(7)GlcNAc(2)-PP-Dol alpha-1,6-mannosyltransferase (EC 2.4.1.260) (Asparagine-linked glycosylation protein 12 homolog) (hALG12) (Dolichyl-P-Man:Man(7)GlcNAc(2)-PP-dolichyl-alpha-1,6-mannosyltransferase) (Mannosyltransferase ALG12 homolog) (Membrane protein SB87)	endoplasmic reticulum [GO:0005783]; endoplasmic reticulum lumen [GO:0005788]; endoplasmic reticulum membrane [GO:0005789]; integral component of membrane [GO:0016021]; membrane [GO:0016020]; alpha-1,6-mannosyltransferase activity [GO:0000009]; dolichyl-P-Man:Man(7)GlcNAc(2)-PP-dolichol alpha-1,6-mannosyltransferase [GO:0052917]; mannosyltransferase activity [GO:0000030]; dolichol-linked oligosacc…		FALSE	TRUE	reviewed	5 out of 5	1	2	NA	NA	1	6	NA	NA	1	2	NA	NA	1.63934	3.68852	NA	NA	Medium	High	NA	NA	ENSG00000182858	ALG12	ALG12	FALSE	3 v 3
NA	NA	NA	A0A096LP10	NA	NA	NA	A0A096LP10	NA	NA	NA	A0A096LP10	A0A096LP10	NA	NA	NA	A0A096LP10	ALG13	N-acetylglucosaminyldiphosphodolichol N-acetylglucosaminyltransferase (EC 2.4.1.141) (Fragment)	N-acetylglucosaminyldiphosphodolichol N-acetylglucosaminyltransferase activity [GO:0004577]; dolichol-linked oligosaccharide biosynthetic process [GO:0006488]		FALSE	TRUE	unreviewed	2 out of 5	NA	NA	NA	3	NA	NA	NA	3	NA	NA	NA	3	NA	NA	NA	17.284	NA	NA	NA	High	NA	NA	NA	NA	NA
NA	Q9NP73	NA	NA	NA	Q9NP73	NA	NA	NA	A0A087WTT9; A0A087WX43; A0A096LNJ4; A0A096LP10; A0A1B0GVW6; D6RE84; Q9NP73	NA	NA	NA	NA	Q9NP73	NA	Q9NP73	ALG13	Putative bifunctional UDP-N-acetylglucosamine transferase and deubiquitinase ALG13 (EC 2.4.1.141) (EC 3.4.19.12) (Asparagine-linked glycosylation 13 homolog) (Glycosyltransferase 28 domain-containing protein 1) (UDP-N-acetylglucosamine transferase subunit ALG13 homolog)	endoplasmic reticulum membrane [GO:0005789]; N-acetylglucosaminyldiphosphodolichol N-acetylglucosaminyltransferase activity [GO:0004577]; RNA binding [GO:0003723]; thiol-dependent deubiquitinase [GO:0004843]		FALSE	TRUE	reviewed	5 out of 5	NA	2	NA	NA	NA	8	NA	NA	NA	2	NA	NA	NA	1.58311	NA	NA	NA	High	NA	NA	ENSG00000101901	ALG13	ALG13	FALSE	NA
A0A024R184	A0A024R184	NA	A0A024R184	A0A024R184	A0A024R184	NA	A0A024R184	Q9H553	Q9H553	NA	Q9H553	Q9H553	NA	Q9H553	Q9H553	Q9H553	ALG2	Alpha-1,3/1,6-mannosyltransferase ALG2 (EC 2.4.1.132) (EC 2.4.1.257) (Asparagine-linked glycosylation protein 2 homolog) (GDP-Man:Man(1)GlcNAc(2)-PP-Dol alpha-1,3-mannosyltransferase) (GDP-Man:Man(1)GlcNAc(2)-PP-dolichol mannosyltransferase) (GDP-Man:Man(2)GlcNAc(2)-PP-Dol alpha-1,6-mannosyltransferase)	actin cytoskeleton [GO:0015629]; cytoplasm [GO:0005737]; cytosol [GO:0005829]; endoplasmic reticulum membrane [GO:0005789]; integral component of membrane [GO:0016021]; membrane [GO:0016020]; nucleus [GO:0005634]; perinuclear region of cytoplasm [GO:0048471]; alpha-1,3-mannosyltransferase activity [GO:0000033]; calcium-dependent protein binding [GO:0048306]; GDP-Man:Man1GlcNAc2-PP-Dol alpha-1,3-m…		FALSE	TRUE	reviewed	5 out of 5	6	13	NA	6	10	50	NA	9	6	13	NA	6	16.5865	33.6538	NA	15.8654	High	High	NA	High	ENSG00000119523	ALG2	ALG2	FALSE	6 v 6
Q92685	Q92685	NA	Q92685	Q92685	Q92685	NA	Q92685	Q92685	H7C0X4; Q92685	NA	F8WE30; F8WF93; H7BZZ2; H7C0X4; Q92685	Q92685	NA	Q92685	Q92685	Q92685	ALG3	Dol-P-Man:Man(5)GlcNAc(2)-PP-Dol alpha-1,3-mannosyltransferase (EC 2.4.1.258) (Asparagine-linked glycosylation protein 3 homolog) (Dol-P-Man-dependent alpha(1-3)-mannosyltransferase) (Dolichyl-P-Man:Man(5)GlcNAc(2)-PP-dolichyl mannosyltransferase) (Dolichyl-phosphate-mannose--glycolipid alpha-mannosyltransferase) (Not56-like protein)	endoplasmic reticulum [GO:0005783]; endoplasmic reticulum membrane [GO:0005789]; integral component of membrane [GO:0016021]; alpha-1,3-mannosyltransferase activity [GO:0000033]; dol-P-Man:Man(5)GlcNAc(2)-PP-Dol alpha-1,3-mannosyltransferase activity [GO:0052925]; dolichol-linked oligosaccharide biosynthetic process [GO:0006488]; protein glycosylation [GO:0006486]		FALSE	TRUE	reviewed	5 out of 5	3	2	NA	1	5	9	NA	2	3	1	NA	1	7.07763	5.02283	NA	2.73973	High	High	NA	High	ENSG00000214160	ALG3	ALG3	FALSE	6 v 6
Q9Y673	Q9Y673	NA	Q9Y673	Q9HC03	Q9HC03	NA	Q9HC03	A0A7P0T901; A0A7P0TB27; Q9HC03; Q9Y673	A0A7P0T901; A0A7P0T9B8; A0A7P0TAL2; A0A7P0TB27; Q9HC03; Q9Y673	NA	A0A7P0T901; A0A7P0T9B8; A0A7P0TAL2; Q9HC03; Q9Y673	Q9Y673	NA	Q9Y673	Q9Y673	Q9Y673	ALG5	Dolichyl-phosphate beta-glucosyltransferase (DolP-glucosyltransferase) (EC 2.4.1.117) (Asparagine-linked glycosylation protein 5 homolog)	endoplasmic reticulum membrane [GO:0005789]; integral component of membrane [GO:0016021]; membrane [GO:0016020]; dolichyl-phosphate beta-glucosyltransferase activity [GO:0004581]; oligosaccharyl transferase activity [GO:0004576]; determination of left/right symmetry [GO:0007368]; protein glycosylation [GO:0006486]; protein N-linked glycosylation [GO:0006487]; protein N-linked glycosylation via as…		FALSE	TRUE	reviewed	4 out of 5	10	13	NA	6	15	45	NA	9	10	13	NA	6	29.321	34.2593	NA	21.9136	High	High	NA	High	ENSG00000120697	ALG5	ALG5	FALSE	6 v 6
Q9Y672	Q9Y672	NA	Q9Y672	Q9Y672	Q9Y672	NA	Q9Y672	Q9Y672	Q9Y672	NA	Q9Y672	Q9Y672	NA	Q9Y672	Q9Y672	Q9Y672	ALG6	Dolichyl pyrophosphate Man9GlcNAc2 alpha-1,3-glucosyltransferase (EC 2.4.1.267) (Asparagine-linked glycosylation protein 6 homolog) (Dol-P-Glc:Man(9)GlcNAc(2)-PP-Dol alpha-1,3-glucosyltransferase) (Dolichyl-P-Glc:Man9GlcNAc2-PP-dolichyl glucosyltransferase)	endoplasmic reticulum membrane [GO:0005789]; integral component of membrane [GO:0016021]; membrane [GO:0016020]; dolichyl pyrophosphate Man9GlcNAc2 alpha-1,3-glucosyltransferase activity [GO:0042281]; dolichyl-phosphate-glucose-glycolipid alpha-glucosyltransferase activity [GO:0004583]; glucosyltransferase activity [GO:0046527]; dolichol-linked oligosaccharide biosynthetic process [GO:0006488]; o…		FALSE	TRUE	reviewed	5 out of 5	4	5	NA	3	6	19	NA	3	4	5	NA	3	6.90335	9.66469	NA	4.93097	High	High	NA	High	ENSG00000088035	ALG6	ALG6	FALSE	6 v 6
A0A024R5K5	A0A024R5K5	NA	NA	A0A7P0T919	A0A7P0T919	NA	NA	A0A7P0T810; A0A7P0T837; A0A7P0T845; A0A7P0T8Q8; A0A7P0T919; A0A7P0T9A3; A0A7P0TAA1; A0A7P0TAA8; A0A7P0TAL7; A0A7P0Z449; A0A804G6E3; B3KQL8; E9PKA5; E9PR58; H0YCV0; H0YDD3; H0YDV4; Q9BVK2	A0A7P0T810; A0A7P0T837; A0A7P0T845; A0A7P0T8Q8; A0A7P0T919; A0A7P0T9A3; A0A7P0TAA1; A0A7P0TAA8; A0A7P0TAL7; A0A7P0Z449; A0A804G6E3; B3KQL8; E9PKA5; E9PR58; H0YCV0; H0YDD3; H0YDV4; Q9BVK2	NA	NA	NA	NA	Q9BVK2	Q9BVK2	Q9BVK2	ALG8	Probable dolichyl pyrophosphate Glc1Man9GlcNAc2 alpha-1,3-glucosyltransferase (EC 2.4.1.265) (Asparagine-linked glycosylation protein 8 homolog) (Dol-P-Glc:Glc(1)Man(9)GlcNAc(2)-PP-dolichyl alpha-1,3-glucosyltransferase) (Dolichyl-P-Glc:Glc1Man9GlcNAc2-PP-dolichyl glucosyltransferase)	endoplasmic reticulum membrane [GO:0005789]; integral component of membrane [GO:0016021]; alpha-1,3-mannosyltransferase activity [GO:0000033]; dolichyl pyrophosphate Glc1Man9GlcNAc2 alpha-1,3-glucosyltransferase activity [GO:0042283]; dolichyl-phosphate-glucose-glycolipid alpha-glucosyltransferase activity [GO:0004583]; dolichol-linked oligosaccharide biosynthetic process [GO:0006488]; oligosacch…		FALSE	TRUE	reviewed	5 out of 5	4	3	NA	NA	8	7	NA	NA	4	3	NA	NA	7.03422	5.89354	NA	NA	High	High	NA	NA	ENSG00000159063	ALG8	ALG8	FALSE	6 v 6
Q9H6U8	Q9H6U8	NA	Q9H6U8	A0A087WZ62	A0A087WZ62	NA	A0A087WZ62	A0A087WTZ3; A0A087WVC0; A0A087WZ62; A0A087WZY8; B4DYW0; Q9H6U8	A0A087WZ62; B4DYW0; Q9H6U8	NA	A0A087WZ62; B4DYW0; Q9H6U8	Q9H6U8	NA	Q9H6U8	Q9H6U8	Q9H6U8	ALG9	Alpha-1,2-mannosyltransferase ALG9 (EC 2.4.1.259) (EC 2.4.1.261) (Asparagine-linked glycosylation protein 9 homolog) (Disrupted in bipolar disorder protein 1) (Dol-P-Man:Man(6)GlcNAc(2)-PP-Dol alpha-1,2-mannosyltransferase) (Dol-P-Man:Man(8)GlcNAc(2)-PP-Dol alpha-1,2-mannosyltransferase)	endoplasmic reticulum membrane [GO:0005789]; integral component of membrane [GO:0016021]; membrane [GO:0016020]; alpha-1,2-mannosyltransferase activity [GO:0000026]; dol-P-Man:Man(6)GlcNAc(2)-PP-Dol alpha-1,2-mannosyltransferase activity [GO:0052926]; dol-P-Man:Man(8)GlcNAc(2)-PP-Dol alpha-1,2-mannosyltransferase activity [GO:0052918]; mannosyltransferase activity [GO:0000030]; dolichol-linked ol…		FALSE	TRUE	reviewed	5 out of 5	2	9	NA	5	4	44	NA	9	2	9	NA	5	3.60065	18.0033	NA	10.802	High	High	NA	High	ENSG00000086848	ALG9	ALG9	FALSE	6 v 6
NA	Q13686	NA	Q13686	NA	Q13686	NA	Q13686	NA	Q13686; Q5XKL0	NA	Q13686; Q5XKL0	Q13686	NA	Q13686	NA	Q13686	ALKBH1	Nucleic acid dioxygenase ALKBH1 (EC 1.14.11.-) (Alkylated DNA repair protein alkB homolog 1) (Alpha-ketoglutarate-dependent dioxygenase ABH1) (DNA 6mA demethylase) (DNA N6-methyl adenine demethylase ALKBH1) (EC 1.14.11.51) (DNA lyase ABH1) (EC 4.2.99.18) (DNA oxidative demethylase ALKBH1) (EC 1.14.11.33) (mRNA N(3)-methylcytidine demethylase) (EC 1.14.11.-)	cytoplasm [GO:0005737]; endoplasmic reticulum [GO:0005783]; euchromatin [GO:0000791]; mitochondrion [GO:0005739]; nucleoplasm [GO:0005654]; nucleus [GO:0005634]; 2-oxoglutarate-dependent dioxygenase activity [GO:0016706]; chemoattractant activity [GO:0042056]; class I DNA-(apurinic or apyrimidinic site) endonuclease activity [GO:0140078]; ferrous iron binding [GO:0008198]; methylcytosine dioxygen…		FALSE	TRUE	reviewed	5 out of 5	NA	5	NA	6	NA	12	NA	7	NA	5	NA	6	NA	20.3085	NA	19.2802	NA	High	NA	High	ENSG00000100601	ALKBH1	ALKBH1	FALSE	NA
NA	Q6NS38	NA	Q6NS38	NA	Q6NS38	NA	Q6NS38	NA	F5GZZ0; F5H5X2; Q6NS38; S4R3T5	NA	F5GZZ0; F5H5X2; Q6NS38	Q6NS38	NA	Q6NS38	NA	Q6NS38	ALKBH2	DNA oxidative demethylase ALKBH2 (EC 1.14.11.33) (Alkylated DNA repair protein alkB homolog 2) (Alpha-ketoglutarate-dependent dioxygenase alkB homolog 2) (Oxy DC1)	nucleoplasm [GO:0005654]; cytosine C-5 DNA demethylase activity [GO:0051747]; DNA-N1-methyladenine dioxygenase activity [GO:0043734]; ferrous iron binding [GO:0008198]; oxidative DNA demethylase activity [GO:0035516]; DNA dealkylation involved in DNA repair [GO:0006307]; DNA demethylation [GO:0080111]; oxidative demethylation [GO:0070989]; oxidative DNA demethylation [GO:0035511]		FALSE	TRUE	reviewed	5 out of 5	NA	1	NA	4	NA	1	NA	4	NA	1	NA	4	NA	8.81226	NA	17.2414	NA	Medium	NA	High	ENSG00000189046	ALKBH2	ALKBH2	FALSE	NA
NA	NA	NA	Q96Q83	NA	NA	NA	Q96Q83	NA	NA	NA	E9PSA5; Q96Q83	Q96Q83	NA	NA	NA	Q96Q83	ALKBH3	Alpha-ketoglutarate-dependent dioxygenase alkB homolog 3 (EC 1.14.11.54) (Alkylated DNA repair protein alkB homolog 3) (hABH3) (DEPC-1) (Prostate cancer antigen 1)	cytosol [GO:0005829]; mitochondrion [GO:0005739]; nucleoplasm [GO:0005654]; nucleus [GO:0005634]; DNA-N1-methyladenine dioxygenase activity [GO:0043734]; ferrous iron binding [GO:0008198]; L-ascorbic acid binding [GO:0031418]; mRNA N1-methyladenosine dioxygenase activity [GO:1990930]; cell population proliferation [GO:0008283]; DNA dealkylation involved in DNA repair [GO:0006307]; DNA repair [GO:…		FALSE	TRUE	reviewed	5 out of 5	NA	NA	NA	2	NA	NA	NA	2	NA	NA	NA	2	NA	NA	NA	9.09091	NA	NA	NA	High	ENSG00000166199	ALKBH3	ALKBH3	FALSE	NA
NA	NA	NA	Q9NXW9	NA	NA	NA	Q9NXW9	NA	NA	NA	Q9NXW9	Q9NXW9	NA	NA	NA	Q9NXW9	ALKBH4	Alpha-ketoglutarate-dependent dioxygenase alkB homolog 4 (Alkylated DNA repair protein alkB homolog 4) (DNA N6-methyl adenine demethylase ALKBH4) (EC 1.14.11.51) (Lysine-specific demethylase ALKBH4) (EC 1.14.11.-)	contractile ring [GO:0070938]; cytoplasm [GO:0005737]; midbody [GO:0030496]; nucleolus [GO:0005730]; 2-oxoglutarate-dependent dioxygenase activity [GO:0016706]; actin binding [GO:0003779]; demethylase activity [GO:0032451]; metal ion binding [GO:0046872]; oxidative DNA demethylase activity [GO:0035516]; oxidoreductase activity [GO:0016491]; actomyosin structure organization [GO:0031032]; chromati…		FALSE	TRUE	reviewed	5 out of 5	NA	NA	NA	5	NA	NA	NA	5	NA	NA	NA	5	NA	NA	NA	23.1788	NA	NA	NA	High	ENSG00000160993	ALKBH4	ALKBH4	FALSE	NA
Q6P6C2	Q6P6C2	NA	Q6P6C2	Q6P6C2	Q6P6C2	NA	Q6P6C2	Q6P6C2	K7ER58; Q6P6C2	NA	Q6P6C2	Q6P6C2	NA	Q6P6C2	Q6P6C2	Q6P6C2	ALKBH5	RNA demethylase ALKBH5 (EC 1.14.11.53) (Alkylated DNA repair protein alkB homolog 5) (Alpha-ketoglutarate-dependent dioxygenase alkB homolog 5)	cytosol [GO:0005829]; Golgi apparatus [GO:0005794]; nuclear speck [GO:0016607]; nucleoplasm [GO:0005654]; nucleus [GO:0005634]; 2-oxoglutarate-dependent dioxygenase activity [GO:0016706]; metal ion binding [GO:0046872]; mRNA N6-methyladenosine dioxygenase activity [GO:1990931]; oxidative RNA demethylase activity [GO:0035515]; RNA binding [GO:0003723]; cell differentiation [GO:0030154]; mRNA expor…		FALSE	TRUE	reviewed	5 out of 5	2	1	NA	4	2	2	NA	4	2	1	NA	4	4.82234	4.56853	NA	10.9137	High	High	NA	High	ENSG00000091542	ALKBH5	ALKBH5	FALSE	3 v 3
NA	Q9BT30	NA	Q9BT30	NA	Q9BT30	NA	Q9BT30	NA	Q9BT30	NA	Q9BT30	Q9BT30	NA	Q9BT30	NA	Q9BT30	ALKBH7	Alpha-ketoglutarate-dependent dioxygenase alkB homolog 7, mitochondrial (EC 1.14.11.-) (Alkylated DNA repair protein alkB homolog 7) (Spermatogenesis cell proliferation-related protein) (Spermatogenesis-associated protein 11)	mitochondrial matrix [GO:0005759]; mitochondrion [GO:0005739]; dioxygenase activity [GO:0051213]; metal ion binding [GO:0046872]; cellular response to DNA damage stimulus [GO:0006974]; fatty acid metabolic process [GO:0006631]; regulation of lipid storage [GO:0010883]; regulation of mitochondrial membrane permeability involved in programmed necrotic cell death [GO:1902445]		FALSE	TRUE	reviewed	5 out of 5	NA	3	NA	4	NA	8	NA	4	NA	3	NA	4	NA	22.1719	NA	27.6018	NA	High	NA	High	ENSG00000125652	ALKBH7	ALKBH7	FALSE	NA
NA	NA	NA	Q96BT7	NA	NA	NA	Q96BT7	NA	NA	NA	B4DQH3; Q96BT7	Q96BT7	NA	NA	NA	Q96BT7	ALKBH8	Alkylated DNA repair protein alkB homolog 8 (Probable alpha-ketoglutarate-dependent dioxygenase ABH8) (S-adenosyl-L-methionine-dependent tRNA methyltransferase ABH8) (tRNA (carboxymethyluridine(34)-5-O)-methyltransferase ABH8) (EC 2.1.1.229)	cytoplasm [GO:0005737]; cytosol [GO:0005829]; nuclear body [GO:0016604]; nucleoplasm [GO:0005654]; nucleus [GO:0005634]; 2-oxoglutarate-dependent dioxygenase activity [GO:0016706]; iron ion binding [GO:0005506]; tRNA (carboxymethyluridine(34)-5-O)-methyltransferase activity [GO:0106335]; tRNA (uracil) methyltransferase activity [GO:0016300]; tRNA binding [GO:0000049]; zinc ion binding [GO:0008270…		FALSE	TRUE	reviewed	5 out of 5	NA	NA	NA	5	NA	NA	NA	6	NA	NA	NA	4	NA	NA	NA	8.88554	NA	NA	NA	High	ENSG00000137760	ALKBH8	ALKBH8	FALSE	NA
NA	Q8TCU4	NA	Q8TCU4	NA	Q8TCU4	NA	Q8TCU4	NA	A0A087WTU9; A0A087WV20; A0A804HJA5; A0A804HJW3; A0A804HKC0; A0A804HL70; D6W5H5; Q8TCU4	NA	A0A087WTU9; A0A804HIB7; A0A804HJA5; A0A804HJW3; A0A804HKC0; A0A804HL70; D6W5H5; Q8TCU4	Q8TCU4	NA	Q8TCU4	NA	Q8TCU4	ALMS1	Alstrom syndrome protein 1	centrosome [GO:0005813]; cilium [GO:0005929]; cytosol [GO:0005829]; spindle pole [GO:0000922]; microtubule binding [GO:0008017]; endosomal transport [GO:0016197]; positive regulation of cold-induced thermogenesis [GO:0120162]; regulation of centriole replication [GO:0046599]; regulation of stress fiber assembly [GO:0051492]		FALSE	TRUE	reviewed	5 out of 5	NA	3	NA	9	NA	3	NA	9	NA	3	NA	7	NA	0.743762	NA	2.30326	NA	High	NA	High	ENSG00000116127	ALMS1	ALMS1	FALSE	NA
NA	NA	NA	Q86TB3	NA	NA	NA	Q86TB3	NA	NA	NA	Q86TB3	Q86TB3	NA	NA	NA	Q86TB3	ALPK2	Alpha-protein kinase 2 (EC 2.7.11.1) (Heart alpha-protein kinase)	basolateral plasma membrane [GO:0016323]; ATP binding [GO:0005524]; protein serine kinase activity [GO:0106310]; protein serine/threonine kinase activity [GO:0004674]; protein serine/threonine/tyrosine kinase activity [GO:0004712]; cardiac muscle cell development [GO:0055013]; epicardium morphogenesis [GO:1905223]; establishment of cell polarity [GO:0030010]; heart morphogenesis [GO:0003007]; neg…		FALSE	TRUE	reviewed	5 out of 5	NA	NA	NA	6	NA	NA	NA	6	NA	NA	NA	6	NA	NA	NA	3.31797	NA	NA	NA	High	ENSG00000198796	ALPK2	ALPK2	FALSE	NA
Q96Q42	Q96Q42	NA	Q96Q42	A0A7P0Z4F3	A0A7P0Z4F3	NA	A0A7P0Z4F3	A0A0S2Z5I4; A0A0S2Z5Q7; A0A2X0SFA0; A0A7P0T813; A0A7P0T8F3; A0A7P0T8P3; A0A7P0T8R1; A0A7P0T8T2; A0A7P0T8W6; A0A7P0T951; A0A7P0T958; A0A7P0T976; A0A7P0T980; A0A7P0T9K3; A0A7P0T9P3; A0A7P0T9R1; A0A7P0T9U5; A0A7P0T9V4; A0A7P0TAH8; A0A7P0TAM1; A0A7P0TBB0; A0A7P0Z499; A0A7P0Z4F3; A0A7P0Z4I4; A0A7P0Z4J9; A0A7P0Z4M6; A8K4R4; J3KQ33; J3KQ43; Q6IQ41; Q96Q42	A0A0S2Z5I4; A0A0S2Z5Q7; A0A2X0SFA0; A0A7P0T813; A0A7P0T8F3; A0A7P0T8P3; A0A7P0T8R1; A0A7P0T8T2; A0A7P0T8W6; A0A7P0T951; A0A7P0T958; A0A7P0T976; A0A7P0T980; A0A7P0T9K3; A0A7P0T9P3; A0A7P0T9R1; A0A7P0T9U5; A0A7P0T9V4; A0A7P0TAH8; A0A7P0TAM1; A0A7P0TBB0; A0A7P0Z499; A0A7P0Z4F3; A0A7P0Z4I4; A0A7P0Z4J9; A0A7P0Z4M6; A8K4R4; J3KQ33; J3KQ43; Q6IQ41; Q96Q42	NA	A0A2X0SFA0; A0A7P0T8F3; A0A7P0T980; A0A7P0T9R1; A0A7P0T9U5; A0A7P0T9V4; A0A7P0Z4F3; A0A7P0Z4J9; A0A7P0Z4M6; Q96Q42	Q96Q42	NA	Q96Q42	Q96Q42	Q96Q42	ALS2	Alsin (Amyotrophic lateral sclerosis 2 chromosomal region candidate gene 6 protein) (Amyotrophic lateral sclerosis 2 protein)	centrosome [GO:0005813]; cytosol [GO:0005829]; dendrite [GO:0030425]; dendritic spine [GO:0043197]; early endosome [GO:0005769]; growth cone [GO:0030426]; lamellipodium [GO:0030027]; membrane [GO:0016020]; neuronal cell body [GO:0043025]; nucleus [GO:0005634]; postsynaptic density [GO:0014069]; protein-containing complex [GO:0032991]; ruffle [GO:0001726]; vesicle [GO:0031982]; GTPase activator ac…		FALSE	TRUE	reviewed	5 out of 5	1	1	NA	9	1	3	NA	10	1	1	NA	9	0.54315	0.54315	NA	7.18165	High	Medium	NA	High	ENSG00000003393	ALS2	ALS2	FALSE	3 v 3
Q86V81	Q86V81	Q86V81	Q86V81	E9PB61	E9PB61	E9PB61	E9PB61	E9PB61; Q86V81	E9PB61; Q86V81	E9PB61; Q3T0I4; Q86V81	E9PB61; Q86V81	Q86V81	Q86V81	Q86V81	Q86V81	Q86V81	ALYREF	THO complex subunit 4 (Tho4) (Ally of AML-1 and LEF-1) (Aly/REF export factor) (Transcriptional coactivator Aly/REF) (bZIP-enhancing factor BEF)	catalytic step 2 spliceosome [GO:0071013]; cytoplasm [GO:0005737]; cytosol [GO:0005829]; extracellular exosome [GO:0070062]; membrane [GO:0016020]; nuclear speck [GO:0016607]; nucleoplasm [GO:0005654]; nucleus [GO:0005634]; transcription export complex [GO:0000346]; C5-methylcytidine-containing RNA binding [GO:0062153]; mRNA binding [GO:0003729]; RNA binding [GO:0003723]; mRNA export from nucleus…	AllPrimariesMatch_	FALSE	TRUE	reviewed	5 out of 5	3	8	4	7	3	68	6	10	3	8	4	7	15.9533	35.0195	17.5097	29.572	High	High	High	High	NA	NA	NA	NA	3 v 3
NA	Q9UHK6	NA	Q9UHK6	NA	Q53GV0	NA	Q53GV0	NA	D6RB81; Q53GV0; Q9UHK6	NA	D6RB81; Q53GV0; Q9UHK6	Q9UHK6	NA	Q9UHK6	NA	Q9UHK6	AMACR	Alpha-methylacyl-CoA racemase (EC 5.1.99.4) (2-methylacyl-CoA racemase)	cytoplasm [GO:0005737]; cytosol [GO:0005829]; intracellular membrane-bounded organelle [GO:0043231]; mitochondrion [GO:0005739]; peroxisomal matrix [GO:0005782]; peroxisome [GO:0005777]; plasma membrane [GO:0005886]; alpha-methylacyl-CoA racemase activity [GO:0008111]; signaling receptor binding [GO:0005102]; bile acid biosynthetic process [GO:0006699]; bile acid metabolic process [GO:0008206]; f…		FALSE	TRUE	reviewed	5 out of 5	NA	2	NA	1	NA	6	NA	1	NA	2	NA	1	NA	5.75916	NA	2.6178	NA	High	NA	High	NA	NA	NA	NA	NA
P00978	NA	NA	P00978	P00978	NA	NA	P00978	P00978	NA	NA	P00978	P00978	NA	NA	P00978	P00978	AMBP	Protein AMBP [Cleaved into: Alpha-1-microglobulin (EC 1.6.2.-); Inter-alpha-trypsin inhibitor light chain (ITI-LC) (BI-14) (Bikunin) (Cumulus extracellular matrix-stabilizing factor) (ESF) (HI-30); Trypstatin]	cell surface [GO:0009986]; extracellular region [GO:0005576]; extracellular space [GO:0005615]; extrinsic component of mitochondrial inner membrane [GO:0031314]; plasma membrane [GO:0005886]; antioxidant activity [GO:0016209]; chondroitin sulfate binding [GO:0035374]; collagen fibril binding [GO:0098633]; heme binding [GO:0020037]; IgA binding [GO:0019862]; oxidoreductase activity, acting on NAD(…		TRUE	FALSE	reviewed	5 out of 5	6	NA	NA	5	10	NA	NA	6	6	NA	NA	5	19.6023	NA	NA	15.0568	High	NA	NA	High	NA	NA	NA	NA	6 v 6
NA	NA	P02760	NA	NA	NA	P02760	NA	NA	NA	B7Z8R6; P02760	NA	NA	P02760	NA	NA	P02760	AMBP	Protein AMBP (Protein HC) [Cleaved into: Alpha-1-microglobulin (EC 1.6.2.-) (Alpha-1 microglycoprotein) (Complex-forming glycoprotein heterogeneous in charge); Inter-alpha-trypsin inhibitor light chain (ITI-LC) (Bikunin) (EDC1) (HI-30) (Uronic-acid-rich protein); Trypstatin]	blood microparticle [GO:0072562]; cell surface [GO:0009986]; collagen-containing extracellular matrix [GO:0062023]; extracellular exosome [GO:0070062]; extracellular region [GO:0005576]; extracellular space [GO:0005615]; extrinsic component of mitochondrial inner membrane [GO:0031314]; intracellular membrane-bounded organelle [GO:0043231]; plasma membrane [GO:0005886]; antioxidant activity [GO:00…		FALSE	TRUE	reviewed	5 out of 5	NA	NA	6	NA	NA	NA	6	NA	NA	NA	6	NA	NA	NA	18.1818	NA	NA	NA	High	NA	ENSG00000106927	AMBP	AMBP	FALSE	NA
Q9C0C7	NA	NA	Q9C0C7	B4DZ97	NA	NA	B4DZ97	A0A075B6T1; B4DZ97; Q9C0C7	NA	NA	A0A075B6T1; B4DZ97; Q9C0C7	Q9C0C7	NA	NA	Q9C0C7	Q9C0C7	AMBRA1	Activating molecule in BECN1-regulated autophagy protein 1 (DDB1- and CUL4-associated factor 3)	autophagosome [GO:0005776]; axoneme [GO:0005930]; Cul4-RING E3 ubiquitin ligase complex [GO:0080008]; cytoplasm [GO:0005737]; cytoplasmic vesicle [GO:0031410]; cytoskeleton [GO:0005856]; cytosol [GO:0005829]; endoplasmic reticulum [GO:0005783]; focal adhesion [GO:0005925]; intracellular membrane-bounded organelle [GO:0043231]; mitochondrial outer membrane [GO:0005741]; mitochondrion [GO:0005739];…		FALSE	TRUE	reviewed	5 out of 5	5	NA	NA	3	7	NA	NA	3	5	NA	NA	3	5.62404	NA	NA	2.46533	High	NA	NA	High	NA	NA	NA	NA	6 v 6
NA	NA	NA	P17707	NA	NA	NA	A0A5F9ZHD5	NA	NA	NA	A0A5F9ZHD5; P17707; Q6N0B2	P17707	NA	NA	NA	P17707	AMD1	S-adenosylmethionine decarboxylase proenzyme (AdoMetDC) (SAMDC) (EC 4.1.1.50) [Cleaved into: S-adenosylmethionine decarboxylase alpha chain; S-adenosylmethionine decarboxylase beta chain]	cytosol [GO:0005829]; adenosylmethionine decarboxylase activity [GO:0004014]; identical protein binding [GO:0042802]; putrescine binding [GO:0019810]; polyamine metabolic process [GO:0006595]; S-adenosylmethioninamine biosynthetic process [GO:0006557]; S-adenosylmethionine metabolic process [GO:0046500]; spermidine biosynthetic process [GO:0008295]; spermine biosynthetic process [GO:0006597]		FALSE	TRUE	reviewed	5 out of 5	NA	NA	NA	7	NA	NA	NA	8	NA	NA	NA	7	NA	NA	NA	18.2635	NA	NA	NA	High	ENSG00000123505	AMD1	AMD1	FALSE	NA
NA	NA	NA	Q9Y303	NA	NA	NA	Q9Y303	NA	NA	NA	Q9Y303	Q9Y303	NA	NA	NA	Q9Y303	AMDHD2	N-acetylglucosamine-6-phosphate deacetylase (GlcNAc 6-P deacetylase) (EC 3.5.1.25) (Amidohydrolase domain-containing protein 2)	cytosol [GO:0005829]; nucleus [GO:0005634]; metal ion binding [GO:0046872]; N-acetylgalactosamine-6-phosphate deacetylase activity [GO:0047419]; N-acetylglucosamine-6-phosphate deacetylase activity [GO:0008448]; carbohydrate metabolic process [GO:0005975]; N-acetylglucosamine catabolic process [GO:0006046]; N-acetylneuraminate catabolic process [GO:0019262]; UDP-N-acetylglucosamine biosynthetic p…		FALSE	TRUE	reviewed	5 out of 5	NA	NA	NA	5	NA	NA	NA	6	NA	NA	NA	5	NA	NA	NA	16.3814	NA	NA	NA	High	ENSG00000162066	AMDHD2	AMDHD2	FALSE	NA
Q5JTC6	Q5JTC6	NA	Q5JTC6	Q5JTC6	Q5JTC6	NA	Q5JTC6	Q5JTC6	Q5JTC6	NA	Q5JTC6	Q5JTC6	NA	Q5JTC6	Q5JTC6	Q5JTC6	AMER1	APC membrane recruitment protein 1 (Amer1) (Protein FAM123B) (Wilms tumor gene on the X chromosome protein)	cytosol [GO:0005829]; intracellular membrane-bounded organelle [GO:0043231]; nuclear body [GO:0016604]; plasma membrane [GO:0005886]; beta-catenin binding [GO:0008013]; beta-catenin destruction complex binding [GO:1904713]; phosphatidylinositol-4,5-bisphosphate binding [GO:0005546]; adipose tissue development [GO:0060612]; bone development [GO:0060348]; mesenchymal cell differentiation involved i…		FALSE	TRUE	reviewed	5 out of 5	3	3	NA	2	4	6	NA	2	3	3	NA	2	2.55507	2.99559	NA	1.76211	High	High	NA	High	ENSG00000184675	AMER1	AMER1	FALSE	6 v 6
Q8N944	NA	NA	NA	Q8N944	NA	NA	NA	Q8N944	NA	NA	NA	NA	NA	NA	Q8N944	Q8N944	AMER3	APC membrane recruitment protein 3 (Amer3) (Protein FAM123C)	plasma membrane [GO:0005886]; beta-catenin binding [GO:0008013]; phosphatidylinositol-4,5-bisphosphate binding [GO:0005546]; regulation of canonical Wnt signaling pathway [GO:0060828]; Wnt signaling pathway [GO:0016055]		FALSE	TRUE	reviewed	3 out of 5	1	NA	NA	NA	3	NA	NA	NA	1	NA	NA	NA	1.74216	NA	NA	NA	Medium	NA	NA	NA	ENSG00000178171	AMER3	AMER3	TRUE	6 v 6
Q9UKV5	Q9UKV5	NA	Q9UKV5	Q9UKV5	Q9UKV5	NA	Q9UKV5	Q9UKV5	Q9UKV5	NA	A0A024R6R5; Q1RN03; Q9UKV5	Q9UKV5	NA	Q9UKV5	Q9UKV5	Q9UKV5	AMFR	E3 ubiquitin-protein ligase AMFR (EC 2.3.2.36) (Autocrine motility factor receptor) (AMF receptor) (RING finger protein 45) (gp78)	cytosol [GO:0005829]; dendrite [GO:0030425]; Derlin-1 retrotranslocation complex [GO:0036513]; endoplasmic reticulum [GO:0005783]; endoplasmic reticulum membrane [GO:0005789]; endoplasmic reticulum quality control compartment [GO:0044322]; Golgi apparatus [GO:0005794]; growth cone [GO:0030426]; integral component of endoplasmic reticulum membrane [GO:0030176]; integral component of membrane [GO:0…		FALSE	TRUE	reviewed	5 out of 5	3	7	NA	6	6	35	NA	9	3	7	NA	6	7.77605	20.2177	NA	16.1742	High	High	NA	High	ENSG00000159461	AMFR	AMFR	FALSE	6 v 6
Q86WK6	Q86WK6	NA	NA	Q86WK6	Q86WK6	NA	NA	Q86WK6	Q86WK6	NA	NA	NA	NA	Q86WK6	Q86WK6	Q86WK6	AMIGO1	Amphoterin-induced protein 1 (AMIGO-1) (Alivin-2)	dendrite [GO:0030425]; integral component of membrane [GO:0016021]; neuronal cell body membrane [GO:0032809]; pericellular basket [GO:1990030]; perikaryon [GO:0043204]; voltage-gated potassium channel complex [GO:0008076]; potassium channel regulator activity [GO:0015459]; axonal fasciculation [GO:0007413]; axonogenesis [GO:0007409]; brain development [GO:0007420]; cellular response to L-glutamat…		FALSE	TRUE	reviewed	5 out of 5	1	1	NA	NA	1	5	NA	NA	1	1	NA	NA	4.0568	1.41988	NA	NA	High	Medium	NA	NA	ENSG00000181754	AMIGO1	AMIGO1	FALSE	3 v 3
Q86SJ2	Q86SJ2	Q86SJ2	Q86SJ2	Q86SJ2	B3KRK1	B3KRK1	B3KRK1	Q86SJ2	B3KRK1; Q86SJ2	B3KRK1; Q86SJ2	B3KRK1; B3KS95; Q86SJ2	Q86SJ2	Q86SJ2	Q86SJ2	Q86SJ2	Q86SJ2	AMIGO2	Amphoterin-induced protein 2 (AMIGO-2) (Alivin-1) (Differentially expressed in gastric adenocarcinomas) (DEGA)	integral component of membrane [GO:0016021]; nucleus [GO:0005634]; plasma membrane [GO:0005886]; brain development [GO:0007420]; heterophilic cell-cell adhesion via plasma membrane cell adhesion molecules [GO:0007157]; homophilic cell adhesion via plasma membrane adhesion molecules [GO:0007156]; negative regulation of apoptotic process [GO:0043066]; negative regulation of programmed cell death [G…	AllPrimariesMatch_	FALSE	TRUE	reviewed	5 out of 5	20	2	1	3	37	8	1	3	19	1	1	3	37.3563	4.02299	1.53257	5.74713	High	High	Medium	High	ENSG00000139211	AMIGO2	AMIGO2	FALSE	6 v 6
NA	NA	NA	Q9Y4X0	NA	NA	NA	B2RBC1	NA	NA	NA	B2RBC1; B3KMF2; Q9Y4X0	Q9Y4X0	NA	NA	NA	Q9Y4X0	AMMECR1	AMME syndrome candidate gene 1 protein	mitochondrion [GO:0005739]; nucleoplasm [GO:0005654]; nucleus [GO:0005634]		FALSE	TRUE	reviewed	5 out of 5	NA	NA	NA	3	NA	NA	NA	4	NA	NA	NA	3	NA	NA	NA	10.2102	NA	NA	NA	High	ENSG00000101935	AMMECR1	AMMECR1	FALSE	NA
Q6DCA0	NA	NA	NA	A0A7P0Z454	NA	NA	NA	A0A7P0T8F5; A0A7P0TAX1; A0A7P0Z454; Q6DCA0	NA	NA	NA	NA	NA	NA	Q6DCA0	Q6DCA0	AMMECR1L	AMMECR1-like protein	nucleus [GO:0005634]		FALSE	TRUE	reviewed	2 out of 5	2	NA	NA	NA	3	NA	NA	NA	2	NA	NA	NA	6.45161	NA	NA	NA	High	NA	NA	NA	ENSG00000144233	AMMECR1L	AMMECR1L	FALSE	3 v 3
Q4VCS5	Q4VCS5	NA	NA	Q4VCS5	Q4VCS5	NA	NA	A2BDD9; A6NP16; E7ERM3; Q4VCS5	A2BDD9; A6NP16; E7ERM3; Q4VCS5	NA	NA	NA	NA	Q4VCS5	Q4VCS5	Q4VCS5	AMOT	Angiomotin	actin filament [GO:0005884]; bicellular tight junction [GO:0005923]; cell junction [GO:0030054]; cell surface [GO:0009986]; cytoplasm [GO:0005737]; cytoplasmic vesicle [GO:0031410]; cytosol [GO:0005829]; endocytic vesicle [GO:0030139]; external side of plasma membrane [GO:0009897]; integral component of membrane [GO:0016021]; lamellipodium [GO:0030027]; nucleoplasm [GO:0005654]; plasma membrane […		FALSE	TRUE	reviewed	5 out of 5	2	3	NA	NA	2	10	NA	NA	1	2	NA	NA	1.29151	2.30627	NA	NA	Medium	High	NA	NA	ENSG00000126016	AMOT	AMOT	FALSE	3 v 3
NA	NA	NA	Q9Y2J4	NA	NA	NA	Q9Y2J4	NA	NA	NA	Q9Y2J4	Q9Y2J4	NA	NA	NA	Q9Y2J4	AMOTL2	Angiomotin-like protein 2 (Leman coiled-coil protein) (LCCP)	bicellular tight junction [GO:0005923]; cytoplasmic vesicle [GO:0031410]; cytosol [GO:0005829]; plasma membrane [GO:0005886]; recycling endosome [GO:0055037]; actin cytoskeleton organization [GO:0030036]; angiogenesis [GO:0001525]; establishment of cell polarity involved in ameboidal cell migration [GO:0003365]; hippo signaling [GO:0035329]; regulation of cell migration [GO:0030334]; Wnt signalin…		FALSE	TRUE	reviewed	5 out of 5	NA	NA	NA	15	NA	NA	NA	15	NA	NA	NA	13	NA	NA	NA	21.181	NA	NA	NA	High	ENSG00000114019	AMOTL2	AMOTL2	FALSE	NA
Q01433	Q01433	Q01433	Q01433	B2RB47	B2RB47	B2RB47	Q01433	A0A5F9UK94; B2RB47; Q01433	A0A590UJX5; A0A5F9UK94; A0A7P0T999; A0A7P0Z4H6; A0A804CCZ3; B2RB47; E9PJF6; H0Y360; Q01433	A0A5F9UK94; B2RB47; H0Y360; Q01433	A0A5F9UK94; Q01433	Q01433	Q01433	Q01433	Q01433	Q01433	AMPD2	AMP deaminase 2 (EC 3.5.4.6) (AMP deaminase isoform L)	cytosol [GO:0005829]; AMP deaminase activity [GO:0003876]; identical protein binding [GO:0042802]; metal ion binding [GO:0046872]; AMP metabolic process [GO:0046033]; cyclic purine nucleotide metabolic process [GO:0052652]; energy homeostasis [GO:0097009]; IMP biosynthetic process [GO:0006188]; IMP salvage [GO:0032264]	AllPrimariesMatch_	FALSE	TRUE	reviewed	5 out of 5	14	2	5	19	17	3	7	32	14	2	5	19	15.5859	3.41297	6.71217	22.2981	High	Medium	High	High	NA	NA	NA	NA	6 v 6
P49418	NA	NA	P49418	A8K5Y2	NA	NA	P49418	A8K5Y2; P49418; Q8NFL3; Q9UQI2	NA	NA	P49418	P49418	NA	NA	P49418	P49418	AMPH	Amphiphysin	actin cytoskeleton [GO:0015629]; cytosol [GO:0005829]; leading edge membrane [GO:0031256]; plasma membrane [GO:0005886]; synaptic vesicle [GO:0008021]; synaptic vesicle membrane [GO:0030672]; phospholipid binding [GO:0005543]; chemical synaptic transmission [GO:0007268]; endocytosis [GO:0006897]; synaptic vesicle endocytosis [GO:0048488]		FALSE	TRUE	reviewed	5 out of 5	1	NA	NA	16	1	NA	NA	20	1	NA	NA	12	1.00719	NA	NA	25.8993	Medium	NA	NA	High	ENSG00000078053	AMPH	AMPH	FALSE	3 v 3
NA	NA	NA	Q8NFL6	NA	NA	NA	Q8NFL6	NA	NA	NA	Q8NFL6; Q8NFL7	Q8NFL6	NA	NA	NA	Q8NFL6	AMPH	Amphiphysin I variant CT4 (Fragment)			FALSE	TRUE	unreviewed	1 out of 5	NA	NA	NA	5	NA	NA	NA	6	NA	NA	NA	3	NA	NA	NA	12.1622	NA	NA	NA	High	NA	NA	NA	NA	NA
NA	NA	NA	Q86W34	NA	NA	NA	A0A024R8K0	NA	NA	NA	A0A024R8K0; Q86W34	Q86W34	NA	NA	NA	Q86W34	AMZ2	Archaemetzincin-2 (EC 3.4.-.-) (Archeobacterial metalloproteinase-like protein 2)	metal ion binding [GO:0046872]; metallopeptidase activity [GO:0008237]		FALSE	TRUE	reviewed	3 out of 5	NA	NA	NA	4	NA	NA	NA	4	NA	NA	NA	3	NA	NA	NA	11.6667	NA	NA	NA	High	ENSG00000196704	AMZ2	AMZ2	FALSE	NA
Q9H1A4	Q9H1A4	NA	Q9H1A4	Q9H1A4	Q9H1A4	NA	Q9H1A4	H0Y564; Q9H1A4	Q9H1A4	NA	Q9H1A4	Q9H1A4	NA	Q9H1A4	Q9H1A4	Q9H1A4	ANAPC1	Anaphase-promoting complex subunit 1 (APC1) (Cyclosome subunit 1) (Mitotic checkpoint regulator) (Testis-specific gene 24 protein)	anaphase-promoting complex [GO:0005680]; cytosol [GO:0005829]; nucleoplasm [GO:0005654]; molecular adaptor activity [GO:0060090]; anaphase-promoting complex-dependent catabolic process [GO:0031145]; cell division [GO:0051301]; metaphase/anaphase transition of mitotic cell cycle [GO:0007091]; protein K11-linked ubiquitination [GO:0070979]		FALSE	TRUE	reviewed	5 out of 5	2	6	NA	8	2	7	NA	9	2	6	NA	8	0.925926	2.77778	NA	3.85802	Medium	High	NA	High	ENSG00000153107	ANAPC1	ANAPC1	FALSE	3 v 3
NA	Q9UM13	NA	Q9UM13	NA	Q9UM13	NA	Q9UM13	NA	A0A286YEY6; A0A3B3ISY7; D6R9Q5; D6RA92; D6RD74; Q9UM13	NA	A0A286YEY6; A0A3B3ISY7; D6R9Q5; D6RA92; D6RD74; Q9UM13	Q9UM13	NA	Q9UM13	NA	Q9UM13	ANAPC10	Anaphase-promoting complex subunit 10 (APC10) (Cyclosome subunit 10)	anaphase-promoting complex [GO:0005680]; cytosol [GO:0005829]; nucleoplasm [GO:0005654]; anaphase-promoting complex-dependent catabolic process [GO:0031145]; cell cycle [GO:0007049]; cell division [GO:0051301]; protein K11-linked ubiquitination [GO:0070979]		FALSE	TRUE	reviewed	5 out of 5	NA	1	NA	1	NA	2	NA	1	NA	1	NA	1	NA	4.86486	NA	4.86486	NA	Medium	NA	Medium	ENSG00000164162	ANAPC10	ANAPC10	FALSE	NA
NA	NA	NA	Q9UJX6	NA	NA	NA	Q9UJX6	NA	NA	NA	B4DGH7; Q9UJX6	Q9UJX6	NA	NA	NA	Q9UJX6	ANAPC2	Anaphase-promoting complex subunit 2 (APC2) (Cyclosome subunit 2)	anaphase-promoting complex [GO:0005680]; cytosol [GO:0005829]; nucleoplasm [GO:0005654]; ubiquitin protein ligase binding [GO:0031625]; cell cycle [GO:0007049]; cell division [GO:0051301]; negative regulation of gene expression [GO:0010629]; positive regulation of axon extension [GO:0045773]; positive regulation of dendrite morphogenesis [GO:0050775]; positive regulation of synapse maturation [GO…		FALSE	TRUE	reviewed	5 out of 5	NA	NA	NA	2	NA	NA	NA	3	NA	NA	NA	2	NA	NA	NA	3.89294	NA	NA	NA	High	ENSG00000176248	ANAPC2	ANAPC2	FALSE	NA
Q9UJX5	Q9UJX5	NA	Q9UJX5	Q9UJX5	Q9UJX5	NA	Q9UJX5	B3KN47; D6RAP6; Q9UJX5	D6RAP6; Q9UJX5	NA	Q9UJX5	Q9UJX5	NA	Q9UJX5	Q9UJX5	Q9UJX5	ANAPC4	Anaphase-promoting complex subunit 4 (APC4) (Cyclosome subunit 4)	anaphase-promoting complex [GO:0005680]; cytosol [GO:0005829]; nuclear periphery [GO:0034399]; nucleoplasm [GO:0005654]; nucleus [GO:0005634]; protein phosphatase binding [GO:0019903]; ubiquitin-protein transferase activity [GO:0004842]; anaphase-promoting complex-dependent catabolic process [GO:0031145]; cell cycle [GO:0007049]; cell division [GO:0051301]; positive regulation of mitotic metaphas…		FALSE	TRUE	reviewed	5 out of 5	1	2	NA	3	1	2	NA	3	1	2	NA	3	0.866337	2.9703	NA	5.19802	Medium	High	NA	High	ENSG00000053900	ANAPC4	ANAPC4	FALSE	3 v 3
NA	Q9UJX4	NA	Q9UJX4	NA	Q9UJX4	NA	Q9UJX4	NA	B4DFK4; B7Z6Z3; F5H0F9; F5H0N1; Q49A41; Q9UJX4	NA	F5H0F9; Q9UJX4	Q9UJX4	NA	Q9UJX4	NA	Q9UJX4	ANAPC5	Anaphase-promoting complex subunit 5 (APC5) (Cyclosome subunit 5)	anaphase-promoting complex [GO:0005680]; cytosol [GO:0005829]; nucleoplasm [GO:0005654]; nucleus [GO:0005634]; spindle [GO:0005819]; protein phosphatase binding [GO:0019903]; anaphase-promoting complex-dependent catabolic process [GO:0031145]; cell cycle [GO:0007049]; cell division [GO:0051301]; positive regulation of mitotic metaphase/anaphase transition [GO:0045842]; protein K11-linked ubiquiti…		FALSE	TRUE	reviewed	5 out of 5	NA	1	NA	5	NA	1	NA	6	NA	1	NA	4	NA	1.72185	NA	7.68212	NA	Medium	NA	High	ENSG00000089053	ANAPC5	ANAPC5	FALSE	NA
Q9UJX3	Q9UJX3	NA	Q9UJX3	Q9UJX3	Q9UJX3	NA	Q9UJX3	A5D8X2; B3KMP2; Q4KMX6; Q9UJX3	A5D8X2; A8KAQ7; Q2M2R1; Q4KMX6; Q9UJX3	NA	A5D8X2; A8KAQ7; Q2M2R1; Q4KMX6; Q9UJX3	Q9UJX3	NA	Q9UJX3	Q9UJX3	Q9UJX3	ANAPC7	Anaphase-promoting complex subunit 7 (APC7) (Cyclosome subunit 7)	anaphase-promoting complex [GO:0005680]; cytoplasm [GO:0005737]; cytosol [GO:0005829]; microtubule cytoskeleton [GO:0015630]; nucleoplasm [GO:0005654]; nucleus [GO:0005634]; spindle [GO:0005819]; protein phosphatase binding [GO:0019903]; anaphase-promoting complex-dependent catabolic process [GO:0031145]; cell division [GO:0051301]; metaphase/anaphase transition of mitotic cell cycle [GO:0007091]…		FALSE	TRUE	reviewed	5 out of 5	8	11	NA	12	10	16	NA	14	8	11	NA	12	13.5225	21.0351	NA	24.374	High	High	NA	High	ENSG00000196510	ANAPC7	ANAPC7	FALSE	6 v 6
NA	Q9UNK9	NA	NA	NA	Q9UNK9	NA	NA	NA	Q9UNK9	NA	NA	NA	NA	Q9UNK9	NA	Q9UNK9	ANGEL1	Protein angel homolog 1	cis-Golgi network [GO:0005801]; cytosol [GO:0005829]; endoplasmic reticulum [GO:0005783]; nucleus [GO:0005634]; perinuclear region of cytoplasm [GO:0048471]; 3'-5'-exoribonuclease activity [GO:0000175]; eukaryotic initiation factor 4E binding [GO:0008190]; protein domain specific binding [GO:0019904]		FALSE	TRUE	reviewed	4 out of 5	NA	3	NA	NA	NA	3	NA	NA	NA	3	NA	NA	NA	8.50746	NA	NA	NA	High	NA	NA	ENSG00000013523	ANGEL1	ANGEL1	FALSE	NA
NA	Q5VTE6	NA	Q5VTE6	NA	Q5VTE6	NA	Q5VTE6	NA	B7Z297; B7Z5N3; Q5VTE6	NA	B7Z297; B7Z5N3; Q5VTE6	Q5VTE6	NA	Q5VTE6	NA	Q5VTE6	ANGEL2	Protein angel homolog 2	Cajal body [GO:0015030]; cytoplasm [GO:0005737]; 3'-5'-exoribonuclease activity [GO:0000175]; mRNA 3'-UTR binding [GO:0003730]; 3'-UTR-mediated mRNA stabilization [GO:0070935]; negative regulation of mitotic cell cycle [GO:0045930]		FALSE	TRUE	reviewed	3 out of 5	NA	2	NA	4	NA	4	NA	4	NA	2	NA	4	NA	3.67647	NA	9.00735	NA	Medium	NA	High	ENSG00000174606	ANGEL2	ANGEL2	FALSE	NA
Q15389	Q15389	Q15389	NA	Q15389	Q15389	Q15389	NA	Q15389	B4DTQ9; B4E3G9; E7ERK4; Q15389; Q8N6P3	Q15389	NA	NA	Q15389	Q15389	Q15389	Q15389	ANGPT1	Angiopoietin-1 (ANG-1)	collagen-containing extracellular matrix [GO:0062023]; extracellular exosome [GO:0070062]; extracellular region [GO:0005576]; extracellular space [GO:0005615]; membrane raft [GO:0045121]; microvillus [GO:0005902]; plasma membrane [GO:0005886]; identical protein binding [GO:0042802]; receptor tyrosine kinase binding [GO:0030971]; signaling receptor binding [GO:0005102]; activation of transmembrane…		FALSE	TRUE	reviewed	5 out of 5	5	1	7	NA	7	1	8	NA	5	1	7	NA	10.4418	1.40562	15.4618	NA	High	Medium	High	NA	ENSG00000154188	ANGPT1	ANGPT1	FALSE	6 v 6
A0A024R868	A0A024R868	A0A024R868	NA	A0A024R868	A0A024R868	A0A024R868	NA	B2R780; Q9UKU9	B2R780; Q9UKU9	B2R780; Q9UKU9	NA	NA	Q9UKU9	Q9UKU9	Q9UKU9	Q9UKU9	ANGPTL2	Angiopoietin-related protein 2 (Angiopoietin-like protein 2)	collagen-containing extracellular matrix [GO:0062023]; extracellular exosome [GO:0070062]; extracellular space [GO:0005615]; signaling receptor binding [GO:0005102]; multicellular organism development [GO:0007275]		FALSE	TRUE	reviewed	4 out of 5	3	1	6	NA	4	3	6	NA	3	1	6	NA	7.70791	1.41988	13.1846	NA	High	Medium	High	NA	ENSG00000136859	ANGPTL2	ANGPTL2	FALSE	6 v 6
NA	NA	NA	Q01484	NA	NA	NA	A0A5F9ZH30	NA	NA	NA	A0A5F9ZGX3; A0A5F9ZGY3; A0A5F9ZGY4; A0A5F9ZGZ5; A0A5F9ZH19; A0A5F9ZH30; A0A5F9ZHD2; A0A5F9ZHE4; A0A5F9ZHF7; A0A5F9ZHN5; A0A5F9ZHR8; A0A5F9ZHS1; A0A5F9ZHT4; A0A5F9ZHT8; A0A5F9ZI30; A0A5F9ZI40; A0A5F9ZI46; A0A5F9ZI65; D6RHE1; I6L894; Q01484	Q01484	NA	NA	NA	Q01484	ANK2	Ankyrin-2 (ANK-2) (Ankyrin-B) (Brain ankyrin) (Non-erythroid ankyrin)	A band [GO:0031672]; apical plasma membrane [GO:0016324]; basolateral plasma membrane [GO:0016323]; costamere [GO:0043034]; cytoskeleton [GO:0005856]; cytosol [GO:0005829]; early endosome [GO:0005769]; intercalated disc [GO:0014704]; lysosome [GO:0005764]; M band [GO:0031430]; membrane raft [GO:0045121]; mitochondrion [GO:0005739]; neuron projection [GO:0043005]; plasma membrane [GO:0005886]; pos…		FALSE	TRUE	reviewed	5 out of 5	NA	NA	NA	8	NA	NA	NA	9	NA	NA	NA	7	NA	NA	NA	2.5019	NA	NA	NA	High	ENSG00000145362	ANK2	ANK2	FALSE	NA
Q12955	NA	NA	Q12955	Q12955	NA	NA	Q12955	Q12955	NA	NA	Q12955	Q12955	NA	NA	Q12955	Q12955	ANK3	Ankyrin-3 (ANK-3) (Ankyrin-G)	axon initial segment [GO:0043194]; basal plasma membrane [GO:0009925]; basolateral plasma membrane [GO:0016323]; cell surface [GO:0009986]; costamere [GO:0043034]; cytosol [GO:0005829]; dendrite [GO:0030425]; endoplasmic reticulum [GO:0005783]; Golgi apparatus [GO:0005794]; intercalated disc [GO:0014704]; lateral plasma membrane [GO:0016328]; lysosome [GO:0005764]; neuromuscular junction [GO:0031…		FALSE	TRUE	reviewed	5 out of 5	2	NA	NA	3	2	NA	NA	3	2	NA	NA	3	0.3427	NA	NA	0.708248	High	NA	NA	High	ENSG00000151150	ANK3	ANK3	FALSE	6 v 6
Q9P2R3	Q9P2R3	Q9P2R3	Q9P2R3	Q9P2R3	Q9P2R3	A0A3Q1MD15	Q9P2R3	Q9P2R3	Q9P2R3	A0A3Q1MD15; B3KPZ0; F1MD79; K7EPT2; Q5H9P4; Q9P2R3	Q9P2R3	Q9P2R3	Q9P2R3	Q9P2R3	Q9P2R3	Q9P2R3	ANKFY1	Rabankyrin-5 (Rank-5) (Ankyrin repeat and FYVE domain-containing protein 1) (Ankyrin repeats hooked to a zinc finger motif)	cytosol [GO:0005829]; early endosome [GO:0005769]; endosome [GO:0005768]; endosome membrane [GO:0010008]; extracellular exosome [GO:0070062]; intracellular membrane-bounded organelle [GO:0043231]; lysosomal membrane [GO:0005765]; macropinosome [GO:0044354]; membrane [GO:0016020]; metal ion binding [GO:0046872]; phosphatidylinositol phosphate binding [GO:1901981]; small GTPase binding [GO:0031267]…	AllPrimariesMatch_	FALSE	TRUE	reviewed	5 out of 5	5	14	1	29	13	35	1	41	5	14	1	27	4.27716	13.1737	0.598802	27.8871	High	High	Medium	High	ENSG00000185722	ANKFY1	ANKFY1	FALSE	6 v 6
Q9HCJ1	Q9HCJ1	NA	Q9HCJ1	Q9HCJ1	Q9HCJ1	NA	Q9HCJ1	Q53HE9; Q9HCJ1	Q53HE9; Q9HCJ1	NA	Q53HE9; Q9HCJ1	Q9HCJ1	NA	Q9HCJ1	Q9HCJ1	Q9HCJ1	ANKH	Progressive ankylosis protein homolog (ANK)	integral component of membrane [GO:0016021]; integral component of plasma membrane [GO:0005887]; outer membrane [GO:0019867]; plasma membrane [GO:0005886]; inorganic diphosphate transmembrane transporter activity [GO:0030504]; inorganic phosphate transmembrane transporter activity [GO:0005315]; phosphate ion transmembrane transporter activity [GO:0015114]; locomotory behavior [GO:0007626]; regula…		FALSE	TRUE	reviewed	5 out of 5	6	4	NA	3	10	10	NA	4	6	4	NA	3	11.9919	7.92683	NA	5.28455	High	High	NA	High	ENSG00000154122	ANKH	ANKH	FALSE	6 v 6
NA	NA	NA	E9PDP5	NA	NA	NA	E9PDP5	NA	NA	NA	E9PDP5	E9PDP5	NA	NA	NA	E9PDP5	ANKHD1	Ankyrin repeat and KH domain-containing protein 1 (Fragment)			FALSE	TRUE	unreviewed	1 out of 5	NA	NA	NA	28	NA	NA	NA	40	NA	NA	NA	1	NA	NA	NA	22.9393	NA	NA	NA	High	NA	NA	NA	NA	NA
Q8IWZ3	Q8IWZ3	O75179	Q8IWZ3	Q8IWZ3	Q8IWZ3	F1MI56	Q8IWZ3	Q8IWZ3	Q8IWZ3	B4DTP3; E9PDP5; F1MI56; H0YM23; O75179; Q8IWZ3; Q8TEF1	Q8IWZ3	Q8IWZ3	O75179	Q8IWZ3	Q8IWZ3	Q8IWZ3	ANKHD1	Ankyrin repeat and KH domain-containing protein 1 (HIV-1 Vpr-binding ankyrin repeat protein) (Multiple ankyrin repeats single KH domain) (hMASK)	cytoplasm [GO:0005737]; RNA binding [GO:0003723]; innate immune response [GO:0045087]	Match.Media Candidate matched to concensus primaries_	FALSE	TRUE	reviewed	5 out of 5	20	16	3	31	28	51	3	43	11	13	3	4	9.99213	6.25492	1.22935	16.3651	High	High	High	High	ENSG00000131503	ANKHD1	ANKHD1	FALSE	6 v 6
NA	Q9P2G1	NA	Q9P2G1	NA	Q9P2G1	NA	Q9P2G1	NA	Q4VBX8; Q58F08; Q9P2G1	NA	Q9P2G1	Q9P2G1	NA	Q9P2G1	NA	Q9P2G1	ANKIB1	Ankyrin repeat and IBR domain-containing protein 1 (EC 2.3.2.31)	cytoplasm [GO:0005737]; ubiquitin ligase complex [GO:0000151]; metal ion binding [GO:0046872]; ubiquitin conjugating enzyme binding [GO:0031624]; ubiquitin protein ligase activity [GO:0061630]; positive regulation of proteasomal ubiquitin-dependent protein catabolic process [GO:0032436]; protein polyubiquitination [GO:0000209]; ubiquitin-dependent protein catabolic process [GO:0006511]		FALSE	TRUE	reviewed	5 out of 5	NA	1	NA	4	NA	1	NA	4	NA	1	NA	4	NA	0.734619	NA	6.06061	NA	Medium	NA	High	ENSG00000001629	ANKIB1	ANKIB1	FALSE	NA
F5H1D4	NA	NA	F5H1D4	F5H1D4	NA	NA	F5H1D4	F5H1D4	NA	NA	F5H1D4	F5H1D4	NA	NA	F5H1D4	F5H1D4	ANKLE2	Ankyrin repeat and LEM domain-containing protein 2 (Fragment)	protein phosphatase 2A binding [GO:0051721]; positive regulation of protein dephosphorylation [GO:0035307]		FALSE	TRUE	unreviewed	1 out of 5	2	NA	NA	6	5	NA	NA	6	1	NA	NA	1	6.20155	NA	NA	24.031	Medium	NA	NA	High	NA	NA	NA	NA	6 v 6
Q86XL3	Q86XL3	NA	Q86XL3	Q86XL3	Q86XL3	NA	Q86XL3	Q86XL3	Q86XL3	NA	Q86XL3	Q86XL3	NA	Q86XL3	Q86XL3	Q86XL3	ANKLE2	Ankyrin repeat and LEM domain-containing protein 2 (LEM domain-containing protein 4)	endoplasmic reticulum [GO:0005783]; endoplasmic reticulum membrane [GO:0005789]; integral component of endoplasmic reticulum membrane [GO:0030176]; membrane [GO:0016020]; protein phosphatase 2A binding [GO:0051721]; protein phosphatase regulator activity [GO:0019888]; cell division [GO:0051301]; central nervous system development [GO:0007417]; mitotic nuclear membrane reassembly [GO:0007084]; neg…		FALSE	TRUE	reviewed	5 out of 5	5	31	NA	30	5	103	NA	37	4	31	NA	25	5.54371	42.3241	NA	36.2473	High	High	NA	High	ENSG00000176915	ANKLE2	ANKLE2	FALSE	6 v 6
A0A024R9Z6	NA	A0A024R9Z6	A0A024R9Z6	A0A024R9Z6	NA	Q0VCS9	A0A024R9Z6	B3KM88; B3KN56; Q8IV38	NA	B3KM88; B3KN56; Q0VCS9; Q8IV38	Q8IV38	Q8IV38	Q8IV38	NA	Q8IV38	Q8IV38	ANKMY2	Ankyrin repeat and MYND domain-containing protein 2	cilium [GO:0005929]; enzyme binding [GO:0019899]; metal ion binding [GO:0046872]		FALSE	TRUE	reviewed	3 out of 5	3	NA	1	20	4	NA	1	29	3	NA	1	20	7.02948	NA	1.5873	47.8458	High	NA	Medium	High	ENSG00000106524	ANKMY2	ANKMY2	FALSE	6 v 6
NA	NA	NA	A0A024RE01	NA	NA	NA	A0A024RE01	NA	NA	NA	B3KTU6; Q8IUW1; Q9NXR5	Q9NXR5	NA	NA	NA	Q9NXR5	ANKRD10	Ankyrin repeat domain-containing protein 10			FALSE	TRUE	reviewed	5 out of 5	NA	NA	NA	1	NA	NA	NA	1	NA	NA	NA	1	NA	NA	NA	2.61905	NA	NA	NA	Medium	ENSG00000088448	ANKRD10	ANKRD10	FALSE	NA
NA	NA	NA	S4R3R2	NA	NA	NA	S4R3R2	NA	NA	NA	S4R3R2	S4R3R2	NA	NA	NA	S4R3R2	ANKRD10	Ankyrin repeat domain-containing protein 10 (Fragment)			FALSE	TRUE	unreviewed	1 out of 5	NA	NA	NA	1	NA	NA	NA	1	NA	NA	NA	1	NA	NA	NA	8.26446	NA	NA	NA	Medium	NA	NA	NA	NA	NA
NA	Q6UB99	NA	Q6UB99	NA	Q6UB99	NA	Q6UB99	NA	Q6UB99	NA	Q6UB99	Q6UB99	NA	Q6UB99	NA	Q6UB99	ANKRD11	Ankyrin repeat domain-containing protein 11 (Ankyrin repeat-containing cofactor 1)	cytosol [GO:0005829]; nucleoplasm [GO:0005654]; nucleus [GO:0005634]; anatomical structure morphogenesis [GO:0009653]; face morphogenesis [GO:0060325]; odontogenesis of dentin-containing tooth [GO:0042475]; skeletal system morphogenesis [GO:0048705]		FALSE	TRUE	reviewed	5 out of 5	NA	8	NA	4	NA	14	NA	5	NA	8	NA	4	NA	3.64251	NA	1.84003	NA	High	NA	High	ENSG00000167522	ANKRD11	ANKRD11	FALSE	NA
NA	Q8IZ07	NA	Q8IZ07	NA	Q8IZ07	NA	Q8IZ07	NA	B4DYP5; Q8IZ07	NA	B4DYP5; Q8IZ07	Q8IZ07	NA	Q8IZ07	NA	Q8IZ07	ANKRD13A	Ankyrin repeat domain-containing protein 13A (Protein KE03)	cytoplasm [GO:0005737]; late endosome [GO:0005770]; perinuclear region of cytoplasm [GO:0048471]; plasma membrane [GO:0005886]; ubiquitin-dependent protein binding [GO:0140036]; negative regulation of protein localization to endosome [GO:1905667]; negative regulation of receptor internalization [GO:0002091]		FALSE	TRUE	reviewed	5 out of 5	NA	9	NA	9	NA	21	NA	13	NA	9	NA	9	NA	19.4915	NA	18.8136	NA	High	NA	High	ENSG00000076513	ANKRD13A	ANKRD13A	FALSE	NA
O75179	O75179	O75179	O75179	O75179	O75179	F1MI56	O75179	H0YM23; O75179	H0YM23; O75179	B4DTP3; E9PDP5; F1MI56; H0YM23; O75179; Q8IWZ3; Q8TEF1	O75179	O75179	O75179	O75179	O75179	O75179	ANKRD17	Ankyrin repeat domain-containing protein 17 (Gene trap ankyrin repeat protein) (Serologically defined breast cancer antigen NY-BR-16)	chromatin [GO:0000785]; cytoplasm [GO:0005737]; membrane [GO:0016020]; nuclear membrane [GO:0031965]; nucleoplasm [GO:0005654]; nucleus [GO:0005634]; chromatin binding [GO:0003682]; RNA binding [GO:0003723]; blood vessel maturation [GO:0001955]; defense response to bacterium [GO:0042742]; innate immune response [GO:0045087]; negative regulation of smooth muscle cell differentiation [GO:0051151]; …	AllPrimariesMatch_	FALSE	TRUE	reviewed	5 out of 5	17	6	3	38	23	14	3	48	8	2	3	23	7.99078	2.30503	1.22935	17.5182	High	High	High	High	ENSG00000132466	ANKRD17	ANKRD17	FALSE	6 v 6
NA	Q8IVF6	NA	NA	NA	A0A0F6MY87	NA	NA	NA	A0A0F6MY87; Q8IVF6; R4GN29	NA	NA	NA	NA	Q8IVF6	NA	Q8IVF6	ANKRD18A	Ankyrin repeat domain-containing protein 18A			FALSE	TRUE	reviewed	3 out of 5	NA	1	NA	NA	NA	5	NA	NA	NA	1	NA	NA	NA	1.00806	NA	NA	NA	Medium	NA	NA	ENSG00000180071	ANKRD18A	ANKRD18A	FALSE	NA
NA	NA	NA	Q9UPS8	NA	NA	NA	A1L497	NA	NA	NA	A1L497; E7ESJ3; Q9UPS8	Q9UPS8	NA	NA	NA	Q9UPS8	ANKRD26	Ankyrin repeat domain-containing protein 26	centrosome [GO:0005813]; negative regulation of fat cell differentiation [GO:0045599]		FALSE	TRUE	reviewed	5 out of 5	NA	NA	NA	4	NA	NA	NA	4	NA	NA	NA	4	NA	NA	NA	1.92982	NA	NA	NA	High	ENSG00000107890	ANKRD26	ANKRD26	FALSE	NA
NA	Q96NW4	NA	Q96NW4	NA	Q96NW4	NA	Q96NW4	NA	Q96NW4	NA	Q96NW4	Q96NW4	NA	Q96NW4	NA	Q96NW4	ANKRD27	Ankyrin repeat domain-containing protein 27 (VPS9 domain-containing protein)	cytoplasmic vesicle membrane [GO:0030659]; cytosol [GO:0005829]; early endosome [GO:0005769]; late endosome [GO:0005770]; lysosome [GO:0005764]; melanosome [GO:0042470]; membrane [GO:0016020]; neuron projection [GO:0043005]; plasma membrane [GO:0005886]; transport vesicle [GO:0030133]; tubular endosome [GO:0097422]; guanyl-nucleotide exchange factor activity [GO:0005085]; small GTPase binding [GO…		FALSE	TRUE	reviewed	5 out of 5	NA	3	NA	3	NA	4	NA	3	NA	3	NA	3	NA	3.33333	NA	3.14286	NA	High	NA	High	ENSG00000105186	ANKRD27	ANKRD27	FALSE	NA
A0A024R2I9	NA	NA	A0A024R2I9	A0A024R2I9	NA	NA	A0A024R2I9	O15084	NA	NA	O15084	O15084	NA	NA	O15084	O15084	ANKRD28	Serine/threonine-protein phosphatase 6 regulatory ankyrin repeat subunit A (PP6-ARS-A) (Serine/threonine-protein phosphatase 6 regulatory subunit ARS-A) (Ankyrin repeat domain-containing protein 28) (Phosphatase interactor targeting protein hnRNP K) (PITK)	cytosol [GO:0005829]; nucleoplasm [GO:0005654]		FALSE	TRUE	reviewed	5 out of 5	9	NA	NA	17	11	NA	NA	24	8	NA	NA	15	11.7759	NA	NA	19.7531	High	NA	NA	High	ENSG00000206560	ANKRD28	ANKRD28	FALSE	6 v 6
NA	NA	NA	Q9BXX2	NA	NA	NA	A0A590UK20	NA	NA	NA	A0A590UK20; Q9BXX2	Q9BXX2	NA	NA	NA	Q9BXX2	ANKRD30B	Ankyrin repeat domain-containing protein 30B (Serologically defined breast cancer antigen NY-BR-1.1)			FALSE	TRUE	reviewed	3 out of 5	NA	NA	NA	3	NA	NA	NA	3	NA	NA	NA	1	NA	NA	NA	1.43678	NA	NA	NA	Medium	NA	NA	NA	NA	NA
Q6AI12	Q6AI12	NA	Q6AI12	Q6AI12	Q6AI12	NA	Q6AI12	Q6AI12	Q6AI12	NA	Q6AI12	Q6AI12	NA	Q6AI12	Q6AI12	Q6AI12	ANKRD40	Ankyrin repeat domain-containing protein 40			FALSE	TRUE	reviewed	3 out of 5	3	1	NA	4	5	7	NA	7	3	1	NA	4	11.6848	5.16304	NA	14.6739	High	Medium	NA	High	ENSG00000154945	ANKRD40	ANKRD40	FALSE	6 v 6
Q8N8A2	NA	NA	Q8N8A2	A0A2R8Y7Y4	NA	NA	Q8N8A2	A0A2R8Y7Y4; Q8N8A2	NA	NA	Q8N8A2	Q8N8A2	NA	NA	Q8N8A2	Q8N8A2	ANKRD44	Serine/threonine-protein phosphatase 6 regulatory ankyrin repeat subunit B (PP6-ARS-B) (Serine/threonine-protein phosphatase 6 regulatory subunit ARS-B) (Ankyrin repeat domain-containing protein 44)			FALSE	TRUE	reviewed	4 out of 5	2	NA	NA	4	2	NA	NA	5	1	NA	NA	2	3.82679	NA	NA	5.03525	Medium	NA	NA	High	ENSG00000065413	ANKRD44	ANKRD44	FALSE	3 v 3
NA	A0A024R9E1	NA	NA	NA	A0A024R9G2	NA	NA	NA	A0A024R9G2; B3KT99; J3KP26; Q86W74	NA	NA	NA	NA	Q86W74	NA	Q86W74	ANKRD46	Ankyrin repeat domain-containing protein 46 (Ankyrin repeat small protein) (ANK-S)	integral component of membrane [GO:0016021]		FALSE	TRUE	reviewed	5 out of 5	NA	2	NA	NA	NA	6	NA	NA	NA	2	NA	NA	NA	9.64912	NA	NA	NA	High	NA	NA	ENSG00000186106	ANKRD46	ANKRD46	FALSE	NA
NA	NA	NA	A0A024R398	NA	NA	NA	A0A024R398	NA	NA	NA	Q8WVL7	Q8WVL7	NA	NA	NA	Q8WVL7	ANKRD49	Ankyrin repeat domain-containing protein 49 (Fetal globin-inducing factor)	cytosol [GO:0005829]; nucleus [GO:0005634]; cell differentiation [GO:0030154]; positive regulation of transcription, DNA-templated [GO:0045893]; spermatogenesis [GO:0007283]		FALSE	TRUE	reviewed	4 out of 5	NA	NA	NA	2	NA	NA	NA	2	NA	NA	NA	2	NA	NA	NA	6.27615	NA	NA	NA	Medium	ENSG00000168876	ANKRD49	ANKRD49	FALSE	NA
Q9ULJ7	NA	NA	Q9ULJ7	Q9ULJ7	NA	NA	Q9ULJ7	Q8TB46; Q9ULJ7	NA	NA	Q9ULJ7	Q9ULJ7	NA	NA	Q9ULJ7	Q9ULJ7	ANKRD50	Ankyrin repeat domain-containing protein 50	endosome [GO:0005768]; endocytic recycling [GO:0032456]; protein transport [GO:0015031]		FALSE	TRUE	reviewed	4 out of 5	2	NA	NA	6	3	NA	NA	7	2	NA	NA	6	1.53954	NA	NA	4.89853	High	NA	NA	High	ENSG00000151458	ANKRD50	ANKRD50	FALSE	6 v 6
Q8NB46	NA	NA	Q8NB46	B3KWN0	NA	NA	B3KWN0	B3KWN0; Q8NB46	NA	NA	B3KWN0; Q8NB46	Q8NB46	NA	NA	Q8NB46	Q8NB46	ANKRD52	Serine/threonine-protein phosphatase 6 regulatory ankyrin repeat subunit C (PP6-ARS-C) (Serine/threonine-protein phosphatase 6 regulatory subunit ARS-C) (Ankyrin repeat domain-containing protein 52)			FALSE	TRUE	reviewed	3 out of 5	8	NA	NA	10	10	NA	NA	12	8	NA	NA	9	9.75836	NA	NA	10.9665	High	NA	NA	High	ENSG00000139645	ANKRD52	ANKRD52	FALSE	6 v 6
NA	NA	NA	Q6NXT1	NA	NA	NA	Q6NXT1	NA	NA	NA	H7C3L3; Q6NXT1	Q6NXT1	NA	NA	NA	Q6NXT1	ANKRD54	Ankyrin repeat domain-containing protein 54 (Lyn-interacting ankyrin repeat protein)	cytoplasm [GO:0005737]; midbody [GO:0030496]; nucleus [GO:0005634]; protein kinase regulator activity [GO:0019887]; protein-containing complex binding [GO:0044877]; nucleocytoplasmic transport [GO:0006913]; positive regulation of erythrocyte differentiation [GO:0045648]; regulation of intracellular signal transduction [GO:1902531]; regulation of protein kinase activity [GO:0045859]		FALSE	TRUE	reviewed	4 out of 5	NA	NA	NA	3	NA	NA	NA	4	NA	NA	NA	3	NA	NA	NA	9.66667	NA	NA	NA	High	ENSG00000100124	ANKRD54	ANKRD54	FALSE	NA
C9JTQ0	NA	NA	NA	C9JTQ0	NA	NA	NA	C9JTQ0	NA	NA	NA	NA	NA	NA	C9JTQ0	C9JTQ0	ANKRD63	Ankyrin repeat domain-containing protein 63			FALSE	TRUE	reviewed	2 out of 5	1	NA	NA	NA	1	NA	NA	NA	1	NA	NA	NA	3.68421	NA	NA	NA	High	NA	NA	NA	ENSG00000230778	ANKRD63	ANKRD63	TRUE	3 v 3
NA	NA	NA	A0A3B3ISP1	NA	NA	NA	A0A3B3ISP1	NA	NA	NA	A0A3B3ISP1	A0A3B3ISP1	NA	NA	NA	A0A3B3ISP1	ANKS1A	Ankyrin repeat and SAM domain-containing protein 1A	cytoplasm [GO:0005737]; ephrin receptor binding [GO:0046875]; regulation of ephrin receptor signaling pathway [GO:1901187]		FALSE	TRUE	unreviewed	2 out of 5	NA	NA	NA	18	NA	NA	NA	19	NA	NA	NA	18	NA	NA	NA	18.593	NA	NA	NA	High	NA	NA	NA	NA	NA
NA	NA	NA	Q6ZW76	NA	NA	NA	Q6ZW76	NA	NA	NA	B3KQ41; D3DUE4; F6WF08; K7EPL7; Q6ZW76; Q86W77	Q6ZW76	NA	NA	NA	Q6ZW76	ANKS3	Ankyrin repeat and SAM domain-containing protein 3	cilium [GO:0005929]; cytoplasm [GO:0005737]		FALSE	TRUE	reviewed	5 out of 5	NA	NA	NA	2	NA	NA	NA	2	NA	NA	NA	2	NA	NA	NA	3.65854	NA	NA	NA	High	ENSG00000168096	ANKS3	ANKS3	FALSE	NA
NA	NA	NA	Q68DC2	NA	NA	NA	Q68DC2	NA	NA	NA	A0A0A0MRS7; B3KXP1; H7C163; Q68DC2	Q68DC2	NA	NA	NA	Q68DC2	ANKS6	Ankyrin repeat and SAM domain-containing protein 6 (Ankyrin repeat domain-containing protein 14) (SamCystin) (Sterile alpha motif domain-containing protein 6) (SAM domain-containing protein 6)	ciliary inversin compartment [GO:0097543]; cytoplasm [GO:0005737]; determination of left/right symmetry [GO:0007368]; heart development [GO:0007507]; in utero embryonic development [GO:0001701]; kidney development [GO:0001822]		FALSE	TRUE	reviewed	5 out of 5	NA	NA	NA	2	NA	NA	NA	2	NA	NA	NA	2	NA	NA	NA	3.67394	NA	NA	NA	High	ENSG00000165138	ANKS6	ANKS6	FALSE	NA
NA	NA	NA	Q9H8Y5	NA	NA	NA	Q9H8Y5	NA	NA	NA	Q9H8Y5	Q9H8Y5	NA	NA	NA	Q9H8Y5	ANKZF1	Ankyrin repeat and zinc finger domain-containing protein 1 (Zinc finger protein 744)	cytoplasm [GO:0005737]; membrane [GO:0016020]; metal ion binding [GO:0046872]; cellular response to hydrogen peroxide [GO:0070301]; ubiquitin-dependent ERAD pathway [GO:0030433]		FALSE	TRUE	reviewed	5 out of 5	NA	NA	NA	5	NA	NA	NA	5	NA	NA	NA	5	NA	NA	NA	8.4022	NA	NA	NA	High	ENSG00000163516	ANKZF1	ANKZF1	FALSE	NA
A0A024RA49	A0A024RA49	A0A024RA49	A0A024RA49	A0A024RA49	A0A024RA49	A0A024RA49	A0A024RA49	Q9NQW6	Q9NQW6	A8K5D9; Q9NQW6	Q9NQW6	Q9NQW6	Q9NQW6	Q9NQW6	Q9NQW6	Q9NQW6	ANLN	Anillin	actin cytoskeleton [GO:0015629]; actomyosin contractile ring [GO:0005826]; bleb [GO:0032059]; cell cortex [GO:0005938]; cytosol [GO:0005829]; midbody [GO:0030496]; nucleoplasm [GO:0005654]; actin binding [GO:0003779]; cadherin binding [GO:0045296]; actomyosin contractile ring assembly [GO:0000915]; glomerular visceral epithelial cell migration [GO:0090521]; hematopoietic progenitor cell different…	AllPrimariesMatch_	FALSE	TRUE	reviewed	5 out of 5	37	21	11	30	57	56	11	39	37	4	11	3	35.2313	19.8399	10.7651	29.0036	High	High	High	High	ENSG00000011426	ANLN	ANLN	FALSE	6 v 6
NA	Q9NW15	NA	Q9NW15	NA	Q9NW15	NA	Q9NW15	NA	Q9NW15	NA	Q9NW15	Q9NW15	NA	Q9NW15	NA	Q9NW15	ANO10	Anoctamin-10 (Transmembrane protein 16K)	integral component of membrane [GO:0016021]; intracellular membrane-bounded organelle [GO:0043231]; membrane [GO:0016020]; plasma membrane [GO:0005886]; calcium activated cation channel activity [GO:0005227]; intracellular calcium activated chloride channel activity [GO:0005229]; cation transport [GO:0006812]; chloride transport [GO:0006821]; ion transmembrane transport [GO:0034220]; transmembran…		FALSE	TRUE	reviewed	5 out of 5	NA	12	NA	6	NA	43	NA	8	NA	10	NA	5	NA	18.6364	NA	10.7576	NA	High	NA	High	ENSG00000160746	ANO10	ANO10	FALSE	NA
Q4KMQ2	Q4KMQ2	NA	Q4KMQ2	Q4KMQ2	Q4KMQ2	NA	Q4KMQ2	A0A7P0TBC5; Q4KMQ2	A0A7P0TBC5; Q4KMQ2	NA	A0A7P0TBC5; Q4KMQ2	Q4KMQ2	NA	Q4KMQ2	Q4KMQ2	Q4KMQ2	ANO6	Anoctamin-6 (Small-conductance calcium-activated nonselective cation channel) (SCAN channel) (Transmembrane protein 16F)	cell surface [GO:0009986]; chloride channel complex [GO:0034707]; cytosol [GO:0005829]; extracellular exosome [GO:0070062]; membrane [GO:0016020]; plasma membrane [GO:0005886]; specific granule membrane [GO:0035579]; tertiary granule membrane [GO:0070821]; calcium activated cation channel activity [GO:0005227]; chloride channel activity [GO:0005254]; intracellular calcium activated chloride chann…		FALSE	TRUE	reviewed	5 out of 5	26	20	NA	13	49	86	NA	17	26	20	NA	13	29.6703	25.2747	NA	18.7912	High	High	NA	High	ENSG00000177119	ANO6	ANO6	FALSE	6 v 6
Q9HCE9	Q9HCE9	NA	Q9HCE9	Q9HCE9	Q9HCE9	NA	Q9HCE9	Q9HCE9	Q9HCE9	NA	Q9HCE9	Q9HCE9	NA	Q9HCE9	Q9HCE9	Q9HCE9	ANO8	Anoctamin-8 (Transmembrane protein 16H)	endoplasmic reticulum lumen [GO:0005788]; integral component of membrane [GO:0016021]; plasma membrane [GO:0005886]; intracellular calcium activated chloride channel activity [GO:0005229]; chloride transport [GO:0006821]; ion transmembrane transport [GO:0034220]; transmembrane transport [GO:0055085]		FALSE	TRUE	reviewed	5 out of 5	1	3	NA	1	1	4	NA	1	1	3	NA	1	1.54221	2.84091	NA	1.54221	High	High	NA	High	ENSG00000074855	ANO8	ANO8	FALSE	3 v 3
NA	NA	A0A384P5U2	A0A384P5U2	NA	NA	A0A384P5U2	A0A384P5U2	NA	NA	H0YN26; P39687; Q08AJ6; Q6PKH8	H0YN26; P39687; Q08AJ6; Q6PKH8	P39687	P39687	NA	NA	P39687	ANP32A	Acidic leucine-rich nuclear phosphoprotein 32 family member A (Acidic nuclear phosphoprotein pp32) (pp32) (Leucine-rich acidic nuclear protein) (LANP) (Mapmodulin) (Potent heat-stable protein phosphatase 2A inhibitor I1PP2A) (Putative HLA-DR-associated protein I) (PHAPI)	cytoplasm [GO:0005737]; endoplasmic reticulum [GO:0005783]; nucleoplasm [GO:0005654]; nucleus [GO:0005634]; perinuclear region of cytoplasm [GO:0048471]; histone binding [GO:0042393]; RNA binding [GO:0003723]; intracellular signal transduction [GO:0035556]; nucleocytoplasmic transport [GO:0006913]; regulation of apoptotic process [GO:0042981]		FALSE	TRUE	reviewed	5 out of 5	NA	NA	9	15	NA	NA	16	55	NA	NA	3	9	NA	NA	27.3092	40.1606	NA	NA	High	High	ENSG00000140350	ANP32A	ANP32A	FALSE	NA
Q92688	Q92688	Q92688	Q92688	Q92688	Q92688	Q92688	Q92688	H0YN26; P39687; Q08AJ6; Q53F35; Q6PKH8; Q92688	Q53F35; Q92688	Q53F35; Q92688	Q53F35; Q92688	Q92688	Q92688	Q92688	Q92688	Q92688	ANP32B	Acidic leucine-rich nuclear phosphoprotein 32 family member B (Acidic protein rich in leucines) (Putative HLA-DR-associated protein I-2) (PHAPI2) (Silver-stainable protein SSP29)	cytoplasm [GO:0005737]; extracellular exosome [GO:0070062]; nucleoplasm [GO:0005654]; nucleus [GO:0005634]; histone binding [GO:0042393]; RNA polymerase binding [GO:0070063]; activation of cysteine-type endopeptidase activity involved in apoptotic process [GO:0006919]; inner ear development [GO:0048839]; negative regulation of cell differentiation [GO:0045596]; nucleosome assembly [GO:0006334]; p…	AllPrimariesMatch_	FALSE	TRUE	reviewed	5 out of 5	2	1	12	12	3	1	22	61	2	1	6	5	10.757	5.17928	34.2629	34.2629	High	Medium	High	High	ENSG00000136938	ANP32B	ANP32B	FALSE	6 v 6
NA	NA	NA	O95626	NA	NA	NA	O95626	NA	NA	NA	O95626	O95626	NA	NA	NA	O95626	ANP32D	Acidic leucine-rich nuclear phosphoprotein 32 family member D (Phosphoprotein 32-related protein 2) (Tumorigenic protein pp32r2)			FALSE	TRUE	reviewed	2 out of 5	NA	NA	NA	5	NA	NA	NA	22	NA	NA	NA	1	NA	NA	NA	14.5038	NA	NA	NA	High	ENSG00000139223	ANP32D	ANP32D	TRUE	NA
NA	NA	Q9BTT0	Q9BTT0	NA	NA	Q9BTT0	Q9BTT0	NA	NA	E9PPH5; Q0VCH0; Q53F20; Q9BTT0	Q53F20; Q9BTT0	Q9BTT0	Q9BTT0	NA	NA	Q9BTT0	ANP32E	Acidic leucine-rich nuclear phosphoprotein 32 family member E (LANP-like protein) (LANP-L)	cytoplasmic vesicle [GO:0031410]; nucleus [GO:0005634]; Swr1 complex [GO:0000812]; histone binding [GO:0042393]; phosphatase inhibitor activity [GO:0019212]; histone exchange [GO:0043486]; regulation of apoptotic process [GO:0042981]		FALSE	TRUE	reviewed	5 out of 5	NA	NA	2	6	NA	NA	4	17	NA	NA	2	6	NA	NA	5.22388	26.1194	NA	NA	High	High	ENSG00000143401	ANP32E	ANP32E	FALSE	NA
P15144	P15144	P15144	P15144	Q59E93	Q59E93	Q59E93	Q59E93	P15144; Q59E93	P15144; Q59E93	A0A3Q1MB09; B4DP01; B4DP96; B4DPH5; B4DV63; F1MN84; P15144; P79098; Q59E93	P15144; Q59E93	P15144	P15144	P15144	P15144	P15144	ANPEP	Aminopeptidase N (AP-N) (hAPN) (EC 3.4.11.2) (Alanyl aminopeptidase) (Aminopeptidase M) (AP-M) (Microsomal aminopeptidase) (Myeloid plasma membrane glycoprotein CD13) (gp150) (CD antigen CD13)	cytoplasm [GO:0005737]; endoplasmic reticulum-Golgi intermediate compartment [GO:0005793]; external side of plasma membrane [GO:0009897]; extracellular exosome [GO:0070062]; extracellular space [GO:0005615]; integral component of membrane [GO:0016021]; lysosomal membrane [GO:0005765]; plasma membrane [GO:0005886]; secretory granule membrane [GO:0030667]; aminopeptidase activity [GO:0004177]; meta…	AllPrimariesMatch_	FALSE	TRUE	reviewed	5 out of 5	26	25	1	16	42	112	1	16	26	25	1	16	28.6453	26.7839	0.827301	17.787	High	High	Medium	High	ENSG00000166825	ANPEP	ANPEP	FALSE	6 v 6
Q9BQD7	Q9BQD7	NA	Q9BQD7	Q9BQD7	Q9BQD7	NA	Q9BQD7	Q9BQD7	H3BPE8; J3KMW5; Q9BQD7	NA	H3BPE8; H3BQW1; J3KMW5; Q9BQD7	Q9BQD7	NA	Q9BQD7	Q9BQD7	Q9BQD7	ANTKMT	Adenine nucleotide translocase lysine N-methyltransferase (ANT-KMT) (EC 2.1.1.-)	integral component of membrane [GO:0016021]; mitochondrial membrane [GO:0031966]; mitochondrion [GO:0005739]; protein-lysine N-methyltransferase activity [GO:0016279]; peptidyl-lysine trimethylation [GO:0018023]; positive regulation of proton-transporting ATP synthase activity, rotational mechanism [GO:1905273]; regulation of mitochondrial ATP synthesis coupled proton transport [GO:1905706]		FALSE	TRUE	reviewed	5 out of 5	2	1	NA	1	2	1	NA	1	2	1	NA	1	11.4894	4.25532	NA	4.25532	High	Medium	NA	Medium	ENSG00000103254	ANTKMT	FAM173A	FALSE	3 v 3
Q9H6X2	Q9H6X2	Q9H6X2	Q9H6X2	Q9H6X2	Q9H6X2	Q9H6X2	Q9H6X2	Q9H6X2	Q9H6X2	Q9H6X2	Q9H6X2	Q9H6X2	Q9H6X2	Q9H6X2	Q9H6X2	Q9H6X2	ANTXR1	Anthrax toxin receptor 1 (Tumor endothelial marker 8)	cell surface [GO:0009986]; endosome membrane [GO:0010008]; external side of plasma membrane [GO:0009897]; filopodium membrane [GO:0031527]; integral component of membrane [GO:0016021]; lamellipodium membrane [GO:0031258]; plasma membrane [GO:0005886]; actin filament binding [GO:0051015]; collagen binding [GO:0005518]; metal ion binding [GO:0046872]; transmembrane signaling receptor activity [GO:0…	AllPrimariesMatch_	FALSE	TRUE	reviewed	5 out of 5	20	14	6	4	47	67	6	4	17	13	6	4	32.8014	21.8085	11.5248	8.86525	High	High	High	High	ENSG00000169604	ANTXR1	ANTXR1	FALSE	6 v 6
A0A7P0Z4A8	NA	NA	NA	A0A7P0Z4A8	NA	NA	NA	A0A7P0Z4A8	NA	NA	NA	NA	NA	NA	A0A7P0Z4A8	A0A7P0Z4A8	ANTXR2	Anthrax toxin receptor	integral component of membrane [GO:0016021]; metal ion binding [GO:0046872]; signaling receptor activity [GO:0038023]		FALSE	TRUE	unreviewed	2 out of 5	15	NA	NA	NA	26	NA	NA	NA	1	NA	NA	NA	25.9406	NA	NA	NA	High	NA	NA	NA	NA	NA	NA	NA	6 v 6
A4FUA5	NA	NA	NA	A4FUA5	NA	NA	NA	A4FUA5; J3KPY9	NA	NA	NA	NA	NA	NA	A4FUA5	A4FUA5	ANTXR2	ANTXR2 protein (Fragment)	integral component of membrane [GO:0016021]; metal ion binding [GO:0046872]; signaling receptor activity [GO:0038023]		FALSE	TRUE	unreviewed	2 out of 5	15	NA	NA	NA	26	NA	NA	NA	1	NA	NA	NA	30.0448	NA	NA	NA	High	NA	NA	NA	NA	NA	NA	NA	0 v 0
NA	P58335	NA	P58335	NA	A0A7P0Z4A8	NA	A0A7P0Z4A8	NA	A0A7P0TAR4; A0A7P0Z4A8; A4FUA5; J3KPY9; P58335	NA	A0A0C4DG84; A0A7P0TAR4; A0A7P0Z4A8; A4FUA5; J3KPY9; P58335; Q32Q26	P58335	NA	P58335	NA	P58335	ANTXR2	Anthrax toxin receptor 2 (Capillary morphogenesis gene 2 protein) (CMG-2)	cell surface [GO:0009986]; endoplasmic reticulum membrane [GO:0005789]; endosome membrane [GO:0010008]; extracellular region [GO:0005576]; integral component of membrane [GO:0016021]; plasma membrane [GO:0005886]; metal ion binding [GO:0046872]; transmembrane signaling receptor activity [GO:0004888]; toxin transport [GO:1901998]		FALSE	TRUE	reviewed	5 out of 5	NA	6	NA	2	NA	19	NA	3	NA	5	NA	2	NA	13.0879	NA	3.06748	NA	High	NA	High	ENSG00000163297	ANTXR2	ANTXR2	FALSE	NA
P04083	P04083	P04083	P04083	P04083	P04083	P04083	P04083	P04083	P04083	P04083	P04083	P04083	P04083	P04083	P04083	P04083	ANXA1	Annexin A1 (Annexin I) (Annexin-1) (Calpactin II) (Calpactin-2) (Chromobindin-9) (Lipocortin I) (Phospholipase A2 inhibitory protein) (p35) [Cleaved into: Annexin Ac2-26]	adherens junction [GO:0005912]; apical plasma membrane [GO:0016324]; basolateral plasma membrane [GO:0016323]; cell surface [GO:0009986]; collagen-containing extracellular matrix [GO:0062023]; cornified envelope [GO:0001533]; cytoplasm [GO:0005737]; cytosol [GO:0005829]; early endosome membrane [GO:0031901]; endosome [GO:0005768]; extracellular exosome [GO:0070062]; extracellular region [GO:00055…	AllPrimariesMatch_	FALSE	TRUE	reviewed	5 out of 5	18	17	12	24	36	103	16	115	18	17	12	20	54.6243	50.8671	45.0867	65.3179	High	High	High	High	ENSG00000135046	ANXA1	ANXA1	FALSE	6 v 6
P50995	P50995	P50995	P50995	B7Z6L0	P50995	Q59EP1	P50995	B4DPJ2; B7Z6L0; P50995	P50995	B4DPJ2; F1MD66; F1MUN7; P27214; P50995; Q59EP1; Q6ICS0	P50995	P50995	P50995	P50995	P50995	P50995	ANXA11	Annexin A11 (56 kDa autoantigen) (Annexin XI) (Annexin-11) (Calcyclin-associated annexin 50) (CAP-50)	azurophil granule [GO:0042582]; collagen-containing extracellular matrix [GO:0062023]; cytoplasm [GO:0005737]; cytosol [GO:0005829]; extracellular exosome [GO:0070062]; melanosome [GO:0042470]; membrane [GO:0016020]; midbody [GO:0030496]; nuclear envelope [GO:0005635]; nucleoplasm [GO:0005654]; phagocytic vesicle [GO:0045335]; specific granule [GO:0042581]; spindle [GO:0005819]; calcium ion bindi…	AllPrimariesMatch_	FALSE	TRUE	reviewed	5 out of 5	5	7	2	17	6	14	2	36	5	7	2	16	13.0693	14.4554	3.76238	36.2376	High	High	High	High	ENSG00000122359	ANXA11	ANXA11	FALSE	6 v 6
NA	NA	NA	P27216	NA	NA	NA	A8K2L6	NA	NA	NA	A8K2L6; P27216; Q53FB5; Q6FHB6	P27216	NA	NA	NA	P27216	ANXA13	Annexin A13 (Annexin XIII) (Annexin-13) (Intestine-specific annexin) (ISA)	apical plasma membrane [GO:0016324]; basolateral plasma membrane [GO:0016323]; cytoplasm [GO:0005737]; cytoplasmic vesicle [GO:0031410]; exocytic vesicle [GO:0070382]; extracellular exosome [GO:0070062]; extracellular space [GO:0005615]; extrinsic component of membrane [GO:0019898]; membrane raft [GO:0045121]; nucleoplasm [GO:0005654]; plasma membrane [GO:0005886]; calcium ion binding [GO:0005509…		FALSE	TRUE	reviewed	5 out of 5	NA	NA	NA	3	NA	NA	NA	5	NA	NA	NA	2	NA	NA	NA	7.59494	NA	NA	NA	High	ENSG00000104537	ANXA13	ANXA13	TRUE	NA
P07355	P07355	P07355	P07355	P07355	P07355	P07355	P07355	P07355; V9HW65	P07355; V9HW65	P07355; V9HW65	P07355; V9HW65	P07355	P07355	P07355	P07355	P07355	ANXA2	Annexin A2 (Annexin II) (Annexin-2) (Calpactin I heavy chain) (Calpactin-1 heavy chain) (Chromobindin-8) (Lipocortin II) (Placental anticoagulant protein IV) (PAP-IV) (Protein I) (p36)	adherens junction [GO:0005912]; AnxA2-p11 complex [GO:1990665]; azurophil granule lumen [GO:0035578]; basement membrane [GO:0005604]; basolateral plasma membrane [GO:0016323]; cell surface [GO:0009986]; collagen-containing extracellular matrix [GO:0062023]; cytoplasm [GO:0005737]; endosome [GO:0005768]; extracellular exosome [GO:0070062]; extracellular region [GO:0005576]; extracellular space [GO…	AllPrimariesMatch_	FALSE	TRUE	reviewed	5 out of 5	24	36	21	32	70	406	31	158	24	36	21	32	66.0767	76.9912	60.767	74.6313	High	High	High	High	ENSG00000182718	ANXA2	ANXA2	FALSE	6 v 6
NA	NA	NA	P09525	NA	NA	NA	Q6LES2	NA	NA	NA	P09525; Q6LES2; V9HW59	P09525	NA	NA	NA	P09525	ANXA4	Annexin A4 (35-beta calcimedin) (Annexin IV) (Annexin-4) (Carbohydrate-binding protein p33/p41) (Chromobindin-4) (Endonexin I) (Lipocortin IV) (P32.5) (PP4-X) (Placental anticoagulant protein II) (PAP-II) (Protein II)	cell surface [GO:0009986]; collagen-containing extracellular matrix [GO:0062023]; cytoplasm [GO:0005737]; cytoplasmic vesicle [GO:0031410]; extracellular exosome [GO:0070062]; nuclear membrane [GO:0031965]; nucleus [GO:0005634]; perinuclear region of cytoplasm [GO:0048471]; plasma membrane [GO:0005886]; vesicle membrane [GO:0012506]; calcium ion binding [GO:0005509]; calcium-dependent phospholipi…		FALSE	TRUE	reviewed	5 out of 5	NA	NA	NA	23	NA	NA	NA	47	NA	NA	NA	22	NA	NA	NA	64.5768	NA	NA	NA	High	ENSG00000196975	ANXA4	ANXA4	FALSE	NA
P08758	P08758	P08758	P08758	P08758	P08758	P08758	P08758	P08758	P08758	P08758	P08758	P08758	P08758	P08758	P08758	P08758	ANXA5	Annexin A5 (Anchorin CII) (Annexin V) (Annexin-5) (Calphobindin I) (CPB-I) (Endonexin II) (Lipocortin V) (Placental anticoagulant protein 4) (PP4) (Placental anticoagulant protein I) (PAP-I) (Thromboplastin inhibitor) (Vascular anticoagulant-alpha) (VAC-alpha)	collagen-containing extracellular matrix [GO:0062023]; cytoplasm [GO:0005737]; cytosol [GO:0005829]; endothelial microparticle [GO:0072563]; external side of plasma membrane [GO:0009897]; extracellular exosome [GO:0070062]; extracellular region [GO:0005576]; focal adhesion [GO:0005925]; membrane [GO:0016020]; calcium ion binding [GO:0005509]; calcium-dependent phospholipid binding [GO:0005544]; p…	AllPrimariesMatch_	TRUE	TRUE	reviewed	5 out of 5	16	24	10	28	26	147	11	120	16	23	9	27	52.1875	70.9375	27.8125	81.5625	High	High	High	High	ENSG00000164111	ANXA5	ANXA5	FALSE	6 v 6
A0A0S2Z2Z6	A0A0S2Z2Z6	A0A0S2Z2Z6	A0A0S2Z2Z6	A0A0S2Z2Z6	A0A0S2Z2Z6	A0A0S2Z2Z6	A0A0S2Z2Z6	P08133	A0A0S2Z377; A8K3Q7; P08133	A0A0S2Z377; A8K3Q7; P08133	P08133	P08133	P08133	P08133	P08133	P08133	ANXA6	Annexin A6 (67 kDa calelectrin) (Annexin VI) (Annexin-6) (Calphobindin-II) (CPB-II) (Chromobindin-20) (Lipocortin VI) (Protein III) (p68) (p70)	collagen-containing extracellular matrix [GO:0062023]; cytoplasm [GO:0005737]; extracellular exosome [GO:0070062]; focal adhesion [GO:0005925]; late endosome membrane [GO:0031902]; lysosomal membrane [GO:0005765]; melanosome [GO:0042470]; membrane [GO:0016020]; mitochondrion [GO:0005739]; perinuclear region of cytoplasm [GO:0048471]; actin filament binding [GO:0051015]; calcium channel activity […	AllPrimariesMatch_	FALSE	TRUE	reviewed	5 out of 5	18	35	15	46	29	127	16	128	18	35	15	46	28.0832	52.4517	22.734	70.5795	High	High	High	High	ENSG00000197043	ANXA6	ANXA6	FALSE	6 v 6
P20073	P20073	P20073	P20073	B2R657	P20073	B2R657	P20073	B2R657; B2R7L2; B4DHY4; B4DT77; B4DWU2; P20073; Q53HM8	B2R7L2; B4DHY4; B4DT77; B4DWU2; P20073; Q53HM8	B2R657; B2R7L2; B4DHY4; B4DT77; B4DWU2; P20073; Q53HM8	B4DHY4; B4DT77; B4DWU2; P20073; Q53HM8	P20073	P20073	P20073	P20073	P20073	ANXA7	Annexin A7 (Annexin VII) (Annexin-7) (Synexin)	collagen-containing extracellular matrix [GO:0062023]; cytoplasm [GO:0005737]; endoplasmic reticulum membrane [GO:0005789]; extracellular exosome [GO:0070062]; membrane [GO:0016020]; nucleus [GO:0005634]; calcium ion binding [GO:0005509]; calcium-dependent phospholipid binding [GO:0005544]; calcium-dependent protein binding [GO:0048306]; integrin binding [GO:0005178]; RNA binding [GO:0003723]; au…	AllPrimariesMatch_	FALSE	TRUE	reviewed	5 out of 5	6	8	2	19	11	18	3	50	6	8	2	19	11.8852	15.1639	5.53279	38.3197	High	High	High	High	ENSG00000138279	ANXA7	ANXA7	FALSE	6 v 6
P19801	NA	NA	NA	D3DX01	NA	NA	NA	B3KS02; D3DX01; D3DX03; P19801	NA	NA	NA	NA	NA	NA	P19801	P19801	AOC1	Amiloride-sensitive amine oxidase [copper-containing] (DAO) (Diamine oxidase) (EC 1.4.3.22) (Amiloride-binding protein 1) (Amine oxidase copper domain-containing protein 1) (Histaminase) (Kidney amine oxidase) (KAO)	bicellular tight junction [GO:0005923]; extracellular exosome [GO:0070062]; extracellular region [GO:0005576]; extracellular space [GO:0005615]; peroxisome [GO:0005777]; plasma membrane [GO:0005886]; specific granule lumen [GO:0035580]; calcium ion binding [GO:0005509]; copper ion binding [GO:0005507]; diamine oxidase activity [GO:0052597]; heparin binding [GO:0008201]; histamine oxidase activity…		FALSE	TRUE	reviewed	5 out of 5	4	NA	NA	NA	7	NA	NA	NA	4	NA	NA	NA	5.19308	NA	NA	NA	High	NA	NA	NA	ENSG00000002726	AOC1	AOC1	TRUE	6 v 6
NA	NA	Q3MHQ1	NA	NA	NA	Q3MHQ1	NA	NA	NA	Q3MHQ1	NA	NA	Q3MHQ1	NA	NA	Q3MHQ1	AOC1	Amine oxidase (EC 1.4.3.-)	bicellular tight junction [GO:0005923]; extracellular exosome [GO:0070062]; extracellular space [GO:0005615]; plasma membrane [GO:0005886]; calcium ion binding [GO:0005509]; copper ion binding [GO:0005507]; diamine oxidase activity [GO:0052597]; heparin binding [GO:0008201]; primary amine oxidase activity [GO:0008131]; protein homodimerization activity [GO:0042803]; protein-containing complex bin…		FALSE	FALSE	unreviewed	4 out of 5	NA	NA	2	NA	NA	NA	2	NA	NA	NA	2	NA	NA	NA	3.57616	NA	NA	NA	High	NA	NA	NA	NA	NA	NA
NA	Q63HQ0	NA	Q63HQ0	NA	Q63HQ0	NA	Q63HQ0	NA	Q63HQ0	NA	Q63HQ0	Q63HQ0	NA	Q63HQ0	NA	Q63HQ0	AP1AR	AP-1 complex-associated regulatory protein (2c18) (Adaptor-related protein complex 1-associated regulatory protein) (Gamma-1-adaptin brefeldin A resistance protein) (GBAR) (Gamma-BAR) (Gamma-A1-adaptin and kinesin interactor) (Gadkin)	cytosol [GO:0005829]; early endosome [GO:0005769]; endosome [GO:0005768]; Golgi apparatus [GO:0005794]; late endosome [GO:0005770]; transport vesicle [GO:0030133]; AP-1 adaptor complex binding [GO:0035650]; kinesin binding [GO:0019894]; cellular protein localization [GO:0034613]; negative regulation of cell motility [GO:2000146]; negative regulation of receptor recycling [GO:0001920]; negative re…		FALSE	TRUE	reviewed	5 out of 5	NA	5	NA	3	NA	19	NA	3	NA	5	NA	2	NA	18.2119	NA	6.95364	NA	High	NA	High	ENSG00000138660	AP1AR	AP1AR	FALSE	NA
Q10567	Q10567	Q10567	Q10567	Q10567	Q10567	Q10567	Q10567	Q10567	Q10567	Q10567	Q10567	Q10567	Q10567	Q10567	Q10567	Q10567	AP1B1	AP-1 complex subunit beta-1 (Adaptor protein complex AP-1 subunit beta-1) (Adaptor-related protein complex 1 subunit beta-1) (Beta-1-adaptin) (Beta-adaptin 1) (Clathrin assembly protein complex 1 beta large chain) (Golgi adaptor HA1/AP1 adaptin beta subunit)	clathrin adaptor complex [GO:0030131]; clathrin-coated vesicle membrane [GO:0030665]; cytoplasmic vesicle membrane [GO:0030659]; cytosol [GO:0005829]; Golgi apparatus [GO:0005794]; Golgi membrane [GO:0000139]; intracellular membrane-bounded organelle [GO:0043231]; lysosomal membrane [GO:0005765]; trans-Golgi network membrane [GO:0032588]; clathrin binding [GO:0030276]; protein kinase binding [GO:…	AllPrimariesMatch_	FALSE	TRUE	reviewed	5 out of 5	19	37	11	41	31	210	11	73	3	6	2	12	17.9136	38.1454	10.432	42.1496	High	High	High	High	ENSG00000100280	AP1B1	AP1B1	FALSE	3 v 3
H3BNR4	NA	NA	NA	H3BNR4	NA	NA	NA	H3BNR4	NA	NA	NA	NA	NA	NA	H3BNR4	H3BNR4	AP1G1	AP-1 complex subunit gamma-1	intracellular vesicle [GO:0097708]; membrane coat [GO:0030117]; intracellular protein transport [GO:0006886]; vesicle-mediated transport [GO:0016192]		FALSE	TRUE	unreviewed	1 out of 5	4	NA	NA	NA	6	NA	NA	NA	1	NA	NA	NA	18.2203	NA	NA	NA	High	NA	NA	NA	NA	NA	NA	NA	0 v 0
O43747	O43747	O43747	O43747	B3KXW5	B3KXW5	B3KXW5	B3KXW5	A0A140VJE7; B3KXW5; O43747; Q8IY97	A0A140VJE7; B3KXW5; O43747; Q8IY97	A0A140VJE7; A0A3Q1M952; B3KXW5; F1MF68; G3MZH4; O43747; Q8IY97	A0A140VJE7; B3KXW5; O43747	O43747	O43747	O43747	O43747	O43747	AP1G1	AP-1 complex subunit gamma-1 (Adaptor protein complex AP-1 subunit gamma-1) (Adaptor-related protein complex 1 subunit gamma-1) (Clathrin assembly protein complex 1 gamma-1 large chain) (Gamma1-adaptin) (Golgi adaptor HA1/AP1 adaptin subunit gamma-1)	AP-1 adaptor complex [GO:0030121]; clathrin-coated vesicle [GO:0030136]; clathrin-coated vesicle membrane [GO:0030665]; cytoplasm [GO:0005737]; cytoplasmic vesicle membrane [GO:0030659]; cytosol [GO:0005829]; Golgi apparatus [GO:0005794]; Golgi membrane [GO:0000139]; intracellular membrane-bounded organelle [GO:0043231]; lysosomal membrane [GO:0005765]; membrane [GO:0016020]; perinuclear region o…	AllPrimariesMatch_	FALSE	TRUE	reviewed	5 out of 5	15	23	4	23	23	121	4	39	12	6	4	23	20.9246	28.3455	4.25791	29.927	High	High	High	High	ENSG00000166747	AP1G1	AP1G1	FALSE	6 v 6
A0A024R7K8	A0A024R7K8	NA	A0A024R7K8	Q59EK3	Q59EK3	NA	Q59EK3	Q59EK3; Q9BXS5	B4DDG7; K7EJL1; Q59EK3; Q9BXS5	NA	B3KNH5; Q59EK3; Q9BXS5	Q9BXS5	NA	Q9BXS5	Q9BXS5	Q9BXS5	AP1M1	AP-1 complex subunit mu-1 (AP-mu chain family member mu1A) (Adaptor protein complex AP-1 subunit mu-1) (Adaptor-related protein complex 1 subunit mu-1) (Clathrin assembly protein complex 1 mu-1 medium chain 1) (Clathrin coat assembly protein AP47) (Clathrin coat-associated protein AP47) (Golgi adaptor HA1/AP1 adaptin mu-1 subunit) (Mu-adaptin 1) (Mu1A-adaptin)	clathrin adaptor complex [GO:0030131]; clathrin-coated vesicle [GO:0030136]; clathrin-coated vesicle membrane [GO:0030665]; cytoplasmic vesicle [GO:0031410]; cytoplasmic vesicle membrane [GO:0030659]; cytosol [GO:0005829]; extracellular exosome [GO:0070062]; Golgi membrane [GO:0000139]; lysosomal membrane [GO:0005765]; membrane [GO:0016020]; plasma membrane [GO:0005886]; specific granule membrane…		FALSE	TRUE	reviewed	5 out of 5	13	16	NA	20	21	57	NA	32	13	16	NA	18	37.5887	43.4988	NA	53.6643	High	High	NA	High	ENSG00000072958	AP1M1	AP1M1	FALSE	6 v 6
NA	NA	NA	K7EMG5	NA	NA	NA	K7EMG5	NA	NA	NA	K7EMG5	K7EMG5	NA	NA	NA	K7EMG5	AP1M2	AP-1 complex subunit mu-2 (Fragment)	clathrin adaptor complex [GO:0030131]; intracellular membrane-bounded organelle [GO:0043231]; intracellular protein transport [GO:0006886]; vesicle-mediated transport [GO:0016192]		FALSE	TRUE	unreviewed	1 out of 5	NA	NA	NA	3	NA	NA	NA	4	NA	NA	NA	1	NA	NA	NA	8.02676	NA	NA	NA	High	NA	NA	NA	NA	NA
P61966	P61966	NA	P61966	B4DIM6	H7C1E4	NA	H7C1E4	A0A024RBX8; A0A2R8YGH5; A0A5F9ZHW1; A0A5F9ZHX2; A0A5F9ZI43; A6NH01; B4DIM6; B7Z3M9; B7Z853; B8ZZZ1; F6SFB5; H0Y673; H7BZG6; H7C1E4; P56377; P61966; Q53R44; Q7Z677; Q96PC3	A0A2R8YGH5; H7C1E4; P61966	NA	A0A2R8YGH5; H7C1E4; P61966	P61966	NA	P61966	P61966	P61966	AP1S1	AP-1 complex subunit sigma-1A (Adaptor protein complex AP-1 subunit sigma-1A) (Adaptor-related protein complex 1 subunit sigma-1A) (Clathrin assembly protein complex 1 sigma-1A small chain) (Clathrin coat assembly protein AP19) (Golgi adaptor HA1/AP1 adaptin sigma-1A subunit) (HA1 19 kDa subunit) (Sigma 1a subunit of AP-1 clathrin) (Sigma-adaptin 1A) (Sigma1A-adaptin)	AP-1 adaptor complex [GO:0030121]; clathrin-coated pit [GO:0005905]; cytoplasmic vesicle membrane [GO:0030659]; cytosol [GO:0005829]; Golgi apparatus [GO:0005794]; Golgi membrane [GO:0000139]; intracellular membrane-bounded organelle [GO:0043231]; lysosomal membrane [GO:0005765]; membrane [GO:0016020]; trans-Golgi network membrane [GO:0032588]; clathrin adaptor activity [GO:0035615]; intracellula…		FALSE	TRUE	reviewed	5 out of 5	1	3	NA	3	1	5	NA	3	1	2	NA	1	4.43038	14.557	NA	15.1899	Medium	High	NA	High	ENSG00000106367	AP1S1	AP1S1	FALSE	3 v 3
NA	P56377	NA	P56377	NA	B4DIM6	NA	A0A024RBX8	NA	A0A024RBX8; A0A5F9ZHW1; A0A5F9ZHX2; A0A5F9ZI43; A6NH01; B4DIM6; B7Z3M9; B7Z853; H0Y673; H7BZG6; P56377; Q7Z677	NA	A0A024RBX8; P56377	P56377	NA	P56377	NA	P56377	AP1S2	AP-1 complex subunit sigma-2 (Adaptor protein complex AP-1 subunit sigma-1B) (Adaptor-related protein complex 1 subunit sigma-1B) (Clathrin assembly protein complex 1 sigma-1B small chain) (Golgi adaptor HA1/AP1 adaptin sigma-1B subunit) (Sigma 1B subunit of AP-1 clathrin) (Sigma-adaptin 1B) (Sigma1B-adaptin)	AP-1 adaptor complex [GO:0030121]; AP-type membrane coat adaptor complex [GO:0030119]; clathrin-coated pit [GO:0005905]; cytoplasmic vesicle membrane [GO:0030659]; cytosol [GO:0005829]; Golgi apparatus [GO:0005794]; Golgi membrane [GO:0000139]; intracellular membrane-bounded organelle [GO:0043231]; lysosomal membrane [GO:0005765]; trans-Golgi network membrane [GO:0032588]; clathrin adaptor activi…		FALSE	TRUE	reviewed	5 out of 5	NA	2	NA	3	NA	3	NA	4	NA	1	NA	1	NA	10.1911	NA	19.7452	NA	Medium	NA	High	NA	NA	NA	NA	NA
NA	Q96PC3	NA	Q96PC3	NA	Q96PC3	NA	Q96PC3	NA	B8ZZZ1; Q53R44; Q96PC3	NA	B8ZZZ1; Q53R44; Q96PC3	Q96PC3	NA	Q96PC3	NA	Q96PC3	AP1S3	AP-1 complex subunit sigma-3 (Adaptor protein complex AP-1 subunit sigma-1C) (Adaptor-related protein complex 1 subunit sigma-1C) (Clathrin assembly protein complex 1 sigma-1C small chain) (Golgi adaptor HA1/AP1 adaptin sigma-1C subunit) (Sigma 1C subunit of AP-1 clathrin) (Sigma-adaptin 1C) (Sigma1C-adaptin)	AP-1 adaptor complex [GO:0030121]; clathrin-coated pit [GO:0005905]; cytoplasmic vesicle membrane [GO:0030659]; cytosol [GO:0005829]; Golgi membrane [GO:0000139]; intracellular membrane-bounded organelle [GO:0043231]; lysosomal membrane [GO:0005765]; trans-Golgi network membrane [GO:0032588]; clathrin adaptor activity [GO:0035615]; protein targeting [GO:0006605]; vesicle-mediated transport [GO:00…		FALSE	TRUE	reviewed	5 out of 5	NA	2	NA	2	NA	2	NA	2	NA	1	NA	1	NA	10.3896	NA	10.3896	NA	Medium	NA	Medium	ENSG00000152056	AP1S3	AP1S3	FALSE	NA
O95782	O95782	O95782	O95782	O95782	O95782	O95782	O95782	O95782	O95782	O95782	O95782	O95782	O95782	O95782	O95782	O95782	AP2A1	AP-2 complex subunit alpha-1 (100 kDa coated vesicle protein A) (Adaptor protein complex AP-2 subunit alpha-1) (Adaptor-related protein complex 2 subunit alpha-1) (Alpha-adaptin A) (Alpha1-adaptin) (Clathrin assembly protein complex 2 alpha-A large chain) (Plasma membrane adaptor HA2/AP2 adaptin alpha A subunit)	AP-2 adaptor complex [GO:0030122]; clathrin coat of trans-Golgi network vesicle [GO:0030130]; clathrin-coated endocytic vesicle [GO:0045334]; clathrin-coated endocytic vesicle membrane [GO:0030669]; cytosol [GO:0005829]; endocytic vesicle membrane [GO:0030666]; endolysosome membrane [GO:0036020]; filopodium tip [GO:0032433]; membrane [GO:0016020]; plasma membrane [GO:0005886]; cargo adaptor activ…	AllPrimariesMatch_	FALSE	TRUE	reviewed	5 out of 5	30	51	21	43	42	430	21	94	19	34	10	30	33.9816	50.5629	21.5967	45.0358	High	High	High	High	ENSG00000196961	AP2A1	AP2A1	FALSE	6 v 6
NA	NA	NA	A0A0G2JQM1	NA	NA	NA	A0A0G2JQM1	NA	NA	NA	A0A0G2JQM1	A0A0G2JQM1	NA	NA	NA	A0A0G2JQM1	AP2A2	AP-2 complex subunit alpha-2 (Fragment)	AP-1 adaptor complex [GO:0030121]; intracellular protein transport [GO:0006886]; vesicle-mediated transport [GO:0016192]		FALSE	TRUE	unreviewed	1 out of 5	NA	NA	NA	27	NA	NA	NA	47	NA	NA	NA	1	NA	NA	NA	39.7476	NA	NA	NA	High	NA	NA	NA	NA	NA
O94973	O94973	O94973	O94973	O94973	O94973	O94973	O94973	O94973	O94973	O94973	O94973	O94973	O94973	O94973	O94973	O94973	AP2A2	AP-2 complex subunit alpha-2 (100 kDa coated vesicle protein C) (Adaptor protein complex AP-2 subunit alpha-2) (Adaptor-related protein complex 2 subunit alpha-2) (Alpha-adaptin C) (Alpha2-adaptin) (Clathrin assembly protein complex 2 alpha-C large chain) (Huntingtin yeast partner J) (Huntingtin-interacting protein 9) (HIP-9) (Huntingtin-interacting protein J) (Plasma membrane adaptor HA2/AP2 ada…	AP-2 adaptor complex [GO:0030122]; clathrin-coated endocytic vesicle [GO:0045334]; clathrin-coated endocytic vesicle membrane [GO:0030669]; cytoplasmic vesicle [GO:0031410]; cytosol [GO:0005829]; endocytic vesicle membrane [GO:0030666]; endolysosome membrane [GO:0036020]; ficolin-1-rich granule membrane [GO:0101003]; plasma membrane [GO:0005886]; secretory granule membrane [GO:0030667]; cargo ada…	AllPrimariesMatch_	FALSE	TRUE	reviewed	5 out of 5	20	42	17	33	27	252	17	60	9	25	6	6	26.0916	45.1544	18.6368	34.9308	High	High	High	High	ENSG00000183020	AP2A2	AP2A2	FALSE	6 v 6
P63010	P63010	P63010	P63010	A0A140VJE8	A0A140VJE8	A0A140VJE8	A0A140VJE8	A0A140VJE8; A8K916; H0UID3; H0UID4; H0UID5; P63010	A0A140VJE8; A8K916; H0UID3; H0UID4; P63010	A0A140VJE8; A8K916; H0UID3; H0UID4; H0UID5; P63010	A0A140VJE8; A8K916; H0UID5; P63010	P63010	P63010	P63010	P63010	P63010	AP2B1	AP-2 complex subunit beta (AP105B) (Adaptor protein complex AP-2 subunit beta) (Adaptor-related protein complex 2 subunit beta) (Beta-2-adaptin) (Beta-adaptin) (Clathrin assembly protein complex 2 beta large chain) (Plasma membrane adaptor HA2/AP2 adaptin beta subunit)	AP-2 adaptor complex [GO:0030122]; clathrin adaptor complex [GO:0030131]; clathrin-coated endocytic vesicle [GO:0045334]; clathrin-coated endocytic vesicle membrane [GO:0030669]; cytosol [GO:0005829]; endocytic vesicle membrane [GO:0030666]; endolysosome membrane [GO:0036020]; glutamatergic synapse [GO:0098978]; membrane [GO:0016020]; plasma membrane [GO:0005886]; postsynapse [GO:0098794]; presyn…	AllPrimariesMatch_	FALSE	TRUE	reviewed	5 out of 5	33	47	20	41	56	342	22	86	17	24	11	21	37.3533	52.6147	19.5304	45.571	High	High	High	High	ENSG00000006125	AP2B1	AP2B1	FALSE	6 v 6
NA	C9JTK4	C9JTK4	C9JTK4	NA	C9JTK4	C9JTK4	C9JTK4	NA	C9JTK4	C9JTK4	C9JTK4	C9JTK4	C9JTK4	C9JTK4	NA	C9JTK4	AP2M1	AP-2 complex subunit mu (Fragment)	clathrin adaptor complex [GO:0030131]; intracellular protein transport [GO:0006886]; vesicle-mediated transport [GO:0016192]		FALSE	TRUE	unreviewed	1 out of 5	NA	11	6	10	NA	88	7	15	NA	1	1	1	NA	60.625	35.625	56.25	NA	High	High	High	NA	NA	NA	NA	NA
NA	NA	Q3ZC13	NA	NA	NA	E9PFW3	NA	NA	NA	A0A087WY71; A0A452DIL3; E9PFW3; Q3ZC13	NA	NA	Q3ZC13	NA	NA	Q3ZC13	AP2M1	AP-2 complex subunit mu (AP-2 mu chain) (Adaptor protein complex AP-2 subunit mu) (Adaptor-related protein complex 2 subunit mu) (Clathrin assembly protein complex 2 mu medium chain) (Clathrin coat assembly protein AP50) (Clathrin coat-associated protein AP50) (HA2 50 kDa subunit) (Mu2-adaptin) (Plasma membrane adaptor AP-2 50 kDa protein)	AP-2 adaptor complex [GO:0030122]; cytoplasmic vesicle [GO:0031410]; clathrin adaptor activity [GO:0035615]; lipid binding [GO:0008289]; clathrin-dependent endocytosis [GO:0072583]; endocytosis [GO:0006897]; intracellular protein transport [GO:0006886]; vesicle-mediated transport [GO:0016192]		FALSE	TRUE	reviewed	4 out of 5	NA	NA	12	NA	NA	NA	13	NA	NA	NA	7	NA	NA	NA	27.8161	NA	NA	NA	High	NA	NA	NA	NA	NA	NA
Q96CW1	Q96CW1	NA	Q96CW1	E9PFW3	Q96CW1	NA	E9PFW3	A0A087WY71; E9PFW3; Q96CW1	A0A087WY71; Q96CW1	NA	A0A087WY71; E9PFW3; Q96CW1	Q96CW1	NA	Q96CW1	Q96CW1	Q96CW1	AP2M1	AP-2 complex subunit mu (AP-2 mu chain) (Adaptin-mu2) (Adaptor protein complex AP-2 subunit mu) (Adaptor-related protein complex 2 subunit mu) (Clathrin assembly protein complex 2 mu medium chain) (Clathrin coat assembly protein AP50) (Clathrin coat-associated protein AP50) (HA2 50 kDa subunit) (Plasma membrane adaptor AP-2 50 kDa protein)	AP-2 adaptor complex [GO:0030122]; clathrin-coated endocytic vesicle [GO:0045334]; clathrin-coated endocytic vesicle membrane [GO:0030669]; clathrin-coated pit [GO:0005905]; cytoplasmic vesicle [GO:0031410]; cytosol [GO:0005829]; endocytic vesicle membrane [GO:0030666]; endolysosome membrane [GO:0036020]; extracellular exosome [GO:0070062]; glutamatergic synapse [GO:0098978]; lysosomal membrane […		FALSE	TRUE	reviewed	5 out of 5	18	26	NA	22	30	236	NA	47	18	1	NA	13	45.0575	59.7701	NA	54.023	High	High	NA	High	ENSG00000161203	AP2M1	AP2M1	FALSE	6 v 6
P53680	P53680	NA	P53680	M0QYZ2	M0QYZ2	NA	M0QYZ2	M0QYZ2; M0R0N4; P53680; X6R390	M0QYZ2; M0R0N4; P53680	NA	M0QYZ2; M0R0N4; P53680	P53680	NA	P53680	P53680	P53680	AP2S1	AP-2 complex subunit sigma (Adaptor protein complex AP-2 subunit sigma) (Adaptor-related protein complex 2 subunit sigma) (Clathrin assembly protein 2 sigma small chain) (Clathrin coat assembly protein AP17) (Clathrin coat-associated protein AP17) (HA2 17 kDa subunit) (Plasma membrane adaptor AP-2 17 kDa protein) (Sigma2-adaptin)	AP-2 adaptor complex [GO:0030122]; clathrin-coated endocytic vesicle [GO:0045334]; clathrin-coated endocytic vesicle membrane [GO:0030669]; cytosol [GO:0005829]; endocytic vesicle membrane [GO:0030666]; endolysosome membrane [GO:0036020]; intracellular membrane-bounded organelle [GO:0043231]; plasma membrane [GO:0005886]; clathrin adaptor activity [GO:0035615]; clathrin coat assembly [GO:0048268]…		FALSE	TRUE	reviewed	5 out of 5	4	7	NA	7	6	55	NA	13	4	7	NA	7	17.6056	38.0282	NA	38.0282	High	High	NA	High	ENSG00000042753	AP2S1	AP2S1	FALSE	6 v 6
NA	NA	Q17QC5	NA	NA	NA	M0QYZ2	NA	NA	NA	A0A3Q1NN45; M0QYZ2; M0R0N4; Q17QC5	NA	NA	Q17QC5	NA	NA	Q17QC5	AP2S1	AP-2 complex subunit sigma (Adaptor protein complex AP-2 subunit sigma) (Adaptor-related protein complex 2 subunit sigma) (Clathrin assembly protein 2 sigma small chain) (Clathrin coat assembly protein AP17) (Clathrin coat-associated protein AP17) (Plasma membrane adaptor AP-2 17 kDa protein) (Sigma2-adaptin)	AP-2 adaptor complex [GO:0030122]; intracellular membrane-bounded organelle [GO:0043231]; clathrin adaptor activity [GO:0035615]; clathrin-dependent endocytosis [GO:0072583]; intracellular protein transport [GO:0006886]; vesicle-mediated transport [GO:0016192]		FALSE	TRUE	reviewed	3 out of 5	NA	NA	5	NA	NA	NA	6	NA	NA	NA	5	NA	NA	NA	28.169	NA	NA	NA	High	NA	NA	NA	NA	NA	NA
NA	A0A0S2Z5J4	A0A0S2Z5J4	NA	NA	A0A0S2Z5J4	A0A0S2Z5J4	NA	NA	A8K586; O00203	A0A0S2Z4Z4; A0A3Q1M917; A0A3Q1N1C0; A8K586; B4E0B2; O00203; Q32PG1; Q3MNE1	NA	NA	O00203	O00203	NA	O00203	AP3B1	AP-3 complex subunit beta-1 (Adaptor protein complex AP-3 subunit beta-1) (Adaptor-related protein complex 3 subunit beta-1) (Beta-3A-adaptin) (Clathrin assembly protein complex 3 beta-1 large chain)	AP-3 adaptor complex [GO:0030123]; axon cytoplasm [GO:1904115]; clathrin adaptor complex [GO:0030131]; clathrin-coated vesicle membrane [GO:0030665]; Golgi apparatus [GO:0005794]; lysosomal membrane [GO:0005765]; membrane [GO:0016020]; mitochondrion [GO:0005739]; synapse [GO:0045202]; GTP-dependent protein binding [GO:0030742]; protein phosphatase binding [GO:0019903]; anterograde axonal transpor…		FALSE	TRUE	reviewed	5 out of 5	NA	15	1	NA	NA	25	1	NA	NA	15	1	NA	NA	15.6307	1.00548	NA	NA	High	High	NA	ENSG00000132842	AP3B1	AP3B1	FALSE	NA
NA	O14617	O14617	O14617	NA	O14617	O14617	O14617	NA	O14617	O14617	O14617	O14617	O14617	O14617	NA	O14617	AP3D1	AP-3 complex subunit delta-1 (AP-3 complex subunit delta) (Adaptor-related protein complex 3 subunit delta-1) (Delta-adaptin)	AP-3 adaptor complex [GO:0030123]; axon cytoplasm [GO:1904115]; endosome membrane [GO:0010008]; glutamatergic synapse [GO:0098978]; Golgi apparatus [GO:0005794]; Golgi membrane [GO:0000139]; lysosomal membrane [GO:0005765]; membrane [GO:0016020]; postsynapse [GO:0098794]; presynaptic endosome [GO:0098830]; terminal bouton [GO:0043195]; anterograde axonal transport [GO:0008089]; anterograde synapt…		FALSE	TRUE	reviewed	5 out of 5	NA	12	7	38	NA	28	9	68	NA	12	7	2	NA	11.1882	6.5915	35.4727	NA	High	High	High	ENSG00000065000	AP3D1	AP3D1	FALSE	NA
Q6PK82	NA	NA	Q6PK82	Q6PK82	NA	NA	Q6PK82	Q6PK82	NA	NA	Q6PK82	Q6PK82	NA	NA	Q6PK82	Q6PK82	AP3D1	AP-3 complex subunit delta (Fragment)	AP-3 adaptor complex [GO:0030123]; intracellular vesicle [GO:0097708]; lysosomal membrane [GO:0005765]; intracellular protein transport [GO:0006886]; vesicle-mediated transport [GO:0016192]		FALSE	TRUE	unreviewed	2 out of 5	25	NA	NA	31	36	NA	NA	59	25	NA	NA	1	34.6821	NA	NA	38.0347	High	NA	NA	High	NA	NA	NA	NA	6 v 6
Q9Y2T2	Q9Y2T2	Q9Y2T2	Q9Y2T2	Q9Y2T2	Q9Y2T2	Q24K11	Q9Y2T2	Q8NDP0; Q9Y2T2	Q8NDP0; Q9Y2T2	B4DRN6; Q24K11; Q8NDP0; Q9Y2T2	Q9Y2T2	Q9Y2T2	Q9Y2T2	Q9Y2T2	Q9Y2T2	Q9Y2T2	AP3M1	AP-3 complex subunit mu-1 (AP-3 adaptor complex mu3A subunit) (Adaptor-related protein complex 3 subunit mu-1) (Mu-adaptin 3A) (Mu3A-adaptin)	axon cytoplasm [GO:1904115]; clathrin adaptor complex [GO:0030131]; cytoplasmic vesicle [GO:0031410]; cytoplasmic vesicle membrane [GO:0030659]; Golgi apparatus [GO:0005794]; lysosomal membrane [GO:0005765]; lysosome [GO:0005764]; small GTPase binding [GO:0031267]; anterograde axonal transport [GO:0008089]; anterograde synaptic vesicle transport [GO:0048490]; endocytosis [GO:0006897]; protein tar…	AllPrimariesMatch_	FALSE	TRUE	reviewed	5 out of 5	8	4	1	16	13	6	1	31	6	4	1	13	24.1627	17.2249	1.91388	52.8708	High	High	Medium	High	ENSG00000185009	AP3M1	AP3M1	FALSE	6 v 6
P53677	NA	NA	P53677	P53677	NA	NA	P53677	E5RJ52; P53677	NA	NA	P53677	P53677	NA	NA	P53677	P53677	AP3M2	AP-3 complex subunit mu-2 (Adaptor-related protein complex 3 subunit mu-2) (Clathrin assembly protein assembly protein complex 3 mu-2 medium chain) (Clathrin coat assembly protein AP47 homolog 2) (Clathrin coat-associated protein AP47 homolog 2) (Golgi adaptor AP-1 47 kDa protein homolog 2) (HA1 47 kDa subunit homolog 2) (Mu3B-adaptin) (P47B)	AP-type membrane coat adaptor complex [GO:0030119]; axon cytoplasm [GO:1904115]; clathrin adaptor complex [GO:0030131]; cytoplasmic vesicle [GO:0031410]; cytoplasmic vesicle membrane [GO:0030659]; Golgi apparatus [GO:0005794]; anterograde axonal transport [GO:0008089]; anterograde synaptic vesicle transport [GO:0048490]; endocytosis [GO:0006897]; intracellular protein transport [GO:0006886]; vesi…		FALSE	TRUE	reviewed	5 out of 5	3	NA	NA	10	6	NA	NA	14	1	NA	NA	7	10.5263	NA	NA	25.3589	High	NA	NA	High	ENSG00000070718	AP3M2	AP3M2	FALSE	3 v 3
Q92572	Q92572	NA	Q92572	B2R4I8	B2R4I8	NA	Q92572	B2R4I8; Q92572	B2R4I8; Q92572	NA	Q92572	Q92572	NA	Q92572	Q92572	Q92572	AP3S1	AP-3 complex subunit sigma-1 (AP-3 complex subunit sigma-3A) (Adaptor-related protein complex 3 subunit sigma-1) (Clathrin-associated/assembly/adaptor protein, small 3) (Sigma-3A-adaptin) (Sigma3A-adaptin) (Sigma-adaptin 3a)	AP-3 adaptor complex [GO:0030123]; AP-type membrane coat adaptor complex [GO:0030119]; axon cytoplasm [GO:1904115]; cytoplasmic vesicle membrane [GO:0030659]; Golgi apparatus [GO:0005794]; intracellular membrane-bounded organelle [GO:0043231]; transport vesicle [GO:0030133]; anterograde axonal transport [GO:0008089]; anterograde synaptic vesicle transport [GO:0048490]; Golgi to vacuole transport …		FALSE	TRUE	reviewed	5 out of 5	4	5	NA	9	6	17	NA	14	4	4	NA	8	19.6891	27.9793	NA	47.6684	High	High	NA	High	ENSG00000177879	AP3S1	AP3S1	FALSE	6 v 6
NA	P59780	NA	NA	NA	A0A0A6YYH1	NA	NA	NA	A0A0A6YYH1; H0YLI7; P59780; Q6PK37	NA	NA	NA	NA	P59780	NA	P59780	AP3S2	AP-3 complex subunit sigma-2 (AP-3 complex subunit sigma-3B) (Adaptor-related protein complex 3 subunit sigma-2) (Sigma-3B-adaptin) (Sigma3B-adaptin) (Sigma-adaptin 3b)	AP-3 adaptor complex [GO:0030123]; axon cytoplasm [GO:1904115]; cytoplasmic vesicle membrane [GO:0030659]; Golgi apparatus [GO:0005794]; intracellular membrane-bounded organelle [GO:0043231]; anterograde axonal transport [GO:0008089]; anterograde synaptic vesicle transport [GO:0048490]; Golgi to vacuole transport [GO:0006896]; intracellular protein transport [GO:0006886]; vesicle-mediated transpo…		FALSE	TRUE	reviewed	4 out of 5	NA	2	NA	NA	NA	7	NA	NA	NA	1	NA	NA	NA	8.80829	NA	NA	NA	Medium	NA	NA	ENSG00000157823	AP3S2	AP3S2	FALSE	NA
NA	NA	NA	A0A024R0J5	NA	NA	NA	A0A024R0J5	NA	NA	NA	B1ALD0; B2RBF6; B3KSJ4; B4DTG3; Q9Y6B7	Q9Y6B7	NA	NA	NA	Q9Y6B7	AP4B1	AP-4 complex subunit beta-1 (AP-4 adaptor complex subunit beta) (Adaptor-related protein complex 4 subunit beta-1) (Beta subunit of AP-4) (Beta4-adaptin)	AP-4 adaptor complex [GO:0030124]; clathrin adaptor complex [GO:0030131]; cytosol [GO:0005829]; endosome lumen [GO:0031904]; extrinsic component of membrane [GO:0019898]; trans-Golgi network [GO:0005802]; trans-Golgi network membrane [GO:0032588]; clathrin binding [GO:0030276]; protein localization [GO:0008104]; protein targeting [GO:0006605]; vesicle-mediated transport [GO:0016192]		FALSE	TRUE	reviewed	5 out of 5	NA	NA	NA	3	NA	NA	NA	3	NA	NA	NA	3	NA	NA	NA	4.60081	NA	NA	NA	High	ENSG00000134262	AP4B1	AP4B1	FALSE	NA
NA	Q9UPM8	NA	Q9UPM8	NA	Q9UPM8	NA	Q9UPM8	NA	B4DM48; H0YK95; H0YL95; Q9UPM8	NA	Q9UPM8	Q9UPM8	NA	Q9UPM8	NA	Q9UPM8	AP4E1	AP-4 complex subunit epsilon-1 (AP-4 adaptor complex subunit epsilon) (Adaptor-related protein complex 4 subunit epsilon-1) (Epsilon subunit of AP-4) (Epsilon-adaptin)	AP-4 adaptor complex [GO:0030124]; endosome lumen [GO:0031904]; trans-Golgi network membrane [GO:0032588]; cargo adaptor activity [GO:0140312]; protein localization [GO:0008104]; protein targeting [GO:0006605]; receptor-mediated endocytosis [GO:0006898]		FALSE	TRUE	reviewed	5 out of 5	NA	2	NA	7	NA	3	NA	8	NA	2	NA	7	NA	1.58311	NA	5.45295	NA	Medium	NA	High	ENSG00000081014	AP4E1	AP4E1	FALSE	NA
NA	NA	NA	Q9Y587	NA	NA	NA	B7ZB52	NA	NA	NA	A0A5F9ZH42; A0A5F9ZHV3; A0A5F9ZI62; B7ZB52; G3V3X7; G3V4P7; G3V5J6; Q9Y587	Q9Y587	NA	NA	NA	Q9Y587	AP4S1	AP-4 complex subunit sigma-1 (AP-4 adaptor complex subunit sigma-1) (Adaptor-related protein complex 4 subunit sigma-1) (Sigma-1 subunit of AP-4) (Sigma-4-adaptin) (Sigma4-adaptin)	AP-4 adaptor complex [GO:0030124]; endosome lumen [GO:0031904]; intracellular membrane-bounded organelle [GO:0043231]; trans-Golgi network membrane [GO:0032588]; protein localization [GO:0008104]; protein targeting [GO:0006605]; vesicle-mediated transport [GO:0016192]		FALSE	TRUE	reviewed	5 out of 5	NA	NA	NA	1	NA	NA	NA	2	NA	NA	NA	1	NA	NA	NA	6.25	NA	NA	NA	Medium	ENSG00000100478	AP4S1	AP4S1	FALSE	NA
NA	NA	NA	Q2VPB7	NA	NA	NA	Q2VPB7	NA	NA	NA	Q2VPB7	Q2VPB7	NA	NA	NA	Q2VPB7	AP5B1	AP-5 complex subunit beta-1 (Adaptor-related protein complex 5 beta subunit) (Beta5)	AP-type membrane coat adaptor complex [GO:0030119]; lysosomal membrane [GO:0005765]; endosomal transport [GO:0016197]; protein transport [GO:0015031]		FALSE	TRUE	reviewed	4 out of 5	NA	NA	NA	3	NA	NA	NA	4	NA	NA	NA	3	NA	NA	NA	5.23918	NA	NA	NA	High	ENSG00000254470	AP5B1	AP5B1	FALSE	NA
NA	NA	NA	A0A024R654	NA	NA	NA	B4E1V4	NA	NA	NA	B4E1V4; E7EQ45; Q9H0R1	Q9H0R1	NA	NA	NA	Q9H0R1	AP5M1	AP-5 complex subunit mu-1 (Adaptor-related protein complex 5 subunit mu-1) (Mu5) (Mu-2-related death-inducing protein) (MuD) (Putative HIV-1 infection-related protein)	AP-type membrane coat adaptor complex [GO:0030119]; cytosol [GO:0005829]; late endosome [GO:0005770]; late endosome membrane [GO:0031902]; lysosomal membrane [GO:0005765]; lysosome [GO:0005764]; membrane [GO:0016020]; endosomal transport [GO:0016197]; protein transport [GO:0015031]		FALSE	TRUE	reviewed	5 out of 5	NA	NA	NA	2	NA	NA	NA	2	NA	NA	NA	2	NA	NA	NA	4.08163	NA	NA	NA	High	ENSG00000053770	AP5M1	AP5M1	FALSE	NA
NA	NA	NA	Q9NUS5	NA	NA	NA	Q9NUS5	NA	NA	NA	Q9NUS5	Q9NUS5	NA	NA	NA	Q9NUS5	AP5S1	AP-5 complex subunit sigma-1 (Adaptor-related protein complex 5 sigma subunit) (Sigma5)	AP-type membrane coat adaptor complex [GO:0030119]; cytosol [GO:0005829]; late endosome [GO:0005770]; late endosome membrane [GO:0031902]; lysosomal membrane [GO:0005765]; lysosome [GO:0005764]; nucleoplasm [GO:0005654]; double-strand break repair via homologous recombination [GO:0000724]; endosomal transport [GO:0016197]; protein transport [GO:0015031]		FALSE	TRUE	reviewed	5 out of 5	NA	NA	NA	3	NA	NA	NA	3	NA	NA	NA	3	NA	NA	NA	25.5	NA	NA	NA	High	ENSG00000125843	AP5S1	AP5S1	FALSE	NA
O14727	NA	NA	O14727	O14727	NA	NA	O14727	A5YM44; A7E2A2; C9JLV4; O14727	NA	NA	A5YM44; C9JLV4; O14727	O14727	NA	NA	O14727	O14727	APAF1	Apoptotic protease-activating factor 1 (APAF-1)	apoptosome [GO:0043293]; cytosol [GO:0005829]; extracellular exosome [GO:0070062]; extracellular region [GO:0005576]; ficolin-1-rich granule lumen [GO:1904813]; nucleus [GO:0005634]; protein-containing complex [GO:0032991]; secretory granule lumen [GO:0034774]; ADP binding [GO:0043531]; ATP binding [GO:0005524]; cysteine-type endopeptidase activator activity involved in apoptotic process [GO:0008…		FALSE	TRUE	reviewed	5 out of 5	2	NA	NA	12	3	NA	NA	14	2	NA	NA	10	0.961538	NA	NA	9.13462	Medium	NA	NA	High	ENSG00000120868	APAF1	APAF1	FALSE	3 v 3
NA	NA	NA	Q02410	NA	NA	NA	Q02410	NA	NA	NA	Q02410	Q02410	NA	NA	NA	Q02410	APBA1	Amyloid-beta A4 precursor protein-binding family A member 1 (Adapter protein X11alpha) (Neuron-specific X11 protein) (Neuronal Munc18-1-interacting protein 1) (Mint-1)	cytoplasm [GO:0005737]; cytosol [GO:0005829]; dendritic spine [GO:0043197]; glutamatergic synapse [GO:0098978]; Golgi apparatus [GO:0005794]; nucleus [GO:0005634]; perinuclear region of cytoplasm [GO:0048471]; plasma membrane [GO:0005886]; presynaptic active zone membrane [GO:0048787]; Schaffer collateral - CA1 synapse [GO:0098685]; synaptic vesicle [GO:0008021]; amyloid-beta binding [GO:0001540]…		FALSE	TRUE	reviewed	5 out of 5	NA	NA	NA	3	NA	NA	NA	3	NA	NA	NA	2	NA	NA	NA	2.86738	NA	NA	NA	Medium	ENSG00000107282	APBA1	APBA1	FALSE	NA
NA	NA	NA	Q99767	NA	NA	NA	Q59G28	NA	NA	NA	Q59G28; Q99767	Q99767	NA	NA	NA	Q99767	APBA2	Amyloid-beta A4 precursor protein-binding family A member 2 (Adapter protein X11beta) (Neuron-specific X11L protein) (Neuronal Munc18-1-interacting protein 2) (Mint-2)	cytoplasm [GO:0005737]; dendritic spine [GO:0043197]; plasma membrane [GO:0005886]; synaptic vesicle [GO:0008021]; amyloid-beta binding [GO:0001540]; identical protein binding [GO:0042802]; chemical synaptic transmission [GO:0007268]; nervous system development [GO:0007399]; protein transport [GO:0015031]		FALSE	TRUE	reviewed	5 out of 5	NA	NA	NA	4	NA	NA	NA	4	NA	NA	NA	3	NA	NA	NA	7.74366	NA	NA	NA	High	ENSG00000034053	APBA2	APBA2	FALSE	NA
O96018	O96018	NA	O96018	O96018	O96018	NA	O96018	O96018	O96018	NA	O96018	O96018	NA	O96018	O96018	O96018	APBA3	Amyloid-beta A4 precursor protein-binding family A member 3 (Adapter protein X11gamma) (Neuron-specific X11L2 protein) (Neuronal Munc18-1-interacting protein 3) (Mint-3)	cytoplasm [GO:0005737]; dendritic spine [GO:0043197]; perinuclear region of cytoplasm [GO:0048471]; plasma membrane [GO:0005886]; amyloid-beta binding [GO:0001540]; enzyme binding [GO:0019899]; enzyme inhibitor activity [GO:0004857]; chemical synaptic transmission [GO:0007268]; in utero embryonic development [GO:0001701]; negative regulation of catalytic activity [GO:0043086]; protein transport […		FALSE	TRUE	reviewed	5 out of 5	2	2	NA	2	3	2	NA	3	1	2	NA	1	2.95652	3.30435	NA	5.91304	High	Medium	NA	High	ENSG00000011132	APBA3	APBA3	FALSE	3 v 3
NA	NA	NA	O00213	NA	NA	NA	Q8TEY4	NA	NA	NA	A0A075B7G8; A0A087WYH9; A0A087X0V7; B7Z1H5; B7Z1L0; B7Z1P0; B7Z327; B7Z4M6; B7Z9K0; J3KPL8; O00213; Q8TEY4	O00213	NA	NA	NA	O00213	APBB1	Amyloid beta precursor protein binding family B member 1 (Amyloid-beta A4 precursor protein-binding family B member 1) (Protein Fe65)	cytoplasm [GO:0005737]; endoplasmic reticulum [GO:0005783]; growth cone [GO:0030426]; lamellipodium [GO:0030027]; nuclear speck [GO:0016607]; nucleoplasm [GO:0005654]; nucleus [GO:0005634]; plasma membrane [GO:0005886]; synapse [GO:0045202]; amyloid-beta binding [GO:0001540]; chromatin binding [GO:0003682]; histone binding [GO:0042393]; low-density lipoprotein particle receptor binding [GO:005075…		FALSE	TRUE	reviewed	5 out of 5	NA	NA	NA	3	NA	NA	NA	3	NA	NA	NA	1	NA	NA	NA	3.94366	NA	NA	NA	Medium	ENSG00000166313	APBB1	APBB1	FALSE	NA
Q92870	Q92870	NA	Q92870	B4E2F2	B4E2F2	NA	B4E2F2	B4E2F2; Q92870	B4DJ88; B4E2F2; G5E9Y1; H0YAJ5; Q92870	NA	B4E2F2; G5E9Y1; H0YAJ5; Q92870	Q92870	NA	Q92870	Q92870	Q92870	APBB2	Amyloid beta precursor protein binding family B member 2 (Amyloid-beta (A4) precursor protein-binding family B member 2) (Protein Fe65-like 1)	cytoplasm [GO:0005737]; early endosome [GO:0005769]; endoplasmic reticulum [GO:0005783]; Golgi apparatus [GO:0005794]; growth cone [GO:0030426]; lamellipodium [GO:0030027]; membrane [GO:0016020]; nucleus [GO:0005634]; synapse [GO:0045202]; amyloid-beta binding [GO:0001540]; intracellular signal transduction [GO:0035556]; maintenance of lens transparency [GO:0036438]; negative regulation of cell c…		FALSE	TRUE	reviewed	5 out of 5	4	4	NA	6	4	6	NA	7	4	4	NA	5	6.0686	4.61741	NA	8.44327	High	High	NA	High	ENSG00000163697	APBB2	APBB2	FALSE	3 v 3
NA	P25054	NA	P25054	NA	A0A224AV41	NA	Q4LE70	NA	A0A224ANK2; A0A224AV41; A0A384ME03; P25054; Q4LE70	NA	A0A224ANK2; P25054; Q4LE70	P25054	NA	P25054	NA	P25054	APC	Adenomatous polyposis coli protein (Protein APC) (Deleted in polyposis 2.5)	adherens junction [GO:0005912]; beta-catenin destruction complex [GO:0030877]; bicellular tight junction [GO:0005923]; catenin complex [GO:0016342]; centrosome [GO:0005813]; cytoplasm [GO:0005737]; cytosol [GO:0005829]; Golgi apparatus [GO:0005794]; kinetochore [GO:0000776]; lamellipodium [GO:0030027]; lateral plasma membrane [GO:0016328]; microtubule [GO:0005874]; nucleoplasm [GO:0005654]; nucle…		FALSE	TRUE	reviewed	5 out of 5	NA	14	NA	22	NA	28	NA	22	NA	13	NA	20	NA	4.74851	NA	8.19557	NA	High	NA	High	ENSG00000134982	APC	APC	FALSE	NA
O95996	O95996	NA	NA	O95996	O95996	NA	NA	A0A0C4DGQ0; B5MDS5; O95996	A0A0C4DGQ0; B5MDS5; O95996	NA	NA	NA	NA	O95996	O95996	O95996	APC2	Adenomatous polyposis coli protein 2 (Adenomatous polyposis coli protein-like) (APC-like)	actin filament [GO:0005884]; beta-catenin destruction complex [GO:0030877]; catenin complex [GO:0016342]; cytoplasm [GO:0005737]; cytosol [GO:0005829]; Golgi apparatus [GO:0005794]; intercellular bridge [GO:0045171]; lamellipodium membrane [GO:0031258]; microtubule [GO:0005874]; microtubule cytoskeleton [GO:0015630]; midbody [GO:0030496]; perinuclear region of cytoplasm [GO:0048471]; postsynapse …		FALSE	TRUE	reviewed	5 out of 5	2	2	NA	NA	2	6	NA	NA	1	1	NA	NA	0.607903	0.607903	NA	NA	Medium	Medium	NA	NA	ENSG00000115266	APC2	APC2	FALSE	3 v 3
NA	Q8NCL9	NA	NA	NA	B4DDQ9	NA	NA	NA	B4DDQ9; Q8NCL9	NA	NA	NA	NA	Q8NCL9	NA	Q8NCL9	APCDD1L	Protein APCDD1-like (Adenomatosis polyposis coli down-regulated 1 protein-like)	integral component of membrane [GO:0016021]; plasma membrane [GO:0005886]; Wnt-protein binding [GO:0017147]; negative regulation of Wnt signaling pathway [GO:0030178]		FALSE	TRUE	reviewed	3 out of 5	NA	1	NA	NA	NA	1	NA	NA	NA	1	NA	NA	NA	3.39321	NA	NA	NA	Medium	NA	NA	ENSG00000198768	APCDD1L	APCDD1L	FALSE	NA
P13798	P13798	P13798	P13798	C9JIF9	C9JIF9	C9JIF9	C9JIF9	C9JIF9; P13798	C9JIF9; P13798	C9JIF9; P13798	C9JIF9; P13798	P13798	P13798	P13798	P13798	P13798	APEH	Acylamino-acid-releasing enzyme (AARE) (EC 3.4.19.1) (Acyl-peptide hydrolase) (APH) (Acylaminoacyl-peptidase) (Oxidized protein hydrolase) (OPH)	cytosol [GO:0005829]; extracellular exosome [GO:0070062]; extracellular region [GO:0005576]; ficolin-1-rich granule lumen [GO:1904813]; nuclear membrane [GO:0031965]; identical protein binding [GO:0042802]; omega peptidase activity [GO:0008242]; RNA binding [GO:0003723]; serine-type endopeptidase activity [GO:0004252]; amyloid-beta metabolic process [GO:0050435]; proteolysis [GO:0006508]; transla…	AllPrimariesMatch_	FALSE	TRUE	reviewed	5 out of 5	4	11	10	23	5	42	12	45	4	11	10	23	4.5082	14.2077	17.0765	36.2022	High	High	High	High	ENSG00000164062	APEH	APEH	FALSE	6 v 6
NA	NA	P23196	NA	NA	NA	A0A140T846	NA	NA	NA	A0A140T846; P23196	NA	NA	P23196	NA	NA	P23196	APEX1	DNA-(apurinic or apyrimidinic site) endonuclease (EC 3.1.-.-) (APEX nuclease) (APEN) (Apurinic-apyrimidinic endonuclease 1) (AP endonuclease 1) (REF-1) (Redox factor-1) [Cleaved into: DNA-(apurinic or apyrimidinic site) endonuclease, mitochondrial]	cytoplasm [GO:0005737]; endoplasmic reticulum [GO:0005783]; mitochondrion [GO:0005739]; nuclear speck [GO:0016607]; nucleolus [GO:0005730]; nucleoplasm [GO:0005654]; nucleus [GO:0005634]; perinuclear region of cytoplasm [GO:0048471]; 3'-5' exonuclease activity [GO:0008408]; chromatin DNA binding [GO:0031490]; class II DNA-(apurinic or apyrimidinic site) endonuclease activity [GO:0052720]; damaged…		FALSE	FALSE	reviewed	5 out of 5	NA	NA	5	NA	NA	NA	8	NA	NA	NA	1	NA	NA	NA	21.3836	NA	NA	NA	High	NA	NA	NA	NA	NA	NA
Q5TZP7	Q5TZP7	Q5TZP7	Q5TZP7	Q5TZP7	Q5TZP7	Q5TZP7	Q5TZP7	P27695	G3V3M6; G3V5Q1; P27695	G3V3M6; G3V5Q1; P27695	P27695	P27695	P27695	P27695	P27695	P27695	APEX1	DNA-(apurinic or apyrimidinic site) endonuclease (EC 3.1.-.-) (APEX nuclease) (APEN) (Apurinic-apyrimidinic endonuclease 1) (AP endonuclease 1) (APE-1) (REF-1) (Redox factor-1) [Cleaved into: DNA-(apurinic or apyrimidinic site) endonuclease, mitochondrial]	centrosome [GO:0005813]; chromosome, telomeric region [GO:0000781]; cytoplasm [GO:0005737]; endoplasmic reticulum [GO:0005783]; mitochondrion [GO:0005739]; nuclear speck [GO:0016607]; nucleolus [GO:0005730]; nucleoplasm [GO:0005654]; nucleus [GO:0005634]; perinuclear region of cytoplasm [GO:0048471]; ribosome [GO:0005840]; transcription regulator complex [GO:0005667]; 3'-5' exonuclease activity […	AllPrimariesMatch_	FALSE	TRUE	reviewed	5 out of 5	6	2	8	16	9	7	12	39	6	2	4	16	24.8428	9.43396	30.5031	55.3459	High	High	High	High	ENSG00000100823	APEX1	APEX1	FALSE	6 v 6
E5KN95	NA	NA	E5KN95	E5KN95	NA	NA	E5KN95	B4DWI9; B7ZA71; E5KNB2; E5KNC9; Q9UBZ4	NA	NA	E5KNB2; E5KNC9; Q9UBZ4	Q9UBZ4	NA	NA	Q9UBZ4	Q9UBZ4	APEX2	DNA-(apurinic or apyrimidinic site) endonuclease 2 (EC 3.1.-.-) (AP endonuclease XTH2) (APEX nuclease 2) (APEX nuclease-like 2) (Apurinic-apyrimidinic endonuclease 2) (AP endonuclease 2)	fibrillar center [GO:0001650]; intracellular membrane-bounded organelle [GO:0043231]; mitochondrion [GO:0005739]; nucleoplasm [GO:0005654]; nucleus [GO:0005634]; DNA binding [GO:0003677]; DNA-(apurinic or apyrimidinic site) endonuclease activity [GO:0003906]; double-stranded DNA 3'-5' exodeoxyribonuclease activity [GO:0008311]; phosphoric diester hydrolase activity [GO:0008081]; zinc ion binding …		FALSE	TRUE	reviewed	5 out of 5	2	NA	NA	3	5	NA	NA	3	2	NA	NA	3	3.861	NA	NA	7.72201	High	NA	NA	High	ENSG00000169188	APEX2	APEX2	FALSE	6 v 6
Q96BI3	Q96BI3	NA	Q96BI3	Q96BI3	Q96BI3	NA	Q96BI3	B3KQT0; Q96BI3	B3KQT0; Q96BI3	NA	B3KQT0; Q96BI3	Q96BI3	NA	Q96BI3	Q96BI3	Q96BI3	APH1A	Gamma-secretase subunit APH-1A (APH-1a) (Aph-1alpha) (Presenilin-stabilization factor)	early endosome [GO:0005769]; endoplasmic reticulum [GO:0005783]; endoplasmic reticulum membrane [GO:0005789]; endosome membrane [GO:0010008]; gamma-secretase complex [GO:0070765]; Golgi apparatus [GO:0005794]; Golgi cisterna membrane [GO:0032580]; integral component of membrane [GO:0016021]; integral component of plasma membrane [GO:0005887]; integral component of presynaptic membrane [GO:0099056…		FALSE	TRUE	reviewed	5 out of 5	2	1	NA	1	3	4	NA	2	2	1	NA	1	7.54717	5.28302	NA	5.28302	High	Medium	NA	High	ENSG00000117362	APH1A	APH1A	FALSE	3 v 3
Q8WW43	Q8WW43	NA	NA	Q8WW43	Q8WW43	NA	NA	Q8WW43	H0YKZ9; H0YLT0; Q8WW43	NA	NA	NA	NA	Q8WW43	Q8WW43	Q8WW43	APH1B	Gamma-secretase subunit APH-1B (APH-1b) (Aph-1beta) (Presenilin-stabilization factor-like)	endoplasmic reticulum [GO:0005783]; endosome membrane [GO:0010008]; gamma-secretase complex [GO:0070765]; integral component of membrane [GO:0016021]; plasma membrane [GO:0005886]; transport vesicle [GO:0030133]; endopeptidase activator activity [GO:0061133]; protein-macromolecule adaptor activity [GO:0030674]; amyloid precursor protein catabolic process [GO:0042987]; amyloid-beta formation [GO:0…		FALSE	TRUE	reviewed	5 out of 5	1	2	NA	NA	1	6	NA	NA	1	2	NA	NA	3.11284	7.393	NA	NA	Medium	High	NA	NA	ENSG00000138613	APH1B	APH1B	FALSE	3 v 3
Q9BZZ5	Q9BZZ5	Q9BZZ5	Q9BZZ5	Q9BZZ5	Q9BZZ5	Q9BZZ5	Q9BZZ5	G3V1C3; Q9BZZ5	G3V1C3; Q9BZZ5	G3V1C3; Q9BZZ5	G3V1C3; Q9BZZ5	Q9BZZ5	Q9BZZ5	Q9BZZ5	Q9BZZ5	Q9BZZ5	API5	Apoptosis inhibitor 5 (API-5) (Antiapoptosis clone 11 protein) (AAC-11) (Cell migration-inducing gene 8 protein) (Fibroblast growth factor 2-interacting factor) (FIF) (Protein XAGL)	cytoplasm [GO:0005737]; membrane [GO:0016020]; nuclear speck [GO:0016607]; nucleus [GO:0005634]; spliceosomal complex [GO:0005681]; fibroblast growth factor binding [GO:0017134]; RNA binding [GO:0003723]; apoptotic process [GO:0006915]; negative regulation of apoptotic process [GO:0043066]; negative regulation of fibroblast apoptotic process [GO:2000270]	AllPrimariesMatch_	FALSE	TRUE	reviewed	5 out of 5	11	10	11	19	17	36	15	32	5	2	11	5	22.9008	19.6565	20.229	35.8779	High	High	High	High	ENSG00000166181	API5	API5	FALSE	6 v 6
NA	Q96GX9	Q96GX9	Q96GX9	NA	B4DY17	Q96GX9	Q96GX9	NA	B4DY17; Q96GX9	Q96GX9	Q96GX9	Q96GX9	Q96GX9	Q96GX9	NA	Q96GX9	APIP	Methylthioribulose-1-phosphate dehydratase (MTRu-1-P dehydratase) (EC 4.2.1.109) (APAF1-interacting protein) (hAPIP)	cytoplasm [GO:0005737]; cytosol [GO:0005829]; identical protein binding [GO:0042802]; methylthioribulose 1-phosphate dehydratase activity [GO:0046570]; zinc ion binding [GO:0008270]; apoptotic process [GO:0006915]; L-methionine salvage from methylthioadenosine [GO:0019509]; L-methionine salvage from S-adenosylmethionine [GO:0019284]; negative regulation of apoptotic process [GO:0043066]; protein …		FALSE	TRUE	reviewed	5 out of 5	NA	2	5	7	NA	2	6	22	NA	2	5	7	NA	10.7438	24.7934	30.5785	NA	Medium	High	High	ENSG00000149089	APIP	APIP	FALSE	NA
NA	NA	NA	Q8IW19	NA	NA	NA	Q8IW19	NA	NA	NA	Q8IW19	Q8IW19	NA	NA	NA	Q8IW19	APLF	Aprataxin and PNK-like factor (EC 3.1.-.-) (Apurinic-apyrimidinic endonuclease APLF) (PNK and APTX-like FHA domain-containing protein) (XRCC1-interacting protein 1)	cytosol [GO:0005829]; nucleoplasm [GO:0005654]; nucleus [GO:0005634]; site of double-strand break [GO:0035861]; 3'-5' exonuclease activity [GO:0008408]; DNA-(apurinic or apyrimidinic site) endonuclease activity [GO:0003906]; endodeoxyribonuclease activity [GO:0004520]; metal ion binding [GO:0046872]; nucleotide binding [GO:0000166]; cellular response to DNA damage stimulus [GO:0006974]; double-st…		FALSE	TRUE	reviewed	5 out of 5	NA	NA	NA	2	NA	NA	NA	2	NA	NA	NA	2	NA	NA	NA	4.50098	NA	NA	NA	High	ENSG00000169621	APLF	APLF	FALSE	NA
P51693	P51693	P51693	NA	B2R5S2	B2R5S2	P51693	NA	B2R5S2; B7Z4G8; B7Z4Q2; F5GZ08; P51693	B2R5S2; B7Z4G8; F5GZ08; P51693	B7Z4G8; F5GZ08; P51693	NA	NA	P51693	P51693	P51693	P51693	APLP1	Amyloid beta precursor like protein 1 (Amyloid beta (A4) precursor-like protein 1) (Amyloid-like protein 1) (APLP) (APLP-1) [Cleaved into: C30]	basement membrane [GO:0005604]; Golgi apparatus [GO:0005794]; integral component of membrane [GO:0016021]; nucleoplasm [GO:0005654]; perinuclear region of cytoplasm [GO:0048471]; plasma membrane [GO:0005886]; alpha-2A adrenergic receptor binding [GO:0031694]; alpha-2B adrenergic receptor binding [GO:0031695]; alpha-2C adrenergic receptor binding [GO:0031696]; heparin binding [GO:0008201]; identic…		FALSE	TRUE	reviewed	5 out of 5	4	12	7	NA	5	46	8	NA	3	10	5	NA	7.07692	18.4615	10.1538	NA	High	High	High	NA	ENSG00000105290	APLP1	APLP1	FALSE	3 v 3
NA	NA	S4R3U6	NA	NA	NA	S4R3U6	NA	NA	NA	S4R3U6	NA	NA	S4R3U6	NA	NA	S4R3U6	APLP1	Amyloid beta precursor-like protein 1 (Fragment)	Golgi apparatus [GO:0005794]; integral component of membrane [GO:0016021]; nucleoplasm [GO:0005654]; plasma membrane [GO:0005886]; heparin binding [GO:0008201]		FALSE	TRUE	unreviewed	2 out of 5	NA	NA	3	NA	NA	NA	3	NA	NA	NA	1	NA	NA	NA	12.8028	NA	NA	NA	High	NA	NA	NA	NA	NA	NA
Q06481	Q06481	Q06481	Q06481	Q06481	Q06481	Q06481	Q06481	A0A024R3N3; A0A140VJE9; Q06481	A0A024R3N3; Q06481	A0A024R3N3; A0A140VJE9; Q06481	A0A024R3N3; A0A140VJE9; Q06481	Q06481	Q06481	Q06481	Q06481	Q06481	APLP2	Amyloid beta precursor like protein 2 (APPH) (Amyloid beta (A4) precursor-like protein 2) (Amyloid protein homolog) (Amyloid-like protein 2) (APLP-2) (CDEI box-binding protein) (CDEBP) (Sperm membrane protein YWK-II)	endoplasmic reticulum lumen [GO:0005788]; extracellular exosome [GO:0070062]; integral component of membrane [GO:0016021]; membrane [GO:0016020]; nucleus [GO:0005634]; plasma membrane [GO:0005886]; platelet alpha granule membrane [GO:0031092]; DNA binding [GO:0003677]; heparin binding [GO:0008201]; identical protein binding [GO:0042802]; serine-type endopeptidase inhibitor activity [GO:0004867]; …	AllPrimariesMatch_	FALSE	TRUE	reviewed	5 out of 5	17	34	14	15	25	232	16	18	16	32	13	13	23.46	44.9541	17.5623	23.329	High	High	High	High	ENSG00000084234	APLP2	APLP2	FALSE	6 v 6
Q9HDC9	Q9HDC9	NA	Q9HDC9	Q9HDC9	Q9HDC9	NA	Q9HDC9	Q9HDC9	Q9HDC9	NA	Q9HDC9	Q9HDC9	NA	Q9HDC9	Q9HDC9	Q9HDC9	APMAP	Adipocyte plasma membrane-associated protein (Protein BSCv)	cell surface [GO:0009986]; integral component of membrane [GO:0016021]; membrane [GO:0016020]; arylesterase activity [GO:0004064]; strictosidine synthase activity [GO:0016844]; biosynthetic process [GO:0009058]		FALSE	TRUE	reviewed	5 out of 5	8	22	NA	18	14	217	NA	33	8	22	NA	18	19.4712	54.5673	NA	47.1154	High	High	NA	High	ENSG00000101474	APMAP	APMAP	FALSE	6 v 6
P15497	P15497	P15497	P15497	P15497	P15497	P15497	P15497	P15497	P15497	P15497	P15497	P15497	P15497	P15497	P15497	P15497	APOA1	Apolipoprotein A-I (Apo-AI) (ApoA-I) (Apolipoprotein A1) [Cleaved into: Proapolipoprotein A-I (ProapoA-I); Truncated apolipoprotein A-I]	chylomicron [GO:0042627]; endocytic vesicle [GO:0030139]; high-density lipoprotein particle [GO:0034364]; spherical high-density lipoprotein particle [GO:0034366]; very-low-density lipoprotein particle [GO:0034361]; amyloid-beta binding [GO:0001540]; apolipoprotein A-I receptor binding [GO:0034191]; chemorepellent activity [GO:0045499]; cholesterol binding [GO:0015485]; cholesterol transfer activ…	AllPrimariesMatch_	TRUE	FALSE	reviewed	5 out of 5	23	18	9	19	102	78	11	41	22	17	9	18	75.8491	58.8679	35.0943	64.1509	High	High	High	High	NA	NA	NA	NA	6 v 6
P81644	P81644	P81644	P81644	P81644	P81644	P81644	P81644	P81644	P81644	P81644	P81644	P81644	P81644	P81644	P81644	P81644	APOA2	Apolipoprotein A-II (Apo-AII) (ApoA-II) (Antimicrobial peptide BAMP-1) (Apolipoprotein A2) [Cleaved into: Proapolipoprotein A-II (ProapoA-II); Truncated apolipoprotein A-II (Apolipoprotein A-II(1-76))]	chylomicron [GO:0042627]; spherical high-density lipoprotein particle [GO:0034366]; very-low-density lipoprotein particle [GO:0034361]; apolipoprotein receptor binding [GO:0034190]; cholesterol binding [GO:0015485]; cholesterol transfer activity [GO:0120020]; heat shock protein binding [GO:0031072]; high-density lipoprotein particle binding [GO:0008035]; high-density lipoprotein particle receptor…	AllPrimariesMatch_	TRUE	FALSE	reviewed	5 out of 5	4	3	2	2	11	17	2	5	4	3	2	2	36	21	19	19	High	High	High	High	NA	NA	NA	NA	6 v 6
Q32PJ2	Q32PJ2	NA	NA	Q32PJ2	Q32PJ2	NA	NA	Q32PJ2	Q32PJ2	NA	NA	NA	NA	Q32PJ2	Q32PJ2	Q32PJ2	APOA4	Apolipoprotein A-IV (Apo-AIV) (ApoA-IV) (Apolipoprotein A4)	chylomicron [GO:0042627]; high-density lipoprotein particle [GO:0034364]; cholesterol binding [GO:0015485]; phosphatidylcholine binding [GO:0031210]; phosphatidylcholine-sterol O-acyltransferase activator activity [GO:0060228]; phospholipid binding [GO:0005543]; cholesterol biosynthetic process [GO:0006695]; cholesterol efflux [GO:0033344]; cholesterol homeostasis [GO:0042632]; high-density lipop…		TRUE	FALSE	reviewed	5 out of 5	3	1	NA	NA	4	2	NA	NA	3	1	NA	NA	9.47368	2.89474	NA	NA	High	Medium	NA	NA	NA	NA	NA	NA	6 v 6
P04114	P04114	NA	P04114	C0JYY2	C0JYY2	NA	C0JYY2	C0JYY2; E1A689; P04114	C0JYY2; P04114	NA	C0JYY2; P04114	P04114	NA	P04114	P04114	P04114	APOB	Apolipoprotein B-100 (Apo B-100) [Cleaved into: Apolipoprotein B-48 (Apo B-48)]	chylomicron [GO:0042627]; chylomicron remnant [GO:0034360]; clathrin-coated endocytic vesicle membrane [GO:0030669]; cytoplasm [GO:0005737]; cytosol [GO:0005829]; early endosome [GO:0005769]; endocytic vesicle lumen [GO:0071682]; endoplasmic reticulum exit site [GO:0070971]; endoplasmic reticulum lumen [GO:0005788]; endoplasmic reticulum membrane [GO:0005789]; endosome lumen [GO:0031904]; endosom…		FALSE	TRUE	reviewed	5 out of 5	17	21	NA	12	30	160	NA	14	11	14	NA	7	3.00241	3.72562	NA	2.58602	High	High	NA	High	ENSG00000084674	APOB	APOB	TRUE	6 v 6
NA	NA	NA	Q7Z7Q0	NA	NA	NA	Q7Z7Q0	NA	NA	NA	Q7Z7Q0	Q7Z7Q0	NA	NA	NA	Q7Z7Q0	APOB	APOB protein	lipid transporter activity [GO:0005319]		FALSE	TRUE	unreviewed	1 out of 5	NA	NA	NA	5	NA	NA	NA	6	NA	NA	NA	1	NA	NA	NA	6.54545	NA	NA	NA	High	NA	NA	NA	NA	NA
Q9UH17	Q9UH17	Q9UH17	Q9UH17	B0QYD3	Q9UH17	B0QYD3	B0QYD3	B0QYD3; Q9UH17; W0HJ78	Q9UH17; W0HJ78	B0QYD3; Q9UH17; W0HJ78	B0QYD3; Q9UH17; W0HJ78	Q9UH17	Q9UH17	Q9UH17	Q9UH17	Q9UH17	APOBEC3B	DNA dC->dU-editing enzyme APOBEC-3B (A3B) (EC 3.5.4.38) (Phorbolin-1-related protein) (Phorbolin-2/3)	cytoplasm [GO:0005737]; nucleoplasm [GO:0005654]; nucleus [GO:0005634]; P-body [GO:0000932]; cytidine deaminase activity [GO:0004126]; deoxycytidine deaminase activity [GO:0047844]; RNA binding [GO:0003723]; zinc ion binding [GO:0008270]; cytidine to uridine editing [GO:0016554]; defense response to virus [GO:0051607]; DNA cytosine deamination [GO:0070383]; DNA demethylation [GO:0080111]; innate …	AllPrimariesMatch_	FALSE	TRUE	reviewed	5 out of 5	12	10	2	1	16	34	2	1	11	10	2	1	39.267	29.0576	5.2356	5.49738	High	High	High	Medium	ENSG00000179750	APOBEC3B	APOBEC3B	FALSE	6 v 6
Q9NRW3	Q9NRW3	NA	Q9NRW3	Q59GY0	Q59GY0	NA	Q59GY0	Q59GY0; Q9NRW3	M4VP52; Q59GY0; Q9NRW3	NA	Q59GY0; Q9NRW3	Q9NRW3	NA	Q9NRW3	Q9NRW3	Q9NRW3	APOBEC3C	DNA dC->dU-editing enzyme APOBEC-3C (A3C) (EC 3.5.4.38) (APOBEC1-like) (Phorbolin I)	cytoplasm [GO:0005737]; nucleus [GO:0005634]; P-body [GO:0000932]; cytidine deaminase activity [GO:0004126]; deoxycytidine deaminase activity [GO:0047844]; RNA binding [GO:0003723]; zinc ion binding [GO:0008270]; cytidine deamination [GO:0009972]; cytidine to uridine editing [GO:0016554]; defense response to virus [GO:0051607]; DNA cytosine deamination [GO:0070383]; DNA demethylation [GO:0080111]…		FALSE	TRUE	reviewed	5 out of 5	6	3	NA	2	9	7	NA	3	6	3	NA	2	40	20	NA	16.8421	High	High	NA	High	ENSG00000244509	APOBEC3C	APOBEC3C	FALSE	6 v 6
Q8IUX4	NA	NA	Q8IUX4	M4VR43	NA	NA	F2YHL7	M4VR43; Q8IUX4	NA	NA	B4DGW8; F2YHL7; M4VR43; Q8IUX4	Q8IUX4	NA	NA	Q8IUX4	Q8IUX4	APOBEC3F	DNA dC->dU-editing enzyme APOBEC-3F (EC 3.5.4.38) (Apolipoprotein B mRNA-editing enzyme catalytic polypeptide-like 3F) (A3F)	apolipoprotein B mRNA editing enzyme complex [GO:0030895]; cytoplasm [GO:0005737]; nucleus [GO:0005634]; P-body [GO:0000932]; ribonucleoprotein complex [GO:1990904]; cytidine deaminase activity [GO:0004126]; deoxycytidine deaminase activity [GO:0047844]; identical protein binding [GO:0042802]; RNA binding [GO:0003723]; zinc ion binding [GO:0008270]; base conversion or substitution editing [GO:001…		FALSE	TRUE	reviewed	5 out of 5	2	NA	NA	2	2	NA	NA	2	1	NA	NA	1	6.70241	NA	NA	5.36193	High	NA	NA	High	ENSG00000128394	APOBEC3F	APOBEC3F	FALSE	3 v 3
NA	NA	Q9HC16	Q9HC16	NA	NA	F2YHL6	F2YHL6	NA	NA	F2YHL6; M4VSD8; Q05JX5; Q9HC16; U5KJ79	F2YHL6; Q05JX5; Q9HC16; U5KJ79	Q9HC16	Q9HC16	NA	NA	Q9HC16	APOBEC3G	DNA dC->dU-editing enzyme APOBEC-3G (EC 3.5.4.38) (APOBEC-related cytidine deaminase) (APOBEC-related protein) (ARCD) (APOBEC-related protein 9) (ARP-9) (CEM-15) (CEM15) (Deoxycytidine deaminase) (A3G)	apolipoprotein B mRNA editing enzyme complex [GO:0030895]; cytoplasm [GO:0005737]; cytosol [GO:0005829]; nucleus [GO:0005634]; P-body [GO:0000932]; ribonucleoprotein complex [GO:1990904]; cytidine deaminase activity [GO:0004126]; dCTP deaminase activity [GO:0008829]; deoxycytidine deaminase activity [GO:0047844]; identical protein binding [GO:0042802]; RNA binding [GO:0003723]; zinc ion binding […		FALSE	TRUE	reviewed	5 out of 5	NA	NA	1	5	NA	NA	1	5	NA	NA	1	4	NA	NA	2.08333	11.1979	NA	NA	Medium	High	ENSG00000239713	APOBEC3G	APOBEC3G	FALSE	NA
A3KPE2	A3KPE2	NA	A3KPE2	B0YIW2	B0YIW2	NA	B0YIW2	B0YIW2; P02656	B0YIW2; P02656	NA	B0YIW2; P02656	P02656	NA	P02656	P02656	P02656	APOC3	Apolipoprotein C-III (Apo-CIII) (ApoC-III) (Apolipoprotein C3)	chylomicron [GO:0042627]; collagen-containing extracellular matrix [GO:0062023]; early endosome [GO:0005769]; extracellular exosome [GO:0070062]; extracellular region [GO:0005576]; extracellular space [GO:0005615]; intermediate-density lipoprotein particle [GO:0034363]; spherical high-density lipoprotein particle [GO:0034366]; very-low-density lipoprotein particle [GO:0034361]; cholesterol bindin…		FALSE	TRUE	reviewed	5 out of 5	1	1	NA	1	2	2	NA	1	1	1	NA	1	16.1616	16.1616	NA	16.1616	High	High	NA	High	ENSG00000110245	APOC3	APOC3	TRUE	6 v 6
NA	P05090	NA	NA	NA	C9JF17	NA	NA	NA	B4DGC3; C9JF17; C9JX71; P05090	NA	NA	NA	NA	P05090	NA	P05090	APOD	Apolipoprotein D (Apo-D) (ApoD)	cytoplasm [GO:0005737]; cytosolic ribosome [GO:0022626]; dendrite [GO:0030425]; endoplasmic reticulum [GO:0005783]; extracellular exosome [GO:0070062]; extracellular region [GO:0005576]; extracellular space [GO:0005615]; neuronal cell body [GO:0043025]; perinuclear region of cytoplasm [GO:0048471]; cholesterol binding [GO:0015485]; lipid transporter activity [GO:0005319]; aging [GO:0007568]; angi…		FALSE	TRUE	reviewed	5 out of 5	NA	1	NA	NA	NA	23	NA	NA	NA	1	NA	NA	NA	3.1746	NA	NA	NA	Medium	NA	NA	ENSG00000189058	APOD	APOD	TRUE	NA
Q03247	Q03247	Q03247	Q03247	Q03247	Q03247	A0A140T881	Q03247	Q03247	Q03247	A0A140T881; A0A3Q1LPF0; A0A3Q1MGI2; Q03247	Q03247	Q03247	Q03247	Q03247	Q03247	Q03247	APOE	Apolipoprotein E (Apo-E)	chylomicron [GO:0042627]; extracellular matrix [GO:0031012]; extracellular space [GO:0005615]; high-density lipoprotein particle [GO:0034364]; intermediate-density lipoprotein particle [GO:0034363]; low-density lipoprotein particle [GO:0034362]; very-low-density lipoprotein particle [GO:0034361]; amyloid-beta binding [GO:0001540]; heparan sulfate proteoglycan binding [GO:0043395]; heparin binding…	AllPrimariesMatch_	TRUE	FALSE	reviewed	5 out of 5	18	15	2	12	44	114	2	14	18	15	2	12	54.4304	50.3165	6.96203	42.0886	High	High	High	High	NA	NA	NA	NA	6 v 6
P17690	P17690	P17690	P17690	P17690	P17690	A0A140T843	P17690	P17690	P17690	A0A140T843; P17690	P17690	P17690	P17690	P17690	P17690	P17690	APOH	Beta-2-glycoprotein 1 (Apolipoprotein H) (Apo-H) (Beta-2-glycoprotein I) (B2GPI) (Beta(2)GPI)	extracellular region [GO:0005576]; heparin binding [GO:0008201]	AllPrimariesMatch_	TRUE	FALSE	reviewed	4 out of 5	18	5	10	14	63	7	12	34	18	5	10	14	56.5217	18.2609	30.7246	46.087	High	High	High	High	NA	NA	NA	NA	6 v 6
O14791	O14791	NA	O14791	A5PL32	A5PL32	NA	A5PL32	A0A024R1G8; A0A024R1Q4; A0A1P8SD62; A5PL32; B2R9E5; B4E1N5; O14791; Q1WWL5; Q29RW7; Q2KHQ6; U5LGU2; U5LGW0; U5LGY0; U5LH46; U5LH96; U5LHF6; U5LI90; U5LIA9; U5LIC5; U5LIG7; U5LIH6; U5LII8; U5LIJ1; U5LKC6; U5LKG0; U5LKH9; U5LKJ0; U5LKM6; U5LKN0; U5LKN4; U5LKP5; U5LKQ0; U5LKR8; U5LKT7	A0A024R1G8; A0A024R1Q4; A0A1P8SD62; A5PL32; B2R9E5; B4DNT5; B4E1N5; O14791; Q1WWL5; Q29RW7; Q2KHQ6; U5LGU2; U5LGW0; U5LH46; U5LH96; U5LHF6; U5LI90; U5LIC5; U5LIG7; U5LIH6; U5LII8; U5LKC6; U5LKG0; U5LKM6; U5LKR8	NA	A0A024R1G8; A0A024R1Q4; A0A1B2FIV9; A0A1B2FIW1; A0A1B2FIW3; A0A1B2FIW9; A0A1B2FIX0; A0A1B2FIX3; A0A1B2FIY0; A0A1B2FJ11; A0A1B2FJ21; A0A1B2FJ29; A0A1B2FJ32; A0A1B2FJ38; A0A1B2FJ57; A0A1B2FJ64; A0A1B2FJ82; A0A1B2FJ89; A0A1B2FJA7; A0A1B2FJA9; A0A1B2FJB1; A0A1B2FJB2; A0A1B2FJC1; A0A1B2FJD2; A0A1B2FJD3; A0A1B2FJD8; A0A1B2FJE5; A0A1B2FJF3; A0A1B2FJF7; A0A1B2FJH1; A0A1B2FJI3; A0A1B2FJI7; A0A1B2FJJ4; A0A…	O14791	NA	O14791	O14791	O14791	APOL1	Apolipoprotein L1 (Apolipoprotein L) (Apo-L) (ApoL) (Apolipoprotein L-I) (ApoL-I)	blood microparticle [GO:0072562]; endoplasmic reticulum lumen [GO:0005788]; extracellular region [GO:0005576]; extracellular space [GO:0005615]; high-density lipoprotein particle [GO:0034364]; intrinsic component of membrane [GO:0031224]; very-low-density lipoprotein particle [GO:0034361]; chloride channel activity [GO:0005254]; lipid binding [GO:0008289]; chloride transmembrane transport [GO:190…		FALSE	TRUE	reviewed	5 out of 5	3	7	NA	2	5	21	NA	2	3	7	NA	2	5.77889	16.5829	NA	4.77387	High	High	NA	Medium	ENSG00000100342	APOL1	APOL1	FALSE	3 v 3
NA	J3KQL8	NA	J3KQL8	NA	J3KQL8	NA	J3KQL8	NA	J3KQL8	NA	A0A024R1M8; J3KQL8	J3KQL8	NA	J3KQL8	NA	J3KQL8	APOL2	Apolipoprotein L2	extracellular region [GO:0005576]; integral component of membrane [GO:0016021]; lipid binding [GO:0008289]; lipid transport [GO:0006869]; lipoprotein metabolic process [GO:0042157]		FALSE	TRUE	unreviewed	2 out of 5	NA	15	NA	14	NA	154	NA	30	NA	15	NA	14	NA	32.0713	NA	28.7305	NA	High	NA	High	NA	NA	NA	NA	NA
Q9BQE5	NA	NA	NA	B4E1T5	NA	NA	NA	A0A024R1M8; B4E1T5; J3KQL8; Q9BQE5	NA	NA	NA	NA	NA	NA	Q9BQE5	Q9BQE5	APOL2	Apolipoprotein L2 (Apolipoprotein L-II) (ApoL-II)	endoplasmic reticulum membrane [GO:0005789]; extracellular region [GO:0005576]; membrane [GO:0016020]; high-density lipoprotein particle binding [GO:0008035]; lipid binding [GO:0008289]; signaling receptor binding [GO:0005102]; acute-phase response [GO:0006953]; cholesterol metabolic process [GO:0008203]; lipid metabolic process [GO:0006629]; lipid transport [GO:0006869]; lipoprotein metabolic pr…		FALSE	TRUE	reviewed	5 out of 5	7	NA	NA	NA	12	NA	NA	NA	7	NA	NA	NA	18.6944	NA	NA	NA	High	NA	NA	NA	ENSG00000128335	APOL2	APOL2	FALSE	6 v 6
NA	NA	NA	H0YD32	NA	NA	NA	H0YD32	NA	NA	NA	H0YD32	H0YD32	NA	NA	NA	H0YD32	APOL3	Apolipoprotein L3 (Fragment)			FALSE	TRUE	unreviewed	1 out of 5	NA	NA	NA	2	NA	NA	NA	2	NA	NA	NA	1	NA	NA	NA	41.8605	NA	NA	NA	Medium	NA	NA	NA	NA	NA
O95236	O95236	NA	O95236	O95236	O95236	NA	O95236	A0A024R1G6; O95236	A0A024R1G6; O95236	NA	O95236	O95236	NA	O95236	O95236	O95236	APOL3	Apolipoprotein L3 (Apolipoprotein L-III) (ApoL-III) (TNF-inducible protein CG12-1) (CG12_1)	cytoplasm [GO:0005737]; extracellular region [GO:0005576]; membrane [GO:0016020]; lipid binding [GO:0008289]; lipid transporter activity [GO:0005319]; inflammatory response [GO:0006954]; lipoprotein metabolic process [GO:0042157]; positive regulation of I-kappaB kinase/NF-kappaB signaling [GO:0043123]		FALSE	TRUE	reviewed	5 out of 5	1	4	NA	5	2	12	NA	6	1	4	NA	4	2.73632	9.45274	NA	11.194	High	High	NA	High	ENSG00000128284	APOL3	APOL3	FALSE	6 v 6
B3KTP4	NA	NA	NA	B3KTP4	NA	NA	NA	Q9BWW8	NA	NA	NA	NA	NA	NA	Q9BWW8	Q9BWW8	APOL6	Apolipoprotein L6 (Apolipoprotein L-VI) (ApoL-VI)	cytoplasm [GO:0005737]; extracellular region [GO:0005576]; lipid binding [GO:0008289]; lipid transport [GO:0006869]; lipoprotein metabolic process [GO:0042157]		FALSE	TRUE	reviewed	4 out of 5	2	NA	NA	NA	2	NA	NA	NA	2	NA	NA	NA	5.8309	NA	NA	NA	High	NA	NA	NA	ENSG00000221963	APOL6	APOL6	FALSE	3 v 3
O95445	NA	NA	NA	O95445	NA	NA	NA	A0A1U9X793; O95445; Q5SRP5	NA	NA	NA	NA	NA	NA	O95445	O95445	APOM	Apolipoprotein M (Apo-M) (ApoM) (Protein G3a)	discoidal high-density lipoprotein particle [GO:0034365]; extracellular region [GO:0005576]; high-density lipoprotein particle [GO:0034364]; low-density lipoprotein particle [GO:0034362]; spherical high-density lipoprotein particle [GO:0034366]; very-low-density lipoprotein particle [GO:0034361]; antioxidant activity [GO:0016209]; lipid transporter activity [GO:0005319]; phospholipid binding [GO:…		FALSE	TRUE	reviewed	5 out of 5	3	NA	NA	NA	5	NA	NA	NA	3	NA	NA	NA	11.1702	NA	NA	NA	High	NA	NA	NA	ENSG00000204444	APOM	APOM	FALSE	6 v 6
Q2KIH2	NA	NA	NA	Q2KIH2	NA	NA	NA	Q2KIH2	NA	NA	NA	NA	NA	NA	Q2KIH2	Q2KIH2	APON	ApoN protein (Apolipoprotein N)	cytoplasm [GO:0005737]; extracellular space [GO:0005615]; cholesterol metabolic process [GO:0008203]		TRUE	FALSE	unreviewed	2 out of 5	3	NA	NA	NA	6	NA	NA	NA	3	NA	NA	NA	9.84252	NA	NA	NA	High	NA	NA	NA	NA	NA	NA	NA	6 v 6
NA	Q9BUR5	NA	Q9BUR5	NA	Q9BUR5	NA	Q9BUR5	NA	H7C1U8; Q9BUR5	NA	H7C1U8; Q9BUR5	Q9BUR5	NA	Q9BUR5	NA	Q9BUR5	APOO	MICOS complex subunit MIC26 (Apolipoprotein O) (MICOS complex subunit MIC23) (Protein FAM121B)	cytosol [GO:0005829]; endoplasmic reticulum membrane [GO:0005789]; extracellular region [GO:0005576]; extracellular space [GO:0005615]; Golgi membrane [GO:0000139]; high-density lipoprotein particle [GO:0034364]; integral component of mitochondrial inner membrane [GO:0031305]; low-density lipoprotein particle [GO:0034362]; MIB complex [GO:0140275]; MICOS complex [GO:0061617]; mitochondrion [GO:00…		FALSE	TRUE	reviewed	5 out of 5	NA	9	NA	6	NA	59	NA	7	NA	9	NA	6	NA	45.9596	NA	34.3434	NA	High	NA	High	ENSG00000184831	APOO	APOO	FALSE	NA
Q6UXV4	Q6UXV4	NA	Q6UXV4	A0A087WYF7	A0A087WYF7	NA	A0A087WYF7	A0A087WYF7; Q6UXV4	A0A087WYF7; Q6UXV4	NA	A0A087WYF7; Q6UXV4	Q6UXV4	NA	Q6UXV4	Q6UXV4	Q6UXV4	APOOL	MICOS complex subunit MIC27 (Apolipoprotein O-like) (Protein FAM121A)	extracellular region [GO:0005576]; MIB complex [GO:0140275]; MICOS complex [GO:0061617]; mitochondrion [GO:0005739]; platelet alpha granule lumen [GO:0031093]; SAM complex [GO:0001401]; cristae formation [GO:0042407]; inner mitochondrial membrane organization [GO:0007007]		FALSE	TRUE	reviewed	5 out of 5	15	16	NA	4	28	103	NA	5	15	16	NA	4	63.806	63.0597	NA	22.3881	High	High	NA	High	ENSG00000155008	APOOL	APOOL	FALSE	6 v 6
L7XE61	NA	NA	NA	L7XE61	NA	NA	NA	L7XE61	NA	NA	NA	NA	NA	NA	L7XE61	L7XE61	APP	Amyloid beta A4 protein (Fragment)	integral component of membrane [GO:0016021]		FALSE	TRUE	unreviewed	1 out of 5	3	NA	NA	NA	4	NA	NA	NA	1	NA	NA	NA	78.7879	NA	NA	NA	High	NA	NA	NA	NA	NA	NA	NA	3 v 3
A0A140VJC8	A0A140VJC8	A0A140VJC8	A0A140VJC8	A0A140VJC8	A0A140VJC8	A0A140VJC8	A0A140VJC8	A0A218KGR2; P05067	A0A218KGR2; P05067	A0A218KGR2; P05067	A0A218KGR2; P05067	P05067	P05067	P05067	P05067	P05067	APP	Amyloid-beta precursor protein (APP) (ABPP) (APPI) (Alzheimer disease amyloid A4 protein homolog) (Alzheimer disease amyloid protein) (Amyloid precursor protein) (Amyloid-beta (A4) precursor protein) (Amyloid-beta A4 protein) (Cerebral vascular amyloid peptide) (CVAP) (PreA4) (Protease nexin-II) (PN-II) [Cleaved into: N-APP; Soluble APP-alpha (S-APP-alpha); Soluble APP-beta (S-APP-beta); C99 (Bet…	amyloid-beta complex [GO:0106003]; apical part of cell [GO:0045177]; astrocyte projection [GO:0097449]; axon [GO:0030424]; cell surface [GO:0009986]; cell-cell junction [GO:0005911]; ciliary rootlet [GO:0035253]; clathrin-coated pit [GO:0005905]; COPII-coated ER to Golgi transport vesicle [GO:0030134]; cytoplasm [GO:0005737]; cytosol [GO:0005829]; dendritic shaft [GO:0043198]; dendritic spine [GO…	AllPrimariesMatch_	FALSE	TRUE	reviewed	5 out of 5	20	32	20	23	38	273	38	39	16	30	19	22	29.7403	46.6234	28.7013	36.1039	High	High	High	High	ENSG00000142192	APP	APP	FALSE	6 v 6
NA	NA	NA	A0A024QZ47	NA	NA	NA	A0A024QZ47	NA	NA	NA	Q92624	Q92624	NA	NA	NA	Q92624	APPBP2	Amyloid protein-binding protein 2 (Amyloid beta precursor protein-binding protein 2) (APP-BP2) (Protein interacting with APP tail 1)	Cul2-RING ubiquitin ligase complex [GO:0031462]; cytoplasm [GO:0005737]; cytoplasmic vesicle membrane [GO:0030659]; microtubule [GO:0005874]; microtubule associated complex [GO:0005875]; nucleoplasm [GO:0005654]; nucleus [GO:0005634]; microtubule motor activity [GO:0003777]; ubiquitin ligase-substrate adaptor activity [GO:1990756]; intracellular protein transport [GO:0006886]; intracellular trans…		FALSE	TRUE	reviewed	5 out of 5	NA	NA	NA	3	NA	NA	NA	3	NA	NA	NA	3	NA	NA	NA	3.58974	NA	NA	NA	Medium	ENSG00000062725	APPBP2	APPBP2	FALSE	NA
NA	NA	NA	Q9UKG1	NA	NA	NA	Q9UKG1	NA	NA	NA	Q9UKG1	Q9UKG1	NA	NA	NA	Q9UKG1	APPL1	DCC-interacting protein 13-alpha (Dip13-alpha) (Adapter protein containing PH domain, PTB domain and leucine zipper motif 1)	cytoplasm [GO:0005737]; cytoplasmic vesicle [GO:0031410]; cytosol [GO:0005829]; early endosome [GO:0005769]; early endosome membrane [GO:0031901]; early phagosome [GO:0032009]; endosome [GO:0005768]; endosome membrane [GO:0010008]; extracellular exosome [GO:0070062]; intracellular vesicle [GO:0097708]; macropinosome [GO:0044354]; membrane [GO:0016020]; nucleus [GO:0005634]; plasma membrane [GO:00…		FALSE	TRUE	reviewed	5 out of 5	NA	NA	NA	11	NA	NA	NA	13	NA	NA	NA	11	NA	NA	NA	19.7461	NA	NA	NA	High	ENSG00000157500	APPL1	APPL1	FALSE	NA
NA	NA	NA	Q8NEU8	NA	NA	NA	A8K3E7	NA	NA	NA	A8K3E7; B3KMB9; Q8NEU8	Q8NEU8	NA	NA	NA	Q8NEU8	APPL2	DCC-interacting protein 13-beta (Dip13-beta) (Adapter protein containing PH domain, PTB domain and leucine zipper motif 2)	cytoplasmic vesicle [GO:0031410]; early endosome membrane [GO:0031901]; early phagosome [GO:0032009]; early phagosome membrane [GO:0036186]; endosome [GO:0005768]; endosome membrane [GO:0010008]; extracellular exosome [GO:0070062]; macropinosome [GO:0044354]; membrane [GO:0016020]; nucleus [GO:0005634]; plasma membrane [GO:0005886]; ruffle [GO:0001726]; ruffle membrane [GO:0032587]; vesicle [GO:0…		FALSE	TRUE	reviewed	5 out of 5	NA	NA	NA	15	NA	NA	NA	19	NA	NA	NA	15	NA	NA	NA	31.7771	NA	NA	NA	High	ENSG00000136044	APPL2	APPL2	FALSE	NA
P07741	P07741	P07741	P07741	P07741	P07741	P07741	P07741	H3BQB1; P07741	H3BQB1; P07741	H3BQB1; P07741	P07741	P07741	P07741	P07741	P07741	P07741	APRT	Adenine phosphoribosyltransferase (APRT) (EC 2.4.2.7)	cytoplasm [GO:0005737]; cytosol [GO:0005829]; extracellular exosome [GO:0070062]; extracellular region [GO:0005576]; nucleoplasm [GO:0005654]; secretory granule lumen [GO:0034774]; adenine binding [GO:0002055]; adenine phosphoribosyltransferase activity [GO:0003999]; AMP binding [GO:0016208]; adenine salvage [GO:0006168]; AMP salvage [GO:0044209]; cellular response to insulin stimulus [GO:0032869…	AllPrimariesMatch_	FALSE	TRUE	reviewed	5 out of 5	4	5	4	8	4	17	6	21	4	5	4	8	20.5556	25.5556	21.1111	45.5556	High	High	High	High	ENSG00000198931	APRT	APRT	FALSE	6 v 6
A0A024R9L1	A0A024R9L1	A0A024R9L1	A0A024R9L1	A0A024R9L1	A0A024R9L1	A0A024R9L1	A0A024R9L1	B0AZM4; O60306	A8K6F0; O60306	A0A3Q1MP16; A8K6F0; B0AZM4; F1MUW2; O60306	O60306	O60306	O60306	O60306	O60306	O60306	AQR	RNA helicase aquarius (EC 3.6.4.13) (Intron-binding protein of 160 kDa) (IBP160)	catalytic step 2 spliceosome [GO:0071013]; membrane [GO:0016020]; nucleoplasm [GO:0005654]; nucleus [GO:0005634]; U2-type catalytic step 2 spliceosome [GO:0071007]; 3'-5' RNA helicase activity [GO:0034458]; ATP binding [GO:0005524]; ATP hydrolysis activity [GO:0016887]; mRNA binding [GO:0003729]; RNA binding [GO:0003723]; single-stranded RNA binding [GO:0003727]; mRNA splicing, via spliceosome [G…	AllPrimariesMatch_	FALSE	TRUE	reviewed	5 out of 5	7	4	4	22	9	9	4	28	6	3	3	21	5.99327	3.23232	2.15488	15.5556	High	High	High	High	ENSG00000021776	AQR	AQR	FALSE	6 v 6
P10398	P10398	NA	P10398	Q96II5	P10398	NA	A0A0S2Z3F2	P10398; Q96II5	P10398	NA	A0A0S2Z3F2; P10398; Q96II5	P10398	NA	P10398	P10398	P10398	ARAF	Serine/threonine-protein kinase A-Raf (EC 2.7.11.1) (Proto-oncogene A-Raf) (Proto-oncogene A-Raf-1) (Proto-oncogene Pks)	cytosol [GO:0005829]; mitochondrion [GO:0005739]; ATP binding [GO:0005524]; MAP kinase kinase kinase activity [GO:0004709]; metal ion binding [GO:0046872]; protein kinase activity [GO:0004672]; protein serine kinase activity [GO:0106310]; protein serine/threonine kinase activity [GO:0004674]; protein serine/threonine/tyrosine kinase activity [GO:0004712]; cellular protein modification process [GO…		FALSE	TRUE	reviewed	5 out of 5	20	6	NA	13	30	15	NA	18	14	3	NA	10	35.3135	11.8812	NA	23.7624	High	High	NA	High	ENSG00000078061	ARAF	ARAF	FALSE	6 v 6
NA	NA	NA	Q96P48	NA	NA	NA	Q96P48	NA	NA	NA	Q96P48	Q96P48	NA	NA	NA	Q96P48	ARAP1	Arf-GAP with Rho-GAP domain, ANK repeat and PH domain-containing protein 1 (Centaurin-delta-2) (Cnt-d2)	cytoplasmic vesicle [GO:0031410]; cytosol [GO:0005829]; Golgi apparatus [GO:0005794]; Golgi cisterna membrane [GO:0032580]; intracellular membrane-bounded organelle [GO:0043231]; nucleoplasm [GO:0005654]; plasma membrane [GO:0005886]; trans-Golgi network [GO:0005802]; GTPase activator activity [GO:0005096]; metal ion binding [GO:0046872]; phosphatidylinositol-3,4,5-trisphosphate binding [GO:00055…		FALSE	TRUE	reviewed	5 out of 5	NA	NA	NA	17	NA	NA	NA	23	NA	NA	NA	17	NA	NA	NA	17.1034	NA	NA	NA	High	ENSG00000186635	ARAP1	ARAP1	FALSE	NA
Q8WWN8	NA	NA	Q8WWN8	A8K1Y7	NA	NA	Q8WWN8	A8K1Y7; G5E9Y3; Q8WWN8	NA	NA	Q8WWN8	Q8WWN8	NA	NA	Q8WWN8	Q8WWN8	ARAP3	Arf-GAP with Rho-GAP domain, ANK repeat and PH domain-containing protein 3 (Centaurin-delta-3) (Cnt-d3)	cytoplasm [GO:0005737]; cytoskeleton [GO:0005856]; lamellipodium [GO:0030027]; plasma membrane [GO:0005886]; ruffle [GO:0001726]; GTPase activator activity [GO:0005096]; metal ion binding [GO:0046872]; phosphatidylinositol-3,4,5-trisphosphate binding [GO:0005547]; phosphatidylinositol-3,4-bisphosphate binding [GO:0043325]; cytoskeleton organization [GO:0007010]; positive regulation of GTPase acti…		FALSE	TRUE	reviewed	5 out of 5	3	NA	NA	10	4	NA	NA	12	3	NA	NA	10	2.13731	NA	NA	7.31865	High	NA	NA	High	ENSG00000120318	ARAP3	ARAP3	FALSE	6 v 6
B0YIW5	B0YIW5	B0YIW5	B0YIW5	B0YIW6	B0YIW6	B0YIW6	B0YIW6	B0YIW6; P48444; Q6MZV5	B0YIW6; P48444; Q6MZV5	B0YIW6; P48444; P53619; Q6MZV5	B0YIW6; P48444; Q6MZV5	P48444	P48444	P48444	P48444	P48444	ARCN1	Coatomer subunit delta (Archain) (Delta-coat protein) (Delta-COP)	COPI vesicle coat [GO:0030126]; cytosol [GO:0005829]; endoplasmic reticulum membrane [GO:0005789]; Golgi membrane [GO:0000139]; membrane [GO:0016020]; transport vesicle [GO:0030133]; RNA binding [GO:0003723]; adult locomotory behavior [GO:0008344]; cerebellar Purkinje cell layer maturation [GO:0021691]; endoplasmic reticulum to Golgi vesicle-mediated transport [GO:0006888]; Golgi localization [GO…	AllPrimariesMatch_	FALSE	TRUE	reviewed	5 out of 5	21	21	16	34	35	96	18	86	21	21	16	34	36.7906	44.0313	27.2016	58.7084	High	High	High	High	ENSG00000095139	ARCN1	ARCN1	FALSE	6 v 6
NA	NA	NA	A0A024R3Q0	NA	NA	NA	A0A024R3Q0	NA	NA	NA	P84077	P84077	NA	NA	NA	P84077	ARF1	ADP-ribosylation factor 1	cell leading edge [GO:0031252]; cytosol [GO:0005829]; extracellular exosome [GO:0070062]; focal adhesion [GO:0005925]; Golgi membrane [GO:0000139]; neuron projection [GO:0043005]; perinuclear region of cytoplasm [GO:0048471]; plasma membrane [GO:0005886]; postsynaptic density [GO:0014069]; protein-containing complex [GO:0032991]; sarcomere [GO:0030017]; GTP binding [GO:0005525]; GTPase activity […		FALSE	TRUE	reviewed	5 out of 5	NA	NA	NA	10	NA	NA	NA	53	NA	NA	NA	4	NA	NA	NA	63.5359	NA	NA	NA	High	ENSG00000143761	ARF1	ARF1	FALSE	NA
P61204	P61204	P61204	NA	A0A024R3Q0	A0A024R3Q0	P61204	NA	P61204; P84077	P61204; P84077	B4E190; P61204; P84080	NA	NA	P61204	P61204	P61204	P61204	ARF3	ADP-ribosylation factor 3	extracellular exosome [GO:0070062]; Golgi membrane [GO:0000139]; perinuclear region of cytoplasm [GO:0048471]; plasma membrane [GO:0005886]; GTP binding [GO:0005525]; GTPase activity [GO:0003924]; intracellular protein transport [GO:0006886]; retrograde vesicle-mediated transport, Golgi to endoplasmic reticulum [GO:0006890]; vesicle-mediated transport [GO:0016192]		FALSE	TRUE	reviewed	5 out of 5	7	8	3	NA	16	153	5	NA	3	3	1	NA	46.9613	46.4088	19.8895	NA	High	High	High	NA	ENSG00000134287	ARF3	ARF3	FALSE	6 v 6
P18085	P18085	P18085	P18085	P18085	P18085	P18085	P18085	P18085	P18085	C9JPM4; P18085	P18085	P18085	P18085	P18085	P18085	P18085	ARF4	ADP-ribosylation factor 4	cytosol [GO:0005829]; dendritic spine [GO:0043197]; extracellular exosome [GO:0070062]; glutamatergic synapse [GO:0098978]; Golgi apparatus [GO:0005794]; membrane [GO:0016020]; plasma membrane [GO:0005886]; ruffle membrane [GO:0032587]; epidermal growth factor receptor binding [GO:0005154]; GTP binding [GO:0005525]; GTPase activity [GO:0003924]; guanyl-nucleotide exchange factor activity [GO:0005…	AllPrimariesMatch_	FALSE	TRUE	reviewed	5 out of 5	10	10	3	11	25	120	3	40	6	6	2	5	60	56.1111	17.2222	65.5556	High	High	High	High	ENSG00000168374	ARF4	ARF4	FALSE	6 v 6
A4D0Z3	A4D0Z3	A4D0Z3	A4D0Z3	A4D0Z3	A4D0Z3	B4DLJ3	A4D0Z3	P84085	P84085	B4DLJ3; C9J1Z8; P84085	P84085	P84085	P84085	P84085	P84085	P84085	ARF5	ADP-ribosylation factor 5	extracellular exosome [GO:0070062]; Golgi apparatus [GO:0005794]; perinuclear region of cytoplasm [GO:0048471]; plasma membrane [GO:0005886]; GTP binding [GO:0005525]; GTPase activity [GO:0003924]; intracellular protein transport [GO:0006886]; retrograde vesicle-mediated transport, Golgi to endoplasmic reticulum [GO:0006890]; vesicle-mediated transport [GO:0016192]	AllPrimariesMatch_	FALSE	TRUE	reviewed	5 out of 5	7	10	3	11	12	115	4	42	3	5	1	5	45	56.1111	17.2222	67.7778	High	High	High	High	ENSG00000004059	ARF5	ARF5	FALSE	6 v 6
NA	NA	G3N3N1	NA	NA	NA	G3N3N1	NA	NA	NA	G3N3N1; Q5U025; Q6FH17	NA	NA	G3N3N1	NA	NA	G3N3N1	ARF6	ADP-ribosylation factor 6	cell cortex [GO:0005938]; chromaffin granule membrane [GO:0042584]; cleavage furrow [GO:0032154]; endocytic vesicle [GO:0030139]; filopodium membrane [GO:0031527]; Flemming body [GO:0090543]; plasma membrane [GO:0005886]; recycling endosome membrane [GO:0055038]; ruffle [GO:0001726]; G-protein beta-subunit binding [GO:0031681]; GDP binding [GO:0019003]; GTP binding [GO:0005525]; GTPase activity […		FALSE	TRUE	unreviewed	5 out of 5	NA	NA	1	NA	NA	NA	1	NA	NA	NA	1	NA	NA	NA	8.57143	NA	NA	NA	Medium	NA	NA	NA	NA	NA	NA
P62330	P62330	NA	P62330	P62330	P62330	NA	P62330	P62330; Q5U025	P62330; Q5U025	NA	P62330; Q5U025	P62330	NA	P62330	P62330	P62330	ARF6	ADP-ribosylation factor 6	cell cortex [GO:0005938]; cleavage furrow [GO:0032154]; cytosol [GO:0005829]; early endosome membrane [GO:0031901]; endocytic vesicle [GO:0030139]; endosome [GO:0005768]; extracellular exosome [GO:0070062]; filopodium membrane [GO:0031527]; Flemming body [GO:0090543]; focal adhesion [GO:0005925]; glutamatergic synapse [GO:0098978]; Golgi apparatus [GO:0005794]; membrane [GO:0016020]; plasma membr…		FALSE	TRUE	reviewed	5 out of 5	6	7	NA	8	9	56	NA	14	5	6	NA	7	42.2857	53.7143	NA	53.7143	High	High	NA	High	ENSG00000165527	ARF6	ARF6	FALSE	3 v 3
Q8N6T3	Q8N6T3	Q8N6T3	Q8N6T3	Q53F62	Q8N6T3	Q53F62	Q8N6T3	F8VWH9; Q53F62; Q8N6T3	Q8N6T3	F8VWH9; Q53F62; Q8N6T3	Q8N6T3	Q8N6T3	Q8N6T3	Q8N6T3	Q8N6T3	Q8N6T3	ARFGAP1	ADP-ribosylation factor GTPase-activating protein 1 (ARF GAP 1) (ADP-ribosylation factor 1 GTPase-activating protein) (ARF1 GAP) (ARF1-directed GTPase-activating protein)	cytosol [GO:0005829]; Golgi membrane [GO:0000139]; synapse [GO:0045202]; GTPase activator activity [GO:0005096]; metal ion binding [GO:0046872]; protein transport [GO:0015031]; regulation of ARF protein signal transduction [GO:0032012]; regulation of endocytosis [GO:0030100]; vesicle-mediated transport [GO:0016192]	AllPrimariesMatch_	FALSE	TRUE	reviewed	5 out of 5	2	26	2	23	2	253	2	42	2	25	2	23	8.12808	62.3153	8.62069	62.069	High	High	High	High	ENSG00000101199	ARFGAP1	ARFGAP1	FALSE	3 v 3
[truncated: 10,101 more rows]
[truncated: 188 more columns]
