# Supplementary material for: Multi-omic approach characterises the neuroprotective role of retromer in regulating lysosomal health
Source: Nat Commun. 2023 May 29;14:3086. doi: 10.1038/s41467-023-38719-8 (PMC10227043; doi:10.1038/s41467-023-38719-8)
Supplement: Supplementary file 4 — Supplementary Data 2 [file 41467_2023_38719_MOESM4_ESM.xlsx]

## Sheet: Guide
	Integrated Proteomic and RNA-Seq of VPS35 KO Cells (Normalised)
	Data from 5 different experiments using wild-type, VPS35 KO and VPS35-GFP-expressing rescue cells are presented, and headings are coloured:
	Surface Biotinylation
	LysoIP
	Growth Media Proteomics
	Whole Cell Proteomics
	RNA-Seq
	For each protein, a Uniprot accession, gene name and protein name are provided.
	Uniprot gene ontology descriptors, #peptides/unique peptides/PSMs and % coverage are available for each protein.
	Protein/RNA abundance in all experiments can be obtained by reading across from the row of a protein of interest.

## Sheet: Table S2 - Normalised
																																																	Stats
Inf	Inf	Inf	Inf	Inf	Inf	Inf	Inf	Inf	Inf	Inf	Inf										Inf	Inf			Inf	Inf	Inf	Inf	Inf	Inf	Inf	Inf	Inf	Inf	Inf	Inf	Inf	Inf	Inf	Inf	Inf	Inf	Inf	Inf
Accession Improvement				Accession Improvement	Accession Information	Accession Information	Accession Information	Accession Improvement	Accession Information	Accession Information	Accession Information	Uniprot Accession					Gene names (primary )	Protein names	Gene ontology (GO)	Notes	Databases		Status	Annotation	ID Metrics																				RNA_Info				Surface Biotinylation
OriginalAccession				OriginalMaster	OriginalMaster	OriginalMaster	OriginalMaster	ProtCandidates	ProtCandidates	ProtCandidates	ProtCandidates										Contaminant	Human			# Peptides	# Peptides	# Peptides	# Peptides	# PSMs	# PSMs	# PSMs	# PSMs	# Unique Peptides	# Unique Peptides	# Unique Peptides	# Unique Peptides	Coverage	Coverage	Coverage	Coverage	Protein FDR Confidence	Protein FDR Confidence	Protein FDR Confidence	Protein FDR Confidence	ensembl_gene_id	external_gene_name	Symbol	Removed_gene	VPS35 KO/Wild-Type
Surface_Bio	LysoIP	Media	Whole_Cell	Surface_Bio	LysoIP	Media	Whole_Cell	Surface_Bio	LysoIP	Media	Whole_Cell	Whole_Cell	Media	LysoIP	Surface_Bio	Full									Surface Biotinylation	LysoIP	Media	Total Proteome	Surface Biotinylation	LysoIP	Media	Total Proteome	Surface Biotinylation	LysoIP	Media	Total Proteome	Surface Biotinylation	LysoIP	Media	Total Proteome	Surface Biotinylation	LysoIP	Media	Total Proteome					Replicate Number
Surface_Bio_Inf_Accession.Information_OriginalAccession	LysoIP_Inf_Accession.Information_OriginalAccession	Media_Inf_Accession.Information_OriginalAccession	Whole_Cell_Inf_Accession.Information_OriginalAccession	Surface_Bio_Inf_Accession.Information_OriginalMaster	LysoIP_Inf_Accession.Information_OriginalMaster	Media_Inf_Accession.Information_OriginalMaster	Whole_Cell_Inf_Accession.Information_OriginalMaster	Surface_Bio_ProtCandidates	LysoIP_ProtCandidates	Media_ProtCandidates	Whole_Cell_ProtCandidates	Whole_Cell	Media	LysoIP	Surface_Bio	Full	Gene names (primary )	Protein names	Gene ontology (GO)	Notes	Surface_Bio_Inf_Databases_Contaminant	Surface_Bio_Inf_Databases_Human	Status	Annotation	Surface_Bio_Inf_ID.Metrics_X_Peptides	LysoIP_Inf_ID.Metrics_X_Peptides	Media_Inf_ID.Metrics_X_Peptides	Whole_Cell_Inf_ID.Metrics_X_Peptides	Surface_Bio_Inf_ID.Metrics_X_PSMs	LysoIP_Inf_ID.Metrics_X_PSMs	Media_Inf_ID.Metrics_X_PSMs	Whole_Cell_Inf_ID.Metrics_X_PSMs	Surface_Bio_Inf_ID.Metrics_X_Unique.Peptides	LysoIP_Inf_ID.Metrics_X_Unique.Peptides	Media_Inf_ID.Metrics_X_Unique.Peptides	Whole_Cell_Inf_ID.Metrics_X_Unique.Peptides	Surface_Bio_Inf_ID.Metrics_Coverage	LysoIP_Inf_ID.Metrics_Coverage	Media_Inf_ID.Metrics_Coverage	Whole_Cell_Inf_ID.Metrics_Coverage	Surface_Bio_Inf_ID.Metrics_Protein.FDR.Confidence	LysoIP_Inf_ID.Metrics_Protein.FDR.Confidence	Media_Inf_ID.Metrics_Protein.FDR.Confidence	Whole_Cell_Inf_ID.Metrics_Protein.FDR.Confidence	Column9	Column102	Column11	Column12	Surface_Bio_Stats_1.H_Replicate.Number
NA	A0A1W2PP10	NA	A0A1W2PP10	NA	A0A1W2PP10	NA	A0A1W2PP10	NA	A0A1W2PP10	NA	A0A1W2PP10	A0A1W2PP10	NA	A0A1W2PP10	NA	A0A1W2PP10	VPS35	Vacuolar protein sorting-associated protein 35	NA		FALSE	TRUE	unreviewed	1 out of 5	NA	2	NA	3	NA	11	NA	7	NA	1	NA	1	NA	50	NA	65.2174	NA	High	NA	High	NA	NA	NA	NA	NA
P53634	B4DJQ8	B4DJQ8	B4DJQ8	P53634	B4DJQ8	B4DJQ8	B4DJQ8	A0A7I2V2Q8; A0A7I2V466; A0A7I2V6E3; B4DJQ8; P53634	B4DJQ8	B4DJQ8	B4DJQ8	B4DJQ8	B4DJQ8	B4DJQ8	P53634	B4DJQ8	NA	Cathepsin C (EC 3.4.14.1) (Cathepsin J) (Dipeptidyl peptidase 1) (Dipeptidyl peptidase I) (Dipeptidyl transferase)	lysosome [GO:0005764]; cysteine-type peptidase activity [GO:0008234]; dipeptidyl-peptidase activity [GO:0008239]	Match.Surface_Bio Candidate matched to concensus primaries_	FALSE	TRUE	unreviewed	2 out of 5	6	20	12	15	7	286	14	27	6	20	12	15	13.6069	48.6547	21.3004	34.5291	High	High	High	High	NA	NA	NA	NA	6 v 6
P20930	P20930	P20930	NA	P20930	P20930	P20930	NA	I0B0K5; I0B0K6; I0B0K7; I0B0K8; P20930	I0B0K3; I0B0K4; I0B0K5; I0B0K6; I0B0K7; I0B0K8; P20930; Q05331	I0B0K5; I0B0K6; I0B0K7; I0B0K8; P20930	NA	NA	P20930	P20930	P20930	P20930	FLG	Filaggrin	collagen-containing extracellular matrix [GO:0062023]; cornified envelope [GO:0001533]; cytoplasmic ribonucleoprotein granule [GO:0036464]; cytosol [GO:0005829]; keratohyalin granule [GO:0036457]; nucleus [GO:0005634]; calcium ion binding [GO:0005509]; structural constituent of skin epidermis [GO:0030280]; transition metal ion binding [GO:0046914]; establishment of skin barrier [GO:0061436]; kera…		TRUE	TRUE	reviewed	5 out of 5	4	1	3	NA	4	1	3	NA	4	1	3	NA	0.886481	0.320118	0.71411	NA	High	Medium	High	NA	ENSG00000143631	FLG	FLG	FALSE	6 v 6
NA	Q8WV44	NA	Q8WV44	NA	Q8WV44	NA	Q8WV44	NA	Q8WV44; Q9NT12	NA	Q8WV44; Q9NT12	Q8WV44	NA	Q8WV44	NA	Q8WV44	TRIM41	E3 ubiquitin-protein ligase TRIM41 (EC 2.3.2.27) (RING finger-interacting protein with C kinase) (RINCK) (Tripartite motif-containing protein 41)	cytoplasm [GO:0005737]; nuclear body [GO:0016604]; nucleolus [GO:0005730]; identical protein binding [GO:0042802]; ubiquitin protein ligase activity [GO:0061630]; zinc ion binding [GO:0008270]; cellular response to lipopolysaccharide [GO:0071222]; cellular response to muramyl dipeptide [GO:0071225]; defense response to virus [GO:0051607]; positive regulation of DNA-binding transcription factor ac…		FALSE	TRUE	reviewed	5 out of 5	NA	1	NA	1	NA	2	NA	1	NA	1	NA	1	NA	2.69841	NA	2.69841	NA	High	NA	Medium	ENSG00000146063	TRIM41	TRIM41	FALSE	NA
NA	P50607	NA	P50607	NA	B4DE99	NA	B4DE99	NA	B4DE99; E9PQR4; P50607; Q96JS0; Q9H4D2	NA	B4DE99; E9PQR4; P50607; Q96JS0	P50607	NA	P50607	NA	P50607	TUB	Tubby protein homolog	cilium [GO:0005929]; cytoplasm [GO:0005737]; cytosol [GO:0005829]; extracellular region [GO:0005576]; nucleus [GO:0005634]; plasma membrane [GO:0005886]; G protein-coupled receptor binding [GO:0001664]; intraciliary transport particle A binding [GO:0120160]; protein-containing complex binding [GO:0044877]; intraciliary transport [GO:0042073]; phagocytosis, recognition [GO:0006910]; photoreceptor …		FALSE	TRUE	reviewed	5 out of 5	NA	1	NA	3	NA	1	NA	3	NA	1	NA	2	NA	2.56917	NA	6.12648	NA	Medium	NA	High	ENSG00000166402	TUB	TUB	FALSE	NA
A0A384MTS3	A0A384MTS3	NA	A0A384MTS3	A0A384MTS3	A0A384MTS3	NA	A0A384MTS3	B3KNL6; B3KP06; B4DWK2; O75815	B3KNL6; B3KP06; B4DWK2; O75815	NA	O75815	O75815	NA	O75815	O75815	O75815	BCAR3	Breast cancer anti-estrogen resistance protein 3 (Novel SH2-containing protein 2) (SH2 domain-containing protein 3B)	cytoplasm [GO:0005737]; focal adhesion [GO:0005925]; membrane [GO:0016020]; guanyl-nucleotide exchange factor activity [GO:0005085]; kinase binding [GO:0019900]; phosphotyrosine residue binding [GO:0001784]; endothelin receptor signaling pathway [GO:0086100]; insulin receptor signaling pathway [GO:0008286]; lens morphogenesis in camera-type eye [GO:0002089]; positive regulation of DNA replication…		FALSE	TRUE	reviewed	5 out of 5	1	1	NA	10	1	2	NA	11	1	1	NA	10	1.09091	1.09091	NA	15.2727	High	Medium	NA	High	ENSG00000137936	BCAR3	BCAR3	FALSE	0 v 0
Q15063	Q15063	Q15063	Q15063	Q15063	Q15063	Q15063	Q15063	Q15063	A0A024RDT5; B1ALD9; B7Z6G1; C0IMJ3; Q15063	Q15063	A0A024RDT5; B1ALD9; B7Z4V4; C0IMJ3; Q15063	Q15063	Q15063	Q15063	Q15063	Q15063	POSTN	Periostin (PN) (Osteoblast-specific factor 2) (OSF-2)	collagen-containing extracellular matrix [GO:0062023]; extracellular matrix [GO:0031012]; extracellular space [GO:0005615]; trans-Golgi network [GO:0005802]; cell adhesion molecule binding [GO:0050839]; heparin binding [GO:0008201]; metal ion binding [GO:0046872]; cell adhesion [GO:0007155]; cellular response to vitamin K [GO:0071307]; extracellular matrix organization [GO:0030198]; regulation of…	AllPrimariesMatch_	FALSE	TRUE	reviewed	5 out of 5	14	1	15	2	22	1	17	2	0	1	2	1	21.5311	2.99043	21.4115	2.27273	High	Medium	High	High	NA	NA	NA	NA	0 v 0
NA	Q32WJ3	NA	Q32WJ3	NA	Q32WJ3	NA	Q32WJ3	NA	Q32WJ3	NA	Q32WJ3; Q4KRI2	Q32WJ3	NA	Q32WJ3	NA	Q32WJ3	NA	SPANX-C	nucleus [GO:0005634]		FALSE	TRUE	unreviewed	1 out of 5	NA	4	NA	4	NA	18	NA	8	NA	2	NA	3	NA	52.5773	NA	60.8247	NA	High	NA	High	NA	NA	NA	NA	NA
NA	Q9NS25	NA	Q9NS25	NA	Q9NS25	NA	Q32WN1	NA	Q9NS25	NA	Q32WN1; Q9NS25	Q9NS25	NA	Q9NS25	NA	Q9NS25	SPANXB1	Sperm protein associated with the nucleus on the X chromosome B1 (Cancer/testis antigen 11.2) (CT11.2) (Nuclear-associated protein SPAN-Xb) (SPANX-B) (SPANX family member B1) (SPANX family member F1)	cytoplasm [GO:0005737]; nucleus [GO:0005634]; spermatid development [GO:0007286]		FALSE	TRUE	reviewed	4 out of 5	NA	4	NA	4	NA	16	NA	7	NA	2	NA	3	NA	58.2524	NA	55.3398	NA	High	NA	High	ENSG00000227234	SPANXB1	SPANXB1	FALSE	NA
NA	Q5U0L9	NA	Q5U0L9	NA	Q5U0L9	NA	Q5U0L9	NA	Q5U0L9	NA	Q5U0L9	Q5U0L9	NA	Q5U0L9	NA	Q5U0L9	NA	Homer homolog 3 (Drosophila)	postsynaptic density [GO:0014069]; G protein-coupled glutamate receptor binding [GO:0035256]; G protein-coupled glutamate receptor signaling pathway [GO:0007216]		FALSE	TRUE	unreviewed	1 out of 5	NA	22	NA	8	NA	169	NA	14	NA	21	NA	8	NA	56.2327	NA	25.7618	NA	High	NA	High	NA	NA	NA	NA	NA
NA	Q9BYW2	NA	Q9BYW2	NA	Q9BYW2	NA	Q9BYW2	NA	Q9BYW2	NA	H7C3H4; Q9BYW2	Q9BYW2	NA	Q9BYW2	NA	Q9BYW2	SETD2	Histone-lysine N-methyltransferase SETD2 (EC 2.1.1.359) (HIF-1) (Huntingtin yeast partner B) (Huntingtin-interacting protein 1) (HIP-1) (Huntingtin-interacting protein B) (Lysine N-methyltransferase 3A) (Protein-lysine N-methyltransferase SETD2) (EC 2.1.1.-) (SET domain-containing protein 2) (hSET2) (p231HBP)	chromosome [GO:0005694]; nucleoplasm [GO:0005654]; nucleus [GO:0005634]; alpha-tubulin binding [GO:0043014]; histone methyltransferase activity (H3-K36 specific) [GO:0046975]; histone-lysine N-methyltransferase activity [GO:0018024]; metal ion binding [GO:0046872]; protein-lysine N-methyltransferase activity [GO:0016279]; angiogenesis [GO:0001525]; cell migration involved in vasculogenesis [GO:00…		FALSE	TRUE	reviewed	5 out of 5	NA	3	NA	4	NA	6	NA	4	NA	3	NA	4	NA	1.20905	NA	1.28705	NA	High	NA	High	ENSG00000181555	SETD2	SETD2	FALSE	NA
Q96QK1	Q96QK1	Q2HJG5	Q96QK1	Q96QK1	Q96QK1	Q2HJG5	Q96QK1	Q96QK1	Q96QK1	Q2HJG5; Q53FR4; Q96QK1	Q96QK1	Q96QK1	Q2HJG5	Q96QK1	Q96QK1	Q96QK1	VPS35	Vacuolar protein sorting-associated protein 35 (hVPS35) (Maternal-embryonic 3) (Vesicle protein sorting 35)	cytosol [GO:0005829]; early endosome [GO:0005769]; endosome [GO:0005768]; endosome membrane [GO:0010008]; extracellular exosome [GO:0070062]; glutamatergic synapse [GO:0098978]; late endosome [GO:0005770]; lysosomal membrane [GO:0005765]; lysosome [GO:0005764]; mitochondrion-derived vesicle [GO:0099073]; neuron projection [GO:0043005]; neuronal cell body [GO:0043025]; perinuclear region of cytopl…	Match.Media Candidate matched to concensus primaries_	FALSE	TRUE	reviewed	5 out of 5	28	17	7	29	56	68	7	61	28	16	7	26	35.9296	23.995	10.3015	38.0653	High	High	High	High	ENSG00000069329	VPS35	VPS35	FALSE	6 v 6
Q92820	Q92820	Q92820	Q92820	A8K335	A8K335	A8K335	A8K335	A0A7I2YQQ3; A8K335; Q92820	A8K335; Q92820	A8K335; Q92820	A8K335; Q92820	Q92820	Q92820	Q92820	Q92820	Q92820	GGH	Gamma-glutamyl hydrolase (EC 3.4.19.9) (Conjugase) (GH) (Gamma-Glu-X carboxypeptidase)	azurophil granule lumen [GO:0035578]; extracellular exosome [GO:0070062]; extracellular region [GO:0005576]; extracellular space [GO:0005615]; melanosome [GO:0042470]; nucleus [GO:0005634]; specific granule lumen [GO:0035580]; tertiary granule lumen [GO:1904724]; vacuole [GO:0005773]; exopeptidase activity [GO:0008238]; gamma-glutamyl-peptidase activity [GO:0034722]; omega peptidase activity [GO:…	AllPrimariesMatch_	FALSE	TRUE	reviewed	5 out of 5	7	19	13	15	11	309	33	33	7	19	13	15	21.3836	46.8553	36.7925	36.7925	High	High	High	High	ENSG00000137563	GGH	GGH	FALSE	6 v 6
NA	A0A024RDA5	A0A024RDA5	NA	NA	A0A024RDA5	A0A024RDA5	NA	NA	C9J4T6; P10145	C9J4T6; P10145	NA	NA	P10145	P10145	NA	P10145	CXCL8	Interleukin-8 (IL-8) (C-X-C motif chemokine 8) (Chemokine (C-X-C motif) ligand 8) (Emoctakin) (Granulocyte chemotactic protein 1) (GCP-1) (Monocyte-derived neutrophil chemotactic factor) (MDNCF) (Monocyte-derived neutrophil-activating peptide) (MONAP) (Neutrophil-activating protein 1) (NAP-1) (Protein 3-10C) (T-cell chemotactic factor) [Cleaved into: MDNCF-a (GCP/IL-8 protein IV) (IL8/NAP1 form I…	extracellular region [GO:0005576]; extracellular space [GO:0005615]; chemokine activity [GO:0008009]; CXCR chemokine receptor binding [GO:0045236]; heparin binding [GO:0008201]; interleukin-8 receptor binding [GO:0005153]; angiogenesis [GO:0001525]; antimicrobial humoral immune response mediated by antimicrobial peptide [GO:0061844]; calcium-mediated signaling [GO:0019722]; cellular response to f…		TRUE	TRUE	reviewed	5 out of 5	NA	3	2	NA	NA	7	2	NA	NA	3	2	NA	NA	32.3232	23.2323	NA	NA	High	High	NA	ENSG00000169429	CXCL8	CXCL8	FALSE	NA
O60812	O60812	NA	NA	O60812	O60812	NA	NA	O60812	O60812	NA	NA	NA	NA	O60812	O60812	O60812	HNRNPCL1	Heterogeneous nuclear ribonucleoprotein C-like 1 (hnRNP C-like-1) (hnRNP core protein C-like 1)	nucleus [GO:0005634]; identical protein binding [GO:0042802]; RNA binding [GO:0003723]		FALSE	TRUE	reviewed	5 out of 5	10	10	NA	NA	18	124	NA	NA	1	1	NA	NA	24.9147	25.9386	NA	NA	High	High	NA	NA	ENSG00000179172	HNRNPCL1	HNRNPCL1	TRUE	3 v 3
NA	Q5SYB0	NA	NA	NA	Q5SYB0	NA	NA	NA	F5H0G3; Q5SYB0	NA	NA	NA	NA	Q5SYB0	NA	Q5SYB0	FRMPD1	FERM and PDZ domain-containing protein 1 (FERM domain-containing protein 2)	cytoskeleton [GO:0005856]; cytosol [GO:0005829]; plasma membrane [GO:0005886]; protein-containing complex [GO:0032991]; establishment of protein localization to membrane [GO:0090150]; regulation of G protein-coupled receptor signaling pathway [GO:0008277]		FALSE	TRUE	reviewed	5 out of 5	NA	1	NA	NA	NA	11	NA	NA	NA	1	NA	NA	NA	0.570342	NA	NA	NA	Medium	NA	NA	ENSG00000070601	FRMPD1	FRMPD1	TRUE	NA
NA	P51636	NA	NA	NA	P51636	NA	NA	NA	P51636	NA	NA	NA	NA	P51636	NA	P51636	CAV2	Caveolin-2	acrosomal membrane [GO:0002080]; caveola [GO:0005901]; caveolar macromolecular signaling complex [GO:0002095]; cytoplasmic vesicle [GO:0031410]; extrinsic component of cytoplasmic side of plasma membrane [GO:0031234]; focal adhesion [GO:0005925]; Golgi apparatus [GO:0005794]; Golgi membrane [GO:0000139]; integral component of plasma membrane [GO:0005887]; membrane [GO:0016020]; membrane raft [GO:…		FALSE	TRUE	reviewed	5 out of 5	NA	1	NA	NA	NA	2	NA	NA	NA	1	NA	NA	NA	9.87654	NA	NA	NA	Medium	NA	NA	ENSG00000105971	CAV2	CAV2	FALSE	NA
NA	Q9NXN4	NA	Q9NXN4	NA	Q9NXN4	NA	Q9NXN4	NA	Q9NXN4	NA	Q9NXN4	Q9NXN4	NA	Q9NXN4	NA	Q9NXN4	GDAP2	Ganglioside-induced differentiation-associated protein 2	lysosomal membrane [GO:0005765]; response to retinoic acid [GO:0032526]		FALSE	TRUE	reviewed	4 out of 5	NA	14	NA	7	NA	44	NA	7	NA	14	NA	7	NA	35.2113	NA	22.5352	NA	High	NA	High	ENSG00000196505	GDAP2	GDAP2	FALSE	NA
P08582	P08582	NA	P08582	P08582	P08582	NA	P08582	P08582	P08582	NA	P08582	P08582	NA	P08582	P08582	P08582	MELTF	Melanotransferrin (Melanoma-associated antigen p97) (CD antigen CD228)	anchored component of plasma membrane [GO:0046658]; cell surface [GO:0009986]; early endosome [GO:0005769]; endoplasmic reticulum lumen [GO:0005788]; extracellular exosome [GO:0070062]; extracellular region [GO:0005576]; extracellular space [GO:0005615]; plasma membrane [GO:0005886]; recycling endosome [GO:0055037]; iron ion binding [GO:0005506]; iron ion homeostasis [GO:0055072]; iron ion transp…		FALSE	TRUE	reviewed	5 out of 5	22	2	NA	2	37	2	NA	2	22	2	NA	2	41.4634	2.98103	NA	2.57453	High	High	NA	High	ENSG00000163975	MELTF	MFI2	FALSE	6 v 6
NA	Q86YM7	NA	Q86YM7	NA	Q86YM7	NA	Q5U5K4	NA	Q86YM7	NA	Q5U5K4; Q86YM7	Q86YM7	NA	Q86YM7	NA	Q86YM7	HOMER1	Homer protein homolog 1 (Homer-1)	apical part of cell [GO:0045177]; axon [GO:0030424]; costamere [GO:0043034]; cytoplasm [GO:0005737]; cytosol [GO:0005829]; dendrite [GO:0030425]; dendritic shaft [GO:0043198]; dendritic spine [GO:0043197]; excitatory synapse [GO:0060076]; glutamatergic synapse [GO:0098978]; neuron spine [GO:0044309]; neuronal cell body [GO:0043025]; plasma membrane [GO:0005886]; postsynaptic cytosol [GO:0099524];…		FALSE	TRUE	reviewed	5 out of 5	NA	21	NA	5	NA	105	NA	5	NA	7	NA	4	NA	55.6497	NA	14.6893	NA	High	NA	High	ENSG00000152413	HOMER1	HOMER1	FALSE	NA
NA	E9PDU6	NA	NA	NA	E9PDU6	NA	NA	NA	E9PDU6	NA	NA	NA	NA	E9PDU6	NA	E9PDU6	CNN3	Calponin (Fragment)	actin binding [GO:0003779]; calmodulin binding [GO:0005516]; actomyosin structure organization [GO:0031032]		FALSE	TRUE	unreviewed	2 out of 5	NA	5	NA	NA	NA	20	NA	NA	NA	1	NA	NA	NA	35.1351	NA	NA	NA	High	NA	NA	NA	NA	NA	NA	NA
NA	A0A0B4J1R7	NA	A0A0B4J1R7	NA	A0A0B4J1R7	NA	A0A0B4J1R7	NA	Q96B45	NA	Q96B45	Q96B45	NA	Q96B45	NA	Q96B45	BORCS7	BLOC-1-related complex subunit 7 (Diaskedin)	BORC complex [GO:0099078]; lysosomal membrane [GO:0005765]		FALSE	TRUE	reviewed	3 out of 5	NA	4	NA	4	NA	13	NA	5	NA	4	NA	4	NA	57.5472	NA	53.7736	NA	High	NA	High	ENSG00000166275	BORCS7	BORCS7	FALSE	NA
Q4LE33	Q4LE33	Q4LE33	Q4LE33	Q4LE33	Q4LE33	Q4LE33	Q4LE33	A0A024R884; Q4LE33	A0A024R884; Q4LE33	A0A024R884; Q4LE33	A0A024R884; Q4LE33	Q4LE33	Q4LE33	Q4LE33	Q4LE33	Q4LE33	TNC variant protein	TNC variant protein (Fragment)	cell adhesion [GO:0007155]; regulation of cell population proliferation [GO:0042127]	AllPrimariesMatch_	FALSE	TRUE	unreviewed	2 out of 5	78	35	29	26	225	106	33	31	8	35	19	2	48.4102	20.6449	14.9575	16.3009	High	High	High	High	NA	NA	NA	NA	6 v 6
NA	P17900	P17900	P17900	NA	P17900	P17900	P17900	NA	P17900	P17900	P17900	P17900	P17900	P17900	NA	P17900	GM2A	Ganglioside GM2 activator (Cerebroside sulfate activator protein) (GM2-AP) (Sphingolipid activator protein 3) (SAP-3) [Cleaved into: Ganglioside GM2 activator isoform short]	azurophil granule lumen [GO:0035578]; cytoplasmic side of plasma membrane [GO:0009898]; cytosol [GO:0005829]; extracellular exosome [GO:0070062]; extracellular region [GO:0005576]; intracellular membrane-bounded organelle [GO:0043231]; lysosomal lumen [GO:0043202]; beta-N-acetylhexosaminidase activity [GO:0004563]; lipid transporter activity [GO:0005319]; sphingolipid activator protein activity […		FALSE	TRUE	reviewed	5 out of 5	NA	7	5	5	NA	32	6	6	NA	7	5	5	NA	37.8238	30.5699	29.0155	NA	High	High	High	ENSG00000196743	GM2A	GM2A	FALSE	NA
NA	P22304	P22304	P22304	NA	P22304	P22304	P22304	NA	P22304	B4DGD7; P22304	B3KWA1; B4DGD7; P22304	P22304	P22304	P22304	NA	P22304	IDS	Iduronate 2-sulfatase (EC 3.1.6.13) (Alpha-L-iduronate sulfate sulfatase) (Idursulfase) [Cleaved into: Iduronate 2-sulfatase 42 kDa chain; Iduronate 2-sulfatase 14 kDa chain]	lysosomal lumen [GO:0043202]; lysosome [GO:0005764]; calcium ion binding [GO:0005509]; iduronate-2-sulfatase activity [GO:0004423]; sulfuric ester hydrolase activity [GO:0008484]; glycosaminoglycan catabolic process [GO:0006027]		FALSE	TRUE	reviewed	5 out of 5	NA	5	3	1	NA	18	3	1	NA	5	3	1	NA	13.6364	6.36364	1.81818	NA	High	High	Medium	ENSG00000010404	IDS	IDS	FALSE	NA
NA	Q96RQ9	NA	NA	NA	A2RRH1	NA	NA	NA	A2RRH1; Q96RQ9	NA	NA	NA	NA	Q96RQ9	NA	Q96RQ9	IL4I1	L-amino-acid oxidase (LAAO) (LAO) (EC 1.4.3.2) (EC 1.4.3.25) (Interleukin-4-induced protein 1) (IL4-induced protein 1) (hIL4I1) (Protein Fig-1) (hFIG1)	acrosomal vesicle [GO:0001669]; extracellular region [GO:0005576]; immunological synapse [GO:0001772]; lysosome [GO:0005764]; sperm midpiece [GO:0097225]; L-amino-acid oxidase activity [GO:0001716]; L-phenylalaine oxidase activity [GO:0106329]; oxidoreductase activity [GO:0016491]; polyamine oxidase activity [GO:0046592]; adaptive immune response [GO:0002250]; cellular amino acid catabolic proces…		FALSE	TRUE	reviewed	5 out of 5	NA	6	NA	NA	NA	12	NA	NA	NA	6	NA	NA	NA	14.1093	NA	NA	NA	High	NA	NA	ENSG00000104951	IL4I1	IL4I1	FALSE	NA
F8VXU5	F8VXU5	Q9UBQ0	F8VXU5	F8VXU5	F8VXU5	F8VXU5	F8VXU5	A0A384MR19; F8VXU5	A0A384MR19; F8VXU5	A0A384MR19; F8VXU5; G3X6P5; Q3T0M0; Q5JPE4; Q9UBQ0	A0A384MR19; F8VXU5	F8VXU5	Q9UBQ0	F8VXU5	F8VXU5	F8VXU5	VPS29	Vacuolar protein sorting-associated protein 29 (Vesicle protein sorting 29)	cytosol [GO:0005829]; endosome membrane [GO:0010008]; intracellular membrane-bounded organelle [GO:0043231]; retromer complex [GO:0030904]; protein transport [GO:0015031]; retrograde transport, endosome to Golgi [GO:0042147]	Match.Media Candidate matched to concensus primaries_	FALSE	TRUE	unreviewed	2 out of 5	7	6	5	9	9	18	5	18	7	6	5	1	37.3832	35.514	25.8242	48.1308	High	High	High	High	NA	NA	NA	NA	6 v 6
NA	P78537	NA	P78537	NA	P78537	NA	P78537	NA	G8JLQ3; P78537	NA	G8JLQ3; P78537	P78537	NA	P78537	NA	P78537	BLOC1S1	Biogenesis of lysosome-related organelles complex 1 subunit 1 (BLOC-1 subunit 1) (GCN5-like protein 1) (Protein RT14)	axon cytoplasm [GO:1904115]; BLOC-1 complex [GO:0031083]; BORC complex [GO:0099078]; cytosol [GO:0005829]; extracellular space [GO:0005615]; lysosomal membrane [GO:0005765]; mitochondrial intermembrane space [GO:0005758]; mitochondrial matrix [GO:0005759]; aerobic respiration [GO:0009060]; anterograde axonal transport [GO:0008089]; anterograde synaptic vesicle transport [GO:0048490]; endosomal tr…		FALSE	TRUE	reviewed	5 out of 5	NA	5	NA	5	NA	42	NA	7	NA	5	NA	5	NA	36.6013	NA	36.6013	NA	High	NA	High	ENSG00000135441	BLOC1S1	BLOC1S1	FALSE	NA
NA	Q03701	Q03701	NA	NA	Q03701	Q03701	NA	NA	B2R5U7; Q03701	B2R5U7; Q03701	NA	NA	Q03701	Q03701	NA	Q03701	CEBPZ	CCAAT/enhancer-binding protein zeta (CCAAT-box-binding transcription factor) (CBF) (CCAAT-binding factor)	CCAAT-binding factor complex [GO:0016602]; nucleus [GO:0005634]; RNA binding [GO:0003723]; transcription coactivator activity [GO:0003713]; positive regulation of transcription by RNA polymerase II [GO:0045944]		FALSE	TRUE	reviewed	4 out of 5	NA	2	2	NA	NA	2	2	NA	NA	2	2	NA	NA	2.75142	3.98482	NA	NA	High	High	NA	ENSG00000115816	CEBPZ	CEBPZ	FALSE	NA
NA	Q9P278	NA	NA	NA	Q9P278	NA	NA	NA	Q9P278	NA	NA	NA	NA	Q9P278	NA	Q9P278	FNIP2	Folliculin-interacting protein 2 (FNIP1-like protein) (O6-methylguanine-induced apoptosis 1 protein)	centriolar satellite [GO:0034451]; cytoplasm [GO:0005737]; cytosol [GO:0005829]; lysosomal membrane [GO:0005765]; ATPase inhibitor activity [GO:0042030]; chaperone binding [GO:0051087]; intrinsic apoptotic signaling pathway in response to DNA damage [GO:0008630]; negative regulation of transcription by RNA polymerase II [GO:0000122]; positive regulation of peptidyl-serine phosphorylation [GO:0033…		FALSE	TRUE	reviewed	5 out of 5	NA	1	NA	NA	NA	1	NA	NA	NA	1	NA	NA	NA	1.25673	NA	NA	NA	High	NA	NA	ENSG00000052795	FNIP2	FNIP2	FALSE	NA
Q2M1P5	Q2M1P5	NA	Q2M1P5	Q2M1P5	Q2M1P5	NA	Q2M1P5	B7ZKY4; Q2M1P5	B7ZKY4; Q2M1P5	NA	Q2M1P5	Q2M1P5	NA	Q2M1P5	Q2M1P5	Q2M1P5	KIF7	Kinesin-like protein KIF7	ciliary basal body [GO:0036064]; ciliary tip [GO:0097542]; cilium [GO:0005929]; cytoplasm [GO:0005737]; kinesin complex [GO:0005871]; microtubule [GO:0005874]; ATP binding [GO:0005524]; ATP hydrolysis activity [GO:0016887]; microtubule binding [GO:0008017]; microtubule motor activity [GO:0003777]; microtubule-based movement [GO:0007018]; negative regulation of smoothened signaling pathway [GO:004…		FALSE	TRUE	reviewed	5 out of 5	4	3	NA	11	7	9	NA	11	2	1	NA	9	2.30827	1.4892	NA	9.82874	High	Medium	NA	High	ENSG00000166813	KIF7	KIF7	FALSE	0 v 0
Q92688	Q92688	Q92688	Q92688	Q92688	Q92688	Q92688	Q92688	H0YN26; P39687; Q08AJ6; Q53F35; Q6PKH8; Q92688	Q53F35; Q92688	Q53F35; Q92688	Q53F35; Q92688	Q92688	Q92688	Q92688	Q92688	Q92688	ANP32B	Acidic leucine-rich nuclear phosphoprotein 32 family member B (Acidic protein rich in leucines) (Putative HLA-DR-associated protein I-2) (PHAPI2) (Silver-stainable protein SSP29)	cytoplasm [GO:0005737]; extracellular exosome [GO:0070062]; nucleoplasm [GO:0005654]; nucleus [GO:0005634]; histone binding [GO:0042393]; RNA polymerase binding [GO:0070063]; activation of cysteine-type endopeptidase activity involved in apoptotic process [GO:0006919]; inner ear development [GO:0048839]; negative regulation of cell differentiation [GO:0045596]; nucleosome assembly [GO:0006334]; p…	AllPrimariesMatch_	FALSE	TRUE	reviewed	5 out of 5	2	1	12	12	3	1	22	61	2	1	6	5	10.757	5.17928	34.2629	34.2629	High	Medium	High	High	ENSG00000136938	ANP32B	ANP32B	FALSE	6 v 6
O95295	O95295	NA	O95295	O95295	O95295	NA	O95295	O95295	O95295	NA	O95295	O95295	NA	O95295	O95295	O95295	SNAPIN	SNARE-associated protein Snapin (Biogenesis of lysosome-related organelles complex 1 subunit 7) (BLOC-1 subunit 7) (Synaptosomal-associated protein 25-binding protein) (SNAP-associated protein)	acrosomal vesicle [GO:0001669]; axon cytoplasm [GO:1904115]; BLOC-1 complex [GO:0031083]; BORC complex [GO:0099078]; Golgi membrane [GO:0000139]; lysosomal membrane [GO:0005765]; manchette [GO:0002177]; perinuclear region of cytoplasm [GO:0048471]; secretory granule [GO:0030141]; synapse [GO:0045202]; synaptic vesicle [GO:0008021]; synaptic vesicle membrane [GO:0030672]; SNARE binding [GO:0000149…		FALSE	TRUE	reviewed	5 out of 5	1	5	NA	5	1	35	NA	7	1	5	NA	5	7.35294	36.0294	NA	36.0294	Medium	High	NA	High	ENSG00000143553	SNAPIN	SNAPIN	FALSE	3 v 3
NA	O00584	O00584	O00584	NA	A6XND5	A6XND5	A6XND5	NA	A6XND5; D6RHI9; O00584	A6XND5; D6REQ6; D6RHI9; O00584	A6XND5; D6RHI9; O00584	O00584	O00584	O00584	NA	O00584	RNASET2	Ribonuclease T2 (EC 4.6.1.19) (Ribonuclease 6)	azurophil granule lumen [GO:0035578]; endoplasmic reticulum lumen [GO:0005788]; extracellular exosome [GO:0070062]; extracellular region [GO:0005576]; extracellular space [GO:0005615]; lysosomal lumen [GO:0043202]; lysosome [GO:0005764]; mitochondrial intermembrane space [GO:0005758]; endoribonuclease activity [GO:0004521]; ribonuclease activity [GO:0004540]; ribonuclease T2 activity [GO:0033897]…		FALSE	TRUE	reviewed	5 out of 5	NA	8	4	3	NA	45	4	3	NA	8	4	3	NA	35.5469	12.8906	12.1094	NA	High	High	High	ENSG00000026297	RNASET2	RNASET2	FALSE	NA
P21579	P21579	NA	P21579	P21579	P21579	NA	P21579	J3KQA0; P21579	J3KQA0; P21579	NA	J3KQA0; P21579	P21579	NA	P21579	P21579	P21579	SYT1	Synaptotagmin-1 (Synaptotagmin I) (SytI) (p65)	axon [GO:0030424]; chromaffin granule membrane [GO:0042584]; clathrin-coated endocytic vesicle membrane [GO:0030669]; clathrin-sculpted acetylcholine transport vesicle membrane [GO:0060201]; clathrin-sculpted gamma-aminobutyric acid transport vesicle membrane [GO:0061202]; clathrin-sculpted glutamate transport vesicle membrane [GO:0060203]; clathrin-sculpted monoamine transport vesicle membrane […		FALSE	TRUE	reviewed	5 out of 5	13	16	NA	3	22	63	NA	3	13	12	NA	3	25.1185	34.1232	NA	6.63507	High	High	NA	High	ENSG00000067715	SYT1	SYT1	FALSE	6 v 6
NA	Q969J3	NA	Q969J3	NA	Q969J3	NA	Q969J3	NA	G3V1P3; Q969J3	NA	G3V1P3; Q969J3	Q969J3	NA	Q969J3	NA	Q969J3	BORCS5	BLOC-1-related complex subunit 5 (Loss of heterozygosity 12 chromosomal region 1) (Myristoylated lysosomal protein) (Myrlysin)	BORC complex [GO:0099078]; cytoplasmic side of lysosomal membrane [GO:0098574]; intracellular membrane-bounded organelle [GO:0043231]; intrinsic component of membrane [GO:0031224]; plasma membrane [GO:0005886]; synaptic vesicle membrane [GO:0030672]; lysosome localization [GO:0032418]; organelle transport along microtubule [GO:0072384]; positive regulation of anterograde synaptic vesicle transpor…		FALSE	TRUE	reviewed	5 out of 5	NA	9	NA	5	NA	75	NA	8	NA	9	NA	5	NA	54.0816	NA	28.5714	NA	High	NA	High	ENSG00000165714	BORCS5	BORCS5	FALSE	NA
Q14525	NA	NA	NA	Q14525	NA	NA	NA	Q14525	NA	NA	NA	NA	NA	NA	Q14525	Q14525	KRT33B	Keratin, type I cuticular Ha3-II (Hair keratin, type I Ha3-II) (Keratin-33B) (K33B)	cytosol [GO:0005829]; extracellular exosome [GO:0070062]; extracellular space [GO:0005615]; intermediate filament [GO:0005882]; structural molecule activity [GO:0005198]; aging [GO:0007568]; hair cycle [GO:0042633]		TRUE	TRUE	reviewed	5 out of 5	3	NA	NA	NA	6	NA	NA	NA	2	NA	NA	NA	6.18812	NA	NA	NA	High	NA	NA	NA	ENSG00000131738	KRT33B	KRT33B	FALSE	3 v 3
NA	P06702	NA	NA	NA	B2R4M6	NA	NA	NA	B2R4M6; P06702	NA	NA	NA	NA	P06702	NA	P06702	S100A9	Protein S100-A9 (Calgranulin-B) (Calprotectin L1H subunit) (Leukocyte L1 complex heavy chain) (Migration inhibitory factor-related protein 14) (MRP-14) (p14) (S100 calcium-binding protein A9)	cell junction [GO:0030054]; collagen-containing extracellular matrix [GO:0062023]; cytoplasm [GO:0005737]; cytoskeleton [GO:0005856]; cytosol [GO:0005829]; extracellular exosome [GO:0070062]; extracellular region [GO:0005576]; extracellular space [GO:0005615]; nucleoplasm [GO:0005654]; nucleus [GO:0005634]; plasma membrane [GO:0005886]; secretory granule lumen [GO:0034774]; antioxidant activity […		FALSE	TRUE	reviewed	5 out of 5	NA	1	NA	NA	NA	1	NA	NA	NA	1	NA	NA	NA	13.1579	NA	NA	NA	Medium	NA	NA	ENSG00000163220	S100A9	S100A9	TRUE	NA
P34059	P34059	P34059	P34059	A0A1A7UP97	A0A1A7UP97	A0A1A7UP97	A0A1A7UP97	A0A1A7UP97; B2R6P1; B7Z267; P34059; Q6YL38; Q6ZNJ9	A0A1A7UP97; B2R6P1; P34059; Q6ZNJ9	A0A1A7UP97; B2R6P1; P34059; Q6ZNJ9	A0A1A7UP97; B2R6P1; P34059; Q6ZNJ9	P34059	P34059	P34059	P34059	P34059	GALNS	N-acetylgalactosamine-6-sulfatase (EC 3.1.6.4) (Chondroitinsulfatase) (Chondroitinase) (Galactose-6-sulfate sulfatase) (GalN6S) (N-acetylgalactosamine-6-sulfate sulfatase) (GalNAc6S sulfatase)	azurophil granule lumen [GO:0035578]; extracellular exosome [GO:0070062]; extracellular region [GO:0005576]; lysosomal lumen [GO:0043202]; arylsulfatase activity [GO:0004065]; metal ion binding [GO:0046872]; N-acetylgalactosamine-4-sulfatase activity [GO:0003943]; N-acetylgalactosamine-6-sulfatase activity [GO:0043890]; sulfuric ester hydrolase activity [GO:0008484]	AllPrimariesMatch_	FALSE	TRUE	reviewed	5 out of 5	3	16	9	8	4	138	11	8	3	15	6	7	6.13027	35.8238	15.9004	15.7088	High	High	High	High	ENSG00000141012	GALNS	GALNS	FALSE	6 v 6
P13473	P13473	P13473	NA	P13473	P13473	P13473	NA	B4E2S7; P13473	P13473	B4E2S7; P13473	NA	NA	P13473	P13473	P13473	P13473	LAMP2	Lysosome-associated membrane glycoprotein 2 (LAMP-2) (Lysosome-associated membrane protein 2) (CD107 antigen-like family member B) (LGP-96) (CD antigen CD107b)	autolysosome [GO:0044754]; azurophil granule membrane [GO:0035577]; chaperone-mediated autophagy translocation complex [GO:0061742]; extracellular exosome [GO:0070062]; extracellular space [GO:0005615]; ficolin-1-rich granule membrane [GO:0101003]; integral component of autophagosome membrane [GO:0097637]; late endosome [GO:0005770]; late endosome membrane [GO:0031902]; lysosomal lumen [GO:004320…		FALSE	TRUE	reviewed	5 out of 5	5	10	2	NA	7	153	2	NA	5	1	2	NA	10.7317	23.1707	3.41463	NA	High	High	Medium	NA	ENSG00000005893	LAMP2	LAMP2	FALSE	6 v 6
P02461	P02461	P02461	P02461	P02461	P02461	P02461	P02461	P02461	P02461	P02461	P02461	P02461	P02461	P02461	P02461	P02461	COL3A1	Collagen alpha-1(III) chain	collagen type III trimer [GO:0005586]; collagen-containing extracellular matrix [GO:0062023]; endoplasmic reticulum lumen [GO:0005788]; extracellular matrix [GO:0031012]; extracellular region [GO:0005576]; extracellular space [GO:0005615]; extracellular matrix structural constituent [GO:0005201]; extracellular matrix structural constituent conferring tensile strength [GO:0030020]; integrin bindin…	AllPrimariesMatch_	FALSE	TRUE	reviewed	5 out of 5	25	49	42	37	41	310	72	57	24	47	31	37	18.8267	41.5416	39.2906	36.4256	High	High	High	High	ENSG00000168542	COL3A1	COL3A1	FALSE	6 v 6
O75436	O75436	O75436	O75436	O75436	O75436	O75436	O75436	O75436	O75436	B4DLT1; O75436; Q0VD53	O75436	O75436	O75436	O75436	O75436	O75436	VPS26A	Vacuolar protein sorting-associated protein 26A (Vesicle protein sorting 26A) (hVPS26)	cytosol [GO:0005829]; early endosome [GO:0005769]; endosome [GO:0005768]; endosome membrane [GO:0010008]; lysosome [GO:0005764]; retromer complex [GO:0030904]; retromer, cargo-selective complex [GO:0030906]; tubular endosome [GO:0097422]; vesicle [GO:0031982]; endocytic recycling [GO:0032456]; intracellular protein transport [GO:0006886]; regulation of macroautophagy [GO:0016241]; retrograde tran…	AllPrimariesMatch_	FALSE	TRUE	reviewed	5 out of 5	10	7	4	18	13	22	4	29	7	7	4	15	34.5566	29.6636	14.9847	52.5994	High	High	High	High	ENSG00000122958	VPS26A	VPS26A	FALSE	6 v 6
P38571	P38571	P38571	P38571	Q6ZUY8	A8K2H6	Q6ZUY8	Q6ZUY8	A0A0A0MT32; A8K2H6; B3KRG8; B3KU19; B4DE67; P38571; Q5T073; Q6ZUY8	A0A0A0MT32; A8K2H6; B3KU19; P38571	A0A0A0MT32; A8K2H6; B3KRG8; B3KU19; B4DE67; P38571; Q6ZUY8	A0A0A0MT32; A8K2H6; B3KRG8; B3KU19; B4DE67; P38571; Q6ZUY8	P38571	P38571	P38571	P38571	P38571	LIPA	Lysosomal acid lipase/cholesteryl ester hydrolase (Acid cholesteryl ester hydrolase) (LAL) (EC 3.1.1.13) (Cholesteryl esterase) (Lipase A) (Sterol esterase)	cytosol [GO:0005829]; fibrillar center [GO:0001650]; intracellular membrane-bounded organelle [GO:0043231]; lysosomal lumen [GO:0043202]; lysosome [GO:0005764]; nucleoplasm [GO:0005654]; lipase activity [GO:0016298]; sterol esterase activity [GO:0004771]; cell morphogenesis [GO:0000902]; cell population proliferation [GO:0008283]; homeostasis of number of cells within a tissue [GO:0048873]; infla…	AllPrimariesMatch_	FALSE	TRUE	reviewed	5 out of 5	2	7	5	3	2	75	9	5	2	7	5	3	5.01253	22.807	8.5213	6.76692	High	High	High	High	ENSG00000107798	LIPA	LIPA	FALSE	3 v 3
NA	Q6ZRI8	NA	NA	NA	Q6ZRI8	NA	NA	NA	A0A2X0TVT1; Q6ZRI8	NA	NA	NA	NA	Q6ZRI8	NA	Q6ZRI8	ARHGAP36	Rho GTPase-activating protein 36	GTPase activator activity [GO:0005096]; signal transduction [GO:0007165]		FALSE	TRUE	reviewed	3 out of 5	NA	1	NA	NA	NA	1	NA	NA	NA	1	NA	NA	NA	4.7532	NA	NA	NA	Medium	NA	NA	ENSG00000147256	ARHGAP36	ARHGAP36	TRUE	NA
O15455	O15455	NA	O15455	O15455	O15455	NA	O15455	O15455; Q6PCD4	O15455	NA	O15455; Q6PCD4	O15455	NA	O15455	O15455	O15455	TLR3	Toll-like receptor 3 (CD antigen CD283)	cytoplasm [GO:0005737]; early endosome [GO:0005769]; endolysosome membrane [GO:0036020]; endoplasmic reticulum membrane [GO:0005789]; endosome membrane [GO:0010008]; extracellular matrix [GO:0031012]; extracellular space [GO:0005615]; Golgi membrane [GO:0000139]; integral component of plasma membrane [GO:0005887]; lysosomal membrane [GO:0005765]; membrane [GO:0016020]; double-stranded RNA binding…		FALSE	TRUE	reviewed	5 out of 5	5	25	NA	4	7	112	NA	4	5	25	NA	4	5.97345	28.4292	NA	4.97788	High	High	NA	High	ENSG00000164342	TLR3	TLR3	FALSE	6 v 6
Q08AE8	Q08AE8	NA	Q08AE8	Q08AE8	Q08AE8	NA	Q08AE8	Q08AE8	Q08AE8	NA	Q08AE8	Q08AE8	NA	Q08AE8	Q08AE8	Q08AE8	SPIRE1	Protein spire homolog 1 (Spir-1)	cell cortex [GO:0005938]; cytoplasmic vesicle membrane [GO:0030659]; cytoskeleton [GO:0005856]; cytosol [GO:0005829]; integral component of mitochondrial outer membrane [GO:0031307]; nucleoplasm [GO:0005654]; perinuclear region of cytoplasm [GO:0048471]; plasma membrane [GO:0005886]; actin binding [GO:0003779]; actin cytoskeleton organization [GO:0030036]; actin filament network formation [GO:005…		FALSE	TRUE	reviewed	5 out of 5	2	1	NA	6	2	1	NA	7	2	1	NA	6	2.6455	1.71958	NA	9.39153	High	Medium	NA	High	ENSG00000134278	SPIRE1	SPIRE1	FALSE	3 v 3
O43504	O43504	NA	O43504	A0A0C4DGV4	O43504	NA	A0A0C4DGV4	A0A0C4DGV4; E9PLX3; O43504; R4GMU8	O43504	NA	A0A0C4DGV4; E9PLX3; O43504; R4GMU8	O43504	NA	O43504	O43504	O43504	LAMTOR5	Ragulator complex protein LAMTOR5 (Hepatitis B virus X-interacting protein) (HBV X-interacting protein) (HBX-interacting protein) (Late endosomal/lysosomal adaptor and MAPK and MTOR activator 5)	cytosol [GO:0005829]; lysosomal membrane [GO:0005765]; lysosome [GO:0005764]; protein-containing complex [GO:0032991]; Ragulator complex [GO:0071986]; cellular response to amino acid stimulus [GO:0071230]; negative regulation of cysteine-type endopeptidase activity involved in apoptotic process [GO:0043154]; positive regulation of gene expression [GO:0010628]; positive regulation of I-kappaB kina…		FALSE	TRUE	reviewed	5 out of 5	2	5	NA	4	2	64	NA	8	2	5	NA	4	32.967	96.7033	NA	81.3187	High	High	NA	High	ENSG00000134248	LAMTOR5	LAMTOR5	FALSE	3 v 3
NA	Q96GS4	NA	Q96GS4	NA	Q96GS4	NA	Q96GS4	NA	Q96GS4	NA	Q96GS4	Q96GS4	NA	Q96GS4	NA	Q96GS4	BORCS6	BLOC-1-related complex subunit 6 (Lysosome-dispersing protein) (Lyspersin)	BORC complex [GO:0099078]; lysosomal membrane [GO:0005765]; identical protein binding [GO:0042802]; lysosome localization [GO:0032418]		FALSE	TRUE	reviewed	5 out of 5	NA	12	NA	2	NA	61	NA	2	NA	12	NA	2	NA	50.1401	NA	11.4846	NA	High	NA	High	ENSG00000196544	BORCS6	BORCS6	FALSE	NA
P06280	P06280	P06280	P06280	P06280	P06280	P06280	P06280	A0A6Q8PFA9; A0A6Q8PGG0; A0A6Q8PHD1; A0A6Q8PHM8; P06280; Q53HF3	P06280	P06280; Q53HF3	P06280; Q53HF3	P06280	P06280	P06280	P06280	P06280	GLA	Alpha-galactosidase A (EC 3.2.1.22) (Alpha-D-galactosidase A) (Alpha-D-galactoside galactohydrolase) (Galactosylgalactosylglucosylceramidase GLA) (Melibiase) (Agalsidase)	azurophil granule lumen [GO:0035578]; cytoplasm [GO:0005737]; extracellular exosome [GO:0070062]; extracellular region [GO:0005576]; Golgi apparatus [GO:0005794]; lysosomal lumen [GO:0043202]; lysosome [GO:0005764]; alpha-galactosidase activity [GO:0004557]; catalytic activity [GO:0003824]; galactoside binding [GO:0016936]; galactosylgalactosylglucosylceramidase activity [GO:0017041]; hydrolase a…	AllPrimariesMatch_	FALSE	TRUE	reviewed	5 out of 5	2	20	11	12	2	286	16	20	2	20	11	10	6.99301	44.7552	26.5734	31.9347	High	High	High	High	ENSG00000102393	GLA	GLA	FALSE	3 v 3
Q9Y2Q5	Q9Y2Q5	NA	Q9Y2Q5	Q9Y2Q5	Q9Y2Q5	NA	Q9Y2Q5	Q9Y2Q5	Q9Y2Q5	NA	Q9Y2Q5	Q9Y2Q5	NA	Q9Y2Q5	Q9Y2Q5	Q9Y2Q5	LAMTOR2	Ragulator complex protein LAMTOR2 (Endosomal adaptor protein p14) (Late endosomal/lysosomal Mp1-interacting protein) (Late endosomal/lysosomal adaptor and MAPK and MTOR activator 2) (Mitogen-activated protein-binding protein-interacting protein) (MAPBP-interacting protein) (Roadblock domain-containing protein 3)	endosome membrane [GO:0010008]; late endosome [GO:0005770]; lysosomal membrane [GO:0005765]; plasma membrane [GO:0005886]; Ragulator complex [GO:0071986]; specific granule membrane [GO:0035579]; tertiary granule membrane [GO:0070821]; guanyl-nucleotide exchange factor activity [GO:0005085]; molecular adaptor activity [GO:0060090]; cellular protein localization [GO:0034613]; cellular response to a…		FALSE	TRUE	reviewed	5 out of 5	3	6	NA	4	3	91	NA	5	3	6	NA	4	50.4	76	NA	36.8	High	High	NA	High	ENSG00000116586	LAMTOR2	LAMTOR2	FALSE	6 v 6
Q9NVJ2	Q9NVJ2	NA	Q9NVJ2	B4E1J8	B4E1J8	NA	B4E1J8	B4DQT8; B4E1J8; Q9NVJ2	B4E1J8; Q9NVJ2	NA	B4E1J8; Q9NVJ2	Q9NVJ2	NA	Q9NVJ2	Q9NVJ2	Q9NVJ2	ARL8B	ADP-ribosylation factor-like protein 8B (EC 3.6.5.2) (ADP-ribosylation factor-like protein 10C) (Novel small G protein indispensable for equal chromosome segregation 1)	axon cytoplasm [GO:1904115]; cytolytic granule membrane [GO:0101004]; cytoplasm [GO:0005737]; cytosol [GO:0005829]; extracellular exosome [GO:0070062]; late endosome membrane [GO:0031902]; lysosomal membrane [GO:0005765]; lysosome [GO:0005764]; membrane [GO:0016020]; midbody [GO:0030496]; spindle midzone [GO:0051233]; synapse [GO:0045202]; vacuolar membrane [GO:0005774]; alpha-tubulin binding [GO…		FALSE	TRUE	reviewed	5 out of 5	5	16	NA	9	6	240	NA	16	5	6	NA	3	34.9462	68.8172	NA	55.3763	High	High	NA	High	ENSG00000134108	ARL8B	ARL8B	FALSE	6 v 6
NA	A0A024R9B8	A0A024R9B8	A0A024R9B8	NA	A0A024R9B8	A0A024R9B8	A0A024R9B8	NA	Q9Y646	Q9Y646	B4DJC2; Q9Y646	Q9Y646	Q9Y646	Q9Y646	NA	Q9Y646	CPQ	Carboxypeptidase Q (EC 3.4.17.-) (Lysosomal dipeptidase) (Plasma glutamate carboxypeptidase)	cytoplasm [GO:0005737]; endoplasmic reticulum [GO:0005783]; extracellular exosome [GO:0070062]; extracellular space [GO:0005615]; Golgi apparatus [GO:0005794]; intracellular membrane-bounded organelle [GO:0043231]; lysosome [GO:0005764]; carboxypeptidase activity [GO:0004180]; metal ion binding [GO:0046872]; metallodipeptidase activity [GO:0070573]; protein homodimerization activity [GO:0042803];…		FALSE	TRUE	reviewed	5 out of 5	NA	14	6	2	NA	110	6	2	NA	14	6	2	NA	37.7119	12.9237	4.02542	NA	High	High	High	ENSG00000104324	CPQ	CPQ	FALSE	NA
P53582	P53582	P53582	P53582	P53582	P53582	A0A3Q1MFE3	P53582	P53582; Q5CZ91	D6RF24; H0Y9L0; P53582	A0A3Q1MFE3; A6QLA4; D6RF24; H0Y9L0; P53582	P53582	P53582	P53582	P53582	P53582	P53582	METAP1	Methionine aminopeptidase 1 (MAP 1) (MetAP 1) (EC 3.4.11.18) (Peptidase M 1)	cytoplasm [GO:0005737]; cytosol [GO:0005829]; aminopeptidase activity [GO:0004177]; metal ion binding [GO:0046872]; metalloaminopeptidase activity [GO:0070006]; metalloexopeptidase activity [GO:0008235]; N-terminal protein amino acid modification [GO:0031365]; peptidyl-methionine modification [GO:0018206]; platelet aggregation [GO:0070527]; protein initiator methionine removal [GO:0070084]; regul…	AllPrimariesMatch_	FALSE	TRUE	reviewed	5 out of 5	4	1	1	8	4	8	1	14	4	1	1	8	10.1036	3.10881	3.10881	24.3523	High	High	High	High	ENSG00000164024	METAP1	METAP1	FALSE	6 v 6
A0A024R4Y2	A0A024R4Y2	NA	A0A024R4Y2	A0A024R4Y2	A0A024R4Y2	NA	A0A024R4Y2	A8K2X6; B0AZP8; E9PS74; Q8NBI5	A8K2X6; B0AZP8; E9PS74; Q8NBI5	NA	A8K2X6; B0AZP8; E9PS74; Q8NBI5	Q8NBI5	NA	Q8NBI5	Q8NBI5	Q8NBI5	SLC43A3	Equilibrative nucleobase transporter 1 (Protein FOAP-13) (Solute carrier family 43 member 3)	integral component of membrane [GO:0016021]; transmembrane transporter activity [GO:0022857]		FALSE	TRUE	reviewed	5 out of 5	3	3	NA	2	8	12	NA	2	3	3	NA	2	4.27699	4.48065	NA	3.05499	High	High	NA	Medium	ENSG00000134802	SLC43A3	SLC43A3	FALSE	6 v 6
P50897	P50897	P50897	P50897	A0A286YFF7	A0A286YFF7	A0A286YFF7	A0A286YFF7	A0A286YFE3; A0A286YFF7; A0A286YFL6; A0A286YFL8; A0A2C9F2P4; B4DWU3; P50897; Q5T0S4	A0A286YFF7; A0A2C9F2P4; P50897	A0A286YFF7; A0A2C9F2P4; P50897	A0A286YFF7; A0A2C9F2P4; P50897	P50897	P50897	P50897	P50897	P50897	PPT1	Palmitoyl-protein thioesterase 1 (PPT-1) (EC 3.1.2.22) (Palmitoyl-protein hydrolase 1)	axon [GO:0030424]; cytosol [GO:0005829]; dendrite [GO:0030425]; extracellular exosome [GO:0070062]; extracellular region [GO:0005576]; Golgi apparatus [GO:0005794]; intracellular membrane-bounded organelle [GO:0043231]; lysosomal lumen [GO:0043202]; lysosome [GO:0005764]; membrane [GO:0016020]; membrane raft [GO:0045121]; neuronal cell body [GO:0043025]; nucleus [GO:0005634]; synaptic vesicle [GO…	AllPrimariesMatch_	FALSE	TRUE	reviewed	5 out of 5	1	19	8	12	1	284	12	18	1	19	8	12	2.94118	46.0784	23.8562	36.2745	Medium	High	High	High	ENSG00000131238	PPT1	PPT1	FALSE	3 v 3
NA	NA	NA	Q14533	NA	NA	NA	Q14533	NA	NA	NA	A0A087X106; Q14533	Q14533	NA	NA	NA	Q14533	KRT81	Keratin, type II cuticular Hb1 (Hair keratin K2.9) (Keratin, hair, basic, 1) (Keratin-81) (K81) (Metastatic lymph node 137 gene protein) (MLN 137) (Type II hair keratin Hb1) (Type-II keratin Kb21) (ghHKb1) (ghHb1)	cytosol [GO:0005829]; extracellular space [GO:0005615]; keratin filament [GO:0045095]		TRUE	TRUE	reviewed	5 out of 5	NA	NA	NA	10	NA	NA	NA	16	NA	NA	NA	9	NA	NA	NA	21.5842	NA	NA	NA	High	ENSG00000205426	KRT81	KRT81	FALSE	NA
Q9UHA4	Q9UHA4	NA	Q9UHA4	Q53FH6	Q9UHA4	NA	Q9UHA4	Q53FH6; Q9UHA4	Q9UHA4	NA	Q9UHA4	Q9UHA4	NA	Q9UHA4	Q9UHA4	Q9UHA4	LAMTOR3	Ragulator complex protein LAMTOR3 (Late endosomal/lysosomal adaptor and MAPK and MTOR activator 3) (MEK-binding partner 1) (Mp1) (Mitogen-activated protein kinase kinase 1-interacting protein 1) (Mitogen-activated protein kinase scaffold protein 1)	endosome membrane [GO:0010008]; extracellular exosome [GO:0070062]; focal adhesion [GO:0005925]; lysosomal membrane [GO:0005765]; plasma membrane [GO:0005886]; Ragulator complex [GO:0071986]; specific granule membrane [GO:0035579]; tertiary granule membrane [GO:0070821]; kinase activator activity [GO:0019209]; cellular protein localization [GO:0034613]; cellular response to amino acid stimulus [G…		FALSE	TRUE	reviewed	5 out of 5	1	8	NA	4	1	86	NA	5	1	8	NA	4	8.06452	62.0968	NA	43.5484	High	High	NA	High	ENSG00000109270	LAMTOR3	LAMTOR3	FALSE	3 v 3
NA	O75503	O75503	O75503	NA	A0A024R644	A0A024R644	A0A024R644	NA	A0A024R644; O75503	A0A024R644; A0A1B0GWI2; O75503	A0A024R644; A0A1B0GWI2; O75503	O75503	O75503	O75503	NA	O75503	CLN5	Ceroid-lipofuscinosis neuronal protein 5 (Protein CLN5) [Cleaved into: Ceroid-lipofuscinosis neuronal protein 5, secreted form]	cytosol [GO:0005829]; endoplasmic reticulum [GO:0005783]; extracellular exosome [GO:0070062]; Golgi apparatus [GO:0005794]; integral component of membrane [GO:0016021]; lysosomal membrane [GO:0005765]; lysosome [GO:0005764]; perinuclear region of cytoplasm [GO:0048471]; hydrolase activity, acting on glycosyl bonds [GO:0016798]; mannose binding [GO:0005537]; brain development [GO:0007420]; glycosy…		FALSE	TRUE	reviewed	5 out of 5	NA	11	8	7	NA	67	9	7	NA	11	8	7	NA	34.3575	22.6257	21.5084	NA	High	High	High	ENSG00000102805	CLN5	CLN5	FALSE	NA
Q01459	Q01459	Q01459	Q01459	B2RBF5	B2RBF5	B2RBF5	B2RBF5	B2RBF5; B3KQS3; B4DQ98; Q01459	B2RBF5; B4DQ98; Q01459	B2RBF5; B3KQS3; B4DQ98; Q01459	B2RBF5; B3KQS3; B4DQ98; Q01459	Q01459	Q01459	Q01459	Q01459	Q01459	CTBS	Di-N-acetylchitobiase (EC 3.2.1.-)	extracellular space [GO:0005615]; lysosome [GO:0005764]; chitin binding [GO:0008061]; chitinase activity [GO:0004568]; chitin catabolic process [GO:0006032]; oligosaccharide catabolic process [GO:0009313]	AllPrimariesMatch_	FALSE	TRUE	reviewed	4 out of 5	1	12	6	4	1	71	6	5	1	12	6	4	2.5974	37.4026	13.2468	9.87013	High	High	High	High	ENSG00000117151	CTBS	CTBS	FALSE	3 v 3
NA	Q8NCC3	Q8NCC3	Q8NCC3	NA	Q8NCC3	Q8NCC3	Q8NCC3	NA	Q8NCC3	Q8NCC3	Q8NCC3	Q8NCC3	Q8NCC3	Q8NCC3	NA	Q8NCC3	PLA2G15	Phospholipase A2 group XV (1-O-acylceramide synthase) (ACS) (LCAT-like lysophospholipase) (LLPL) (EC 3.1.1.5) (Lysophospholipase 3) (Lysosomal phospholipase A and acyltransferase) (EC 2.3.1.-) (EC 3.1.1.32) (EC 3.1.1.4) (Lysosomal phospholipase A2) (LPLA2)	extracellular exosome [GO:0070062]; extracellular region [GO:0005576]; extracellular space [GO:0005615]; intracellular membrane-bounded organelle [GO:0043231]; lysosome [GO:0005764]; membrane [GO:0016020]; nucleoplasm [GO:0005654]; 1-acyl-2-lysophosphatidylserine acylhydrolase activity [GO:0052740]; acylglycerol O-acyltransferase activity [GO:0016411]; calcium-independent phospholipase A2 activit…		FALSE	TRUE	reviewed	5 out of 5	NA	11	5	8	NA	69	8	13	NA	11	5	8	NA	27.6699	16.2621	23.0583	NA	High	High	High	ENSG00000103066	PLA2G15	PLA2G15	FALSE	NA
Q9UPT8	Q9UPT8	Q9UPT8	Q9UPT8	Q9UPT8	Q9UPT8	Q9UPT8	Q9UPT8	M0QY97; Q9UPT8	M0QY97; Q9UPT8	M0QY97; Q9UPT8	M0QY97; Q9UPT8	Q9UPT8	Q9UPT8	Q9UPT8	Q9UPT8	Q9UPT8	ZC3H4	Zinc finger CCCH domain-containing protein 4	cytosol [GO:0005829]; nucleoplasm [GO:0005654]; nucleus [GO:0005634]; metal ion binding [GO:0046872]; RNA binding [GO:0003723]; negative regulation of transcription, DNA-templated [GO:0045892]	AllPrimariesMatch_	FALSE	TRUE	reviewed	4 out of 5	1	4	3	18	1	6	4	30	1	4	3	17	0.76746	4.60476	3.37682	19.34	Medium	High	High	High	ENSG00000130749	ZC3H4	ZC3H4	FALSE	3 v 3
Q9HB40	Q9HB40	Q9HB40	Q9HB40	Q9HB40	Q9HB40	Q9HB40	Q9HB40	B4DP22; Q9HB40	Q9HB40	Q9HB40	Q9HB40	Q9HB40	Q9HB40	Q9HB40	Q9HB40	Q9HB40	SCPEP1	Retinoid-inducible serine carboxypeptidase (EC 3.4.16.-) (Serine carboxypeptidase 1)	cytosol [GO:0005829]; extracellular exosome [GO:0070062]; serine-type carboxypeptidase activity [GO:0004185]; blood vessel diameter maintenance [GO:0097746]; negative regulation of blood pressure [GO:0045776]; retinoic acid metabolic process [GO:0042573]	AllPrimariesMatch_	FALSE	TRUE	reviewed	4 out of 5	3	20	6	12	3	280	7	27	3	11	4	7	8.18584	41.1504	11.2832	28.3186	High	High	High	High	ENSG00000121064	SCPEP1	SCPEP1	FALSE	3 v 3
NA	A0A024R7M2	NA	A0A024R7M2	NA	M0QY77	NA	M0QY77	NA	M0QX74; M0QXP3; M0QY77; M0R0B4; M0R228; M0R2G3; Q7Z4E2; Q9BQD3	NA	M0QX74; M0QXP3; M0QY77; M0R0B4; M0R228; M0R2G3; Q7Z4E2; Q9BQD3	Q9BQD3	NA	Q9BQD3	NA	Q9BQD3	KXD1	KxDL motif-containing protein 1	BORC complex [GO:0099078]; lysosomal membrane [GO:0005765]; lysosome localization [GO:0032418]; vesicle-mediated transport [GO:0016192]		FALSE	TRUE	reviewed	5 out of 5	NA	3	NA	3	NA	9	NA	3	NA	3	NA	3	NA	16.4773	NA	16.4773	NA	High	NA	High	ENSG00000105700	KXD1	KXD1	FALSE	NA
NA	A0A7P0TAQ0	NA	NA	NA	A0A7P0TAQ0	NA	NA	NA	A0A7P0TAQ0	NA	NA	NA	NA	A0A7P0TAQ0	NA	A0A7P0TAQ0	CTSS	Cathepsin S	lysosome [GO:0005764]; cysteine-type peptidase activity [GO:0008234]		FALSE	TRUE	unreviewed	1 out of 5	NA	12	NA	NA	NA	35	NA	NA	NA	12	NA	NA	NA	45.2206	NA	NA	NA	High	NA	NA	NA	NA	NA	NA	NA
NA	C0LQF2	NA	C0LQF2	NA	C0LQF2	NA	C0LQF2	NA	C0LQF2	NA	C0LQF2	C0LQF2	NA	C0LQF2	NA	C0LQF2	NA	Deoxyribonuclease II (EC 3.1.22.1) (Fragment)	deoxyribonuclease II activity [GO:0004531]		FALSE	TRUE	unreviewed	1 out of 5	NA	8	NA	6	NA	106	NA	9	NA	8	NA	6	NA	24.7093	NA	20.9302	NA	High	NA	High	NA	NA	NA	NA	NA
NA	Q96MC5	NA	NA	NA	Q96MC5	NA	NA	NA	Q96MC5	NA	NA	NA	NA	Q96MC5	NA	Q96MC5	BMERB1	bMERB domain-containing protein 1	microtubule cytoskeleton [GO:0015630]; negative regulation of cell motility involved in cerebral cortex radial glia guided migration [GO:0021822]; negative regulation of microtubule depolymerization [GO:0007026]		FALSE	TRUE	reviewed	3 out of 5	NA	5	NA	NA	NA	11	NA	NA	NA	5	NA	NA	NA	21.0784	NA	NA	NA	High	NA	NA	ENSG00000166780	BMERB1	C16orf45	FALSE	NA
NA	P35475	P35475	P35475	NA	A8K701	A8K701	A8K701	NA	A8K701; P35475	A8K701; D3DVN7; P35475; Q56A80	A8K701; P35475	P35475	P35475	P35475	NA	P35475	IDUA	Alpha-L-iduronidase (EC 3.2.1.76)	coated vesicle [GO:0030135]; extracellular exosome [GO:0070062]; lysosomal lumen [GO:0043202]; hydrolase activity, hydrolyzing O-glycosyl compounds [GO:0004553]; L-iduronidase activity [GO:0003940]; signaling receptor binding [GO:0005102]; chondroitin sulfate catabolic process [GO:0030207]; dermatan sulfate catabolic process [GO:0030209]; disaccharide metabolic process [GO:0005984]; glycosaminogl…		FALSE	TRUE	reviewed	5 out of 5	NA	21	5	7	NA	137	6	7	NA	21	3	7	NA	40.2757	6.73813	13.4763	NA	High	High	High	ENSG00000127415	IDUA	IDUA	FALSE	NA
Q5KU26	Q5KU26	Q5KU26	Q5KU26	Q5KU26	Q5KU26	Q5KU26	Q5KU26	Q5KU26	Q5KU26	Q5KU26	Q5KU26	Q5KU26	Q5KU26	Q5KU26	Q5KU26	Q5KU26	COLEC12	Collectin-12 (Collectin placenta protein 1) (CL-P1) (hCL-P1) (Nurse cell scavenger receptor 2) (Scavenger receptor class A member 4) (Scavenger receptor with C-type lectin)	collagen trimer [GO:0005581]; endocytic vesicle membrane [GO:0030666]; extracellular matrix [GO:0031012]; extracellular space [GO:0005615]; integral component of membrane [GO:0016021]; plasma membrane [GO:0005886]; galactose binding [GO:0005534]; low-density lipoprotein particle binding [GO:0030169]; metal ion binding [GO:0046872]; pattern recognition receptor activity [GO:0038187]; scavenger rec…	AllPrimariesMatch_	FALSE	TRUE	reviewed	5 out of 5	21	34	4	12	30	143	4	12	21	34	4	12	25.2022	38.0054	4.58221	15.903	High	High	High	High	ENSG00000158270	COLEC12	COLEC12	FALSE	6 v 6
P23497	P23497	NA	P23497	P23497	P23497	NA	P23497	P23497; Q53TD0	P23497; Q53TD0	NA	P23497; Q53TD0	P23497	NA	P23497	P23497	P23497	SP100	Nuclear autoantigen Sp-100 (Nuclear dot-associated Sp100 protein) (Speckled 100 kDa)	chromosome, telomeric region [GO:0000781]; cytoplasm [GO:0005737]; nuclear body [GO:0016604]; nuclear periphery [GO:0034399]; nucleolus [GO:0005730]; nucleoplasm [GO:0005654]; nucleus [GO:0005634]; PML body [GO:0016605]; chromo shadow domain binding [GO:0070087]; DNA binding [GO:0003677]; DNA-binding transcription factor activity, RNA polymerase II-specific [GO:0000981]; identical protein binding…		FALSE	TRUE	reviewed	5 out of 5	8	4	NA	21	13	15	NA	41	3	1	NA	14	6.37088	3.41297	NA	19.7952	High	High	NA	High	ENSG00000067066	SP100	SP100	FALSE	6 v 6
Q8NHP8	Q8NHP8	Q8NHP8	Q8NHP8	Q8NHP8	Q8NHP8	Q8NHP8	Q8NHP8	Q8NHP8	Q8NHP8	Q8NHP8	Q8NHP8	Q8NHP8	Q8NHP8	Q8NHP8	Q8NHP8	Q8NHP8	PLBD2	Putative phospholipase B-like 2 (EC 3.1.1.-) (76 kDa protein) (p76) (LAMA-like protein 2) (Lamina ancestor homolog 2) (Phospholipase B domain-containing protein 2) [Cleaved into: Putative phospholipase B-like 2 32 kDa form; Putative phospholipase B-like 2 45 kDa form]	extracellular exosome [GO:0070062]; extracellular region [GO:0005576]; lysosomal lumen [GO:0043202]; phospholipase activity [GO:0004620]; phospholipid catabolic process [GO:0009395]	AllPrimariesMatch_	FALSE	TRUE	reviewed	5 out of 5	4	20	15	15	7	209	20	22	4	20	15	15	6.11205	32.4278	24.1087	23.9389	High	High	High	High	ENSG00000151176	PLBD2	PLBD2	FALSE	6 v 6
NA	Q8IZT6	NA	Q8IZT6	NA	A0A7P0Z491	NA	A0A7P0Z491	NA	A0A7P0Z491; A0A7P0Z4R7; Q8IZT6	NA	A0A7P0Z491; A0A7P0Z4R7; Q8IZT6	Q8IZT6	NA	Q8IZT6	NA	Q8IZT6	ASPM	Abnormal spindle-like microcephaly-associated protein (Abnormal spindle protein homolog) (Asp homolog)	apical plasma membrane [GO:0016324]; centrosome [GO:0005813]; cytoplasm [GO:0005737]; meiotic spindle [GO:0072687]; microtubule minus-end [GO:0036449]; midbody [GO:0030496]; mitotic spindle pole [GO:0097431]; nucleus [GO:0005634]; calmodulin binding [GO:0005516]; cerebral cortex development [GO:0021987]; developmental growth [GO:0048589]; forebrain neuroblast division [GO:0021873]; maintenance of…		FALSE	TRUE	reviewed	5 out of 5	NA	4	NA	3	NA	9	NA	3	NA	4	NA	3	NA	1.46678	NA	0.920334	NA	High	NA	High	ENSG00000066279	ASPM	ASPM	FALSE	NA
NA	Q6UWZ7	Q6UWZ7	NA	NA	Q6UWZ7	Q6UWZ7	NA	NA	D6REL5; Q6UWZ7	D6REL5; Q6UWZ7	NA	NA	Q6UWZ7	Q6UWZ7	NA	Q6UWZ7	ABRAXAS1	BRCA1-A complex subunit Abraxas 1 (Coiled-coil domain-containing protein 98) (Protein FAM175A)	BRCA1-A complex [GO:0070531]; nuclear body [GO:0016604]; nucleoplasm [GO:0005654]; nucleus [GO:0005634]; microtubule binding [GO:0008017]; polyubiquitin modification-dependent protein binding [GO:0031593]; attachment of spindle microtubules to kinetochore [GO:0008608]; chromatin organization [GO:0006325]; double-strand break repair [GO:0006302]; mitotic G2 DNA damage checkpoint signaling [GO:0007…		FALSE	TRUE	reviewed	5 out of 5	NA	1	1	NA	NA	6	1	NA	NA	1	1	NA	NA	2.44499	2.44499	NA	NA	Medium	High	NA	ENSG00000163322	ABRAXAS1	FAM175A	FALSE	NA
P33991	P33991	P33991	P33991	A0A024R7U6	A0A3B3IT92	A0A024R7U6	A0A024R7U6	A0A024R7U6; A0A3B3IU45; B3KMX0; B4DLA6; P33991	A0A024R7U6; A0A3B3IS57; A0A3B3IT92; A0A3B3IU45; B3KMX0; B4DLA6; P33991	A0A024R7U6; B3KMX0; P33991	A0A024R7U6; A0A3B3IU45; B3KMX0; P33991	P33991	P33991	P33991	P33991	P33991	MCM4	DNA replication licensing factor MCM4 (EC 3.6.4.12) (CDC21 homolog) (P1-CDC21)	chromosome, telomeric region [GO:0000781]; CMG complex [GO:0071162]; MCM complex [GO:0042555]; membrane [GO:0016020]; nucleoplasm [GO:0005654]; nucleus [GO:0005634]; ATP binding [GO:0005524]; ATP hydrolysis activity [GO:0016887]; DNA helicase activity [GO:0003678]; single-stranded DNA binding [GO:0003697]; DNA replication [GO:0006260]; DNA strand elongation involved in DNA replication [GO:0006271…	AllPrimariesMatch_	FALSE	TRUE	reviewed	5 out of 5	18	3	7	37	24	4	8	70	18	3	7	36	23.6385	3.47625	7.76362	44.7277	High	High	High	High	ENSG00000104738	MCM4	MCM4	FALSE	6 v 6
Q9NVA4	Q9NVA4	NA	Q9NVA4	Q9NVA4	Q9NVA4	NA	Q9NVA4	Q9NVA4	Q9NVA4	NA	Q9NVA4	Q9NVA4	NA	Q9NVA4	Q9NVA4	Q9NVA4	TMEM184C	Transmembrane protein 184C (Transmembrane protein 34)	integral component of membrane [GO:0016021]		FALSE	TRUE	reviewed	3 out of 5	1	1	NA	1	1	15	NA	1	1	1	NA	1	2.96804	2.96804	NA	2.96804	High	High	NA	Medium	ENSG00000164168	TMEM184C	TMEM184C	FALSE	3 v 3
Q59E90	Q59E90	Q59E90	Q59E90	Q59E90	Q59E90	Q59E90	Q59E90	Q59E90	Q59E90	Q59E90	Q59E90	Q59E90	Q59E90	Q59E90	Q59E90	Q59E90	NA	Alpha-mannosidase (EC 3.2.1.-) (Fragment)	alpha-mannosidase activity [GO:0004559]; carbohydrate binding [GO:0030246]; metal ion binding [GO:0046872]; mannose metabolic process [GO:0006013]	AllPrimariesMatch_	FALSE	TRUE	unreviewed	2 out of 5	5	30	16	16	5	373	25	24	5	3	14	16	5.46177	35.2532	17.6763	18.2721	High	High	High	High	NA	NA	NA	NA	3 v 3
NA	B4DLE0	NA	NA	NA	B4DLE0	NA	NA	NA	B4DLE0	NA	NA	NA	NA	B4DLE0	NA	B4DLE0	NA	cDNA FLJ56594, highly similar to Interleukin-13 receptor alpha-1 chain	integral component of membrane [GO:0016021]		FALSE	TRUE	unreviewed	1 out of 5	NA	4	NA	NA	NA	11	NA	NA	NA	1	NA	NA	NA	26.1538	NA	NA	NA	High	NA	NA	NA	NA	NA	NA	NA
Q6FGF7	Q6FGF7	NA	Q6FGF7	Q6FGF7	Q6FGF7	NA	Q6FGF7	Q13015	Q13015	NA	Q13015	Q13015	NA	Q13015	Q13015	Q13015	MLLT11	Protein AF1q	cytosol [GO:0005829]; microtubule organizing center [GO:0005815]; nucleoplasm [GO:0005654]; extrinsic apoptotic signaling pathway [GO:0097191]; intrinsic apoptotic signaling pathway [GO:0097193]; positive regulation of apoptotic process [GO:0043065]; positive regulation of mitochondrial depolarization [GO:0051901]; positive regulation of release of cytochrome c from mitochondria [GO:0090200]; pos…		FALSE	TRUE	reviewed	5 out of 5	2	6	NA	2	4	35	NA	5	2	6	NA	2	38.8889	72.2222	NA	20	High	High	NA	High	ENSG00000213190	MLLT11	MLLT11	FALSE	6 v 6
NA	P04066	P04066	P04066	NA	P04066	P04066	P04066	NA	P04066	P04066	P04066	P04066	P04066	P04066	NA	P04066	FUCA1	Tissue alpha-L-fucosidase (EC 3.2.1.51) (Alpha-L-fucosidase I) (Alpha-L-fucoside fucohydrolase 1) (Alpha-L-fucosidase 1)	azurophil granule lumen [GO:0035578]; cytoplasm [GO:0005737]; extracellular exosome [GO:0070062]; extracellular region [GO:0005576]; lysosomal lumen [GO:0043202]; lysosome [GO:0005764]; alpha-L-fucosidase activity [GO:0004560]; fucose metabolic process [GO:0006004]; glycolipid catabolic process [GO:0019377]; glycosaminoglycan catabolic process [GO:0006027]; glycoside catabolic process [GO:0016139]		FALSE	TRUE	reviewed	5 out of 5	NA	10	4	4	NA	73	6	5	NA	10	4	4	NA	23.6052	9.01288	10.7296	NA	High	High	High	ENSG00000179163	FUCA1	FUCA1	FALSE	NA
NA	A0A5C2G6I5	NA	NA	NA	A0A5C2G6I5	NA	NA	NA	A0A5C2G6I5; A0A5C2GB45; A0A5C2GJW6; A0A5C2GK67; A0A5C2H1V3	NA	NA	NA	NA	A0A5C2G6I5	NA	A0A5C2G6I5	NA	IGL c14_light_IGKV2-28_IGKJ2 (Fragment)	NA		FALSE	TRUE	unreviewed	1 out of 5	NA	1	NA	NA	NA	3	NA	NA	NA	1	NA	NA	NA	11.6071	NA	NA	NA	Medium	NA	NA	NA	NA	NA	NA	NA
P07686	P07686	P07686	P07686	P07686	P07686	P07686	P07686	P07686	P07686	P07686	P07686	P07686	P07686	P07686	P07686	P07686	HEXB	Beta-hexosaminidase subunit beta (EC 3.2.1.52) (Beta-N-acetylhexosaminidase subunit beta) (Hexosaminidase subunit B) (Cervical cancer proto-oncogene 7 protein) (HCC-7) (N-acetyl-beta-glucosaminidase subunit beta) [Cleaved into: Beta-hexosaminidase subunit beta chain B; Beta-hexosaminidase subunit beta chain A]	acrosomal vesicle [GO:0001669]; azurophil granule [GO:0042582]; azurophil granule lumen [GO:0035578]; beta-N-acetylhexosaminidase complex [GO:1905379]; cortical granule [GO:0060473]; extracellular exosome [GO:0070062]; extracellular region [GO:0005576]; lysosomal lumen [GO:0043202]; lysosome [GO:0005764]; membrane [GO:0016020]; acetylglucosaminyltransferase activity [GO:0008375]; beta-N-acetylhex…	AllPrimariesMatch_	FALSE	TRUE	reviewed	5 out of 5	15	30	20	17	25	567	40	48	13	28	19	16	29.1367	50.8993	36.6906	33.2734	High	High	High	High	ENSG00000049860	HEXB	HEXB	FALSE	6 v 6
Q9UJU6	B4DXL9	B4DXL9	B4DXL9	Q9UJU6	B4DXL9	B4DXL9	B4DXL9	B4DDD6; B4DXL9; Q9UJU6	B4DXL9	B4DXL9	B4DXL9	B4DXL9	B4DXL9	B4DXL9	Q9UJU6	B4DXL9	NA	cDNA FLJ53677, highly similar to Drebrin-like protein	cell cortex [GO:0005938]; clathrin-coated vesicle membrane [GO:0030665]; dendrite [GO:0030425]; early endosome [GO:0005769]; Golgi membrane [GO:0000139]; lamellipodium [GO:0030027]; perikaryon [GO:0043204]; plasma membrane [GO:0005886]; podosome [GO:0002102]; postsynaptic density [GO:0014069]; ruffle [GO:0001726]; actin filament binding [GO:0051015]; neuron projection morphogenesis [GO:0048812]; …	Match.Surface_Bio Candidate matched to concensus primaries_	FALSE	TRUE	unreviewed	3 out of 5	2	6	6	21	3	24	8	55	1	1	1	1	4.88372	20.8443	19.7889	48.285	High	High	High	High	NA	NA	NA	NA	6 v 6
NA	P15848	P15848	P15848	NA	P15848	P15848	P15848	NA	P15848	P15848	P15848	P15848	P15848	P15848	NA	P15848	ARSB	Arylsulfatase B (ASB) (EC 3.1.6.12) (N-acetylgalactosamine-4-sulfatase) (G4S)	azurophil granule lumen [GO:0035578]; cell surface [GO:0009986]; endoplasmic reticulum lumen [GO:0005788]; extracellular exosome [GO:0070062]; extracellular region [GO:0005576]; ficolin-1-rich granule lumen [GO:1904813]; Golgi apparatus [GO:0005794]; lysosomal lumen [GO:0043202]; lysosome [GO:0005764]; mitochondrion [GO:0005739]; rough endoplasmic reticulum [GO:0005791]; arylsulfatase activity [G…		FALSE	TRUE	reviewed	5 out of 5	NA	15	5	6	NA	104	6	6	NA	15	5	6	NA	31.1445	8.81801	12.0075	NA	High	High	High	ENSG00000113273	ARSB	ARSB	FALSE	NA
NA	A0A024R4Q9	NA	NA	NA	A0A024R4Q9	NA	NA	NA	Q9BX82	NA	NA	NA	NA	Q9BX82	NA	Q9BX82	ZNF471	Zinc finger protein 471 (EZFIT-related protein 1)	nucleus [GO:0005634]; DNA-binding transcription factor activity, RNA polymerase II-specific [GO:0000981]; metal ion binding [GO:0046872]; RNA polymerase II cis-regulatory region sequence-specific DNA binding [GO:0000978]; regulation of transcription by RNA polymerase II [GO:0006357]		FALSE	TRUE	reviewed	4 out of 5	NA	2	NA	NA	NA	4	NA	NA	NA	1	NA	NA	NA	6.86901	NA	NA	NA	High	NA	NA	ENSG00000196263	ZNF471	ZNF471	FALSE	NA
NA	P17050	P17050	P17050	NA	P17050	P17050	P17050	NA	P17050	P17050	P17050	P17050	P17050	P17050	NA	P17050	NAGA	Alpha-N-acetylgalactosaminidase (EC 3.2.1.49) (Alpha-galactosidase B)	cytoplasm [GO:0005737]; extracellular exosome [GO:0070062]; lysosome [GO:0005764]; alpha-galactosidase activity [GO:0004557]; alpha-N-acetylgalactosaminidase activity [GO:0008456]; protein homodimerization activity [GO:0042803]; carbohydrate catabolic process [GO:0016052]; glycolipid catabolic process [GO:0019377]; glycoside catabolic process [GO:0016139]; glycosylceramide catabolic process [GO:0…		FALSE	TRUE	reviewed	5 out of 5	NA	13	4	6	NA	106	5	9	NA	13	4	6	NA	37.2263	9.48905	16.3017	NA	High	High	High	ENSG00000198951	NAGA	NAGA	FALSE	NA
A0A024R3L9	A0A024R3L9	NA	A0A024R3L9	A0A024R3L9	A0A024R3L9	NA	A0A024R3L9	Q4G0F5	Q4G0F5	NA	Q4G0F5	Q4G0F5	NA	Q4G0F5	Q4G0F5	Q4G0F5	VPS26B	Vacuolar protein sorting-associated protein 26B (Vesicle protein sorting 26B)	cytosol [GO:0005829]; early endosome [GO:0005769]; endosome [GO:0005768]; late endosome [GO:0005770]; phagocytic vesicle [GO:0045335]; retromer complex [GO:0030904]; retromer, cargo-selective complex [GO:0030906]; cellular response to interferon-gamma [GO:0071346]; intracellular protein transport [GO:0006886]; regulation of macroautophagy [GO:0016241]; retrograde transport, endosome to Golgi [GO:…		FALSE	TRUE	reviewed	4 out of 5	6	5	NA	13	10	15	NA	17	3	5	NA	10	17.8571	16.0714	NA	39.881	High	High	NA	High	ENSG00000151502	VPS26B	VPS26B	FALSE	6 v 6
NA	B4E2S7	NA	B4E2S7	NA	B4E2S7	NA	B4E2S7	NA	B4E2S7	NA	B4E2S7	B4E2S7	NA	B4E2S7	NA	B4E2S7	NA	cDNA FLJ58780, highly similar to Homo sapiens lysosomal-associated membrane protein 2 (LAMP2), transcript variant LAMP2B, mRNA	integral component of membrane [GO:0016021]; lysosomal membrane [GO:0005765]		FALSE	TRUE	unreviewed	2 out of 5	NA	11	NA	6	NA	162	NA	10	NA	2	NA	6	NA	26.1708	NA	14.3251	NA	High	NA	High	NA	NA	NA	NA	NA
NA	Q9HAT2	Q9HAT2	Q9HAT2	NA	Q9HAT2	Q9HAT2	Q9HAT2	NA	Q9HAT2	Q9HAT2	Q9HAT2	Q9HAT2	Q9HAT2	Q9HAT2	NA	Q9HAT2	SIAE	Sialate O-acetylesterase (EC 3.1.1.53) (H-Lse) (Sialic acid-specific 9-O-acetylesterase)	extracellular exosome [GO:0070062]; extracellular space [GO:0005615]; lysosome [GO:0005764]; sialate 4-O-acetylesterase activity [GO:0106331]; sialate 9-O-acetylesterase activity [GO:0106330]; sialate O-acetylesterase activity [GO:0001681]; carbohydrate metabolic process [GO:0005975]; regulation of immune system process [GO:0002682]		FALSE	TRUE	reviewed	5 out of 5	NA	17	8	6	NA	114	10	7	NA	17	8	6	NA	31.3576	15.6788	10.8987	NA	High	High	High	ENSG00000110013	SIAE	SIAE	FALSE	NA
NA	Q59EN5	NA	NA	NA	Q59EN5	NA	NA	NA	Q59EN5	NA	NA	NA	NA	Q59EN5	NA	Q59EN5	NA	Prosaposin variant (Fragment)	extracellular space [GO:0005615]; lysosome [GO:0005764]; adenylate cyclase-inhibiting G protein-coupled receptor signaling pathway [GO:0007193]; regulation of lipid metabolic process [GO:0019216]; sphingolipid metabolic process [GO:0006665]		FALSE	TRUE	unreviewed	2 out of 5	NA	32	NA	NA	NA	594	NA	NA	NA	2	NA	NA	NA	61.3208	NA	NA	NA	High	NA	NA	NA	NA	NA	NA	NA
Q15648	Q15648	NA	Q15648	Q15648	Q15648	NA	Q15648	Q15648	B4DSK7; Q15648	NA	B2RAG9; Q15648	Q15648	NA	Q15648	Q15648	Q15648	MED1	Mediator of RNA polymerase II transcription subunit 1 (Activator-recruited cofactor 205 kDa component) (ARC205) (Mediator complex subunit 1) (Peroxisome proliferator-activated receptor-binding protein) (PBP) (PPAR-binding protein) (Thyroid hormone receptor-associated protein complex 220 kDa component) (Trap220) (Thyroid receptor-interacting protein 2) (TR-interacting protein 2) (TRIP-2) (Vitamin …	core mediator complex [GO:0070847]; mediator complex [GO:0016592]; membrane [GO:0016020]; nucleolus [GO:0005730]; nucleoplasm [GO:0005654]; nucleus [GO:0005634]; chromatin binding [GO:0003682]; DNA binding [GO:0003677]; DNA-binding transcription factor binding [GO:0140297]; estrogen receptor binding [GO:0030331]; LBD domain binding [GO:0050693]; nuclear receptor binding [GO:0016922]; nuclear rece…		FALSE	TRUE	reviewed	5 out of 5	5	9	NA	5	5	14	NA	5	5	9	NA	5	2.90955	7.21063	NA	4.23782	High	High	NA	High	ENSG00000125686	MED1	MED1	FALSE	6 v 6
NA	Q9UMR5	Q9UMR5	Q9UMR5	NA	A0A140T8X7	A0A140T8X7	A0A140T8X7	NA	A0A024RCQ8; A0A0G2JH76; A0A140T8X7; Q9UMR5	A0A024RCQ8; A0A0G2JH76; A0A0G2JHB6; A0A0G2JIU6; A0A0G2JK02; A0A0G2JKR3; A0A0G2JLA3; A0A0G2JLK6; A0A0G2JLL3; A0A140T8X7; A0A140T9Y1; A8K358; G8JLL2; Q9UMR5	A0A024RCQ8; A0A0G2JH76; A0A0G2JHB6; A0A0G2JIU6; A0A0G2JK02; A0A0G2JKR3; A0A0G2JLA3; A0A0G2JLL3; A0A140T8X7; A0A140T9Y1; A8K358; G8JLL2; Q9UMR5	Q9UMR5	Q9UMR5	Q9UMR5	NA	Q9UMR5	PPT2	Lysosomal thioesterase PPT2 (PPT-2) (EC 3.1.2.-) (S-thioesterase G14)	extracellular exosome [GO:0070062]; intracellular membrane-bounded organelle [GO:0043231]; lysosomal lumen [GO:0043202]; lysosome [GO:0005764]; palmitoyl hydrolase activity [GO:0098599]; palmitoyl-(protein) hydrolase activity [GO:0008474]; thiolester hydrolase activity [GO:0016790]; fatty-acyl-CoA biosynthetic process [GO:0046949]		FALSE	TRUE	reviewed	5 out of 5	NA	5	1	2	NA	38	1	2	NA	5	1	2	NA	20.1987	2.98013	8.9404	NA	High	Medium	High	ENSG00000221988	PPT2	PPT2	FALSE	NA
NA	H3BNN1	NA	NA	NA	H3BNN1	NA	NA	NA	H3BNN1	NA	NA	NA	NA	H3BNN1	NA	H3BNN1	HSD17B2	17-beta-hydroxysteroid dehydrogenase type 2 (Fragment)	oxidoreductase activity [GO:0016491]		FALSE	TRUE	unreviewed	1 out of 5	NA	2	NA	NA	NA	4	NA	NA	NA	1	NA	NA	NA	13	NA	NA	NA	High	NA	NA	NA	NA	NA	NA	NA
NA	E7EVJ5	NA	NA	NA	E7EVJ5	NA	NA	NA	E7EVJ5	NA	NA	NA	NA	E7EVJ5	NA	E7EVJ5	CYFIP2	Cytoplasmic FMR1-interacting protein	cytoplasm [GO:0005737]; neuron projection [GO:0043005]; synapse [GO:0045202]; small GTPase binding [GO:0031267]; regulation of actin filament polymerization [GO:0030833]; regulation of response to stimulus [GO:0048583]		FALSE	TRUE	unreviewed	2 out of 5	NA	11	NA	NA	NA	26	NA	NA	NA	1	NA	NA	NA	9.61695	NA	NA	NA	High	NA	NA	NA	NA	NA	NA	NA
NA	Q9BTY2	Q9BTY2	Q9BTY2	NA	Q9BTY2	Q9BTY2	Q9BTY2	NA	Q9BTY2	Q9BTY2	Q9BTY2	Q9BTY2	Q9BTY2	Q9BTY2	NA	Q9BTY2	FUCA2	Plasma alpha-L-fucosidase (EC 3.2.1.51) (Alpha-L-fucoside fucohydrolase 2) (Alpha-L-fucosidase 2)	azurophil granule lumen [GO:0035578]; endoplasmic reticulum lumen [GO:0005788]; extracellular exosome [GO:0070062]; extracellular region [GO:0005576]; extracellular space [GO:0005615]; lysosome [GO:0005764]; alpha-L-fucosidase activity [GO:0004560]; fucose metabolic process [GO:0006004]; glycoside catabolic process [GO:0016139]; regulation of entry of bacterium into host cell [GO:2000535]; respon…		FALSE	TRUE	reviewed	5 out of 5	NA	18	14	7	NA	122	23	11	NA	18	14	7	NA	37.045	26.7666	13.7045	NA	High	High	High	ENSG00000001036	FUCA2	FUCA2	FALSE	NA
P56706	P56706	NA	NA	A8K0G1	A8K0G1	NA	NA	A8K0G1; B8A595; P56706	A8K0G1; B8A595; P56706	NA	NA	NA	NA	P56706	P56706	P56706	WNT7B	Protein Wnt-7b	endocytic vesicle membrane [GO:0030666]; endoplasmic reticulum lumen [GO:0005788]; extracellular exosome [GO:0070062]; extracellular region [GO:0005576]; extracellular space [GO:0005615]; Golgi lumen [GO:0005796]; plasma membrane [GO:0005886]; cytokine activity [GO:0005125]; frizzled binding [GO:0005109]; receptor ligand activity [GO:0048018]; canonical Wnt signaling pathway [GO:0060070]; cell fa…		FALSE	TRUE	reviewed	5 out of 5	3	1	NA	NA	4	1	NA	NA	3	1	NA	NA	10.0287	5.44413	NA	NA	High	Medium	NA	NA	ENSG00000188064	WNT7B	WNT7B	FALSE	3 v 3
O75717	O75717	O75717	O75717	A8KAE0	A8KAE0	A8KAE0	O75717	A8KAE0; O75717	A8KAE0; B3KMC2; B3KMD2; B3KMD9; O75717	A8KAE0; B3KMC2; B3KMD2; B3KMD9; O75717	O75717	O75717	O75717	O75717	O75717	O75717	WDHD1	WD repeat and HMG-box DNA-binding protein 1 (Acidic nucleoplasmic DNA-binding protein 1) (And-1)	cytoplasm [GO:0005737]; nuclear replication fork [GO:0043596]; nucleoplasm [GO:0005654]; chromatin binding [GO:0003682]; DNA binding [GO:0003677]; DNA repair [GO:0006281]; DNA-dependent DNA replication [GO:0006261]; mitotic cell cycle [GO:0000278]	AllPrimariesMatch_	FALSE	TRUE	reviewed	5 out of 5	11	2	1	36	16	4	1	47	11	2	1	36	10.8946	1.50576	0.88574	37.2011	High	High	High	High	ENSG00000198554	WDHD1	WDHD1	FALSE	6 v 6
NA	O43790	NA	NA	NA	A8K872	NA	NA	NA	A8K872; B4DN72; O43790	NA	NA	NA	NA	O43790	NA	O43790	KRT86	Keratin, type II cuticular Hb6 (Hair keratin K2.11) (Keratin-86) (K86) (Type II hair keratin Hb6) (Type-II keratin Kb26)	cytosol [GO:0005829]; extracellular space [GO:0005615]; keratin filament [GO:0045095]		TRUE	TRUE	reviewed	5 out of 5	NA	5	NA	NA	NA	33	NA	NA	NA	4	NA	NA	NA	13.1687	NA	NA	NA	High	NA	NA	ENSG00000170442	KRT86	KRT86	FALSE	NA
Q8N1F8	Q8N1F8	NA	Q8N1F8	Q8N1F8	Q8N1F8	NA	Q8N1F8	H7C236; H7C2J7; Q8N1F8	Q8N1F8	NA	Q8N1F8	Q8N1F8	NA	Q8N1F8	Q8N1F8	Q8N1F8	STK11IP	Serine/threonine-protein kinase 11-interacting protein (LKB1-interacting protein 1)	azurophil granule lumen [GO:0035578]; cytoplasm [GO:0005737]; extracellular region [GO:0005576]; lysosomal membrane [GO:0005765]; protein kinase binding [GO:0019901]; protein localization [GO:0008104]		FALSE	TRUE	reviewed	5 out of 5	1	34	NA	5	2	264	NA	5	1	34	NA	5	0.643382	39.4301	NA	5.14706	Medium	High	NA	High	ENSG00000144589	STK11IP	STK11IP	FALSE	6 v 6
NA	Q9NSB8	NA	Q9NSB8	NA	Q9NSB8	NA	Q9NSB8	NA	A8K9Q7; Q9NSB8	NA	A8K9Q7; Q9NSB8	Q9NSB8	NA	Q9NSB8	NA	Q9NSB8	HOMER2	Homer protein homolog 2 (Homer-2) (Cupidin)	apical part of cell [GO:0045177]; cytoplasm [GO:0005737]; cytosol [GO:0005829]; dendrite [GO:0030425]; glutamatergic synapse [GO:0098978]; intracellular organelle [GO:0043229]; plasma membrane [GO:0005886]; postsynaptic density [GO:0014069]; stereocilium tip [GO:0032426]; actin binding [GO:0003779]; G protein-coupled glutamate receptor binding [GO:0035256]; synaptic receptor adaptor activity [GO:…		FALSE	TRUE	reviewed	5 out of 5	NA	15	NA	2	NA	54	NA	2	NA	12	NA	1	NA	42.0904	NA	5.36723	NA	High	NA	High	ENSG00000103942	HOMER2	HOMER2	FALSE	NA
NA	Q0VGL1	NA	Q0VGL1	NA	Q0VGL1	NA	C9JXA7	NA	Q0VGL1	NA	A0A087WT92; A0A087WV46; C9JXA7; Q0VGL1	Q0VGL1	NA	Q0VGL1	NA	Q0VGL1	LAMTOR4	Ragulator complex protein LAMTOR4 (Late endosomal/lysosomal adaptor and MAPK and MTOR activator 4) [Cleaved into: Ragulator complex protein LAMTOR4, N-terminally processed]	intracellular membrane-bounded organelle [GO:0043231]; lysosomal membrane [GO:0005765]; lysosome [GO:0005764]; Ragulator complex [GO:0071986]; cellular response to amino acid stimulus [GO:0071230]; positive regulation of TOR signaling [GO:0032008]; protein localization to lysosome [GO:0061462]; regulation of catalytic activity [GO:0050790]; regulation of cell size [GO:0008361]		FALSE	TRUE	reviewed	5 out of 5	NA	4	NA	1	NA	14	NA	2	NA	4	NA	1	NA	37.3737	NA	7.07071	NA	High	NA	Medium	ENSG00000188186	LAMTOR4	LAMTOR4	FALSE	NA
NA	Q9BV68	NA	Q9BV68	NA	A8K0Q1	NA	A8K0Q1	NA	A8K0Q1; K7EIY6; Q9BV68	NA	A8K0Q1; K7EIY6; Q9BV68	Q9BV68	NA	Q9BV68	NA	Q9BV68	RNF126	E3 ubiquitin-protein ligase RNF126 (EC 2.3.2.27) (RING finger protein 126)	cytoplasm [GO:0005737]; cytosol [GO:0005829]; nucleoplasm [GO:0005654]; nucleus [GO:0005634]; epidermal growth factor receptor binding [GO:0005154]; metal ion binding [GO:0046872]; ubiquitin protein ligase activity [GO:0061630]; cytoplasm protein quality control by the ubiquitin-proteasome system [GO:0071629]; negative regulation of epidermal growth factor receptor signaling pathway [GO:0042059];…		FALSE	TRUE	reviewed	5 out of 5	NA	3	NA	2	NA	5	NA	2	NA	3	NA	2	NA	14.4695	NA	11.8971	NA	High	NA	High	ENSG00000070423	RNF126	RNF126	FALSE	NA
NA	O00462	O00462	O00462	NA	A0A2R8YEC9	A0A2R8YEC9	A7LFP5	NA	A0A2R8YEC9; A7LFP5; A8K6D3; O00462	A0A2R8YEC9; A7LFP5; B4DT18; E9PFW2; O00462	A7LFP5; A8K6D3; B4DT18; E9PFW2; O00462	O00462	O00462	O00462	NA	O00462	MANBA	Beta-mannosidase (EC 3.2.1.25) (Lysosomal beta A mannosidase) (Mannanase) (Mannase)	azurophil granule membrane [GO:0035577]; lysosomal lumen [GO:0043202]; plasma membrane [GO:0005886]; beta-mannosidase activity [GO:0004567]; mannose binding [GO:0005537]; cellular protein modification process [GO:0006464]; glycoprotein catabolic process [GO:0006516]; oligosaccharide catabolic process [GO:0009313]		FALSE	TRUE	reviewed	5 out of 5	NA	12	5	3	NA	33	6	3	NA	12	5	2	NA	16.041	6.25711	4.32309	NA	High	High	Medium	ENSG00000109323	MANBA	MANBA	FALSE	NA
A0A024R3M1	A0A024R3M1	A0A024R3M1	A0A024R3M1	A0A024R3M1	A0A024R3M1	A0A024R3M1	A0A024R3M1	Q9P016	Q9P016	Q9P016	Q9P016	Q9P016	Q9P016	Q9P016	Q9P016	Q9P016	THYN1	Thymocyte nuclear protein 1 (Thymocyte protein Thy28)	nucleus [GO:0005634]	AllPrimariesMatch_	FALSE	TRUE	reviewed	3 out of 5	4	2	3	10	5	4	3	12	4	2	3	10	13.7778	7.55556	11.5556	40.8889	High	High	High	High	ENSG00000151500	THYN1	THYN1	FALSE	6 v 6
NA	B1B5Q3	B1B5Q3	NA	NA	B1B5Q3	B1B5Q3	NA	NA	B1B5Q3; B1B5Q8	B1B5Q3; B1B5Q8	NA	NA	B1B5Q3	B1B5Q3	NA	B1B5Q3	ASAH1	N-acylsphingosine amidohydrolase 1 (Fragment)	hydrolase activity [GO:0016787]		FALSE	TRUE	unreviewed	1 out of 5	NA	10	4	NA	NA	86	5	NA	NA	1	1	NA	NA	39.726	16.4384	NA	NA	High	High	NA	NA	NA	NA	NA	NA
Q9BWJ5	Q9BWJ5	Q9BWJ5	Q9BWJ5	Q9BWJ5	Q9BWJ5	Q9BWJ5	Q9BWJ5	Q9BWJ5	Q9BWJ5	Q9BWJ5	Q9BWJ5	Q9BWJ5	Q9BWJ5	Q9BWJ5	Q9BWJ5	Q9BWJ5	SF3B5	Splicing factor 3B subunit 5 (SF3b5) (Pre-mRNA-splicing factor SF3b 10 kDa subunit)	nucleoplasm [GO:0005654]; nucleus [GO:0005634]; precatalytic spliceosome [GO:0071011]; U12-type spliceosomal complex [GO:0005689]; U2 snRNP [GO:0005686]; U2-type precatalytic spliceosome [GO:0071005]; U2-type spliceosomal complex [GO:0005684]; RNA binding [GO:0003723]; splicing factor binding [GO:1990935]; monoubiquitinated histone deubiquitination [GO:0035521]; monoubiquitinated histone H2A deub…	AllPrimariesMatch_	FALSE	TRUE	reviewed	5 out of 5	4	4	2	4	6	15	2	8	4	4	2	4	55.814	55.814	23.2558	55.8139	High	High	High	High	ENSG00000169976	SF3B5	SF3B5	FALSE	6 v 6
A0A0S2Z3W3	B4DVA7	B4DVA7	B4DVA7	B4DVA7	B4DVA7	B4DVA7	B4DVA7	A0A804HIQ5; A0A804HKX5; A0A804HLJ5; B4DVA7; H3BP20; H3BS10; P06865; Q9BVJ8	B4DVA7; Q9BVJ8	B4DVA7; Q9BVJ8	B4DVA7; Q9BVJ8	B4DVA7	B4DVA7	B4DVA7	P06865	B4DVA7	NA	Beta-hexosaminidase (EC 3.2.1.52)	lysosome [GO:0005764]; beta-N-acetylhexosaminidase activity [GO:0004563]; N-acetyl-beta-D-galactosaminidase activity [GO:0102148]; carbohydrate derivative metabolic process [GO:1901135]; carbohydrate metabolic process [GO:0005975]	Match.Surface_Bio Candidate matched to concensus primaries_	FALSE	TRUE	unreviewed	3 out of 5	3	22	14	19	5	276	26	30	2	21	13	18	5.29301	38.5185	27.037	33.5185	High	High	High	High	NA	NA	NA	NA	6 v 6
NA	P20933	P20933	P20933	NA	P20933	P20933	P20933	NA	P20933	P20933	H0Y9C7; P20933	P20933	P20933	P20933	NA	P20933	AGA	N(4)-(beta-N-acetylglucosaminyl)-L-asparaginase (EC 3.5.1.26) (Aspartylglucosaminidase) (Glycosylasparaginase) (N4-(N-acetyl-beta-glucosaminyl)-L-asparagine amidase) [Cleaved into: Glycosylasparaginase alpha chain; Glycosylasparaginase beta chain]	azurophil granule lumen [GO:0035578]; cytoplasm [GO:0005737]; endoplasmic reticulum [GO:0005783]; extracellular region [GO:0005576]; extracellular space [GO:0005615]; lysosome [GO:0005764]; N4-(beta-N-acetylglucosaminyl)-L-asparaginase activity [GO:0003948]; peptidase activity [GO:0008233]; protein deglycosylation [GO:0006517]		FALSE	TRUE	reviewed	5 out of 5	NA	9	5	2	NA	48	5	2	NA	9	5	2	NA	22.5434	17.052	5.20231	NA	High	High	High	ENSG00000038002	AGA	AGA	FALSE	NA
A0A140VK06	A0A140VK06	NA	NA	A0A140VK06	A0A140VK06	NA	NA	H0YMY1; P51689	P51689	NA	NA	NA	NA	P51689	P51689	P51689	ARSD	Arylsulfatase D (ASD) (EC 3.1.6.-)	endoplasmic reticulum lumen [GO:0005788]; lysosome [GO:0005764]; arylsulfatase activity [GO:0004065]; metal ion binding [GO:0046872]		FALSE	TRUE	reviewed	5 out of 5	1	5	NA	NA	1	11	NA	NA	1	5	NA	NA	2.36088	10.118	NA	NA	Medium	High	NA	NA	ENSG00000006756	ARSD	ARSD	FALSE	3 v 3
NA	Q9UHL4	Q9UHL4	Q9UHL4	NA	Q9UHL4	Q9UHL4	Q9UHL4	NA	Q9UHL4	Q9UHL4	Q9UHL4	Q9UHL4	Q9UHL4	Q9UHL4	NA	Q9UHL4	DPP7	Dipeptidyl peptidase 2 (EC 3.4.14.2) (Dipeptidyl aminopeptidase II) (Dipeptidyl peptidase 7) (Dipeptidyl peptidase II) (DPP II) (Quiescent cell proline dipeptidase)	azurophil granule lumen [GO:0035578]; extracellular exosome [GO:0070062]; extracellular region [GO:0005576]; Golgi apparatus [GO:0005794]; intracellular membrane-bounded organelle [GO:0043231]; vesicle [GO:0031982]; aminopeptidase activity [GO:0004177]; dipeptidyl-peptidase activity [GO:0008239]; serine-type peptidase activity [GO:0008236]; lysosomal protein catabolic process [GO:1905146]; proteo…		FALSE	TRUE	reviewed	5 out of 5	NA	15	10	10	NA	119	13	13	NA	15	10	8	NA	36.7886	22.561	22.7642	NA	High	High	High	ENSG00000176978	DPP7	DPP7	FALSE	NA
NA	Q8TDT9	NA	NA	NA	Q8TDT9	NA	NA	NA	Q8TDT9	NA	NA	NA	NA	Q8TDT9	NA	Q8TDT9	GPCR	Frizzled-6	cell surface [GO:0009986]; cytoplasmic vesicle membrane [GO:0030659]; integral component of membrane [GO:0016021]; plasma membrane [GO:0005886]; G protein-coupled receptor activity [GO:0004930]; Wnt-activated receptor activity [GO:0042813]		FALSE	TRUE	unreviewed	2 out of 5	NA	2	NA	NA	NA	3	NA	NA	NA	1	NA	NA	NA	3.92157	NA	NA	NA	Medium	NA	NA	NA	NA	NA	NA	NA
NA	Q8N4L2	NA	Q8N4L2	NA	Q8N4L2	NA	Q8N4L2	NA	Q8N4L2	NA	Q8N4L2	Q8N4L2	NA	Q8N4L2	NA	Q8N4L2	PIP4P2	Type 2 phosphatidylinositol 4,5-bisphosphate 4-phosphatase (Type 2 PtdIns-4,5-P2 4-Ptase) (EC 3.1.3.78) (PtdIns-4,5-P2 4-Ptase II) (Transmembrane protein 55A)	integral component of membrane [GO:0016021]; late endosome membrane [GO:0031902]; lysosomal membrane [GO:0005765]; phagocytic vesicle membrane [GO:0030670]; plasma membrane [GO:0005886]; phosphatidylinositol-4,5-bisphosphate 4-phosphatase activity [GO:0034597]; negative regulation of phagocytosis [GO:0050765]; phosphatidylinositol dephosphorylation [GO:0046856]		FALSE	TRUE	reviewed	5 out of 5	NA	12	NA	6	NA	65	NA	8	NA	11	NA	5	NA	52.9183	NA	25.6809	NA	High	NA	High	ENSG00000155099	PIP4P2	TMEM55A	FALSE	NA
P42345	P42345	NA	P42345	P42345	P42345	NA	P42345	P42345	P42345	NA	P42345	P42345	NA	P42345	P42345	P42345	MTOR	Serine/threonine-protein kinase mTOR (EC 2.7.11.1) (FK506-binding protein 12-rapamycin complex-associated protein 1) (FKBP12-rapamycin complex-associated protein) (Mammalian target of rapamycin) (mTOR) (Mechanistic target of rapamycin) (Rapamycin and FKBP12 target 1) (Rapamycin target protein 1)	cytoplasm [GO:0005737]; cytosol [GO:0005829]; dendrite [GO:0030425]; endomembrane system [GO:0012505]; endoplasmic reticulum membrane [GO:0005789]; Golgi membrane [GO:0000139]; lysosomal membrane [GO:0005765]; lysosome [GO:0005764]; membrane [GO:0016020]; mitochondrial outer membrane [GO:0005741]; nuclear envelope [GO:0005635]; nucleoplasm [GO:0005654]; nucleus [GO:0005634]; phagocytic vesicle [G…		FALSE	TRUE	reviewed	5 out of 5	36	76	NA	54	58	306	NA	67	35	74	NA	53	15.104	34.2487	NA	24.4017	High	High	NA	High	ENSG00000198793	MTOR	MTOR	FALSE	6 v 6
A0A024R8U7	A0A024R8U7	NA	A0A024R8U7	A0A024R8U7	A0A024R8U7	NA	A0A024R8U7	A0A024R8M6; K7ES57; O43934	A0A024R8M6; O43934	NA	A0A024R8M6; K7ES57; O43934	O43934	NA	O43934	O43934	O43934	MFSD11	UNC93-like protein MFSD11 (Major facilitator superfamily domain-containing protein 11) (Protein ET)	integral component of membrane [GO:0016021]		FALSE	TRUE	reviewed	4 out of 5	1	3	NA	1	1	15	NA	1	1	3	NA	1	2.00445	3.56347	NA	2.00445	High	High	NA	Medium	ENSG00000092931	MFSD11	MFSD11	FALSE	3 v 3
P22413	P22413	P22413	P22413	P22413	P22413	P22413	P22413	P22413	P22413	B2RBY8; P22413	P22413	P22413	P22413	P22413	P22413	P22413	ENPP1	Ectonucleotide pyrophosphatase/phosphodiesterase family member 1 (E-NPP 1) (Membrane component chromosome 6 surface marker 1) (Phosphodiesterase I/nucleotide pyrophosphatase 1) (Plasma-cell membrane glycoprotein PC-1) [Cleaved into: Ectonucleotide pyrophosphatase/phosphodiesterase family member 1, secreted form] [Includes: Alkaline phosphodiesterase I (EC 3.1.4.1); Nucleotide pyrophosphatase (NPP…	basolateral plasma membrane [GO:0016323]; cell surface [GO:0009986]; extracellular space [GO:0005615]; integral component of membrane [GO:0016021]; integral component of plasma membrane [GO:0005887]; lysosomal membrane [GO:0005765]; plasma membrane [GO:0005886]; 3'-phosphoadenosine 5'-phosphosulfate binding [GO:0050656]; ATP binding [GO:0005524]; calcium ion binding [GO:0005509]; cyclic-GMP-AMP h…	AllPrimariesMatch_	FALSE	TRUE	reviewed	5 out of 5	45	17	3	22	168	53	3	29	45	17	3	22	57.2973	21.0811	2.81081	25.2973	High	High	High	High	ENSG00000197594	ENPP1	ENPP1	FALSE	6 v 6
Q9Y221	Q9Y221	Q9Y221	Q9Y221	Q9Y221	Q9Y221	E1BC14	Q9Y221	J3QRD6; J3QRR4; Q9Y221	B3KM49; Q9Y221	B3KM49; E1BC14; J3QLW7; Q9Y221	B3KM49; Q9Y221	Q9Y221	Q9Y221	Q9Y221	Q9Y221	Q9Y221	NIP7	60S ribosome subunit biogenesis protein NIP7 homolog (KD93) (Nucleolar pre-rRNA processing protein NIP7)	cytosol [GO:0005829]; nucleolus [GO:0005730]; nucleoplasm [GO:0005654]; preribosome, large subunit precursor [GO:0030687]; RNA binding [GO:0003723]; ribosomal large subunit biogenesis [GO:0042273]; ribosome assembly [GO:0042255]	AllPrimariesMatch_	FALSE	TRUE	reviewed	5 out of 5	1	2	2	2	1	4	2	2	1	2	2	2	10.5556	16.6667	9.44444	16.1111	Medium	High	High	High	ENSG00000132603	NIP7	NIP7	FALSE	3 v 3
NA	O14786	NA	O14786	NA	O14786	NA	O14786	NA	E9PEP6; O14786; Q59F20; Q68DN3; Q6X907	NA	E9PEP6; O14786; Q68DN3; Q6X907	O14786	NA	O14786	NA	O14786	NRP1	Neuropilin-1 (Vascular endothelial cell growth factor 165 receptor) (CD antigen CD304)	axon [GO:0030424]; cytoplasmic vesicle [GO:0031410]; cytosol [GO:0005829]; early endosome [GO:0005769]; extracellular space [GO:0005615]; focal adhesion [GO:0005925]; glutamatergic synapse [GO:0098978]; integral component of postsynaptic membrane [GO:0099055]; mitochondrial membrane [GO:0031966]; neurofilament [GO:0005883]; neuron projection [GO:0043005]; plasma membrane [GO:0005886]; receptor co…		FALSE	TRUE	reviewed	5 out of 5	NA	11	NA	8	NA	32	NA	8	NA	11	NA	8	NA	19.3933	NA	9.10076	NA	High	NA	High	ENSG00000099250	NRP1	NRP1	FALSE	NA
Q8NHP1	Q8NHP1	NA	NA	Q8NHP1	Q8NHP1	NA	NA	A0A499FJT0; Q8NHP1	A0A499FJT0; Q8NHP1	NA	NA	NA	NA	Q8NHP1	Q8NHP1	Q8NHP1	AKR7L	Aflatoxin B1 aldehyde reductase member 4 (EC 1.-.-.-) (AFB1 aldehyde reductase 3) (AFB1-AR 3) (Aldoketoreductase 7-like)	cytoplasm [GO:0005737]; cytosol [GO:0005829]; extracellular exosome [GO:0070062]; aldo-keto reductase (NADP) activity [GO:0004033]; D-threo-aldose 1-dehydrogenase activity [GO:0047834]		FALSE	TRUE	reviewed	5 out of 5	2	3	NA	NA	2	6	NA	NA	2	1	NA	NA	8.1571	10.574	NA	NA	High	High	NA	NA	NA	NA	NA	NA	6 v 6
NA	Q9UBX1	NA	NA	NA	A0A7I2YQH8	NA	NA	NA	A0A024R5G9; A0A7I2V2K3; A0A7I2V313; A0A7I2V3M3; A0A7I2V3X1; A0A7I2V411; A0A7I2V4A8; A0A7I2V5B9; A0A7I2V5Q1; A0A7I2YQH8; H0YD65; Q6FHS1; Q9UBX1	NA	NA	NA	NA	Q9UBX1	NA	Q9UBX1	CTSF	Cathepsin F (CATSF) (EC 3.4.22.41)	collagen-containing extracellular matrix [GO:0062023]; extracellular exosome [GO:0070062]; extracellular space [GO:0005615]; extracellular vesicle [GO:1903561]; lysosomal lumen [GO:0043202]; lysosome [GO:0005764]; cysteine-type endopeptidase activity [GO:0004197]; antigen processing and presentation of exogenous peptide antigen via MHC class II [GO:0019886]; proteolysis [GO:0006508]; proteolysis …		FALSE	TRUE	reviewed	5 out of 5	NA	2	NA	NA	NA	2	NA	NA	NA	2	NA	NA	NA	4.54545	NA	NA	NA	High	NA	NA	ENSG00000174080	CTSF	CTSF	FALSE	NA
Q9NS87	Q9NS87	Q9NS87	Q9NS87	Q9NS87	Q9NS87	Q9NS87	Q9NS87	C9JKA9; Q9NS87	C9JKA9; H7BZT2; Q9NS87	C9JKA9; H7BZT2; Q9NS87	Q9NS87	Q9NS87	Q9NS87	Q9NS87	Q9NS87	Q9NS87	KIF15	Kinesin-like protein KIF15 (Kinesin-like protein 2) (hKLP2) (Kinesin-like protein 7) (Serologically defined breast cancer antigen NY-BR-62)	centrosome [GO:0005813]; cytosol [GO:0005829]; kinesin complex [GO:0005871]; membrane [GO:0016020]; microtubule [GO:0005874]; plus-end kinesin complex [GO:0005873]; spindle [GO:0005819]; ATP binding [GO:0005524]; ATP hydrolysis activity [GO:0016887]; cytoskeletal motor activity [GO:0003774]; microtubule binding [GO:0008017]; microtubule motor activity [GO:0003777]; microtubule-based movement [GO:…	AllPrimariesMatch_	FALSE	TRUE	reviewed	5 out of 5	3	1	1	30	3	2	1	36	2	1	1	30	1.8732	0.648415	0.648415	22.3343	High	Medium	Medium	High	ENSG00000163808	KIF15	KIF15	FALSE	3 v 3
B4DF60	B4DF60	NA	B4DF60	B4DF60	B4DF60	NA	B4DF60	B4DF60	B4DF60	NA	B4DF60	B4DF60	NA	B4DF60	B4DF60	B4DF60	NA	Protein transport protein SEC23	COPII vesicle coat [GO:0030127]; cytosol [GO:0005829]; endoplasmic reticulum membrane [GO:0005789]; metal ion binding [GO:0046872]; COPII-coated vesicle budding [GO:0090114]; intracellular protein transport [GO:0006886]		FALSE	TRUE	unreviewed	2 out of 5	14	11	NA	21	22	37	NA	54	0	1	NA	0	26.8477	19.457	NA	35.5958	High	High	NA	High	NA	NA	NA	NA	3 v 3
NA	P31151	NA	NA	NA	P31151	NA	NA	NA	P31151	NA	NA	NA	NA	P31151	NA	P31151	S100A7	Protein S100-A7 (Psoriasin) (S100 calcium-binding protein A7)	azurophil granule lumen [GO:0035578]; collagen-containing extracellular matrix [GO:0062023]; cytoplasm [GO:0005737]; cytosol [GO:0005829]; endoplasmic reticulum [GO:0005783]; extracellular region [GO:0005576]; extracellular space [GO:0005615]; focal adhesion [GO:0005925]; nucleus [GO:0005634]; calcium ion binding [GO:0005509]; calcium-dependent protein binding [GO:0048306]; RAGE receptor binding …		FALSE	TRUE	reviewed	5 out of 5	NA	1	NA	NA	NA	1	NA	NA	NA	1	NA	NA	NA	10.8911	NA	NA	NA	Medium	NA	NA	ENSG00000143556	S100A7	S100A7	TRUE	NA
NA	Q9Y251	NA	NA	NA	A0A024RDB8	NA	NA	NA	A0A024RDB8; B3KQR6; Q9Y251	NA	NA	NA	NA	Q9Y251	NA	Q9Y251	HPSE	Heparanase (EC 3.2.1.166) (Endo-glucoronidase) (Heparanase-1) (Hpa1) [Cleaved into: Heparanase 8 kDa subunit; Heparanase 50 kDa subunit]	endosome [GO:0005768]; extracellular matrix [GO:0031012]; extracellular region [GO:0005576]; extracellular space [GO:0005615]; heparanase complex [GO:1904974]; intracellular membrane-bounded organelle [GO:0043231]; lysosomal lumen [GO:0043202]; lysosomal membrane [GO:0005765]; lysosome [GO:0005764]; membrane raft [GO:0045121]; nucleoplasm [GO:0005654]; nucleus [GO:0005634]; specific granule lumen…		FALSE	TRUE	reviewed	5 out of 5	NA	7	NA	NA	NA	39	NA	NA	NA	7	NA	NA	NA	13.2597	NA	NA	NA	High	NA	NA	ENSG00000173083	HPSE	HPSE	FALSE	NA
P08493	P08493	P08493	P08493	P08493	P08493	P08493	P08493	P08493	P08493	P08493	P08493	P08493	P08493	P08493	P08493	P08493	MGP	Matrix Gla protein (MGP) (Cell growth-inhibiting gene 36 protein)	collagen-containing extracellular matrix [GO:0062023]; extracellular exosome [GO:0070062]; extracellular matrix [GO:0031012]; calcium ion binding [GO:0005509]; extracellular matrix structural constituent [GO:0005201]; structural constituent of bone [GO:0008147]; cartilage condensation [GO:0001502]; cell differentiation [GO:0030154]; ossification [GO:0001503]; regulation of bone mineralization [GO…	AllPrimariesMatch_	FALSE	TRUE	reviewed	5 out of 5	1	1	1	1	1	9	1	2	1	1	1	1	10.6796	10.6796	10.6796	10.6796	High	Medium	High	High	ENSG00000111341	MGP	MGP	FALSE	3 v 3
A0A024R6C0	A0A024R6C0	A0A024R6C0	A0A024R6C0	G3V3D1	G3V3D1	G3V3D1	G3V3D1	B4DV10; E7EMS2; G3V2V8; G3V3D1; G3V3E8; J3KMY5; P61916; Q53HV6	B4DV10; E7EMS2; G3V3D1; G3V3E8; J3KMY5; P61916; Q53HV6	B4DV10; E7EMS2; G3V2V8; G3V3D1; G3V3E8; J3KMY5; P61916; Q53HV6	B4DV10; E7EMS2; G3V3D1; G3V3E8; J3KMY5; P61916; Q53HV6	P61916	P61916	P61916	P61916	P61916	NPC2	NPC intracellular cholesterol transporter 2 (Epididymal secretory protein E1) (Human epididymis-specific protein 1) (He1) (Niemann-Pick disease type C2 protein)	azurophil granule lumen [GO:0035578]; endoplasmic reticulum [GO:0005783]; extracellular exosome [GO:0070062]; extracellular region [GO:0005576]; extracellular space [GO:0005615]; lysosomal lumen [GO:0043202]; lysosome [GO:0005764]; cholesterol binding [GO:0015485]; cholesterol transfer activity [GO:0120020]; enzyme binding [GO:0019899]; sterol binding [GO:0032934]; cholesterol efflux [GO:0033344]…	AllPrimariesMatch_	FALSE	TRUE	reviewed	5 out of 5	2	12	6	8	2	266	11	28	2	12	6	8	17.2185	58.9404	44.3709	56.2914	High	High	High	High	ENSG00000119655	NPC2	NPC2	FALSE	6 v 6
NA	P42785	P42785	P42785	NA	P42785	P42785	P42785	NA	E9PNF7; P42785	E9PNF7; P42785	E9PNF7; P42785	P42785	P42785	P42785	NA	P42785	PRCP	Lysosomal Pro-X carboxypeptidase (EC 3.4.16.2) (Angiotensinase C) (Lysosomal carboxypeptidase C) (Proline carboxypeptidase) (Prolylcarboxypeptidase) (PRCP)	azurophil granule membrane [GO:0035577]; basal part of cell [GO:0045178]; extracellular exosome [GO:0070062]; ficolin-1-rich granule membrane [GO:0101003]; intracellular membrane-bounded organelle [GO:0043231]; plasma membrane [GO:0005886]; dipeptidyl-peptidase activity [GO:0008239]; serine-type carboxypeptidase activity [GO:0004185]; angiogenesis involved in wound healing [GO:0060055]; energy ho…		FALSE	TRUE	reviewed	5 out of 5	NA	15	8	8	NA	178	11	16	NA	15	2	8	NA	24.3952	14.7177	18.3468	NA	High	High	High	ENSG00000137509	PRCP	PRCP	FALSE	NA
B2R5W2	B2R5W2	NA	NA	B2R5W2	B2R5W2	NA	NA	B2R5W2; B4DY08; G3V4W0	B2R5W2	NA	NA	NA	NA	B2R5W2	B2R5W2	B2R5W2	HNRNPC	Heterogeneous nuclear ribonucleoproteins C1/C2 (cDNA, FLJ92657, highly similar to Homo sapiens heterogeneous nuclear ribonucleoprotein C (C1/C2) (HNRPC), transcript variant 2, mRNA)	RNA binding [GO:0003723]		FALSE	TRUE	unreviewed	1 out of 5	20	26	NA	NA	40	296	NA	NA	11	1	NA	NA	56.8966	59.3103	NA	NA	High	High	NA	NA	NA	NA	NA	NA	6 v 6
NA	Q5T1V6	NA	Q5T1V6	NA	Q5T1V6	NA	Q5T1V6	NA	Q5T1V6	NA	B7Z5N6; Q5T1V6	Q5T1V6	NA	Q5T1V6	NA	Q5T1V6	DDX59	Probable ATP-dependent RNA helicase DDX59 (EC 3.6.4.13) (DEAD box protein 59) (Zinc finger HIT domain-containing protein 5)	cytoplasm [GO:0005737]; nucleus [GO:0005634]; ATP binding [GO:0005524]; ATP hydrolysis activity [GO:0016887]; metal ion binding [GO:0046872]; RNA binding [GO:0003723]; RNA helicase activity [GO:0003724]		FALSE	TRUE	reviewed	5 out of 5	NA	2	NA	7	NA	15	NA	9	NA	1	NA	6	NA	4.20032	NA	10.9855	NA	Medium	NA	High	ENSG00000118197	DDX59	DDX59	FALSE	NA
Q9BRS2	Q9BRS2	Q9BRS2	Q9BRS2	Q9BRS2	Q9BRS2	Q9BRS2	Q9BRS2	Q9BRS2	Q9BRS2	Q9BRS2	Q9BRS2	Q9BRS2	Q9BRS2	Q9BRS2	Q9BRS2	Q9BRS2	RIOK1	Serine/threonine-protein kinase RIO1 (EC 2.7.11.1) (EC 3.6.3.-) (RIO kinase 1)	cytosol [GO:0005829]; methyltransferase complex [GO:0034708]; nucleoplasm [GO:0005654]; preribosome, small subunit precursor [GO:0030688]; ATP binding [GO:0005524]; hydrolase activity [GO:0016787]; metal ion binding [GO:0046872]; protein serine kinase activity [GO:0106310]; protein serine/threonine kinase activity [GO:0004674]; protein serine/threonine/tyrosine kinase activity [GO:0004712]; matur…	AllPrimariesMatch_	FALSE	TRUE	reviewed	5 out of 5	2	1	1	9	3	7	1	11	2	1	1	9	2.64085	1.58451	1.58451	15.669	High	Medium	Medium	High	ENSG00000124784	RIOK1	RIOK1	FALSE	3 v 3
Q12884	Q12884	NA	NA	Q12884	A0A140GPP7	NA	NA	A0A0D9SEN1; A0A172Q3A0; Q12884	A0A0D9SEN1; A0A140GPP7; A0A172Q3A0; Q12884	NA	NA	NA	NA	Q12884	Q12884	Q12884	FAP	Prolyl endopeptidase FAP (EC 3.4.21.26) (170 kDa melanoma membrane-bound gelatinase) (Dipeptidyl peptidase FAP) (EC 3.4.14.5) (Fibroblast activation protein alpha) (FAPalpha) (Gelatine degradation protease FAP) (EC 3.4.21.-) (Integral membrane serine protease) (Post-proline cleaving enzyme) (Serine integral membrane protease) (SIMP) (Surface-expressed protease) (Seprase) [Cleaved into: Antiplasmi…	apical part of cell [GO:0045177]; basal part of cell [GO:0045178]; cell surface [GO:0009986]; cytoplasm [GO:0005737]; extracellular space [GO:0005615]; focal adhesion [GO:0005925]; integral component of membrane [GO:0016021]; lamellipodium [GO:0030027]; lamellipodium membrane [GO:0031258]; peptidase complex [GO:1905368]; plasma membrane [GO:0005886]; ruffle membrane [GO:0032587]; dipeptidyl-pepti…		FALSE	TRUE	reviewed	5 out of 5	29	15	NA	NA	49	76	NA	NA	29	15	NA	NA	36.8421	22.3684	NA	NA	High	High	NA	NA	ENSG00000078098	FAP	FAP	FALSE	6 v 6
P16278	P16278	P16278	P16278	B7Z6Q5	B7Z6Q5	B7Z6Q5	B7Z6Q5	B7Z6Q5; C9J539; P16278; Q53G40; Q53H18	B7Z6Q5; P16278; Q53G40; Q53H18	B7Z6Q5; P16278; Q53G40; Q53H18	B7Z6Q5; P16278; Q53G40; Q53H18	P16278	P16278	P16278	P16278	P16278	GLB1	Beta-galactosidase (EC 3.2.1.23) (Acid beta-galactosidase) (Lactase) (Elastin receptor 1)	azurophil granule lumen [GO:0035578]; cytoplasm [GO:0005737]; extracellular exosome [GO:0070062]; extracellular region [GO:0005576]; ficolin-1-rich granule lumen [GO:1904813]; Golgi apparatus [GO:0005794]; intracellular membrane-bounded organelle [GO:0043231]; lysosomal lumen [GO:0043202]; perinuclear region of cytoplasm [GO:0048471]; vacuole [GO:0005773]; beta-galactosidase activity [GO:0004565]…	AllPrimariesMatch_	FALSE	TRUE	reviewed	5 out of 5	2	18	10	10	2	256	15	18	2	18	10	10	2.95421	31.0192	17.1344	18.0207	High	High	High	High	ENSG00000170266	GLB1	GLB1	FALSE	6 v 6
P27658	P27658	NA	NA	P27658	A1KY36	NA	NA	P27658	A1KY36; P27658	NA	NA	NA	NA	P27658	P27658	P27658	COL8A1	Collagen alpha-1(VIII) chain (Endothelial collagen) [Cleaved into: Vastatin]	collagen type VIII trimer [GO:0005591]; collagen-containing extracellular matrix [GO:0062023]; endoplasmic reticulum lumen [GO:0005788]; extracellular matrix [GO:0031012]; extracellular region [GO:0005576]; extracellular space [GO:0005615]; extracellular matrix structural constituent [GO:0005201]; angiogenesis [GO:0001525]; camera-type eye morphogenesis [GO:0048593]; cell adhesion [GO:0007155]; e…		FALSE	TRUE	reviewed	5 out of 5	7	6	NA	NA	11	18	NA	NA	1	6	NA	NA	10.6183	9.54301	NA	NA	High	High	NA	NA	ENSG00000144810	COL8A1	COL8A1	FALSE	6 v 6
Q9NP58	Q9NP58	NA	Q9NP58	Q9NP58	Q9NP58	NA	Q9NP58	Q9NP58	Q9NP58	NA	Q9NP58	Q9NP58	NA	Q9NP58	Q9NP58	Q9NP58	ABCB6	ATP-binding cassette sub-family B member 6 (ABC-type heme transporter ABCB6) (EC 7.6.2.5) (Mitochondrial ABC transporter 3) (Mt-ABC transporter 3) (P-glycoprotein-related protein) (Ubiquitously-expressed mammalian ABC half transporter)	ATP-binding cassette (ABC) transporter complex [GO:0043190]; cytosol [GO:0005829]; early endosome membrane [GO:0031901]; endolysosome membrane [GO:0036020]; endoplasmic reticulum [GO:0005783]; endoplasmic reticulum membrane [GO:0005789]; endosome [GO:0005768]; extracellular exosome [GO:0070062]; Golgi apparatus [GO:0005794]; Golgi membrane [GO:0000139]; integral component of membrane [GO:0016021]…		FALSE	TRUE	reviewed	5 out of 5	19	29	NA	13	36	359	NA	19	19	29	NA	13	29.81	42.9929	NA	22.6841	High	High	NA	High	ENSG00000115657	ABCB6	ABCB6	FALSE	6 v 6
P15289	P15289	P15289	P15289	A0A024R509	A0A024R509	A0A024R509	A0A024R509	A0A024R509; A0A0C4DFZ2; A0A0S2Z309; A0A384NPS2; P15289; Q63HL5	A0A024R509; A0A0C4DFZ2; A0A384NPS2; P15289; Q63HL5	A0A024R509; A0A0C4DFZ2; A0A384NPS2; P15289; Q63HL5	A0A024R509; A0A0C4DFZ2; A0A384NPS2; P15289; Q63HL5	P15289	P15289	P15289	P15289	P15289	ARSA	Arylsulfatase A (ASA) (EC 3.1.6.8) (Cerebroside-sulfatase) [Cleaved into: Arylsulfatase A component B; Arylsulfatase A component C]	azurophil granule lumen [GO:0035578]; endoplasmic reticulum lumen [GO:0005788]; extracellular exosome [GO:0070062]; extracellular region [GO:0005576]; lysosomal lumen [GO:0043202]; lysosome [GO:0005764]; arylsulfatase activity [GO:0004065]; calcium ion binding [GO:0005509]; cerebroside-sulfatase activity [GO:0004098]; sulfuric ester hydrolase activity [GO:0008484]; lipid metabolic process [GO:000…	AllPrimariesMatch_	FALSE	TRUE	reviewed	5 out of 5	1	12	6	6	1	122	8	8	1	11	5	5	1.77515	30.9665	13.6095	15.7791	Medium	High	High	High	NA	NA	NA	NA	3 v 3
NA	Q6QNY1	NA	Q6QNY1	NA	Q6QNY1	NA	Q6QNY1	NA	A0A087X1N6; J3QRU7; Q6QNY1	NA	J3QRU7; Q6QNY1	Q6QNY1	NA	Q6QNY1	NA	Q6QNY1	BLOC1S2	Biogenesis of lysosome-related organelles complex 1 subunit 2 (BLOC-1 subunit 2) (Centrosome-associated protein)	axon cytoplasm [GO:1904115]; BLOC-1 complex [GO:0031083]; BORC complex [GO:0099078]; centrosome [GO:0005813]; gamma-tubulin complex [GO:0000930]; lysosomal membrane [GO:0005765]; mitochondrion [GO:0005739]; nucleus [GO:0005634]; gamma-tubulin binding [GO:0043015]; protein C-terminus binding [GO:0008022]; anterograde axonal transport [GO:0008089]; anterograde synaptic vesicle transport [GO:0048490…		FALSE	TRUE	reviewed	5 out of 5	NA	3	NA	2	NA	7	NA	3	NA	3	NA	2	NA	15.493	NA	16.9014	NA	High	NA	High	ENSG00000196072	BLOC1S2	BLOC1S2	FALSE	NA
A0A024QZH5	A0A024QZH5	NA	NA	M0R344	M0R344	NA	NA	A0A075B7A1; B3KV83; B7Z4T1; M0R0E9; M0R344; Q9NRA0	B3KV83; M0R344; Q9NRA0	NA	NA	NA	NA	Q9NRA0	Q9NRA0	Q9NRA0	SPHK2	Sphingosine kinase 2 (SK 2) (SPK 2) (EC 2.7.1.91)	cytoplasm [GO:0005737]; cytosol [GO:0005829]; endoplasmic reticulum [GO:0005783]; intracellular membrane-bounded organelle [GO:0043231]; lysosomal membrane [GO:0005765]; membrane [GO:0016020]; mitochondrial inner membrane [GO:0005743]; mitochondrion [GO:0005739]; nucleoplasm [GO:0005654]; nucleosome [GO:0000786]; nucleus [GO:0005634]; ATP binding [GO:0005524]; D-erythro-sphingosine kinase activit…		FALSE	TRUE	reviewed	5 out of 5	1	4	NA	NA	1	6	NA	NA	1	4	NA	NA	1.68196	8.10398	NA	NA	High	High	NA	NA	ENSG00000063176	SPHK2	SPHK2	FALSE	3 v 3
NA	A0A024R977	NA	A0A024R977	NA	A0A024R977	NA	A0A024R977	NA	Q96BM9	NA	Q96BM9	Q96BM9	NA	Q96BM9	NA	Q96BM9	ARL8A	ADP-ribosylation factor-like protein 8A (ADP-ribosylation factor-like protein 10B) (Novel small G protein indispensable for equal chromosome segregation 2)	axon cytoplasm [GO:1904115]; azurophil granule membrane [GO:0035577]; cytoplasm [GO:0005737]; extracellular exosome [GO:0070062]; ficolin-1-rich granule membrane [GO:0101003]; late endosome membrane [GO:0031902]; lysosomal membrane [GO:0005765]; membrane [GO:0016020]; midbody [GO:0030496]; plasma membrane [GO:0005886]; spindle midzone [GO:0051233]; synapse [GO:0045202]; vacuolar membrane [GO:0005…		FALSE	TRUE	reviewed	5 out of 5	NA	17	NA	9	NA	220	NA	15	NA	6	NA	2	NA	71.5054	NA	56.4516	NA	High	NA	High	ENSG00000143862	ARL8A	ARL8A	FALSE	NA
NA	Q8N565	NA	NA	NA	Q8N565	NA	NA	NA	Q8N565	NA	NA	NA	NA	Q8N565	NA	Q8N565	MREG	Melanoregulin (Dilute suppressor protein homolog)	apical plasma membrane [GO:0016324]; cytoplasmic vesicle membrane [GO:0030659]; intrinsic component of organelle membrane [GO:0031300]; late endosome membrane [GO:0031902]; lysosomal membrane [GO:0005765]; melanosome [GO:0042470]; melanosome membrane [GO:0033162]; protein-containing complex [GO:0032991]; phosphatidylinositol binding [GO:0035091]; melanocyte differentiation [GO:0030318]; melanosom…		FALSE	TRUE	reviewed	5 out of 5	NA	7	NA	NA	NA	12	NA	NA	NA	7	NA	NA	NA	37.8505	NA	NA	NA	High	NA	NA	ENSG00000118242	MREG	MREG	FALSE	NA
Q6LAM1	Q6LAM1	Q6LAM1	Q6LAM1	Q6LAM1	Q6LAM1	Q6LAM1	Q6LAM1	Q6LAM1	Q6LAM1	Q6LAM1	Q6LAM1	Q6LAM1	Q6LAM1	Q6LAM1	Q6LAM1	Q6LAM1	NA	Heavy chain of factor I (Fragment)	membrane [GO:0016020]; scavenger receptor activity [GO:0005044]	AllPrimariesMatch_	FALSE	TRUE	unreviewed	1 out of 5	7	6	13	11	8	16	19	18	1	1	1	1	25.5452	24.9221	42.6791	40.4984	High	High	High	High	NA	NA	NA	NA	3 v 3
NA	Q9H2J9	Q9H2J9	Q9H2J9	NA	Q9H2J9	Q9H2J9	Q9H2J9	NA	Q9H2J9	Q9H2J9	Q9H2J9	Q9H2J9	Q9H2J9	Q9H2J9	NA	Q9H2J9	NA	DC39	serine-type carboxypeptidase activity [GO:0004185]		FALSE	TRUE	unreviewed	1 out of 5	NA	11	3	6	NA	173	5	15	NA	2	1	1	NA	47.1795	14.359	29.2308	NA	High	High	High	NA	NA	NA	NA	NA
NA	O75379	NA	O75379	NA	O75379	NA	O75379	NA	O75379	NA	O75379	O75379	NA	O75379	NA	O75379	VAMP4	Vesicle-associated membrane protein 4 (VAMP-4)	cell surface [GO:0009986]; clathrin-coated endocytic vesicle membrane [GO:0030669]; endosome [GO:0005768]; Golgi apparatus [GO:0005794]; Golgi membrane [GO:0000139]; integral component of membrane [GO:0016021]; lysosome [GO:0005764]; plasma membrane [GO:0005886]; SNARE complex [GO:0031201]; synaptic vesicle [GO:0008021]; trans-Golgi network [GO:0005802]; trans-Golgi network membrane [GO:0032588];…		FALSE	TRUE	reviewed	5 out of 5	NA	3	NA	2	NA	27	NA	2	NA	3	NA	2	NA	31.9149	NA	13.4752	NA	High	NA	High	ENSG00000117533	VAMP4	VAMP4	FALSE	NA
Q9BWU0	Q9BWU0	Q9BWU0	Q9BWU0	Q9BWU0	Q9BWU0	Q9BWU0	Q9BWU0	A0A087X0M4; B4DV74; Q9BWU0	A0A087X0M4; Q9BWU0	A0A087X0M4; Q9BWU0	A0A087X0M4; Q9BWU0	Q9BWU0	Q9BWU0	Q9BWU0	Q9BWU0	Q9BWU0	SLC4A1AP	Kanadaptin (Human lung cancer oncogene 3 protein) (HLC-3) (Kidney anion exchanger adapter protein) (Solute carrier family 4 anion exchanger member 1 adapter protein)	cytoplasm [GO:0005737]; intracellular membrane-bounded organelle [GO:0043231]; nucleoplasm [GO:0005654]; plasma membrane [GO:0005886]; mRNA binding [GO:0003729]	AllPrimariesMatch_	FALSE	TRUE	reviewed	5 out of 5	1	3	2	17	2	3	2	22	1	3	2	17	1.50754	4.8995	3.51759	25.7538	High	High	High	High	ENSG00000163798	SLC4A1AP	SLC4A1AP	FALSE	6 v 6
NA	Q96FH0	NA	Q96FH0	NA	Q96FH0	NA	Q96FH0	NA	Q96FH0	NA	Q96FH0	Q96FH0	NA	Q96FH0	NA	Q96FH0	BORCS8	BLOC-1-related complex subunit 8 (MEF2B neighbor)	BORC complex [GO:0099078]; lysosomal membrane [GO:0005765]; heart development [GO:0007507]		FALSE	TRUE	reviewed	4 out of 5	NA	4	NA	1	NA	9	NA	1	NA	4	NA	1	NA	47.8992	NA	7.56303	NA	High	NA	Medium	ENSG00000254901	BORCS8	BORCS8	FALSE	NA
Q6IAA8	Q6IAA8	NA	Q6IAA8	Q6IAA8	Q6IAA8	NA	Q6IAA8	F5GX19; F5H3Y3; F5H479; H0YFI1; Q6IAA8	Q6IAA8	NA	Q6IAA8	Q6IAA8	NA	Q6IAA8	Q6IAA8	Q6IAA8	LAMTOR1	Ragulator complex protein LAMTOR1 (Late endosomal/lysosomal adaptor and MAPK and MTOR activator 1) (Lipid raft adaptor protein p18) (Protein associated with DRMs and endosomes) (p27Kip1-releasing factor from RhoA) (p27RF-Rho)	azurophil granule membrane [GO:0035577]; extracellular exosome [GO:0070062]; ficolin-1-rich granule membrane [GO:0101003]; late endosome membrane [GO:0031902]; lysosomal membrane [GO:0005765]; lysosome [GO:0005764]; membrane raft [GO:0045121]; plasma membrane [GO:0005886]; Ragulator complex [GO:0071986]; specific granule membrane [GO:0035579]; GTPase binding [GO:0051020]; cellular protein localiz…		FALSE	TRUE	reviewed	5 out of 5	3	9	NA	4	5	201	NA	8	3	9	NA	4	29.8137	75.1553	NA	49.0683	High	High	NA	High	ENSG00000149357	LAMTOR1	LAMTOR1	FALSE	6 v 6
NA	Q7Z2H8	NA	NA	NA	D2Y3F6	NA	NA	NA	D2Y3F6; E7EW39; Q7Z2H8	NA	NA	NA	NA	Q7Z2H8	NA	Q7Z2H8	SLC36A1	Proton-coupled amino acid transporter 1 (Proton/amino acid transporter 1) (hPAT1) (Solute carrier family 36 member 1)	endoplasmic reticulum [GO:0005783]; integral component of membrane [GO:0016021]; lysosomal membrane [GO:0005765]; plasma membrane [GO:0005886]; alanine transmembrane transporter activity [GO:0022858]; amino acid transmembrane transporter activity [GO:0015171]; amino acid:proton symporter activity [GO:0005280]; glycine transmembrane transporter activity [GO:0015187]; L-alanine transmembrane transp…		FALSE	TRUE	reviewed	5 out of 5	NA	2	NA	NA	NA	8	NA	NA	NA	2	NA	NA	NA	6.09244	NA	NA	NA	High	NA	NA	ENSG00000123643	SLC36A1	SLC36A1	FALSE	NA
Q8N122	Q8N122	NA	Q8N122	Q8N122	Q8N122	NA	Q8N122	Q8N122	Q8N122	NA	Q8N122	Q8N122	NA	Q8N122	Q8N122	Q8N122	RPTOR	Regulatory-associated protein of mTOR (Raptor) (p150 target of rapamycin (TOR)-scaffold protein)	cytoplasm [GO:0005737]; cytoplasmic stress granule [GO:0010494]; cytosol [GO:0005829]; dendrite [GO:0030425]; lysosomal membrane [GO:0005765]; lysosome [GO:0005764]; neuronal cell body [GO:0043025]; nucleoplasm [GO:0005654]; TORC1 complex [GO:0031931]; 14-3-3 protein binding [GO:0071889]; protein kinase activator activity [GO:0030295]; protein kinase binding [GO:0019901]; protein serine/threonine…		FALSE	TRUE	reviewed	5 out of 5	2	27	NA	15	3	101	NA	21	2	27	NA	15	1.57303	22.397	NA	13.4831	High	High	NA	High	ENSG00000141564	RPTOR	RPTOR	FALSE	6 v 6
Q16678	Q16678	NA	Q16678	Q16678	Q16678	NA	Q16678	Q16678	Q16678	NA	Q16678; Q53TK1; Q5TZV6	Q16678	NA	Q16678	Q16678	Q16678	CYP1B1	Cytochrome P450 1B1 (EC 1.14.14.1) (CYPIB1) (Hydroperoxy icosatetraenoate dehydratase) (EC 4.2.1.152)	endoplasmic reticulum membrane [GO:0005789]; intracellular membrane-bounded organelle [GO:0043231]; mitochondrion [GO:0005739]; nucleus [GO:0005634]; aromatase activity [GO:0070330]; estrogen 16-alpha-hydroxylase activity [GO:0101020]; heme binding [GO:0020037]; hydroperoxy icosatetraenoate dehydratase activity [GO:0106256]; iron ion binding [GO:0005506]; monooxygenase activity [GO:0004497]; oxid…		FALSE	TRUE	reviewed	5 out of 5	17	22	NA	12	31	119	NA	18	17	22	NA	12	32.4125	42.3573	NA	23.2044	High	High	NA	High	ENSG00000138061	CYP1B1	CYP1B1	FALSE	6 v 6
NA	B3KW79	B3KW79	NA	NA	B3KW79	B3KW79	NA	NA	B3KW79	B3KW79	NA	NA	B3KW79	B3KW79	NA	B3KW79	NA	Carboxypeptidase (EC 3.4.16.-)	serine-type carboxypeptidase activity [GO:0004185]		FALSE	TRUE	unreviewed	1 out of 5	NA	14	14	NA	NA	157	25	NA	NA	1	1	NA	NA	35.9244	31.5126	NA	NA	High	High	NA	NA	NA	NA	NA	NA
NA	Q8N357	NA	Q8N357	NA	Q8N357	NA	Q8N357	NA	Q8N357	NA	Q8N357	Q8N357	NA	Q8N357	NA	Q8N357	SLC35F6	Solute carrier family 35 member F6 (ANT2-binding protein) (ANT2BP) (Transport and Golgi organization 9 homolog)	cytosol [GO:0005829]; extracellular exosome [GO:0070062]; integral component of membrane [GO:0016021]; intracellular membrane-bounded organelle [GO:0043231]; lysosomal membrane [GO:0005765]; membrane [GO:0016020]; mitochondrion [GO:0005739]; nucleoplasm [GO:0005654]; transmembrane transporter activity [GO:0022857]; negative regulation of mitochondrial outer membrane permeabilization involved in a…		FALSE	TRUE	reviewed	5 out of 5	NA	3	NA	2	NA	32	NA	3	NA	3	NA	2	NA	8.89488	NA	5.66038	NA	High	NA	High	ENSG00000213699	SLC35F6	SLC35F6	FALSE	NA
Q9UM22	Q9UM22	Q9UM22	Q9UM22	A4D1W8	A4D1W8	A4D1W8	A4D1W8	A4D1W8; Q96J80; Q9UM22	A4D1W8; Q9UM22	A4D1W8; Q9UM22	A4D1W8; Q96J80; Q9UM22	Q9UM22	Q9UM22	Q9UM22	Q9UM22	Q9UM22	EPDR1	Mammalian ependymin-related protein 1 (MERP-1) (Upregulated in colorectal cancer gene 1 protein)	extracellular region [GO:0005576]; lysosomal lumen [GO:0043202]; lysosome [GO:0005764]; calcium ion binding [GO:0005509]; ganglioside GM1 binding [GO:1905573]; identical protein binding [GO:0042802]; phospholipid binding [GO:0005543]; cell-matrix adhesion [GO:0007160]; myofibroblast contraction [GO:1990764]	AllPrimariesMatch_	FALSE	TRUE	reviewed	5 out of 5	3	10	5	3	6	196	9	5	3	10	5	3	13.3929	39.7321	28.125	14.7321	High	High	High	High	ENSG00000086289	EPDR1	EPDR1	FALSE	6 v 6
A0A024RBC5	A0A024RBC5	A0A024RBC5	A0A024RBC5	B4E284	A0A024RBC5	A0A024RBC5	A0A024RBC5	A8K6V6; B4DTT0; B4E284; F6S8M0; H0YFA9; H7C3P4; P15586; Q7Z3X3	A8K6V6; P15586	A8K6V6; P15586	A8K6V6; P15586	P15586	P15586	P15586	P15586	P15586	GNS	N-acetylglucosamine-6-sulfatase (EC 3.1.6.14) (Glucosamine-6-sulfatase) (G6S)	azurophil granule lumen [GO:0035578]; extracellular exosome [GO:0070062]; extracellular region [GO:0005576]; ficolin-1-rich granule lumen [GO:1904813]; lysosomal lumen [GO:0043202]; glycosaminoglycan binding [GO:0005539]; metal ion binding [GO:0046872]; N-acetylglucosamine-6-sulfatase activity [GO:0008449]; sulfate binding [GO:0043199]; sulfuric ester hydrolase activity [GO:0008484]; glycosaminog…	AllPrimariesMatch_	FALSE	TRUE	reviewed	5 out of 5	3	20	11	11	3	382	19	22	3	20	11	11	5.97826	43.4783	22.8261	23.913	High	High	High	High	ENSG00000135677	GNS	GNS	FALSE	3 v 3
Q6AI12	Q6AI12	NA	Q6AI12	Q6AI12	Q6AI12	NA	Q6AI12	Q6AI12	Q6AI12	NA	Q6AI12	Q6AI12	NA	Q6AI12	Q6AI12	Q6AI12	ANKRD40	Ankyrin repeat domain-containing protein 40	NA		FALSE	TRUE	reviewed	3 out of 5	3	1	NA	4	5	7	NA	7	3	1	NA	4	11.6848	5.16304	NA	14.6739	High	Medium	NA	High	ENSG00000154945	ANKRD40	ANKRD40	FALSE	6 v 6
NA	P41732	NA	NA	NA	B4E171	NA	NA	NA	B4DDG0; B4DEA5; B4DEB8; B4E171; P41732; Q7Z3Z6	NA	NA	NA	NA	P41732	NA	P41732	TSPAN7	Tetraspanin-7 (Tspan-7) (Cell surface glycoprotein A15) (Membrane component chromosome X surface marker 1) (T-cell acute lymphoblastic leukemia-associated antigen 1) (TALLA-1) (Transmembrane 4 superfamily member 2) (CD antigen CD231)	integral component of plasma membrane [GO:0005887]		FALSE	TRUE	reviewed	5 out of 5	NA	2	NA	NA	NA	15	NA	NA	NA	2	NA	NA	NA	9.63855	NA	NA	NA	High	NA	NA	ENSG00000156298	TSPAN7	TSPAN7	FALSE	NA
NA	A0A024R871	NA	NA	NA	A0A024R871	NA	NA	NA	Q9NY64	NA	NA	NA	NA	Q9NY64	NA	Q9NY64	SLC2A8	Solute carrier family 2, facilitated glucose transporter member 8 (Glucose transporter type 8) (GLUT-8) (Glucose transporter type X1)	clathrin-coated endocytic vesicle membrane [GO:0030669]; integral component of plasma membrane [GO:0005887]; lysosomal membrane [GO:0005765]; plasma membrane [GO:0005886]; synaptic vesicle [GO:0008021]; D-glucose transmembrane transporter activity [GO:0055056]; dehydroascorbic acid transmembrane transporter activity [GO:0033300]; fructose transmembrane transporter activity [GO:0005353]; glucose b…		FALSE	TRUE	reviewed	5 out of 5	NA	2	NA	NA	NA	6	NA	NA	NA	2	NA	NA	NA	3.98323	NA	NA	NA	High	NA	NA	ENSG00000136856	SLC2A8	SLC2A8	FALSE	NA
O43692	O43692	O43692	NA	O43692	O43692	O43692	NA	O43692	O43692	O43692	NA	NA	O43692	O43692	O43692	O43692	PI15	Peptidase inhibitor 15 (PI-15) (25 kDa trypsin inhibitor) (p25TI) (Cysteine-rich secretory protein 8) (CRISP-8) (SugarCrisp)	extracellular exosome [GO:0070062]; extracellular space [GO:0005615]; peptidase inhibitor activity [GO:0030414]; negative regulation of peptidase activity [GO:0010466]		FALSE	TRUE	reviewed	4 out of 5	4	3	2	NA	6	3	3	NA	3	3	2	NA	20.5426	15.1163	8.91473	NA	High	High	High	NA	ENSG00000137558	PI15	PI15	FALSE	6 v 6
NA	A4D1Q5	NA	NA	NA	A4D1Q5	NA	NA	NA	A4D1Q5	NA	NA	NA	NA	A4D1Q5	NA	A4D1Q5	LOC136321	Ribosomal protein L15	cytoplasm [GO:0005737]; ribosome [GO:0005840]; structural constituent of ribosome [GO:0003735]; translation [GO:0006412]		FALSE	TRUE	unreviewed	2 out of 5	NA	4	NA	NA	NA	33	NA	NA	NA	1	NA	NA	NA	22.549	NA	NA	NA	High	NA	NA	NA	NA	NA	NA	NA
A0A024RDG6	A0A024RDG6	A0A024RDG6	A0A024RDG6	A0A1W2PRS1	A0A1W2PRS1	A0A1W2PRS1	A0A1W2PRS1	A0A1W2PPX5; A0A1W2PQB7; A0A1W2PQR6; A0A1W2PRS1; A0A1W2PS43; Q14108	A0A1W2PPX5; A0A1W2PQB7; A0A1W2PQR6; A0A1W2PRS1; A0A1W2PS43; Q14108	A0A1W2PPX5; A0A1W2PQB7; A0A1W2PQR6; A0A1W2PRS1; A0A1W2PS43; Q14108	A0A1W2PPX5; A0A1W2PQB7; A0A1W2PQR6; A0A1W2PRS1; A0A1W2PS43; Q14108	Q14108	Q14108	Q14108	Q14108	Q14108	SCARB2	Lysosome membrane protein 2 (85 kDa lysosomal membrane sialoglycoprotein) (LGP85) (CD36 antigen-like 2) (Lysosome membrane protein II) (LIMP II) (Scavenger receptor class B member 2) (CD antigen CD36)	clathrin-coated endocytic vesicle membrane [GO:0030669]; cytoplasm [GO:0005737]; endocytic vesicle membrane [GO:0030666]; endoplasmic reticulum membrane [GO:0005789]; endosome membrane [GO:0010008]; extracellular exosome [GO:0070062]; focal adhesion [GO:0005925]; Golgi membrane [GO:0000139]; integral component of membrane [GO:0016021]; late endosome membrane [GO:0031902]; lysosomal lumen [GO:0043…	AllPrimariesMatch_	FALSE	TRUE	reviewed	5 out of 5	3	17	4	10	5	283	4	16	3	17	4	10	5.85774	36.4017	9.41423	19.6653	High	High	High	High	ENSG00000138760	SCARB2	SCARB2	FALSE	6 v 6
NA	Q6LAF9	NA	Q6LAF9	NA	Q6LAF9	NA	Q6LAF9	NA	Q6LAF9	NA	Q6LAF9	Q6LAF9	NA	Q6LAF9	NA	Q6LAF9	NA	Cathepsin B (Fragment)	cysteine-type peptidase activity [GO:0008234]		FALSE	TRUE	unreviewed	1 out of 5	NA	8	NA	3	NA	175	NA	9	NA	3	NA	1	NA	36.9231	NA	16.9231	NA	High	NA	High	NA	NA	NA	NA	NA
P46087	P46087	P46087	P46087	P46087	P46087	P46087	P46087	P46087	P46087	P46087	P46087	P46087	P46087	P46087	P46087	P46087	NOP2	Probable 28S rRNA (cytosine(4447)-C(5))-methyltransferase (EC 2.1.1.-) (Nucleolar protein 1) (Nucleolar protein 2 homolog) (Proliferating-cell nucleolar antigen p120) (Proliferation-associated nucleolar protein p120)	nucleolus [GO:0005730]; nucleoplasm [GO:0005654]; RNA binding [GO:0003723]; rRNA (cytosine-C5-)-methyltransferase activity [GO:0009383]; maturation of LSU-rRNA [GO:0000470]; positive regulation of cell population proliferation [GO:0008284]; regulation of signal transduction by p53 class mediator [GO:1901796]; ribosomal large subunit assembly [GO:0000027]; RNA methylation [GO:0001510]; rRNA base m…	AllPrimariesMatch_	FALSE	TRUE	reviewed	5 out of 5	12	24	10	12	15	112	11	15	12	18	9	9	15.0246	32.266	14.4089	17.4877	High	High	High	High	ENSG00000111641	NOP2	NOP2	FALSE	6 v 6
Q9BVC4	Q9BVC4	NA	Q9BVC4	A0A0A0MR05	Q9BVC4	NA	Q9BVC4	A0A0A0MR05; H3BSZ4; Q9BVC4	Q9BVC4	NA	Q9BVC4	Q9BVC4	NA	Q9BVC4	Q9BVC4	Q9BVC4	MLST8	Target of rapamycin complex subunit LST8 (TORC subunit LST8) (G protein beta subunit-like) (Gable) (Protein GbetaL) (Mammalian lethal with SEC13 protein 8) (mLST8)	cytoplasm [GO:0005737]; cytosol [GO:0005829]; nucleoplasm [GO:0005654]; TORC1 complex [GO:0031931]; TORC2 complex [GO:0031932]; protein serine/threonine kinase activator activity [GO:0043539]; phosphorylation [GO:0016310]; positive regulation of actin filament polymerization [GO:0030838]; positive regulation of peptidyl-tyrosine phosphorylation [GO:0050731]; positive regulation of TOR signaling […		FALSE	TRUE	reviewed	5 out of 5	3	11	NA	9	5	45	NA	9	3	11	NA	9	14.7239	37.4233	NA	40.184	High	High	NA	High	ENSG00000167965	MLST8	MLST8	FALSE	6 v 6
P84090	P84090	P84090	P84090	P84090	P84090	P84090	P84090	P84090	P84090	P84090	P84090	P84090	P84090	P84090	P84090	P84090	ERH	Enhancer of rudimentary homolog	methylosome [GO:0034709]; midbody [GO:0030496]; nucleus [GO:0005634]; methyl-CpG binding [GO:0008327]; RNA binding [GO:0003723]; cell cycle [GO:0007049]; nucleobase-containing compound metabolic process [GO:0006139]; pyrimidine nucleoside metabolic process [GO:0006213]	AllPrimariesMatch_	FALSE	TRUE	reviewed	5 out of 5	3	8	5	6	6	86	11	17	3	8	5	6	28.8462	62.5	41.3462	57.6923	High	High	High	High	ENSG00000100632	ERH	ERH	FALSE	6 v 6
P08579	P08579	P08579	P08579	P08579	P08579	P08579	P08579	P08579	P08579	P08579	P08579	P08579	P08579	P08579	P08579	P08579	SNRPB2	U2 small nuclear ribonucleoprotein B'' (U2 snRNP B'')	catalytic step 2 spliceosome [GO:0071013]; cytoplasmic ribonucleoprotein granule [GO:0036464]; fibrillar center [GO:0001650]; nuclear speck [GO:0016607]; nucleoplasm [GO:0005654]; nucleus [GO:0005634]; spliceosomal complex [GO:0005681]; U1 snRNP [GO:0005685]; U2 snRNP [GO:0005686]; U2-type catalytic step 2 spliceosome [GO:0071007]; U2-type precatalytic spliceosome [GO:0071005]; snRNP binding [GO:…	AllPrimariesMatch_	FALSE	TRUE	reviewed	5 out of 5	7	6	5	6	11	40	5	11	5	4	3	5	31.1111	27.5556	23.1111	28	High	High	High	High	ENSG00000125870	SNRPB2	SNRPB2	FALSE	6 v 6
NA	P54802	P54802	P54802	NA	P54802	P54802	P54802	NA	P54802	P54802	P54802; Q14769	P54802	P54802	P54802	NA	P54802	NAGLU	Alpha-N-acetylglucosaminidase (EC 3.2.1.50) (N-acetyl-alpha-glucosaminidase) (NAG) [Cleaved into: Alpha-N-acetylglucosaminidase 82 kDa form; Alpha-N-acetylglucosaminidase 77 kDa form]	extracellular exosome [GO:0070062]; lysosomal lumen [GO:0043202]; lysosome [GO:0005764]; alpha-N-acetylglucosaminidase activity [GO:0004561]; cerebellar Purkinje cell layer development [GO:0021680]; glycosaminoglycan catabolic process [GO:0006027]; inner ear receptor cell development [GO:0060119]; locomotor rhythm [GO:0045475]; lysosome organization [GO:0007040]; middle ear morphogenesis [GO:0042…		FALSE	TRUE	reviewed	5 out of 5	NA	22	11	11	NA	156	13	14	NA	21	2	10	NA	40.1077	19.1117	17.2275	NA	High	High	High	ENSG00000108784	NAGLU	NAGLU	FALSE	NA
Q9Y3B4	Q9Y3B4	NA	Q9Y3B4	Q9Y3B4	Q9Y3B4	NA	Q9Y3B4	Q9Y3B4	Q9Y3B4	NA	Q9Y3B4	Q9Y3B4	NA	Q9Y3B4	Q9Y3B4	Q9Y3B4	SF3B6	Splicing factor 3B subunit 6 (Pre-mRNA branch site protein p14) (SF3b 14 kDa subunit) (SF3B14a) (Spliceosome-associated protein, 14-kDa) (Splicing factor 3b, subunit 6, 14kDa)	catalytic step 2 spliceosome [GO:0071013]; nucleoplasm [GO:0005654]; nucleus [GO:0005634]; precatalytic spliceosome [GO:0071011]; U12-type spliceosomal complex [GO:0005689]; U2 snRNP [GO:0005686]; U2-type spliceosomal complex [GO:0005684]; mRNA binding [GO:0003729]; RNA binding [GO:0003723]; blastocyst formation [GO:0001825]; mRNA splicing, via spliceosome [GO:0000398]		FALSE	TRUE	reviewed	5 out of 5	4	5	NA	5	8	20	NA	10	4	5	NA	5	32.8	40	NA	40	High	High	NA	High	ENSG00000115128	SF3B6	SF3B6	FALSE	6 v 6
Q01105	Q01105	NA	NA	Q01105	Q01105	NA	NA	A0A024R895; A0A0C4DFV9; B2RCX0; Q01105	A0A024R895; A0A0C4DFV9; B2RCX0; Q01105	NA	NA	NA	NA	Q01105	Q01105	Q01105	SET	Protein SET (HLA-DR-associated protein II) (Inhibitor of granzyme A-activated DNase) (IGAAD) (PHAPII) (Phosphatase 2A inhibitor I2PP2A) (I-2PP2A) (Template-activating factor I) (TAF-I)	chromatin [GO:0000785]; cytoplasm [GO:0005737]; cytosol [GO:0005829]; endoplasmic reticulum [GO:0005783]; lipid droplet [GO:0005811]; nucleoplasm [GO:0005654]; nucleus [GO:0005634]; perinuclear region of cytoplasm [GO:0048471]; protein-containing complex [GO:0032991]; chromatin binding [GO:0003682]; DNA binding [GO:0003677]; histone binding [GO:0042393]; protein phosphatase inhibitor activity [GO…		FALSE	TRUE	reviewed	5 out of 5	5	5	NA	NA	9	20	NA	NA	5	5	NA	NA	18.9655	18.9655	NA	NA	High	High	NA	NA	ENSG00000119335	SET	SET	FALSE	6 v 6
NA	O15392	NA	O15392	NA	A0A0B4J1S3	NA	O15392	NA	A0A0B4J1S3; B7Z7B9; O15392	NA	O15392	O15392	NA	O15392	NA	O15392	BIRC5	Baculoviral IAP repeat-containing protein 5 (Apoptosis inhibitor 4) (Apoptosis inhibitor survivin)	centriole [GO:0005814]; chromosome passenger complex [GO:0032133]; chromosome, centromeric region [GO:0000775]; cytoplasm [GO:0005737]; cytoplasmic microtubule [GO:0005881]; cytosol [GO:0005829]; interphase microtubule organizing center [GO:0031021]; kinetochore [GO:0000776]; microtubule cytoskeleton [GO:0015630]; midbody [GO:0030496]; nuclear chromosome [GO:0000228]; nucleoplasm [GO:0005654]; nu…		FALSE	TRUE	reviewed	5 out of 5	NA	2	NA	4	NA	4	NA	4	NA	2	NA	4	NA	21.1268	NA	26.0563	NA	High	NA	High	NA	NA	NA	NA	NA
Q6P5R6	Q6P5R6	NA	Q6P5R6	H0Y8C2	H0Y8C2	NA	H0Y8C2	C9JYQ9; H0Y8C2; Q6P5R6	C9JYQ9; H0Y8C2; Q6P5R6	NA	C9JYQ9; H0Y8C2; Q6P5R6	Q6P5R6	NA	Q6P5R6	Q6P5R6	Q6P5R6	RPL22L1	60S ribosomal protein L22-like 1 (Large ribosomal subunit protein eL22-like 1)	ribosome [GO:0005840]; RNA binding [GO:0003723]; structural constituent of ribosome [GO:0003735]; cytoplasmic translation [GO:0002181]		FALSE	TRUE	reviewed	2 out of 5	4	7	NA	3	6	60	NA	7	4	6	NA	3	45.082	51.6393	NA	25.4098	High	High	NA	High	ENSG00000163584	RPL22L1	RPL22L1	FALSE	6 v 6
NA	P06454	P06454	P06454	NA	H7C2N1	P06454	P06454	NA	B8ZZA1; B8ZZQ6; B8ZZW7; H7C2N1; P06454; Q15200; Q15202; Q15204; Q53S24; Q7Z4R6; Q86YS2; Q8TBK9; V9HVW6	B8ZZQ6; P01252; P06454; Q15202; Q15203; Q15204; Q53S24; Q7KZ52; Q86YS2; Q8TBK9; V9HVW6	B8ZZQ6; P06454; Q15202; Q15204; Q53S24; Q86YS2; Q8TBK9; V9HVW6	P06454	P06454	P06454	NA	P06454	PTMA	Prothymosin alpha [Cleaved into: Prothymosin alpha, N-terminally processed; Thymosin alpha-1]	cytosol [GO:0005829]; nucleoplasm [GO:0005654]; nucleus [GO:0005634]; DNA-binding transcription factor binding [GO:0140297]; negative regulation of apoptotic process [GO:0043066]; transcription, DNA-templated [GO:0006351]		FALSE	TRUE	reviewed	5 out of 5	NA	1	2	5	NA	1	3	28	NA	1	2	5	NA	12.6126	23.4234	37.8378	NA	Medium	High	High	ENSG00000187514	PTMA	PTMA	FALSE	NA
NA	A0A024R276	A0A024R276	A0A024R276	NA	A0A024R276	A0A024R276	A0A024R276	NA	B3KQK4; P07711	A0A7I2V5M3; A5PLM9; B3KQK4; P07711	A0A7I2V5M3; A5PLM9; B3KQK4; P07711	P07711	P07711	P07711	NA	P07711	CTSL	Procathepsin L (EC 3.4.22.15) (Cathepsin L1) (Major excreted protein) (MEP) [Cleaved into: Cathepsin L; Cathepsin L heavy chain; Cathepsin L light chain]	apical plasma membrane [GO:0016324]; chromaffin granule [GO:0042583]; collagen-containing extracellular matrix [GO:0062023]; endocytic vesicle lumen [GO:0071682]; endolysosome lumen [GO:0036021]; extracellular exosome [GO:0070062]; extracellular region [GO:0005576]; extracellular space [GO:0005615]; Golgi apparatus [GO:0005794]; intracellular membrane-bounded organelle [GO:0043231]; lysosomal lum…		FALSE	TRUE	reviewed	5 out of 5	NA	11	6	5	NA	138	12	6	NA	8	5	4	NA	47.4474	16.5165	17.1171	NA	High	High	High	ENSG00000135047	CTSL	CTSL	FALSE	NA
NA	A0A024R2H0	NA	A0A024R2H0	NA	A0A024R2H0	NA	A0A024R2H0	NA	A0A024R2H0; A0A024R2J9	NA	A0A024R2H0; A0A024R2J9	A0A024R2H0	NA	A0A024R2H0	NA	A0A024R2H0	TBC1D5	TBC1 domain family, member 5, isoform CRA_a	NA		FALSE	TRUE	unreviewed	1 out of 5	NA	6	NA	13	NA	14	NA	19	NA	6	NA	13	NA	10.1887	NA	19.6226	NA	High	NA	High	NA	NA	NA	NA	NA
P52701	P52701	P52701	P52701	P52701	P52701	P52701	P52701	P52701	A0A494C0M1; P52701	A0A087WWJ1; A0A494C0M1; P52701; Q1L838	P52701	P52701	P52701	P52701	P52701	P52701	MSH6	DNA mismatch repair protein Msh6 (hMSH6) (G/T mismatch-binding protein) (GTBP) (GTMBP) (MutS protein homolog 6) (MutS-alpha 160 kDa subunit) (p160)	chromatin [GO:0000785]; cytosol [GO:0005829]; Golgi apparatus [GO:0005794]; intracellular membrane-bounded organelle [GO:0043231]; mismatch repair complex [GO:0032300]; MutSalpha complex [GO:0032301]; nucleoplasm [GO:0005654]; nucleus [GO:0005634]; ATP binding [GO:0005524]; ATP-dependent activity, acting on DNA [GO:0008094]; chromatin binding [GO:0003682]; damaged DNA binding [GO:0003684]; enzyme…	AllPrimariesMatch_	FALSE	TRUE	reviewed	5 out of 5	17	3	2	48	22	3	2	76	17	3	2	47	12.7206	2.13235	1.39706	41.5441	High	High	High	High	ENSG00000116062	MSH6	MSH6	FALSE	6 v 6
Q9H1C4	Q9H1C4	NA	Q9H1C4	Q9H1C4	Q9H1C4	NA	Q9H1C4	Q05BS6; Q58F16; Q9H1C4	Q05BS6; Q58F16; Q9H1C4	NA	E9PNE5; Q05BS6; Q58F16; Q9H1C4	Q9H1C4	NA	Q9H1C4	Q9H1C4	Q9H1C4	UNC93B1	Protein unc-93 homolog B1 (Unc-93B1) (hUNC93B1)	early phagosome [GO:0032009]; endoplasmic reticulum [GO:0005783]; endoplasmic reticulum membrane [GO:0005789]; endosome [GO:0005768]; Golgi membrane [GO:0000139]; integral component of membrane [GO:0016021]; lysosome [GO:0005764]; Toll-like receptor binding [GO:0035325]; adaptive immune response [GO:0002250]; defense response to virus [GO:0051607]; innate immune response [GO:0045087]; intracellul…		FALSE	TRUE	reviewed	5 out of 5	4	4	NA	3	5	24	NA	6	4	4	NA	3	6.86767	6.86767	NA	4.69012	High	High	NA	High	ENSG00000110057	UNC93B1	UNC93B1	FALSE	6 v 6
NA	B4DL49	NA	NA	NA	B4DL49	NA	NA	NA	B4DL49	NA	NA	NA	NA	B4DL49	NA	B4DL49	NA	Cathepsin B (EC 3.4.22.1)	apical plasma membrane [GO:0016324]; lysosome [GO:0005764]; cysteine-type endopeptidase activity [GO:0004197]; regulation of catalytic activity [GO:0050790]		FALSE	TRUE	unreviewed	2 out of 5	NA	21	NA	NA	NA	352	NA	NA	NA	16	NA	NA	NA	65.2015	NA	NA	NA	High	NA	NA	NA	NA	NA	NA	NA
NA	A0A024QZF6	NA	A0A024QZF6	NA	A0A024QZF6	NA	A0A024QZF6	NA	Q96B36	NA	Q96B36	Q96B36	NA	Q96B36	NA	Q96B36	AKT1S1	Proline-rich AKT1 substrate 1 (40 kDa proline-rich AKT substrate)	cytoplasm [GO:0005737]; cytosol [GO:0005829]; nucleoplasm [GO:0005654]; negative regulation of cell size [GO:0045792]; negative regulation of protein kinase activity [GO:0006469]; negative regulation of TOR signaling [GO:0032007]; neurotrophin TRK receptor signaling pathway [GO:0048011]; regulation of apoptotic process [GO:0042981]; regulation of neuron apoptotic process [GO:0043523]		FALSE	TRUE	reviewed	5 out of 5	NA	5	NA	6	NA	24	NA	12	NA	5	NA	6	NA	24.2188	NA	28.125	NA	High	NA	High	ENSG00000204673	AKT1S1	AKT1S1	FALSE	NA
NA	O43665	O43665	O43665	NA	O43665	A0A3Q1LX72	O43665	NA	O43665	A0A3Q1LX72; O43665; Q2KHW7	O43665	O43665	O43665	O43665	NA	O43665	RGS10	Regulator of G-protein signaling 10 (RGS10)	cytosol [GO:0005829]; nucleus [GO:0005634]; plasma membrane [GO:0005886]; synapse [GO:0045202]; G-protein alpha-subunit binding [GO:0001965]; GTPase activator activity [GO:0005096]; GTPase activity [GO:0003924]; G protein-coupled acetylcholine receptor signaling pathway [GO:0007213]; G protein-coupled receptor signaling pathway [GO:0007186]; negative regulation of signal transduction [GO:0009968]…		FALSE	TRUE	reviewed	5 out of 5	NA	2	1	5	NA	2	1	7	NA	2	1	5	NA	11.0497	6.62983	25.4144	NA	High	High	High	ENSG00000148908	RGS10	RGS10	FALSE	NA
Q6UWP8	Q6UWP8	Q6UWP8	Q6UWP8	Q6UWP8	Q6UWP8	Q6UWP8	Q6UWP8	Q6UWP8	Q6UWP8	Q6UWP8	Q6UWP8	Q6UWP8	Q6UWP8	Q6UWP8	Q6UWP8	Q6UWP8	SBSN	Suprabasin	extracellular exosome [GO:0070062]	AllPrimariesMatch_	FALSE	TRUE	reviewed	3 out of 5	2	1	3	2	4	2	5	2	2	1	3	2	15.2542	9.15254	17.6271	15.2542	High	High	High	High	ENSG00000189001	SBSN	SBSN	TRUE	6 v 6
Q15468	Q15468	NA	Q15468	Q15468	Q15468	NA	Q15468	A0A0A0MR87; B7ZLW5; E9PSF2; Q15468	A0A0A0MR87; B7ZLW5; E9PSF2; Q15468; Q5T0C7; Q5T0D0; Q7Z626	NA	A0A0A0MR87; B7ZLW5; E9PSF2; Q15468	Q15468	NA	Q15468	Q15468	Q15468	STIL	SCL-interrupting locus protein (TAL-1-interrupting locus protein)	centriole [GO:0005814]; centrosome [GO:0005813]; cytoplasm [GO:0005737]; cytosol [GO:0005829]; procentriole replication complex [GO:0120099]; identical protein binding [GO:0042802]; centrosome duplication [GO:0051298]; determination of left/right symmetry [GO:0007368]; embryonic axis specification [GO:0000578]; floor plate development [GO:0033504]; forebrain development [GO:0030900]; heart loopin…		FALSE	TRUE	reviewed	5 out of 5	4	2	NA	7	4	2	NA	8	4	2	NA	7	3.885	1.554	NA	6.21601	High	High	NA	High	ENSG00000123473	STIL	STIL	FALSE	6 v 6
NA	B4DLR3	NA	NA	NA	B4DLR3	NA	NA	NA	B4DLR3	NA	NA	NA	NA	B4DLR3	NA	B4DLR3	NA	cDNA FLJ54020, highly similar to Heterogeneous nuclear ribonucleoprotein U	nucleus [GO:0005634]		FALSE	TRUE	unreviewed	1 out of 5	NA	53	NA	NA	NA	561	NA	NA	NA	2	NA	NA	NA	51.0204	NA	NA	NA	High	NA	NA	NA	NA	NA	NA	NA
NA	Q6J4K2	NA	NA	NA	Q6J4K2	NA	NA	NA	B3KSP6; B4DDJ4; H0YI75; Q6J4K2	NA	NA	NA	NA	Q6J4K2	NA	Q6J4K2	SLC8B1	Mitochondrial sodium/calcium exchanger protein (Na(+)/K(+)/Ca(2+)-exchange protein 6) (Sodium/calcium exchanger protein, mitochondrial) (Sodium/potassium/calcium exchanger 6) (Solute carrier family 24 member 6) (Solute carrier family 8 member B1)	integral component of mitochondrial membrane [GO:0032592]; membrane [GO:0016020]; mitochondrial crista [GO:0030061]; mitochondrial inner membrane [GO:0005743]; plasma membrane [GO:0005886]; calcium:cation antiporter activity [GO:0015368]; calcium:sodium antiporter activity [GO:0005432]; calcium:sodium antiporter activity involved in regulation of cardiac muscle cell membrane potential [GO:0086038…		FALSE	TRUE	reviewed	5 out of 5	NA	1	NA	NA	NA	4	NA	NA	NA	1	NA	NA	NA	1.5411	NA	NA	NA	Medium	NA	NA	ENSG00000089060	SLC8B1	SLC8B1	FALSE	NA
P10253	P10253	P10253	P10253	A0A024R8Q1	A0A024R8Q1	A0A024R8Q1	A0A024R8Q1	A0A024R8Q1; P10253	A0A024R8Q1; P10253	A0A024R8Q1; P10253	A0A024R8Q1; P10253	P10253	P10253	P10253	P10253	P10253	GAA	Lysosomal alpha-glucosidase (EC 3.2.1.20) (Acid maltase) (Aglucosidase alfa) [Cleaved into: 76 kDa lysosomal alpha-glucosidase; 70 kDa lysosomal alpha-glucosidase]	azurophil granule membrane [GO:0035577]; extracellular exosome [GO:0070062]; ficolin-1-rich granule membrane [GO:0101003]; intracellular membrane-bounded organelle [GO:0043231]; lysosomal lumen [GO:0043202]; lysosomal membrane [GO:0005765]; lysosome [GO:0005764]; membrane [GO:0016020]; plasma membrane [GO:0005886]; tertiary granule membrane [GO:0070821]; alpha-1,4-glucosidase activity [GO:0004558…	AllPrimariesMatch_	FALSE	TRUE	reviewed	5 out of 5	12	31	11	23	18	658	13	40	4	10	3	8	15.4412	38.0252	12.2899	27.3109	High	High	High	High	ENSG00000171298	GAA	GAA	FALSE	6 v 6
Q99538	Q99538	Q99538	Q99538	A8K669	A8K669	A8K669	A8K669	A8K669; B7Z4A4; B7Z4S8; G3V2T4; G3V4E4; Q6I9U9; Q99538	A8K669; B7Z4S8; Q6I9U9; Q99538	A8K669; B7Z4S8; Q6I9U9; Q99538	A8K669; B7Z4S8; Q6I9U9; Q99538	Q99538	Q99538	Q99538	Q99538	Q99538	LGMN	Legumain (EC 3.4.22.34) (Asparaginyl endopeptidase) (Protease, cysteine 1)	apical part of cell [GO:0045177]; cytoplasm [GO:0005737]; endolysosome lumen [GO:0036021]; extracellular exosome [GO:0070062]; extracellular region [GO:0005576]; late endosome [GO:0005770]; lysosomal lumen [GO:0043202]; lysosome [GO:0005764]; perinuclear region of cytoplasm [GO:0048471]; cysteine-type endopeptidase activity [GO:0004197]; peptidase activity [GO:0008233]; tau protein binding [GO:00…	AllPrimariesMatch_	FALSE	TRUE	reviewed	5 out of 5	2	12	7	6	3	108	11	9	2	12	6	6	3.00231	28.6374	17.7829	14.0878	Medium	High	High	High	ENSG00000100600	LGMN	LGMN	FALSE	6 v 6
Q8NCE2	Q8NCE2	NA	Q8NCE2	Q8NCE2	Q8NCE2	NA	Q8NCE2	B4DJ23; B4DQK9; C9JSR1; F8WCC0; F8WEA3; Q8NCE2; Q8WYY9	B4DJ23; B4DQK9; C9JSR1; F8WCC0; F8WEA3; Q8NCE2; Q8WYY9	NA	Q8NCE2	Q8NCE2	NA	Q8NCE2	Q8NCE2	Q8NCE2	MTMR14	Myotubularin-related protein 14 (EC 3.1.3.-) (HCV NS5A-transactivated protein 4 splice variant A-binding protein 1) (NS5ATP4ABP1) (hJumpy)	cytosol [GO:0005829]; perinuclear region of cytoplasm [GO:0048471]; ruffle [GO:0001726]; phosphatidylinositol-3,5-bisphosphate 3-phosphatase activity [GO:0052629]; phosphatidylinositol-3-phosphatase activity [GO:0004438]; protein serine/threonine phosphatase activity [GO:0004722]; protein tyrosine phosphatase activity [GO:0004725]; macroautophagy [GO:0016236]; phosphatidylinositol biosynthetic pr…		FALSE	TRUE	reviewed	5 out of 5	1	1	NA	3	1	1	NA	4	1	1	NA	3	1.38462	1.38462	NA	5.38462	Medium	Medium	NA	High	ENSG00000163719	MTMR14	MTMR14	FALSE	0 v 0
Q9ULX3	Q9ULX3	NA	Q9ULX3	B2RAR2	B2RAR2	NA	B2RAR2	B2RAR2; Q9ULX3	B2RAR2; Q9ULX3	NA	B2RAR2; Q9ULX3	Q9ULX3	NA	Q9ULX3	Q9ULX3	Q9ULX3	NOB1	RNA-binding protein NOB1 (EC 3.1.-.-) (Phosphorylation regulatory protein HP-10) (Protein ART-4)	cytosol [GO:0005829]; nucleoplasm [GO:0005654]; preribosome, small subunit precursor [GO:0030688]; endoribonuclease activity [GO:0004521]; metal ion binding [GO:0046872]; cleavage involved in rRNA processing [GO:0000469]; maturation of SSU-rRNA [GO:0030490]; rRNA processing [GO:0006364]; visual perception [GO:0007601]		FALSE	TRUE	reviewed	5 out of 5	4	7	NA	12	7	20	NA	17	4	7	NA	12	9.2233	13.835	NA	33.4952	High	High	NA	High	ENSG00000141101	NOB1	NOB1	FALSE	6 v 6
P49585	P49585	NA	P49585	C9JEJ2	C9JEJ2	NA	P49585	C9J050; C9JEJ2; P49585	C9J050; C9JEJ2; P49585	NA	P49585	P49585	NA	P49585	P49585	P49585	PCYT1A	Choline-phosphate cytidylyltransferase A (EC 2.7.7.15) (CCT-alpha) (CTP:phosphocholine cytidylyltransferase A) (CCT A) (CT A) (Phosphorylcholine transferase A)	cytosol [GO:0005829]; endoplasmic reticulum [GO:0005783]; endoplasmic reticulum membrane [GO:0005789]; glycogen granule [GO:0042587]; nuclear envelope [GO:0005635]; nucleus [GO:0005634]; plasma membrane [GO:0005886]; calmodulin binding [GO:0005516]; choline-phosphate cytidylyltransferase activity [GO:0004105]; identical protein binding [GO:0042802]; phosphatidylcholine binding [GO:0031210]; prote…		FALSE	TRUE	reviewed	5 out of 5	7	12	NA	18	11	45	NA	27	7	12	NA	18	22.0708	34.8774	NA	53.406	High	High	NA	High	ENSG00000161217	PCYT1A	PCYT1A	FALSE	6 v 6
Q9NRF9	Q9NRF9	Q9NRF9	Q9NRF9	Q9NRF9	Q9NRF9	Q9NRF9	Q9NRF9	Q9NRF9	Q9NRF9	Q9NRF9	Q9NRF9	Q9NRF9	Q9NRF9	Q9NRF9	Q9NRF9	Q9NRF9	POLE3	DNA polymerase epsilon subunit 3 (Arsenic-transactivated protein) (AsTP) (Chromatin accessibility complex 17 kDa protein) (CHRAC-17) (HuCHRAC17) (DNA polymerase II subunit 3) (DNA polymerase epsilon subunit p17)	ATAC complex [GO:0140672]; CHRAC [GO:0008623]; epsilon DNA polymerase complex [GO:0008622]; nucleoplasm [GO:0005654]; nucleus [GO:0005634]; chromatin DNA binding [GO:0031490]; DNA-directed DNA polymerase activity [GO:0003887]; protein heterodimerization activity [GO:0046982]; cellular response to DNA damage stimulus [GO:0006974]; chromatin remodeling [GO:0006338]; DNA replication [GO:0006260]; DN…	AllPrimariesMatch_	FALSE	TRUE	reviewed	5 out of 5	2	3	3	5	2	13	3	6	2	3	3	5	10.2041	16.3265	14.2857	44.898	Medium	High	High	High	ENSG00000148229	POLE3	POLE3	FALSE	3 v 3
NA	A8K0B6	A8K0B6	A8K0B6	NA	D3DSQ1	D3DSQ1	D3DSQ1	NA	A8K0B6; D3DSQ1	A8K0B6; D3DSQ1; Q53H01	A8K0B6; D3DSQ1; Q53H01	A8K0B6	A8K0B6	A8K0B6	NA	A8K0B6	NA	Ceramidase (EC 3.5.1.23)	lysosome [GO:0005764]; ceramidase activity [GO:0102121]; fatty acid amide hydrolase activity [GO:0017064]; N-acylsphingosine amidohydrolase activity [GO:0017040]; fatty acid metabolic process [GO:0006631]		FALSE	TRUE	unreviewed	2 out of 5	NA	24	10	12	NA	306	15	25	NA	15	7	12	NA	52.6582	22.7848	30.6329	NA	High	High	High	NA	NA	NA	NA	NA
NA	P83916	P83916	P83916	NA	P83916	P83916	P83916	NA	J3KS05; P83916	B5MD17; J3KS05; P83916	J3KS05; P83916	P83916	P83916	P83916	NA	P83916	CBX1	Chromobox protein homolog 1 (HP1Hsbeta) (Heterochromatin protein 1 homolog beta) (HP1 beta) (Heterochromatin protein p25) (M31) (Modifier 1 protein) (p25beta)	chromatin [GO:0000785]; chromocenter [GO:0010369]; chromosome, centromeric region [GO:0000775]; chromosome, telomeric region [GO:0000781]; female pronucleus [GO:0001939]; heterochromatin [GO:0000792]; male pronucleus [GO:0001940]; nucleoplasm [GO:0005654]; nucleus [GO:0005634]; pericentric heterochromatin [GO:0005721]; site of DNA damage [GO:0090734]; spindle [GO:0005819]; chromatin binding [GO:0…		FALSE	TRUE	reviewed	5 out of 5	NA	8	5	12	NA	44	5	31	NA	7	4	11	NA	50.8108	30.2703	55.1351	NA	High	High	High	ENSG00000108468	CBX1	CBX1	FALSE	NA
Q86T03	Q86T03	NA	Q86T03	Q86T03	Q86T03	NA	Q86T03	Q86T03	Q86T03	NA	Q86T03	Q86T03	NA	Q86T03	Q86T03	Q86T03	PIP4P1	Type 1 phosphatidylinositol 4,5-bisphosphate 4-phosphatase (Type 1 PtdIns-4,5-P2 4-Ptase) (EC 3.1.3.78) (PtdIns-4,5-P2 4-Ptase I) (Transmembrane protein 55B)	integral component of membrane [GO:0016021]; late endosome membrane [GO:0031902]; lysosomal membrane [GO:0005765]; nucleoplasm [GO:0005654]; phagocytic vesicle membrane [GO:0030670]; plasma membrane [GO:0005886]; phosphatidylinositol-4,5-bisphosphate 4-phosphatase activity [GO:0034597]; cholesterol metabolic process [GO:0008203]; lysosome localization [GO:0032418]; phosphatidylinositol dephosphor…		FALSE	TRUE	reviewed	5 out of 5	5	10	NA	4	8	108	NA	6	5	9	NA	3	17.3285	36.4621	NA	19.4946	High	High	NA	High	ENSG00000165782	PIP4P1	TMEM55B	FALSE	6 v 6
O95772	O95772	NA	O95772	O95772	O95772	NA	O95772	C9JKL2; C9JPX5; O95772	C9JKL2; O95772	NA	C9JKL2; C9JPX5; O95772	O95772	NA	O95772	O95772	O95772	STARD3NL	STARD3 N-terminal-like protein (MLN64 N-terminal domain homolog)	cytosol [GO:0005829]; endoplasmic reticulum-endosome membrane contact site [GO:0140284]; endosome [GO:0005768]; integral component of membrane [GO:0016021]; intracellular membrane-bounded organelle [GO:0043231]; late endosome membrane [GO:0031902]; lysosomal membrane [GO:0005765]; membrane [GO:0016020]; organelle membrane contact site [GO:0044232]; cholesterol binding [GO:0015485]; protein homodi…		FALSE	TRUE	reviewed	5 out of 5	3	4	NA	2	5	55	NA	2	3	4	NA	2	12.8205	17.094	NA	9.82906	High	High	NA	High	ENSG00000010270	STARD3NL	STARD3NL	FALSE	6 v 6
O14979	O14979	O14979	NA	O14979	O14979	F1N2T0	NA	A0A087WUK2; O14979	A0A087WUK2; O14979	A0A087WUK2; F1N2T0; O14979	NA	NA	O14979	O14979	O14979	O14979	HNRNPDL	Heterogeneous nuclear ribonucleoprotein D-like (hnRNP D-like) (hnRNP DL) (AU-rich element RNA-binding factor) (JKT41-binding protein) (Protein laAUF1)	cytosol [GO:0005829]; nucleoplasm [GO:0005654]; nucleus [GO:0005634]; spliceosomal complex [GO:0005681]; DNA binding [GO:0003677]; double-stranded DNA binding [GO:0003690]; poly(A) binding [GO:0008143]; poly(G) binding [GO:0034046]; RNA binding [GO:0003723]; single-stranded DNA binding [GO:0003697]; regulation of gene expression [GO:0010468]; RNA processing [GO:0006396]		FALSE	TRUE	reviewed	5 out of 5	9	18	14	NA	12	212	23	NA	7	16	12	NA	21.4286	31.9048	25.4762	NA	High	High	High	NA	ENSG00000152795	HNRNPDL	HNRNPDL	FALSE	6 v 6
NA	A0A0S2Z5H3	NA	A0A0S2Z5H3	NA	A0A0S2Z5H3	NA	A0A0S2Z5H3	NA	A0A0S2Z5H3	NA	A0A0S2Z5H3	A0A0S2Z5H3	NA	A0A0S2Z5H3	NA	A0A0S2Z5H3	CLINT1	Clathrin interactor 1 isoform 2 (Fragment)	Golgi apparatus [GO:0005794]; intracellular membrane-bounded organelle [GO:0043231]; membrane [GO:0016020]; nucleoplasm [GO:0005654]; vesicle-mediated transport [GO:0016192]		FALSE	TRUE	unreviewed	2 out of 5	NA	21	NA	16	NA	95	NA	26	NA	1	NA	1	NA	35.9253	NA	29.3935	NA	High	NA	High	NA	NA	NA	NA	NA
Q99741	Q99741	NA	Q99741	B2R935	B2R935	NA	B2R935	B2R935; Q99741	B2R935; J3QLN7; Q99741	NA	B2R935; J3QLN7; Q99741	Q99741	NA	Q99741	Q99741	Q99741	CDC6	Cell division control protein 6 homolog (CDC6-related protein) (Cdc18-related protein) (HsCdc18) (p62(cdc6)) (HsCDC6)	cytoplasm [GO:0005737]; cytosol [GO:0005829]; intercellular bridge [GO:0045171]; mitotic spindle [GO:0072686]; nucleoplasm [GO:0005654]; nucleus [GO:0005634]; spindle midzone [GO:0051233]; spindle pole [GO:0000922]; ATP binding [GO:0005524]; DNA replication origin binding [GO:0003688]; kinase binding [GO:0019900]; nucleotide binding [GO:0000166]; cell division [GO:0051301]; cellular response to a…		FALSE	TRUE	reviewed	5 out of 5	2	2	NA	1	2	3	NA	1	2	2	NA	1	3.92857	2.85714	NA	1.96429	High	High	NA	High	ENSG00000094804	CDC6	CDC6	FALSE	3 v 3
Q01081	Q01081	Q01081	Q01081	Q01081	B5BU08	B5BU08	Q01081	Q01081	B5BU08; Q01081	A1A4K8; B5BU08; Q01081	Q01081	Q01081	Q01081	Q01081	Q01081	Q01081	U2AF1	Splicing factor U2AF 35 kDa subunit (U2 auxiliary factor 35 kDa subunit) (U2 small nuclear RNA auxiliary factor 1) (U2 snRNP auxiliary factor small subunit)	Cajal body [GO:0015030]; catalytic step 2 spliceosome [GO:0071013]; nuclear speck [GO:0016607]; nucleoplasm [GO:0005654]; spliceosomal complex [GO:0005681]; U2AF complex [GO:0089701]; metal ion binding [GO:0046872]; pre-mRNA 3'-splice site binding [GO:0030628]; RNA binding [GO:0003723]; mRNA processing [GO:0006397]; mRNA splicing, via spliceosome [GO:0000398]; RNA splicing [GO:0008380]	AllPrimariesMatch_	FALSE	TRUE	reviewed	5 out of 5	5	4	3	8	11	18	3	15	5	4	3	7	28.3333	22.5	13.3333	44.5833	High	High	High	High	ENSG00000160201	U2AF1	U2AF1	FALSE	6 v 6
NA	Q3V6T2	NA	Q3V6T2	NA	Q3V6T2	NA	Q3V6T2	NA	A0A2R8Y4W8; A0A2R8Y4X4; A0A2R8Y7B1; A0A2R8Y7D4; A0A2R8Y820; A0A2R8Y885; A0A2R8YCU9; A0A2R8YDS8; A0A2R8YG73; A0A2U3TZV9; D6W5D1; H0Y470; H0Y7U8; H7C2C6; Q3V6T2	NA	Q3V6T2	Q3V6T2	NA	Q3V6T2	NA	Q3V6T2	CCDC88A	Girdin (Akt phosphorylation enhancer) (APE) (Coiled-coil domain-containing protein 88A) (G alpha-interacting vesicle-associated protein) (GIV) (Girders of actin filament) (Hook-related protein 1) (HkRP1)	centriole [GO:0005814]; centrosome [GO:0005813]; ciliary basal body [GO:0036064]; cytoplasm [GO:0005737]; cytoplasmic vesicle [GO:0031410]; cytosol [GO:0005829]; endoplasmic reticulum [GO:0005783]; Golgi apparatus [GO:0005794]; lamellipodium [GO:0030027]; membrane [GO:0016020]; plasma membrane [GO:0005886]; actin binding [GO:0003779]; dynein light intermediate chain binding [GO:0051959]; epiderma…		FALSE	TRUE	reviewed	5 out of 5	NA	2	NA	35	NA	4	NA	47	NA	1	NA	32	NA	0.962052	NA	18.9738	NA	High	NA	High	ENSG00000115355	CCDC88A	CCDC88A	FALSE	NA
Q6P9B9	Q6P9B9	NA	Q6P9B9	Q6P9B9	Q6P9B9	NA	Q6P9B9	Q6P9B9	Q6P9B9	NA	Q6P9B9	Q6P9B9	NA	Q6P9B9	Q6P9B9	Q6P9B9	INTS5	Integrator complex subunit 5 (Int5)	cytoplasm [GO:0005737]; cytosol [GO:0005829]; integral component of membrane [GO:0016021]; integrator complex [GO:0032039]; membrane [GO:0016020]; nuclear membrane [GO:0031965]; nucleoplasm [GO:0005654]; nucleus [GO:0005634]; snRNA 3'-end processing [GO:0034472]; snRNA processing [GO:0016180]		FALSE	TRUE	reviewed	5 out of 5	1	4	NA	3	1	5	NA	3	1	4	NA	3	1.6683	5.10304	NA	4.02355	High	High	NA	High	ENSG00000185085	INTS5	INTS5	FALSE	0 v 0
NA	A9JQE1	NA	NA	NA	A9JQE1	NA	NA	NA	A9JQE1	NA	NA	NA	NA	A9JQE1	NA	A9JQE1	FTH1	Ferritin (Fragment)	ferric iron binding [GO:0008199]; cellular iron ion homeostasis [GO:0006879]; iron ion transport [GO:0006826]		FALSE	TRUE	unreviewed	2 out of 5	NA	4	NA	NA	NA	43	NA	NA	NA	1	NA	NA	NA	69.3878	NA	NA	NA	High	NA	NA	NA	NA	NA	NA	NA
NA	Q5VZI3	NA	NA	NA	A8K018	NA	NA	NA	A8K018; Q5VZI3	NA	NA	NA	NA	Q5VZI3	NA	Q5VZI3	TMEM268	Transmembrane protein 268	integral component of membrane [GO:0016021]		FALSE	TRUE	reviewed	2 out of 5	NA	3	NA	NA	NA	8	NA	NA	NA	3	NA	NA	NA	10.2339	NA	NA	NA	High	NA	NA	ENSG00000157693	TMEM268	C9orf91	FALSE	NA
P17405	P17405	P17405	P17405	Q59EN6	Q59EN6	Q59EN6	Q59EN6	E9LUE6; E9LUE7; E9LUE8; E9LUE9; E9PL59; E9PQT3; G3V1E1; H0YEP5; P17405; Q59EN6; Q8IUN0	E9LUE6; P17405; Q59EN6	E9LUE6; E9LUE8; P17405; Q59EN6	E9LUE6; E9LUE7; H0YEP5; P17405; Q59EN6	P17405	P17405	P17405	P17405	P17405	SMPD1	Sphingomyelin phosphodiesterase (EC 3.1.4.12) (Acid sphingomyelinase) (aSMase)	endolysosome [GO:0036019]; endosome [GO:0005768]; extracellular exosome [GO:0070062]; extracellular space [GO:0005615]; lamellar body [GO:0042599]; lipid droplet [GO:0005811]; lysosomal lumen [GO:0043202]; lysosome [GO:0005764]; plasma membrane [GO:0005886]; acid sphingomyelin phosphodiesterase activity [GO:0061750]; hydrolase activity, acting on glycosyl bonds [GO:0016798]; phosphoric diester hy…	AllPrimariesMatch_	FALSE	TRUE	reviewed	5 out of 5	1	14	4	3	1	84	4	3	1	13	4	3	1.58479	26.3074	6.97306	5.22979	Medium	High	High	High	ENSG00000166311	SMPD1	SMPD1	FALSE	0 v 0
NA	A0A158RFU3	NA	A0A158RFU3	NA	F5GXR3	NA	F5GXR3	NA	F5GXR3; P20962	NA	F5GXR3; P20962	P20962	NA	P20962	NA	P20962	PTMS	Parathymosin	nucleus [GO:0005634]; DNA replication [GO:0006260]; immune system process [GO:0002376]		FALSE	TRUE	reviewed	3 out of 5	NA	1	NA	2	NA	6	NA	10	NA	1	NA	2	NA	10.7843	NA	16.6667	NA	High	NA	High	ENSG00000159335	PTMS	PTMS	FALSE	NA
NA	Q16533	NA	Q16533	NA	B2RC42	NA	B2RC42	NA	B2RC42; Q16533	NA	B2RC42; Q16533	Q16533	NA	Q16533	NA	Q16533	SNAPC1	snRNA-activating protein complex subunit 1 (SNAPc subunit 1) (Proximal sequence element-binding transcription factor subunit gamma) (PSE-binding factor subunit gamma) (PTF subunit gamma) (Small nuclear RNA-activating complex polypeptide 1) (snRNA-activating protein complex 43 kDa subunit) (SNAPc 43 kDa subunit)	nucleolus [GO:0005730]; nucleoplasm [GO:0005654]; snRNA-activating protein complex [GO:0019185]; RNA polymerase II general transcription initiation factor activity [GO:0016251]; RNA polymerase III general transcription initiation factor activity [GO:0000995]; sequence-specific DNA binding [GO:0043565]; snRNA transcription by RNA polymerase II [GO:0042795]; snRNA transcription by RNA polymerase II…		FALSE	TRUE	reviewed	5 out of 5	NA	3	NA	2	NA	12	NA	2	NA	2	NA	1	NA	8.15217	NA	5.97826	NA	High	NA	High	ENSG00000023608	SNAPC1	SNAPC1	FALSE	NA
NA	A0A024RCG7	NA	NA	NA	A0A024RCG7	NA	NA	NA	A8K5M7; Q7L311	NA	NA	NA	NA	Q7L311	NA	Q7L311	ARMCX2	Armadillo repeat-containing X-linked protein 2 (ARM protein lost in epithelial cancers on chromosome X 2) (Protein ALEX2)	integral component of membrane [GO:0016021]; mitochondrial outer membrane [GO:0005741]; mitochondrion [GO:0005739]		FALSE	TRUE	reviewed	3 out of 5	NA	2	NA	NA	NA	2	NA	NA	NA	2	NA	NA	NA	2.8481	NA	NA	NA	High	NA	NA	ENSG00000184867	ARMCX2	ARMCX2	TRUE	NA
NA	Q9Y6B6	NA	Q9Y6B6	NA	Q53F37	NA	Q53F37	NA	Q53F37; Q9Y6B6	NA	Q53F37; Q9Y6B6	Q9Y6B6	NA	Q9Y6B6	NA	Q9Y6B6	SAR1B	GTP-binding protein SAR1b (GTP-binding protein B) (GTBPB)	COPII vesicle coat [GO:0030127]; cytosol [GO:0005829]; endoplasmic reticulum exit site [GO:0070971]; endoplasmic reticulum membrane [GO:0005789]; ER to Golgi transport vesicle membrane [GO:0012507]; Golgi cisterna membrane [GO:0032580]; GTP binding [GO:0005525]; GTPase activity [GO:0003924]; metal ion binding [GO:0046872]; antigen processing and presentation of peptide antigen via MHC class I [GO…		FALSE	TRUE	reviewed	5 out of 5	NA	12	NA	6	NA	130	NA	14	NA	6	NA	2	NA	52.0202	NA	28.2828	NA	High	NA	High	ENSG00000152700	SAR1B	SAR1B	FALSE	NA
A0A384MDR3	A0A384MDR3	A0A384MDR3	A0A384MDR3	A0A384MDR3	A0A384MDR3	A0A384MDR3	A0A384MDR3	P02792	P02792	P02792	P02792	P02792	P02792	P02792	P02792	P02792	FTL	Ferritin light chain (Ferritin L subunit)	autolysosome [GO:0044754]; azurophil granule lumen [GO:0035578]; cytoplasm [GO:0005737]; cytosol [GO:0005829]; extracellular exosome [GO:0070062]; extracellular region [GO:0005576]; intracellular ferritin complex [GO:0008043]; membrane [GO:0016020]; ferric iron binding [GO:0008199]; ferrous iron binding [GO:0008198]; identical protein binding [GO:0042802]; iron ion binding [GO:0005506]; cellular …	AllPrimariesMatch_	FALSE	TRUE	reviewed	5 out of 5	6	11	4	6	11	200	5	9	6	11	4	6	41.7143	56.5714	21.7143	36	High	High	High	High	ENSG00000087086	FTL	FTL	FALSE	6 v 6
NA	Q99575	Q99575	Q99575	NA	Q96F88	Q96F88	Q96F88	NA	Q96F88; Q99575	Q96F88; Q99575	Q96F88; Q99575	Q99575	Q99575	Q99575	NA	Q99575	POP1	Ribonucleases P/MRP protein subunit POP1 (hPOP1)	extracellular space [GO:0005615]; multimeric ribonuclease P complex [GO:0030681]; nucleolar ribonuclease P complex [GO:0005655]; nucleolus [GO:0005730]; nucleoplasm [GO:0005654]; ribonuclease MRP complex [GO:0000172]; ribonuclease P activity [GO:0004526]; ribonuclease P RNA binding [GO:0033204]; RNA binding [GO:0003723]; RNA phosphodiester bond hydrolysis, endonucleolytic [GO:0090502]; tRNA 5'-le…		FALSE	TRUE	reviewed	5 out of 5	NA	3	2	18	NA	8	2	21	NA	3	2	18	NA	3.71094	1.95312	23.9258	NA	High	High	High	ENSG00000104356	POP1	POP1	FALSE	NA
NA	Q96KM6	NA	NA	NA	Q96KM6	NA	NA	NA	Q96KM6	NA	NA	NA	NA	Q96KM6	NA	Q96KM6	ZNF512B	Zinc finger protein 512B	nucleoplasm [GO:0005654]; DNA-binding transcription repressor activity, RNA polymerase II-specific [GO:0001227]; metal ion binding [GO:0046872]; RNA polymerase II transcription regulatory region sequence-specific DNA binding [GO:0000977]; negative regulation of pri-miRNA transcription by RNA polymerase II [GO:1902894]		FALSE	TRUE	reviewed	5 out of 5	NA	1	NA	NA	NA	1	NA	NA	NA	1	NA	NA	NA	2.01794	NA	NA	NA	Medium	NA	NA	ENSG00000196700	ZNF512B	ZNF512B	FALSE	NA
NA	A0A7I2YQN2	NA	A0A7I2YQN2	NA	A0A7I2YQN2	NA	A0A7I2YQN2	NA	A0A7I2YQN2	NA	A0A7I2YQN2	A0A7I2YQN2	NA	A0A7I2YQN2	NA	A0A7I2YQN2	SYNCRIP	Heterogeneous nuclear ribonucleoprotein Q (Synaptotagmin binding, cytoplasmic RNA interacting protein, isoform CRA_c)	RNA binding [GO:0003723]		FALSE	TRUE	unreviewed	1 out of 5	NA	28	NA	29	NA	227	NA	66	NA	1	NA	22	NA	52.4064	NA	54.7237	NA	High	NA	High	NA	NA	NA	NA	NA
P17936	P17936	P17936	P17936	P17936	P17936	P17936	P17936	A6XND0; A6XND1; P17936	A6XND0; A6XND1; P17936	A6XND0; A6XND1; P17936	A6XND0; A6XND1; P17936	P17936	P17936	P17936	P17936	P17936	IGFBP3	Insulin-like growth factor-binding protein 3 (IBP-3) (IGF-binding protein 3) (IGFBP-3)	endoplasmic reticulum lumen [GO:0005788]; extracellular region [GO:0005576]; extracellular space [GO:0005615]; insulin-like growth factor binding protein complex [GO:0016942]; insulin-like growth factor ternary complex [GO:0042567]; nucleus [GO:0005634]; fibronectin binding [GO:0001968]; insulin-like growth factor binding [GO:0005520]; insulin-like growth factor I binding [GO:0031994]; insulin-li…	AllPrimariesMatch_	FALSE	TRUE	reviewed	5 out of 5	13	8	15	15	28	22	24	25	13	8	15	10	48.4536	39.8625	54.6392	54.9828	High	High	High	High	NA	NA	NA	NA	6 v 6
NA	A0A140VJY7	A0A140VJY7	A0A140VJY7	NA	A0A140VJY7	A0A140VJY7	A0A140VJY7	NA	I3L0K2; I3L3M7; Q9BRA2	Q9BRA2	Q9BRA2	Q9BRA2	Q9BRA2	Q9BRA2	NA	Q9BRA2	TXNDC17	Thioredoxin domain-containing protein 17 (14 kDa thioredoxin-related protein) (TRP14) (Protein 42-9-9) (Thioredoxin-like protein 5)	cytosol [GO:0005829]; extracellular exosome [GO:0070062]; peroxidase activity [GO:0004601]; protein-disulfide reductase (NAD(P)) activity [GO:0047134]; tumor necrosis factor-mediated signaling pathway [GO:0033209]		FALSE	TRUE	reviewed	5 out of 5	NA	1	4	5	NA	1	7	14	NA	1	4	5	NA	11.3821	38.2114	44.7154	NA	Medium	High	High	ENSG00000129235	TXNDC17	TXNDC17	FALSE	NA
NA	B4E0K9	NA	NA	NA	B4E0K9	NA	NA	NA	B4E0K9	NA	NA	NA	NA	B4E0K9	NA	B4E0K9	NA	Alpha-mannosidase (EC 3.2.1.-)	alpha-mannosidase activity [GO:0004559]; carbohydrate binding [GO:0030246]; metal ion binding [GO:0046872]; mannose metabolic process [GO:0006013]		FALSE	TRUE	unreviewed	2 out of 5	NA	28	NA	NA	NA	345	NA	NA	NA	1	NA	NA	NA	35.3684	NA	NA	NA	High	NA	NA	NA	NA	NA	NA	NA
Q7RTV0	Q7RTV0	NA	Q7RTV0	Q7RTV0	Q7RTV0	NA	Q7RTV0	Q7RTV0	Q7RTV0	NA	Q7RTV0	Q7RTV0	NA	Q7RTV0	Q7RTV0	Q7RTV0	PHF5A	PHD finger-like domain-containing protein 5A (PHD finger-like domain protein 5A) (Splicing factor 3B-associated 14 kDa protein) (SF3b14b)	nuclear matrix [GO:0016363]; nuclear speck [GO:0016607]; nucleoplasm [GO:0005654]; nucleus [GO:0005634]; precatalytic spliceosome [GO:0071011]; U12-type spliceosomal complex [GO:0005689]; U2 snRNP [GO:0005686]; U2-type precatalytic spliceosome [GO:0071005]; U2-type spliceosomal complex [GO:0005684]; DNA binding [GO:0003677]; RNA binding [GO:0003723]; zinc ion binding [GO:0008270]; mRNA splicing, …		FALSE	TRUE	reviewed	5 out of 5	3	8	NA	9	3	22	NA	14	3	8	NA	9	24.5455	68.1818	NA	69.0909	High	High	NA	High	ENSG00000100410	PHF5A	PHF5A	FALSE	6 v 6
NA	A0A087WTA5	NA	NA	NA	A0A087WTA5	NA	NA	NA	A0A087WTA5; B4DUP5; Q59FC8; Q71US4	NA	NA	NA	NA	A0A087WTA5	NA	A0A087WTA5	EIF2B4	Translation initiation factor eIF-2B subunit delta	NA		FALSE	TRUE	unreviewed	1 out of 5	NA	2	NA	NA	NA	2	NA	NA	NA	1	NA	NA	NA	5.38462	NA	NA	NA	High	NA	NA	NA	NA	NA	NA	NA
NA	Q53FJ5	Q53FJ5	NA	NA	Q53FJ5	Q53FJ5	NA	NA	Q53FJ5	Q53FJ5	NA	NA	Q53FJ5	Q53FJ5	NA	Q53FJ5	NA	Prosaposin (Variant Gaucher disease and variant metachromatic leukodystrophy) variant (Fragment)	extracellular space [GO:0005615]; lysosome [GO:0005764]; adenylate cyclase-inhibiting G protein-coupled receptor signaling pathway [GO:0007193]; regulation of lipid metabolic process [GO:0019216]; sphingolipid metabolic process [GO:0006665]		FALSE	TRUE	unreviewed	2 out of 5	NA	32	25	NA	NA	711	73	NA	NA	2	6	NA	NA	59.3511	45.229	NA	NA	High	High	NA	NA	NA	NA	NA	NA
NA	Q13393	NA	NA	NA	Q13393	NA	NA	NA	Q13393; Q59EA4	NA	NA	NA	NA	Q13393	NA	Q13393	PLD1	Phospholipase D1 (PLD 1) (hPLD1) (EC 3.1.4.4) (Choline phosphatase 1) (Phosphatidylcholine-hydrolyzing phospholipase D1)	apical plasma membrane [GO:0016324]; cholinergic synapse [GO:0098981]; endocytic vesicle [GO:0030139]; endoplasmic reticulum membrane [GO:0005789]; endosome [GO:0005768]; Golgi apparatus [GO:0005794]; Golgi membrane [GO:0000139]; late endosome membrane [GO:0031902]; lysosomal membrane [GO:0005765]; membrane [GO:0016020]; perinuclear region of cytoplasm [GO:0048471]; plasma membrane [GO:0005886]; …		FALSE	TRUE	reviewed	5 out of 5	NA	28	NA	NA	NA	101	NA	NA	NA	28	NA	NA	NA	28.8641	NA	NA	NA	High	NA	NA	ENSG00000075651	PLD1	PLD1	FALSE	NA
P51617	P51617	NA	P51617	P51617	P51617	NA	P51617	D3YTB5; H7C224; P51617	D3YTB5; P51617	NA	D3YTB5; P51617	P51617	NA	P51617	P51617	P51617	IRAK1	Interleukin-1 receptor-associated kinase 1 (IRAK-1) (EC 2.7.11.1)	cytoplasm [GO:0005737]; cytosol [GO:0005829]; endosome membrane [GO:0010008]; lipid droplet [GO:0005811]; nucleoplasm [GO:0005654]; nucleus [GO:0005634]; plasma membrane [GO:0005886]; protein-containing complex [GO:0032991]; ATP binding [GO:0005524]; heat shock protein binding [GO:0031072]; identical protein binding [GO:0042802]; kinase activity [GO:0016301]; NF-kappaB-inducing kinase activity [G…		FALSE	TRUE	reviewed	5 out of 5	4	2	NA	10	4	3	NA	11	4	2	NA	10	8.42697	3.51124	NA	20.0843	High	High	NA	High	ENSG00000184216	IRAK1	IRAK1	FALSE	6 v 6
NA	Q96NW4	NA	Q96NW4	NA	Q96NW4	NA	Q96NW4	NA	Q96NW4	NA	Q96NW4	Q96NW4	NA	Q96NW4	NA	Q96NW4	ANKRD27	Ankyrin repeat domain-containing protein 27 (VPS9 domain-containing protein)	cytoplasmic vesicle membrane [GO:0030659]; cytosol [GO:0005829]; early endosome [GO:0005769]; late endosome [GO:0005770]; lysosome [GO:0005764]; melanosome [GO:0042470]; membrane [GO:0016020]; neuron projection [GO:0043005]; plasma membrane [GO:0005886]; transport vesicle [GO:0030133]; tubular endosome [GO:0097422]; guanyl-nucleotide exchange factor activity [GO:0005085]; small GTPase binding [GO…		FALSE	TRUE	reviewed	5 out of 5	NA	3	NA	3	NA	4	NA	3	NA	3	NA	3	NA	3.33333	NA	3.14286	NA	High	NA	High	ENSG00000105186	ANKRD27	ANKRD27	FALSE	NA
NA	Q9BZK3	NA	NA	NA	Q9BZK3	NA	NA	NA	Q9BZK3	NA	NA	NA	NA	Q9BZK3	NA	Q9BZK3	NACA4P	Putative nascent polypeptide-associated complex subunit alpha-like protein (Alpha-NAC pseudogene 1) (NAC-alpha pseudogene 1) (NACA family member 4, pseudogene)	cytoplasm [GO:0005737]; nascent polypeptide-associated complex [GO:0005854]; unfolded protein binding [GO:0051082]; protein targeting to membrane [GO:0006612]		FALSE	TRUE	reviewed	3 out of 5	NA	2	NA	NA	NA	17	NA	NA	NA	1	NA	NA	NA	13.1455	NA	NA	NA	High	NA	NA	NA	NA	NA	NA	NA
NA	D2DTW2	NA	NA	NA	D2DTW2	NA	NA	NA	D2DTW2	NA	NA	NA	NA	D2DTW2	NA	D2DTW2	MEFV	Pyrin/marenostrin variant 2delta9ext	zinc ion binding [GO:0008270]		FALSE	TRUE	unreviewed	1 out of 5	NA	2	NA	NA	NA	5	NA	NA	NA	1	NA	NA	NA	9.20097	NA	NA	NA	Medium	NA	NA	NA	NA	NA	NA	NA
A1LU37	A0A024RDF4	A0A024RDF4	A0A024RDF4	A1LU37	A0A024RDF4	A0A024RDF4	A0A024RDF4	A0A024RDF4; H0Y8G5; Q14103	A0A024RDF4	A0A024RDF4; A5D9H5; H0YA96	A0A024RDF4	A0A024RDF4	A0A024RDF4	A0A024RDF4	Q14103	A0A024RDF4	HNRPD	Heterogeneous nuclear ribonucleoprotein D (AU-rich element RNA binding protein 1, 37kDa), isoform CRA_e	cytoplasm [GO:0005737]; nucleoplasm [GO:0005654]; RNA binding [GO:0003723]	Match.Surface_Bio Candidate matched to concensus primaries_	FALSE	TRUE	unreviewed	1 out of 5	9	21	13	20	12	224	23	55	6	4	10	17	25.3521	57.1895	36.6013	50.6536	High	High	High	High	NA	NA	NA	NA	6 v 6
P05455	P05455	P05455	P05455	B5BUB5	B5BUB5	B5BUB5	B5BUB5	B5BUB5; P05455	B5BUB5; P05455	B5BUB5; P05455	B5BUB5; P05455	P05455	P05455	P05455	P05455	P05455	SSB	Lupus La protein (La autoantigen) (La ribonucleoprotein) (Sjoegren syndrome type B antigen) (SS-B)	chromosome, telomeric region [GO:0000781]; cytoplasm [GO:0005737]; nucleus [GO:0005634]; ribonucleoprotein complex [GO:1990904]; mRNA binding [GO:0003729]; poly(U) RNA binding [GO:0008266]; RNA binding [GO:0003723]; sequence-specific mRNA binding [GO:1990825]; tRNA binding [GO:0000049]; histone mRNA metabolic process [GO:0008334]; IRES-dependent viral translational initiation [GO:0075522]; nuclea…	AllPrimariesMatch_	FALSE	TRUE	reviewed	5 out of 5	14	9	22	36	17	33	26	97	14	9	22	36	35.049	20.3431	41.4216	62.2549	High	High	High	High	ENSG00000138385	SSB	SSB	FALSE	6 v 6
Q5T749	Q5T749	Q5T749	Q5T749	Q5T749	Q5T749	Q5T749	Q5T749	Q5T749	Q5T749	Q5T749	Q5T749	Q5T749	Q5T749	Q5T749	Q5T749	Q5T749	KPRP	Keratinocyte proline-rich protein (hKPRP)	cytoplasm [GO:0005737]; extracellular exosome [GO:0070062]	AllPrimariesMatch_	FALSE	TRUE	reviewed	5 out of 5	8	3	3	1	15	4	4	1	8	3	3	1	14.1623	4.66321	4.4905	1.72712	High	High	High	Medium	ENSG00000203786	KPRP	KPRP	FALSE	6 v 6
Q9H3G5	Q9H3G5	Q9H3G5	Q9H3G5	B3KW79	Q9H3G5	Q9H3G5	B3KW79	B3KW79; Q9H3G5	Q9H3G5	Q9H3G5	B3KW79; Q9H3G5	Q9H3G5	Q9H3G5	Q9H3G5	Q9H3G5	Q9H3G5	CPVL	Probable serine carboxypeptidase CPVL (EC 3.4.16.-) (Carboxypeptidase, vitellogenic-like) (Vitellogenic carboxypeptidase-like protein) (VCP-like protein) (hVLP)	extracellular exosome [GO:0070062]; serine-type carboxypeptidase activity [GO:0004185]	AllPrimariesMatch_	FALSE	TRUE	reviewed	4 out of 5	2	14	14	10	3	149	26	12	2	1	1	10	4.20168	35.9244	31.5126	24.3697	High	High	High	High	ENSG00000106066	CPVL	CPVL	FALSE	6 v 6
O14494	O14494	NA	O14494	O14494	O14494	NA	A0A024QZU7	O14494	O14494	NA	A0A024QZU7; O14494	O14494	NA	O14494	O14494	O14494	PLPP1	Phospholipid phosphatase 1 (EC 3.1.3.-) (EC 3.1.3.106) (EC 3.1.3.4) (EC 3.1.3.81) (Lipid phosphate phosphohydrolase 1) (PAP2-alpha) (Phosphatidate phosphohydrolase type 2a) (Phosphatidic acid phosphatase 2a) (PAP-2a) (PAP2a)	apical plasma membrane [GO:0016324]; caveola [GO:0005901]; extracellular exosome [GO:0070062]; integral component of plasma membrane [GO:0005887]; membrane [GO:0016020]; membrane raft [GO:0045121]; plasma membrane [GO:0005886]; ceramide-1-phosphate phosphatase activity [GO:0106235]; diacylglycerol diphosphate phosphatase activity [GO:0000810]; lipid phosphatase activity [GO:0042577]; phosphatidat…		FALSE	TRUE	reviewed	5 out of 5	4	4	NA	2	8	32	NA	2	4	4	NA	2	19.0141	19.0141	NA	8.4507	High	High	NA	High	ENSG00000067113	PLPP1	PLPP1	FALSE	6 v 6
D0PNI2	D0PNI2	D0PNI2	D0PNI2	D0PNI2	D0PNI2	D0PNI2	D0PNI2	P28300; Q96PQ9	P28300; Q96PQ9	P28300; Q96PQ9	B4DQF8; P28300; Q96PQ9	P28300	P28300	P28300	P28300	P28300	LOX	Protein-lysine 6-oxidase (EC 1.4.3.13) (Lysyl oxidase) [Cleaved into: Protein-lysine 6-oxidase, long form; Protein-lysine 6-oxidase, short form]	collagen trimer [GO:0005581]; extracellular matrix [GO:0031012]; extracellular region [GO:0005576]; extracellular space [GO:0005615]; nucleus [GO:0005634]; collagen binding [GO:0005518]; copper ion binding [GO:0005507]; protein-lysine 6-oxidase activity [GO:0004720]; ascending aorta development [GO:0035905]; blood vessel morphogenesis [GO:0048514]; bone mineralization [GO:0030282]; cell chemotaxi…	AllPrimariesMatch_	FALSE	TRUE	reviewed	5 out of 5	6	7	7	6	7	25	10	8	6	6	7	5	19.9041	20.6235	23.0216	19.9041	High	High	High	High	ENSG00000113083	LOX	LOX	FALSE	6 v 6
NA	Q96QT6	NA	NA	NA	A8K5V5	NA	NA	NA	A8K5V5; B4DFE2; C9J9G2; K7EPF7; Q0VAI6; Q96QT6	NA	NA	NA	NA	Q96QT6	NA	Q96QT6	PHF12	PHD finger protein 12 (PHD factor 1) (Pf1)	nucleoplasm [GO:0005654]; nucleus [GO:0005634]; Sin3 complex [GO:0016580]; Sin3-type complex [GO:0070822]; transcription repressor complex [GO:0017053]; metal ion binding [GO:0046872]; phosphatidylinositol binding [GO:0035091]; transcription coregulator activity [GO:0003712]; transcription corepressor activity [GO:0003714]; transcription corepressor binding [GO:0001222]; negative regulation of tr…		FALSE	TRUE	reviewed	5 out of 5	NA	1	NA	NA	NA	2	NA	NA	NA	1	NA	NA	NA	1.29482	NA	NA	NA	Medium	NA	NA	ENSG00000109118	PHF12	PHF12	FALSE	NA
NA	P10588	NA	NA	NA	P10588	NA	NA	NA	B4DQE4; B6ZGU2; P10588	NA	NA	NA	NA	P10588	NA	P10588	NR2F6	Nuclear receptor subfamily 2 group F member 6 (V-erbA-related protein 2) (EAR-2)	chromatin [GO:0000785]; nucleoplasm [GO:0005654]; nucleus [GO:0005634]; DNA-binding transcription factor activity [GO:0003700]; DNA-binding transcription factor activity, RNA polymerase II-specific [GO:0000981]; DNA-binding transcription repressor activity, RNA polymerase II-specific [GO:0001227]; nuclear receptor activity [GO:0004879]; RNA polymerase II cis-regulatory region sequence-specific DN…		FALSE	TRUE	reviewed	5 out of 5	NA	2	NA	NA	NA	2	NA	NA	NA	2	NA	NA	NA	4.45545	NA	NA	NA	Medium	NA	NA	ENSG00000160113	NR2F6	NR2F6	FALSE	NA
NA	A0A024R7N7	A0A024R7N7	A0A024R7N7	NA	A0A024R7N7	A0A024R7N7	A0A024R7N7	NA	A8K686; P13284	A6XNE3; A8K686; P13284	A6XNE3; A8K686; P13284	P13284	P13284	P13284	NA	P13284	IFI30	Gamma-interferon-inducible lysosomal thiol reductase (EC 1.8.-.-) (Gamma-interferon-inducible protein IP-30) (Legumaturain)	cell junction [GO:0030054]; cytosol [GO:0005829]; extracellular region [GO:0005576]; intracellular membrane-bounded organelle [GO:0043231]; lysosomal lumen [GO:0043202]; lysosome [GO:0005764]; oxidoreductase activity [GO:0016491]; oxidoreductase activity, acting on a sulfur group of donors [GO:0016667]; oxidoreductase activity, acting on a sulfur group of donors, disulfide as acceptor [GO:0016671…		FALSE	TRUE	reviewed	5 out of 5	NA	5	2	2	NA	84	2	3	NA	5	2	2	NA	24.8	9.6	9.6	NA	High	High	High	ENSG00000216490	IFI30	IFI30	FALSE	NA
NA	Q15011	NA	NA	NA	A0A2Z2EHH6	NA	NA	NA	A0A2Z2EHH6; A4UAE9; A8K6A0; A8K7S3; B4E3N8; Q15011; Q53FP9	NA	NA	NA	NA	Q15011	NA	Q15011	HERPUD1	Homocysteine-responsive endoplasmic reticulum-resident ubiquitin-like domain member 1 protein (Methyl methanesulfonate (MMF)-inducible fragment protein 1)	endoplasmic reticulum [GO:0005783]; endoplasmic reticulum membrane [GO:0005789]; endoplasmic reticulum quality control compartment [GO:0044322]; integral component of membrane [GO:0016021]; Lewy body core [GO:1990037]; membrane [GO:0016020]; transmembrane transporter binding [GO:0044325]; ubiquitin ligase-substrate adaptor activity [GO:1990756]; endoplasmic reticulum calcium ion homeostasis [GO:0…		FALSE	TRUE	reviewed	5 out of 5	NA	2	NA	NA	NA	7	NA	NA	NA	1	NA	NA	NA	3.58056	NA	NA	NA	Medium	NA	NA	ENSG00000051108	HERPUD1	HERPUD1	FALSE	NA
A0A024R1K8	A0A024R1K8	A0A024R1K8	A0A024R1K8	A0A024R1K8	A0A024R1K8	A0A024R1K8	A0A024R1K8	Q15459	Q15459	Q15459	Q15459	Q15459	Q15459	Q15459	Q15459	Q15459	SF3A1	Splicing factor 3A subunit 1 (SF3a120) (Spliceosome-associated protein 114) (SAP 114)	catalytic step 2 spliceosome [GO:0071013]; nuclear speck [GO:0016607]; nucleoplasm [GO:0005654]; nucleus [GO:0005634]; spliceosomal complex [GO:0005681]; U2 snRNP [GO:0005686]; U2-type precatalytic spliceosome [GO:0071005]; U2-type prespliceosome [GO:0071004]; U2-type spliceosomal complex [GO:0005684]; RNA binding [GO:0003723]; mRNA 3'-splice site recognition [GO:0000389]; mRNA cis splicing, via …	AllPrimariesMatch_	FALSE	TRUE	reviewed	5 out of 5	9	23	18	24	15	91	22	42	9	23	18	24	12.1059	33.4174	28.3733	31.9042	High	High	High	High	ENSG00000099995	SF3A1	SF3A1	FALSE	6 v 6
Q15428	Q15428	Q15428	Q15428	Q05DF2	Q05DF2	Q05DF2	Q05DF2	Q05DF2; Q15428	Q05DF2; Q15428	A5PJN8; Q05DF2; Q15428	Q05DF2; Q15428	Q15428	Q15428	Q15428	Q15428	Q15428	SF3A2	Splicing factor 3A subunit 2 (SF3a66) (Spliceosome-associated protein 62) (SAP 62)	catalytic step 2 spliceosome [GO:0071013]; nuclear speck [GO:0016607]; nucleoplasm [GO:0005654]; nucleus [GO:0005634]; spliceosomal complex [GO:0005681]; U2 snRNP [GO:0005686]; U2-type precatalytic spliceosome [GO:0071005]; U2-type prespliceosome [GO:0071004]; U2-type spliceosomal complex [GO:0005684]; RNA binding [GO:0003723]; zinc ion binding [GO:0008270]; mRNA 3'-splice site recognition [GO:00…	AllPrimariesMatch_	FALSE	TRUE	reviewed	5 out of 5	4	8	3	8	7	41	5	12	4	8	3	8	8.83621	18.319	9.05172	20.4741	High	High	High	High	ENSG00000104897	SF3A2	SF3A2	FALSE	6 v 6
NA	Q9UL03	NA	NA	NA	Q9UL03	NA	NA	NA	Q9UL03	NA	NA	NA	NA	Q9UL03	NA	Q9UL03	INTS6	Integrator complex subunit 6 (Int6) (DBI-1) (Protein DDX26) (Protein deleted in cancer 1) (DICE1)	actin cytoskeleton [GO:0015629]; integrator complex [GO:0032039]; nucleoplasm [GO:0005654]; nucleus [GO:0005634]; transmembrane signaling receptor activity [GO:0004888]; snRNA 3'-end processing [GO:0034472]; snRNA processing [GO:0016180]		FALSE	TRUE	reviewed	5 out of 5	NA	6	NA	NA	NA	7	NA	NA	NA	5	NA	NA	NA	9.35738	NA	NA	NA	High	NA	NA	ENSG00000102786	INTS6	INTS6	FALSE	NA
Q92945	Q92945	Q92945	Q92945	M0R0C6	M0R0C6	A0A3Q1N6L6	M0R0C6	M0R0C6; Q92945	M0R0C6; Q92945	A0A087WTP3; A0A384P5V3; A0A3Q1MB99; A0A3Q1N6L6; A0A3Q1NE05; M0R0C6; Q92945	M0R0C6; Q92945	Q92945	Q92945	Q92945	Q92945	Q92945	KHSRP	Far upstream element-binding protein 2 (FUSE-binding protein 2) (KH type-splicing regulatory protein) (KSRP) (p75)	cytoplasm [GO:0005737]; cytosol [GO:0005829]; membrane [GO:0016020]; nucleoplasm [GO:0005654]; nucleus [GO:0005634]; DNA binding [GO:0003677]; mRNA 3'-UTR AU-rich region binding [GO:0035925]; mRNA binding [GO:0003729]; RNA binding [GO:0003723]; 3'-UTR-mediated mRNA destabilization [GO:0061158]; cellular response to cytokine stimulus [GO:0071345]; miRNA metabolic process [GO:0010586]; mRNA process…	AllPrimariesMatch_	FALSE	TRUE	reviewed	5 out of 5	28	23	13	36	53	124	18	75	22	18	11	31	45.2883	41.7722	23.0661	56.2588	High	High	High	High	ENSG00000088247	KHSRP	KHSRP	FALSE	6 v 6
NA	Q53X93	NA	Q53X93	NA	Q5U0J5	NA	Q5U0J5	NA	C9J896; C9JBT4; P16220; Q4ZG78; Q5U0J5	NA	P16220; Q5U0J5	P16220	NA	P16220	NA	P16220	CREB1	Cyclic AMP-responsive element-binding protein 1 (CREB-1) (cAMP-responsive element-binding protein 1)	ATF4-CREB1 transcription factor complex [GO:1990589]; chromatin [GO:0000785]; euchromatin [GO:0000791]; nucleoplasm [GO:0005654]; nucleus [GO:0005634]; RNA polymerase II transcription regulator complex [GO:0090575]; transcription regulator complex [GO:0005667]; cAMP response element binding [GO:0035497]; DNA-binding transcription activator activity, RNA polymerase II-specific [GO:0001228]; DNA-bi…		FALSE	TRUE	reviewed	5 out of 5	NA	2	NA	3	NA	3	NA	4	NA	2	NA	3	NA	13.1498	NA	9.17431	NA	High	NA	High	ENSG00000118260	CREB1	CREB1	FALSE	NA
NA	A0A0A0MRM9	NA	NA	NA	A0A0A0MRM9	NA	NA	NA	A0A0A0MRM9	NA	NA	NA	NA	A0A0A0MRM9	NA	A0A0A0MRM9	NOLC1	Nucleolar and coiled-body phosphoprotein 1 (Fragment)	fibrillar center [GO:0001650]		FALSE	TRUE	unreviewed	1 out of 5	NA	27	NA	NA	NA	141	NA	NA	NA	27	NA	NA	NA	31.9209	NA	NA	NA	High	NA	NA	NA	NA	NA	NA	NA
O75533	O75533	O75533	O75533	O75533	O75533	F1MX61	O75533	O75533	O75533	F1MX61; O75533	O75533	O75533	O75533	O75533	O75533	O75533	SF3B1	Splicing factor 3B subunit 1 (Pre-mRNA-splicing factor SF3b 155 kDa subunit) (SF3b155) (Spliceosome-associated protein 155) (SAP 155)	B-WICH complex [GO:0110016]; catalytic step 2 spliceosome [GO:0071013]; nuclear speck [GO:0016607]; nucleoplasm [GO:0005654]; nucleus [GO:0005634]; spliceosomal complex [GO:0005681]; U11/U12 snRNP [GO:0034693]; U12-type spliceosomal complex [GO:0005689]; U2 snRNP [GO:0005686]; U2-type precatalytic spliceosome [GO:0071005]; U2-type prespliceosome [GO:0071004]; U2-type spliceosomal complex [GO:0005…	AllPrimariesMatch_	FALSE	TRUE	reviewed	5 out of 5	37	39	24	45	56	107	26	64	37	39	24	45	34.2791	37.3466	18.865	41.7178	High	High	High	High	ENSG00000115524	SF3B1	SF3B1	FALSE	6 v 6
NA	Q6LAF7	NA	NA	NA	Q6LAF7	NA	NA	NA	Q6LAF7	NA	NA	NA	NA	Q6LAF7	NA	Q6LAF7	NA	Cathepsin L (Fragment)	lysosome [GO:0005764]; cysteine-type peptidase activity [GO:0008234]		FALSE	TRUE	unreviewed	1 out of 5	NA	3	NA	NA	NA	11	NA	NA	NA	1	NA	NA	NA	45.7143	NA	NA	NA	High	NA	NA	NA	NA	NA	NA	NA
NA	Q8IWE5	NA	Q8IWE5	NA	Q8IWE5	NA	Q8IWE5	NA	A0A2R8Y575; Q8IWE5	NA	Q8IWE5	Q8IWE5	NA	Q8IWE5	NA	Q8IWE5	PLEKHM2	Pleckstrin homology domain-containing family M member 2 (PH domain-containing family M member 2) (Salmonella-induced filaments A and kinesin-interacting protein) (SifA and kinesin-interacting protein)	endosome membrane [GO:0010008]; lysosomal membrane [GO:0005765]; kinesin binding [GO:0019894]; Golgi organization [GO:0007030]; lysosome localization [GO:0032418]; natural killer cell mediated cytotoxicity [GO:0042267]; positive regulation of membrane tubulation [GO:1903527]; regulation of protein localization [GO:0032880]		FALSE	TRUE	reviewed	5 out of 5	NA	7	NA	8	NA	17	NA	8	NA	7	NA	8	NA	7.65456	NA	9.22473	NA	High	NA	High	ENSG00000116786	PLEKHM2	PLEKHM2	FALSE	NA
P62995	P62995	NA	P62995	B2RDQ3	B2RDQ3	NA	B2RDQ3	B2RDQ3; P62995; Q59GA1; Q68DZ9; Q8N1H4	B2RDQ3; P62995; Q59GA1; Q68DZ9; Q8N1H4	NA	B2RDQ3; P62995; Q59GA1; Q68DZ9; Q8N1H4	P62995	NA	P62995	P62995	P62995	TRA2B	Transformer-2 protein homolog beta (TRA-2 beta) (TRA2-beta) (hTRA2-beta) (Splicing factor, arginine/serine-rich 10) (Transformer-2 protein homolog B)	nuclear inner membrane [GO:0005637]; nucleoplasm [GO:0005654]; nucleus [GO:0005634]; protein-containing complex [GO:0032991]; spliceosomal complex [GO:0005681]; identical protein binding [GO:0042802]; mRNA binding [GO:0003729]; pre-mRNA binding [GO:0036002]; protein domain specific binding [GO:0019904]; RNA binding [GO:0003723]; cellular response to glucose stimulus [GO:0071333]; cerebral cortex …		FALSE	TRUE	reviewed	5 out of 5	3	7	NA	3	3	53	NA	5	3	6	NA	3	11.4583	30.2083	NA	13.8889	High	High	NA	High	ENSG00000136527	TRA2B	TRA2B	FALSE	3 v 3
Q5TAL4	Q5TAL4	NA	Q5TAL4	A0A0A0MRR7	A0A0A0MRR7	NA	A0A0A0MRR7	A0A0A0MRR7; P09234; Q53G33	A0A0A0MRR7; P09234	NA	A0A0A0MRR7; P09234; Q53G33	P09234	NA	P09234	P09234	P09234	SNRPC	U1 small nuclear ribonucleoprotein C (U1 snRNP C) (U1-C) (U1C)	Cajal body [GO:0015030]; commitment complex [GO:0000243]; nucleoplasm [GO:0005654]; U1 snRNP [GO:0005685]; U2-type prespliceosome [GO:0071004]; mRNA binding [GO:0003729]; pre-mRNA 5'-splice site binding [GO:0030627]; protein homodimerization activity [GO:0042803]; RNA binding [GO:0003723]; single-stranded RNA binding [GO:0003727]; zinc ion binding [GO:0008270]; mRNA 5'-splice site recognition [GO…		FALSE	TRUE	reviewed	5 out of 5	1	3	NA	2	1	25	NA	3	1	3	NA	2	7.54717	18.8679	NA	13.2075	High	High	NA	High	ENSG00000124562	SNRPC	SNRPC	FALSE	3 v 3
Q12874	Q12874	Q12874	Q12874	A8K566	A8K566	A8K566	A8K566	A8K566; A8K7V1; B3KY12; Q12874	A8K566; A8K7V1; B3KY12; Q12874	A8K566; A8K7V1; B3KY12; F6PYH3; Q12874; Q3SWY7	A8K566; A8K7V1; B3KY12; Q12874	Q12874	Q12874	Q12874	Q12874	Q12874	SF3A3	Splicing factor 3A subunit 3 (SF3a60) (Spliceosome-associated protein 61) (SAP 61)	catalytic step 2 spliceosome [GO:0071013]; nuclear speck [GO:0016607]; nucleoplasm [GO:0005654]; nucleus [GO:0005634]; spliceosomal complex [GO:0005681]; U2 snRNP [GO:0005686]; U2-type precatalytic spliceosome [GO:0071005]; U2-type spliceosomal complex [GO:0005684]; RNA binding [GO:0003723]; zinc ion binding [GO:0008270]; mRNA 3'-splice site recognition [GO:0000389]; mRNA processing [GO:0006397];…	AllPrimariesMatch_	FALSE	TRUE	reviewed	5 out of 5	10	10	9	12	13	24	9	15	10	9	9	11	22.7545	20.5589	21.3573	21.7565	High	High	High	High	ENSG00000183431	SF3A3	SF3A3	FALSE	6 v 6
Q5JTC6	Q5JTC6	NA	Q5JTC6	Q5JTC6	Q5JTC6	NA	Q5JTC6	Q5JTC6	Q5JTC6	NA	Q5JTC6	Q5JTC6	NA	Q5JTC6	Q5JTC6	Q5JTC6	AMER1	APC membrane recruitment protein 1 (Amer1) (Protein FAM123B) (Wilms tumor gene on the X chromosome protein)	cytosol [GO:0005829]; intracellular membrane-bounded organelle [GO:0043231]; nuclear body [GO:0016604]; plasma membrane [GO:0005886]; beta-catenin binding [GO:0008013]; beta-catenin destruction complex binding [GO:1904713]; phosphatidylinositol-4,5-bisphosphate binding [GO:0005546]; adipose tissue development [GO:0060612]; bone development [GO:0060348]; mesenchymal cell differentiation involved i…		FALSE	TRUE	reviewed	5 out of 5	3	3	NA	2	4	6	NA	2	3	3	NA	2	2.55507	2.99559	NA	1.76211	High	High	NA	High	ENSG00000184675	AMER1	AMER1	FALSE	6 v 6
NA	Q9NYF0	NA	NA	NA	Q9NYF0	NA	NA	NA	B7Z673; B7ZA54; B7ZAV8; Q9NYF0	NA	NA	NA	NA	Q9NYF0	NA	Q9NYF0	DACT1	Dapper homolog 1 (hDPR1) (Dapper antagonist of catenin 1) (Hepatocellular carcinoma novel gene 3 protein)	cytoplasm [GO:0005737]; cytosol [GO:0005829]; nucleoplasm [GO:0005654]; nucleus [GO:0005634]; synapse [GO:0045202]; beta-catenin binding [GO:0008013]; delta-catenin binding [GO:0070097]; histone deacetylase binding [GO:0042826]; protein kinase A binding [GO:0051018]; protein kinase C binding [GO:0005080]; RNA polymerase II-specific DNA-binding transcription factor binding [GO:0061629]; embryonic …		FALSE	TRUE	reviewed	5 out of 5	NA	2	NA	NA	NA	2	NA	NA	NA	2	NA	NA	NA	1.91388	NA	NA	NA	Medium	NA	NA	ENSG00000165617	DACT1	DACT1	FALSE	NA
NA	P15336	NA	P15336	NA	P15336	NA	P15336	NA	B8ZZU6; P15336	NA	A4D7U3; B2R8U0; B8ZZU6; E9PBF9; E9PEK8; H7C2N6; K7ELQ4; K7ESA4; P15336; P17544	P15336	NA	P15336	NA	P15336	ATF2	Cyclic AMP-dependent transcription factor ATF-2 (cAMP-dependent transcription factor ATF-2) (Activating transcription factor 2) (Cyclic AMP-responsive element-binding protein 2) (CREB-2) (cAMP-responsive element-binding protein 2) (HB16) (cAMP response element-binding protein CRE-BP1)	CCAAT-binding factor complex [GO:0016602]; chromatin [GO:0000785]; cytoplasm [GO:0005737]; H4 histone acetyltransferase complex [GO:1902562]; mitochondrial outer membrane [GO:0005741]; nucleoplasm [GO:0005654]; nucleus [GO:0005634]; RNA polymerase II transcription regulator complex [GO:0090575]; site of double-strand break [GO:0035861]; cAMP response element binding [GO:0035497]; cAMP response el…		FALSE	TRUE	reviewed	5 out of 5	NA	4	NA	1	NA	9	NA	1	NA	1	NA	1	NA	7.92079	NA	2.17822	NA	High	NA	High	ENSG00000115966	ATF2	ATF2	FALSE	NA
Q4KWH8	Q4KWH8	Q4KWH8	Q4KWH8	Q4KWH8	Q4KWH8	Q4KWH8	Q4KWH8	A0A2U3TZV8; Q4KWH8	A0A2U3TZV8; Q4KWH8	A0A2U3TZV8; A0A3Q1M3H6; A0A3Q1MWN6; F1MF11; G3N3D6; Q4KWH8	A0A2U3TZV8; Q4KWH8	Q4KWH8	Q4KWH8	Q4KWH8	Q4KWH8	Q4KWH8	PLCH1	1-phosphatidylinositol 4,5-bisphosphate phosphodiesterase eta-1 (EC 3.1.4.11) (Phosphoinositide phospholipase C-eta-1) (Phospholipase C-eta-1) (PLC-eta-1) (Phospholipase C-like protein 3) (PLC-L3)	cytoplasm [GO:0005737]; intracellular membrane-bounded organelle [GO:0043231]; plasma membrane [GO:0005886]; calcium ion binding [GO:0005509]; calcium-dependent phospholipase C activity [GO:0050429]; phosphatidylinositol phospholipase C activity [GO:0004435]; lipid catabolic process [GO:0016042]; phosphatidylinositol-mediated signaling [GO:0048015]	AllPrimariesMatch_	FALSE	TRUE	reviewed	5 out of 5	2	3	1	1	3	30	1	4	2	3	1	1	0.886001	1.2404	0.472534	0.472534	High	High	High	High	NA	NA	NA	NA	3 v 3
P50750	P50750	P50750	P50750	B2R9L6	B2R9L6	B2R9L6	B5BU53	B2R9L6; B5BU53; P50750	B2R9L6; B5BU53; P50750	B2R9L6; B5BU53; P50750; Q5EAB2	B5BU53; P50750	P50750	P50750	P50750	P50750	P50750	CDK9	Cyclin-dependent kinase 9 (EC 2.7.11.22) (EC 2.7.11.23) (C-2K) (Cell division cycle 2-like protein kinase 4) (Cell division protein kinase 9) (Serine/threonine-protein kinase PITALRE) (Tat-associated kinase complex catalytic subunit)	cyclin/CDK positive transcription elongation factor complex [GO:0008024]; cytoplasmic ribonucleoprotein granule [GO:0036464]; mediator complex [GO:0016592]; membrane [GO:0016020]; nucleoplasm [GO:0005654]; nucleus [GO:0005634]; P-TEFb complex [GO:0070691]; PML body [GO:0016605]; transcription elongation factor complex [GO:0008023]; 7SK snRNA binding [GO:0097322]; ATP binding [GO:0005524]; chromat…	AllPrimariesMatch_	FALSE	TRUE	reviewed	5 out of 5	7	4	1	13	17	36	1	18	5	2	1	11	16.6667	10.4839	3.49462	37.3656	High	High	Medium	High	ENSG00000136807	CDK9	CDK9	FALSE	6 v 6
NA	Q7L8J4	NA	Q7L8J4	NA	Q7L8J4	NA	Q7L8J4	NA	Q7L8J4	NA	Q7L8J4	Q7L8J4	NA	Q7L8J4	NA	Q7L8J4	SH3BP5L	SH3 domain-binding protein 5-like (SH3BP-5-like)	cytoplasm [GO:0005737]; guanyl-nucleotide exchange factor activity [GO:0005085]; protein kinase inhibitor activity [GO:0004860]; intracellular signal transduction [GO:0035556]; negative regulation of protein tyrosine kinase activity [GO:0061099]		FALSE	TRUE	reviewed	5 out of 5	NA	1	NA	3	NA	2	NA	4	NA	1	NA	2	NA	2.03562	NA	5.59796	NA	Medium	NA	High	ENSG00000175137	SH3BP5L	SH3BP5L	FALSE	NA
Q2TNI1	Q2TNI1	P79132	Q2TNI1	Q2TNI1	Q2TNI1	Q59E85	Q2TNI1	Q03135	Q03135	A9XTE5; P79132; Q03135; Q59E85	Q03135	Q03135	P79132	Q03135	Q03135	Q03135	CAV1	Caveolin-1	acrosomal membrane [GO:0002080]; apical plasma membrane [GO:0016324]; basolateral plasma membrane [GO:0016323]; caveola [GO:0005901]; caveolar macromolecular signaling complex [GO:0002095]; cell cortex [GO:0005938]; cilium [GO:0005929]; cytoplasmic vesicle [GO:0031410]; early endosome membrane [GO:0031901]; endocytic vesicle membrane [GO:0030666]; endoplasmic reticulum [GO:0005783]; endoplasmic r…	Match.Media Candidate matched to concensus primaries_	FALSE	TRUE	reviewed	5 out of 5	9	10	2	8	21	164	2	25	9	10	2	8	48.8764	56.1798	11.7978	45.5056	High	High	High	High	ENSG00000105974	CAV1	CAV1	FALSE	6 v 6
O43719	O43719	O43719	O43719	O43719	O43719	O43719	O43719	B4DRS4; O43719; Q5H918; Q5H919	B4DRS4; O43719	O43719	O43719	O43719	O43719	O43719	O43719	O43719	HTATSF1	HIV Tat-specific factor 1 (Tat-SF1)	nucleoplasm [GO:0005654]; nucleus [GO:0005634]; U2 snRNP [GO:0005686]; U2-type spliceosomal complex [GO:0005684]; RNA binding [GO:0003723]; mRNA splicing, via spliceosome [GO:0000398]; regulation of DNA-templated transcription, elongation [GO:0032784]; regulation of transcription by RNA polymerase II [GO:0006357]; viral genome replication [GO:0019079]	AllPrimariesMatch_	FALSE	TRUE	reviewed	5 out of 5	2	5	5	26	2	10	6	39	2	5	5	25	1.98675	7.01987	5.43046	34.4371	High	High	High	High	ENSG00000102241	HTATSF1	HTATSF1	FALSE	3 v 3
Q07955	Q07955	Q07955	Q07955	J3KTL2	J3KTL2	A0A3Q1MVT2	J3KTL2	A8K1L8; B7Z570; J3KTL2; Q07955	J3KTL2; Q07955	A0A3Q1MVT2; Q07955	J3KTL2; Q07955	Q07955	Q07955	Q07955	Q07955	Q07955	SRSF1	Serine/arginine-rich splicing factor 1 (Alternative-splicing factor 1) (ASF-1) (Splicing factor, arginine/serine-rich 1) (pre-mRNA-splicing factor SF2, P33 subunit)	catalytic step 2 spliceosome [GO:0071013]; cytoplasm [GO:0005737]; nuclear speck [GO:0016607]; nucleoplasm [GO:0005654]; nucleus [GO:0005634]; DNA topoisomerase binding [GO:0044547]; mRNA binding [GO:0003729]; RNA binding [GO:0003723]; alternative mRNA splicing, via spliceosome [GO:0000380]; mRNA 5'-splice site recognition [GO:0000395]; mRNA processing [GO:0006397]; mRNA splice site selection [GO…	AllPrimariesMatch_	FALSE	TRUE	reviewed	5 out of 5	2	10	7	11	4	92	12	22	2	10	7	11	7.25806	38.7097	29.4355	44.3548	High	High	High	High	ENSG00000136450	SRSF1	SRSF1	FALSE	6 v 6
O75448	O75448	NA	O75448	A0A0B4J1W0	A0A0B4J1W0	NA	A0A0B4J1W0	A0A0B4J1W0; B4DSQ6; B4DV99; B4E1A5; F5GY88; F5H5K2; O75448	A0A0B4J1W0; B4DDR8; B4DSQ6; B4E1A5; B9TX63; B9TX64; B9TX65; B9TX69; B9TX72; E9PFL1; F5GY88; F5H5K2; O75448	NA	A0A0B4J1W0; B4DDR8; B4DSQ6; B4DV99; B4E1A5; B9TX63; B9TX64; B9TX65; B9TX69; B9TX72; E9PFL1; F5GY88; F5H5K2; O75448	O75448	NA	O75448	O75448	O75448	MED24	Mediator of RNA polymerase II transcription subunit 24 (Activator-recruited cofactor 100 kDa component) (ARC100) (Cofactor required for Sp1 transcriptional activation subunit 4) (CRSP complex subunit 4) (Mediator complex subunit 24) (Thyroid hormone receptor-associated protein 4) (Thyroid hormone receptor-associated protein complex 100 kDa component) (Trap100) (hTRAP100) (Vitamin D3 receptor-inte…	core mediator complex [GO:0070847]; mediator complex [GO:0016592]; nucleoplasm [GO:0005654]; nucleus [GO:0005634]; ubiquitin ligase complex [GO:0000151]; histone acetyltransferase activity [GO:0004402]; nuclear receptor coactivator activity [GO:0030374]; protein-containing complex binding [GO:0044877]; thyroid hormone receptor binding [GO:0046966]; transcription coactivator activity [GO:0003713];…		FALSE	TRUE	reviewed	5 out of 5	2	2	NA	1	2	2	NA	1	2	2	NA	1	1.6178	2.12336	NA	1.11223	High	High	NA	High	ENSG00000008838	MED24	MED24	FALSE	6 v 6
P02794	P02794	P02794	P02794	Q6NS36	P02794	A0A3Q1MNC0	Q6NS36	G3V192; P02794; Q6NS36	P02794	A0A3Q1LVU1; A0A3Q1MJ65; A0A3Q1MNC0; A0A3Q1NGZ9; A9JQE1; B3KXC3; E9PPQ4; E9PRK8; G3V192; G3V1D1; O46414; P02794; Q6NS36; Q6NZ44; Q8TD27	P02794; Q6NS36	P02794	P02794	P02794	P02794	P02794	FTH1	Ferritin heavy chain (Ferritin H subunit) (EC 1.16.3.1) (Cell proliferation-inducing gene 15 protein) [Cleaved into: Ferritin heavy chain, N-terminally processed]	autolysosome [GO:0044754]; cytoplasm [GO:0005737]; cytosol [GO:0005829]; extracellular exosome [GO:0070062]; extracellular region [GO:0005576]; ficolin-1-rich granule lumen [GO:1904813]; intracellular ferritin complex [GO:0008043]; nucleus [GO:0005634]; tertiary granule lumen [GO:1904724]; ferric iron binding [GO:0008199]; ferrous iron binding [GO:0008198]; ferroxidase activity [GO:0004322]; iden…	AllPrimariesMatch_	FALSE	TRUE	reviewed	5 out of 5	5	15	1	4	7	211	1	8	5	12	1	4	35.5191	77.0492	3.82514	31.1475	High	High	Medium	High	ENSG00000167996	FTH1	FTH1	FALSE	6 v 6
NA	H0YGJ1	NA	NA	NA	H0YGJ1	NA	NA	NA	H0YGJ1	NA	NA	NA	NA	H0YGJ1	NA	H0YGJ1	GPR137	Integral membrane protein GPR137 (Fragment)	NA		FALSE	TRUE	unreviewed	1 out of 5	NA	1	NA	NA	NA	6	NA	NA	NA	1	NA	NA	NA	12.5	NA	NA	NA	Medium	NA	NA	NA	NA	NA	NA	NA
NA	Q99541	NA	Q99541	NA	Q99541	NA	Q99541	NA	B4DJK9; Q99541	NA	B4DJK9; Q99541	Q99541	NA	Q99541	NA	Q99541	PLIN2	Perilipin-2 (Adipophilin) (Adipose differentiation-related protein) (ADRP)	cytosol [GO:0005829]; endoplasmic reticulum [GO:0005783]; extracellular region [GO:0005576]; lipid droplet [GO:0005811]; nucleus [GO:0005634]; plasma membrane [GO:0005886]; lipid storage [GO:0019915]; long-chain fatty acid transport [GO:0015909]; positive regulation of sequestering of triglyceride [GO:0010890]; response to organic cyclic compound [GO:0014070]; response to xenobiotic stimulus [GO:…		FALSE	TRUE	reviewed	5 out of 5	NA	14	NA	10	NA	47	NA	14	NA	14	NA	10	NA	41.1899	NA	23.1121	NA	High	NA	High	ENSG00000147872	PLIN2	PLIN2	FALSE	NA
NA	Q8ND25	NA	NA	NA	Q8ND25	NA	NA	NA	B4DG67; H3BRB6; J3KTB9; Q8ND25	NA	NA	NA	NA	Q8ND25	NA	Q8ND25	ZNRF1	E3 ubiquitin-protein ligase ZNRF1 (EC 2.3.2.27) (Nerve injury-induced gene 283 protein) (RING-type E3 ubiquitin transferase ZNRF1) (Zinc/RING finger protein 1)	cytosol [GO:0005829]; endosome [GO:0005768]; lysosome [GO:0005764]; membrane [GO:0016020]; synaptic vesicle membrane [GO:0030672]; metal ion binding [GO:0046872]; ubiquitin protein ligase activity [GO:0061630]; ubiquitin-protein transferase activity [GO:0004842]; proteasome-mediated ubiquitin-dependent protein catabolic process [GO:0043161]; protein K48-linked ubiquitination [GO:0070936]		FALSE	TRUE	reviewed	5 out of 5	NA	1	NA	NA	NA	1	NA	NA	NA	1	NA	NA	NA	4.40529	NA	NA	NA	Medium	NA	NA	ENSG00000186187	ZNRF1	ZNRF1	FALSE	NA
NA	Q96DA2	NA	NA	NA	Q96DA2	NA	NA	NA	Q96DA2	NA	NA	NA	NA	Q96DA2	NA	Q96DA2	RAB39B	Ras-related protein Rab-39B	cytoplasmic vesicle membrane [GO:0030659]; Golgi apparatus [GO:0005794]; Golgi membrane [GO:0000139]; neuron projection [GO:0043005]; plasma membrane [GO:0005886]; vesicle [GO:0031982]; GTP binding [GO:0005525]; GTPase activity [GO:0003924]; myosin V binding [GO:0031489]; autophagy [GO:0006914]; protein transport [GO:0015031]; Rab protein signal transduction [GO:0032482]; regulation of autophagy …		FALSE	TRUE	reviewed	5 out of 5	NA	5	NA	NA	NA	50	NA	NA	NA	2	NA	NA	NA	22.0657	NA	NA	NA	High	NA	NA	ENSG00000155961	RAB39B	RAB39B	FALSE	NA
Q16629	Q16629	Q16629	Q16629	Q16629	Q16629	Q16629	Q16629	C9JAB2; Q16629	A0A0B4J1Z1; C9JAB2; Q16629	A0A0B4J1Z1; B4DEK2; C9JAB2; Q16629; Q3T106	A0A0B4J1Z1; C9JAB2; Q16629	Q16629	Q16629	Q16629	Q16629	Q16629	SRSF7	Serine/arginine-rich splicing factor 7 (Splicing factor 9G8) (Splicing factor, arginine/serine-rich 7)	cytoplasm [GO:0005737]; extracellular exosome [GO:0070062]; nuclear speck [GO:0016607]; nucleoplasm [GO:0005654]; nucleus [GO:0005634]; protein domain specific binding [GO:0019904]; RNA binding [GO:0003723]; zinc ion binding [GO:0008270]; cellular response to leukemia inhibitory factor [GO:1990830]; mRNA processing [GO:0006397]; mRNA splicing, via spliceosome [GO:0000398]; mRNA transport [GO:0051…	AllPrimariesMatch_	FALSE	TRUE	reviewed	5 out of 5	6	11	5	7	7	116	7	10	5	10	4	6	22.2689	37.8151	21.4286	26.8908	High	High	High	High	NA	NA	NA	NA	6 v 6
Q9UH99	Q9UH99	NA	Q9UH99	B4E2A6	B4E2A6	NA	B4E2A6	B4E2A6; Q9UH99	B4E2A6; Q9UH99	NA	A8K129; B4DIU6; B4E2A6; Q9UH99	Q9UH99	NA	Q9UH99	Q9UH99	Q9UH99	SUN2	SUN domain-containing protein 2 (Protein unc-84 homolog B) (Rab5-interacting protein) (Rab5IP) (Sad1/unc-84 protein-like 2)	endosome membrane [GO:0010008]; integral component of nuclear inner membrane [GO:0005639]; meiotic nuclear membrane microtubule tethering complex [GO:0034993]; nuclear envelope [GO:0005635]; nuclear membrane [GO:0031965]; cytoskeleton-nuclear membrane anchor activity [GO:0140444]; identical protein binding [GO:0042802]; lamin binding [GO:0005521]; microtubule binding [GO:0008017]; protein-membran…		FALSE	TRUE	reviewed	5 out of 5	19	20	NA	13	34	108	NA	18	18	19	NA	12	40.1674	44.9093	NA	25.523	High	High	NA	High	ENSG00000100242	SUN2	SUN2	FALSE	6 v 6
NA	Q13402	NA	NA	NA	Q13402	NA	NA	NA	A0A087WT71; A0A590UJ94; B0I1T3; B9A012; H7C4D8; Q13402	NA	NA	NA	NA	Q13402	NA	Q13402	MYO7A	Unconventional myosin-VIIa	actin cytoskeleton [GO:0015629]; apical plasma membrane [GO:0016324]; cell cortex [GO:0005938]; cytoplasm [GO:0005737]; cytosol [GO:0005829]; lysosomal membrane [GO:0005765]; melanosome [GO:0042470]; microvillus [GO:0005902]; myosin complex [GO:0016459]; photoreceptor connecting cilium [GO:0032391]; photoreceptor inner segment [GO:0001917]; photoreceptor outer segment [GO:0001750]; stereocilium […		FALSE	TRUE	reviewed	5 out of 5	NA	2	NA	NA	NA	4	NA	NA	NA	1	NA	NA	NA	0.632054	NA	NA	NA	Medium	NA	NA	ENSG00000137474	MYO7A	MYO7A	FALSE	NA
NA	P82970	P82970	P82970	NA	B2RE40	B2RE40	B2RE40	NA	B2RE40; P82970; Q5JSK6; Q5JSL0	B2RE40; P82970; Q5JSK9	B2RE40; P82970	P82970	P82970	P82970	NA	P82970	HMGN5	High mobility group nucleosome-binding domain-containing protein 5 (Nucleosome-binding protein 1)	chromatin [GO:0000785]; mitochondrion [GO:0005739]; nucleoplasm [GO:0005654]; nucleus [GO:0005634]; chromatin binding [GO:0003682]; nucleosomal DNA binding [GO:0031492]; RNA binding [GO:0003723]; chromatin organization [GO:0006325]; negative regulation of apoptotic process [GO:0043066]; positive regulation of cell population proliferation [GO:0008284]; positive regulation of gene expression [GO:0…		FALSE	TRUE	reviewed	5 out of 5	NA	5	5	8	NA	14	5	14	NA	5	5	8	NA	20.922	16.6667	31.5603	NA	High	High	High	ENSG00000198157	HMGN5	HMGN5	FALSE	NA
Q9BTC8	Q9BTC8	Q9BTC8	Q9BTC8	Q9BTC8	Q9BTC8	A0A3Q1M2W8	Q9BTC8	E7EQY4; E7EV10; Q9BTC8	E7EQY4; E7EV10; E9PCS8; Q9BTC8	A0A3Q1M2W8; A0A3Q1N3W6; A0A3Q1NHW5; A6QL72; E7EQY4; E7EV10; F1MAZ6; F6RRE2; Q9BTC8	E7EQY4; E7EV10; Q9BTC8	Q9BTC8	Q9BTC8	Q9BTC8	Q9BTC8	Q9BTC8	MTA3	Metastasis-associated protein MTA3	cytoplasm [GO:0005737]; intracellular membrane-bounded organelle [GO:0043231]; nucleoplasm [GO:0005654]; NuRD complex [GO:0016581]; chromatin binding [GO:0003682]; histone deacetylase binding [GO:0042826]; protein-containing complex binding [GO:0044877]; sequence-specific DNA binding [GO:0043565]; transcription coactivator activity [GO:0003713]; transcription corepressor activity [GO:0003714]; zi…	AllPrimariesMatch_	FALSE	TRUE	reviewed	5 out of 5	11	7	2	4	16	21	2	4	4	2	1	1	16.1616	11.2795	3.0303	5.89226	High	High	High	High	ENSG00000057935	MTA3	MTA3	FALSE	6 v 6
Q99572	Q99572	NA	Q99572	C6KE32	Q99572	NA	C6KE32	C6KE32; Q99572	Q99572	NA	B3KR29; B7Z3W4; C6KE32; F5H8E7; Q0IJ51; Q15G98; Q59EV2; Q99572	Q99572	NA	Q99572	Q99572	Q99572	P2RX7	P2X purinoceptor 7 (P2X7) (ATP receptor) (P2Z receptor) (Purinergic receptor)	bleb [GO:0032059]; cell-cell junction [GO:0005911]; cytoplasm [GO:0005737]; external side of plasma membrane [GO:0009897]; integral component of nuclear inner membrane [GO:0005639]; integral component of plasma membrane [GO:0005887]; membrane [GO:0016020]; neuromuscular junction [GO:0031594]; neuronal cell body [GO:0043025]; plasma membrane [GO:0005886]; postsynapse [GO:0098794]; presynapse [GO:0…		FALSE	TRUE	reviewed	5 out of 5	10	5	NA	1	13	24	NA	1	10	5	NA	1	19.1597	6.89076	NA	1.68067	High	High	NA	Medium	ENSG00000089041	P2RX7	P2RX7	FALSE	6 v 6
P41223	P41223	NA	P41223	P41223	P41223	NA	P41223	P41223	P41223	NA	P41223	P41223	NA	P41223	P41223	P41223	BUD31	Protein BUD31 homolog (Protein EDG-2) (Protein G10 homolog)	nucleoplasm [GO:0005654]; nucleus [GO:0005634]; spliceosomal complex [GO:0005681]; U2-type catalytic step 2 spliceosome [GO:0071007]; nuclear receptor binding [GO:0016922]; nuclear receptor coactivator activity [GO:0030374]; mRNA splicing, via spliceosome [GO:0000398]; positive regulation of androgen receptor activity [GO:2000825]		FALSE	TRUE	reviewed	5 out of 5	3	3	NA	7	5	8	NA	11	3	3	NA	7	20.1389	12.5	NA	55.5556	High	High	NA	High	ENSG00000106245	BUD31	BUD31	FALSE	6 v 6
NA	A0A2R8Y6M6	NA	NA	NA	A0A2R8Y6M6	NA	NA	NA	A0A2R8Y6M6	NA	NA	NA	NA	A0A2R8Y6M6	NA	A0A2R8Y6M6	BCAR1	Breast cancer anti-estrogen resistance protein 1	cytoplasm [GO:0005737]; cell adhesion [GO:0007155]; signal transduction [GO:0007165]		FALSE	TRUE	unreviewed	1 out of 5	NA	6	NA	NA	NA	25	NA	NA	NA	1	NA	NA	NA	7.81609	NA	NA	NA	High	NA	NA	NA	NA	NA	NA	NA
D6RBZ0	D6RBZ0	D6RBZ0	D6RBZ0	Q53F64	Q53F64	Q53F64	Q53F64	B4DMY3; D6R9P3; D6RBZ0; D6RD18; Q53F64	B4DMY3; D6R9P3; D6RBZ0; D6RD18; Q53F64	B4DMY3; D6R9P3; D6RBZ0; D6RD18; Q53F64	B4DMY3; D6R9P3; D6RBZ0; D6RD18; Q53F64	D6RBZ0	D6RBZ0	D6RBZ0	D6RBZ0	D6RBZ0	HNRNPAB	Heterogeneous nuclear ribonucleoprotein A/B	cytoplasm [GO:0005737]; nucleoplasm [GO:0005654]; RNA binding [GO:0003723]	AllPrimariesMatch_	FALSE	TRUE	unreviewed	2 out of 5	11	21	10	16	20	222	21	38	9	19	8	14	34.5566	44.6483	32.7217	36.3914	High	High	High	High	NA	NA	NA	NA	6 v 6
NA	A0A0S2Z595	NA	A0A0S2Z595	NA	A0A0S2Z595	NA	A0A0S2Z595	NA	B2R9B4; P15407; Q53GM9	NA	B2R9B4; P15407; Q53GM9	P15407	NA	P15407	NA	P15407	FOSL1	Fos-related antigen 1 (FRA-1)	chromatin [GO:0000785]; cytosol [GO:0005829]; neuron projection [GO:0043005]; nucleoplasm [GO:0005654]; nucleus [GO:0005634]; presynaptic membrane [GO:0042734]; RNA polymerase II transcription regulator complex [GO:0090575]; DNA-binding transcription activator activity, RNA polymerase II-specific [GO:0001228]; DNA-binding transcription factor activity [GO:0003700]; DNA-binding transcription facto…		FALSE	TRUE	reviewed	5 out of 5	NA	3	NA	3	NA	9	NA	5	NA	3	NA	3	NA	13.6531	NA	13.6531	NA	High	NA	High	ENSG00000175592	FOSL1	FOSL1	FALSE	NA
NA	Q9NPA9	NA	Q9NPA9	NA	Q9NPA9	NA	Q9NPA9	NA	Q9NPA9	NA	Q9NPA9	Q9NPA9	NA	Q9NPA9	NA	Q9NPA9	ra-a47	Rheumatoid arthritis-related antigen RA-A47 (Fragment)	extracellular space [GO:0005615]; collagen binding [GO:0005518]; serine-type endopeptidase inhibitor activity [GO:0004867]		FALSE	TRUE	unreviewed	1 out of 5	NA	16	NA	12	NA	523	NA	78	NA	1	NA	1	NA	71.5116	NA	66.8605	NA	High	NA	High	NA	NA	NA	NA	NA
Q16342	Q16342	NA	Q16342	Q16342	Q16342	NA	Q16342	F5H4V9; Q16342	F5H4V9; Q16342	NA	F5H4V9; Q16342	Q16342	NA	Q16342	Q16342	Q16342	PDCD2	Programmed cell death protein 2 (Zinc finger MYND domain-containing protein 7) (Zinc finger protein Rp-8)	cytoplasm [GO:0005737]; extracellular exosome [GO:0070062]; nucleus [GO:0005634]; DNA binding [GO:0003677]; enzyme binding [GO:0019899]; metal ion binding [GO:0046872]; activation of cysteine-type endopeptidase activity involved in apoptotic process [GO:0006919]; apoptotic process [GO:0006915]; positive regulation of apoptotic process [GO:0043065]; positive regulation of hematopoietic stem cell p…		FALSE	TRUE	reviewed	5 out of 5	4	2	NA	4	6	7	NA	5	4	2	NA	4	13.3721	5.52326	NA	9.88372	High	High	NA	High	ENSG00000071994	PDCD2	PDCD2	FALSE	6 v 6
NA	Q96DN5	NA	NA	NA	Q96DN5	NA	NA	NA	E5RI94; E7ERK7; E7EWW7; Q96DN5	NA	NA	NA	NA	Q96DN5	NA	Q96DN5	TBC1D31	TBC1 domain family member 31 (WD repeat-containing protein 67)	centrosome [GO:0005813]		FALSE	TRUE	reviewed	3 out of 5	NA	1	NA	NA	NA	1	NA	NA	NA	1	NA	NA	NA	1.03189	NA	NA	NA	Medium	NA	NA	ENSG00000156787	TBC1D31	TBC1D31	FALSE	NA
Q8NHP6	Q8NHP6	NA	Q8NHP6	Q8NHP6	Q8NHP6	NA	Q8NHP6	Q8NHP6	Q8NHP6	NA	Q8NHP6	Q8NHP6	NA	Q8NHP6	Q8NHP6	Q8NHP6	MOSPD2	Motile sperm domain-containing protein 2	endoplasmic reticulum [GO:0005783]; endoplasmic reticulum membrane [GO:0005789]; endoplasmic reticulum-endosome membrane contact site [GO:0140284]; integral component of plasma membrane [GO:0005887]; membrane [GO:0016020]; organelle membrane contact site [GO:0044232]; plasma membrane [GO:0005886]; specific granule membrane [GO:0035579]; chemotaxis [GO:0006935]; positive regulation of monocyte che…		FALSE	TRUE	reviewed	5 out of 5	3	26	NA	11	3	120	NA	16	3	26	NA	11	4.6332	44.4015	NA	18.7259	High	High	NA	High	ENSG00000130150	MOSPD2	MOSPD2	FALSE	6 v 6
Q9NR31	Q9NR31	Q9NR31	Q9NR31	Q6FID4	Q9NR31	Q3T0D7	Q9NR31	Q6FID4; Q9NR31	Q9NR31	Q3T0D7; Q6FID4; Q9NR31	Q9NR31	Q9NR31	Q9NR31	Q9NR31	Q9NR31	Q9NR31	SAR1A	GTP-binding protein SAR1a (COPII-associated small GTPase)	COPII vesicle coat [GO:0030127]; endoplasmic reticulum exit site [GO:0070971]; Golgi apparatus [GO:0005794]; GTP binding [GO:0005525]; GTPase activity [GO:0003924]; COPII-coated vesicle cargo loading [GO:0090110]; endoplasmic reticulum to Golgi vesicle-mediated transport [GO:0006888]; intracellular protein transport [GO:0006886]; membrane organization [GO:0061024]; positive regulation of protein …	AllPrimariesMatch_	FALSE	TRUE	reviewed	5 out of 5	3	13	3	7	5	124	3	16	3	7	3	3	15.6566	69.1919	15.6566	28.2828	High	High	High	High	ENSG00000079332	SAR1A	SAR1A	FALSE	6 v 6
Q7L2J0	Q7L2J0	Q7L2J0	Q7L2J0	A8K5Q1	A8K5Q1	A8K5Q1	A8K5Q1	A8K5Q1; Q7L2J0	A8K5Q1; Q7L2J0	A8K5Q1; Q7L2J0	A8K5Q1; Q7L2J0	Q7L2J0	Q7L2J0	Q7L2J0	Q7L2J0	Q7L2J0	MEPCE	7SK snRNA methylphosphate capping enzyme (MePCE) (EC 2.1.1.-) (Bicoid-interacting protein 3 homolog) (Bin3 homolog)	7SK snRNP [GO:0120259]; nucleus [GO:0005634]; ribonucleoprotein complex [GO:1990904]; 7SK snRNA binding [GO:0097322]; O-methyltransferase activity [GO:0008171]; RNA 5'-methyltransferase activity [GO:1990276]; RNA binding [GO:0003723]; RNA methyltransferase activity [GO:0008173]; S-adenosylmethionine-dependent methyltransferase activity [GO:0008757]; snRNA binding [GO:0017069]; negative regulation…	AllPrimariesMatch_	FALSE	TRUE	reviewed	5 out of 5	2	4	1	17	2	6	1	23	1	4	1	17	2.46734	8.27286	2.75762	37.5907	Medium	High	High	High	ENSG00000146834	MEPCE	MEPCE	FALSE	3 v 3
NA	Q6PJV4	Q6PJV4	Q6PJV4	NA	Q6PJV4	Q6PJV4	Q6PJV4	NA	Q6P0P7; Q6PJV4	Q6P0P7; Q6PJV4	Q6P0P7; Q6PJV4	Q6PJV4	Q6PJV4	Q6PJV4	NA	Q6PJV4	THRAP3	THRAP3 protein (Fragment)	RNA splicing [GO:0008380]		FALSE	TRUE	unreviewed	1 out of 5	NA	10	9	9	NA	101	12	15	NA	2	2	1	NA	27.7333	27.7333	29.3333	NA	High	High	High	NA	NA	NA	NA	NA
Q53EU6	Q53EU6	NA	Q53EU6	Q53EU6	Q53EU6	NA	Q53EU6	Q53EU6	Q53EU6	NA	Q53EU6	Q53EU6	NA	Q53EU6	Q53EU6	Q53EU6	GPAT3	Glycerol-3-phosphate acyltransferase 3 (GPAT-3) (EC 2.3.1.15) (1-acyl-sn-glycerol-3-phosphate O-acyltransferase 10) (AGPAT 10) (1-acyl-sn-glycerol-3-phosphate O-acyltransferase 9) (1-AGP acyltransferase 9) (1-AGPAT 9) (EC 2.3.1.51) (Acyl-CoA:glycerol-3-phosphate acyltransferase 3) (hGPAT3) (Lung cancer metastasis-associated protein 1) (Lysophosphatidic acid acyltransferase theta) (LPAAT-theta) (M…	endoplasmic reticulum [GO:0005783]; endoplasmic reticulum membrane [GO:0005789]; integral component of membrane [GO:0016021]; 1-acylglycerol-3-phosphate O-acyltransferase activity [GO:0003841]; glycerol-3-phosphate O-acyltransferase activity [GO:0004366]; sn-1-glycerol-3-phosphate C16:0-DCA-CoA acyl transferase activity [GO:0102420]; CDP-diacylglycerol biosynthetic process [GO:0016024]; glycerol-…		FALSE	TRUE	reviewed	5 out of 5	19	16	NA	10	30	44	NA	14	18	14	NA	10	41.2442	32.0276	NA	19.8157	High	High	NA	High	ENSG00000138678	GPAT3	GPAT3	FALSE	6 v 6
Q8IXT5	Q8IXT5	NA	Q8IXT5	Q8IXT5	Q8IXT5	NA	Q8IXT5	B9ZVT1; Q8IXT5	B9ZVT1; Q8IXT5	NA	B9ZVT1; Q8IXT5	Q8IXT5	NA	Q8IXT5	Q8IXT5	Q8IXT5	RBM12B	RNA-binding protein 12B (RNA-binding motif protein 12B)	nucleoplasm [GO:0005654]; ribonucleoprotein complex [GO:1990904]; RNA binding [GO:0003723]; regulation of RNA splicing [GO:0043484]		FALSE	TRUE	reviewed	3 out of 5	1	3	NA	1	1	5	NA	1	1	3	NA	1	0.699301	3.4965	NA	0.999001	Medium	High	NA	Medium	ENSG00000183808	RBM12B	RBM12B	FALSE	3 v 3
P17096	P17096	P17096	P17096	P17096	P17096	P17096	P17096	P17096	P17096	P17096	P17096	P17096	P17096	P17096	P17096	P17096	HMGA1	High mobility group protein HMG-I/HMG-Y (HMG-I(Y)) (High mobility group AT-hook protein 1) (High mobility group protein A1) (High mobility group protein R)	cytosol [GO:0005829]; focal adhesion [GO:0005925]; nucleoplasm [GO:0005654]; nucleus [GO:0005634]; RNA polymerase II transcription regulator complex [GO:0090575]; senescence-associated heterochromatin focus [GO:0035985]; transcription regulator complex [GO:0005667]; 5'-deoxyribose-5-phosphate lyase activity [GO:0051575]; chromatin binding [GO:0003682]; cis-regulatory region sequence-specific DNA …	AllPrimariesMatch_	FALSE	TRUE	reviewed	5 out of 5	5	8	4	5	7	80	12	13	5	3	1	1	56.0748	63.5514	48.5981	56.0748	High	High	High	High	ENSG00000137309	HMGA1	HMGA1	FALSE	6 v 6
Q92804	Q92804	Q92804	Q92804	Q92804	Q92804	Q92804	Q92804	B4E312; Q92804	Q92804	Q92804	Q92804	Q92804	Q92804	Q92804	Q92804	Q92804	TAF15	TATA-binding protein-associated factor 2N (68 kDa TATA-binding protein-associated factor) (TAF(II)68) (TAFII68) (RNA-binding protein 56)	cytoplasm [GO:0005737]; nucleoplasm [GO:0005654]; nucleus [GO:0005634]; DNA binding [GO:0003677]; metal ion binding [GO:0046872]; mRNA 3'-UTR binding [GO:0003730]; RNA binding [GO:0003723]; transcription coregulator activity [GO:0003712]; mRNA stabilization [GO:0048255]; positive regulation of transcription, DNA-templated [GO:0045893]; RNA splicing [GO:0008380]	AllPrimariesMatch_	FALSE	TRUE	reviewed	5 out of 5	6	16	6	12	13	87	8	19	2	12	3	4	13.6824	32.9392	16.8919	30.9122	High	High	High	High	ENSG00000270647	TAF15	TAF15	FALSE	3 v 3
H0YHG0	H0YHG0	P82979	H0YHG0	H0YHG0	H0YHG0	H0YHG0	H0YHG0	H0YHG0	H0YHG0	H0YHG0; P82979; Q567R9	H0YHG0	H0YHG0	P82979	H0YHG0	H0YHG0	H0YHG0	NA	Uncharacterized protein (Fragment)	cytoplasmic ribonucleoprotein granule [GO:0036464]; nuclear speck [GO:0016607]	Match.Media Candidate matched to concensus primaries_	FALSE	TRUE	unreviewed	2 out of 5	5	11	6	9	6	59	6	14	5	8	6	6	7.83939	20.6501	32.381	16.826	High	High	High	High	NA	NA	NA	NA	6 v 6
P13987	P13987	P13987	P13987	P13987	P13987	P13987	P13987	A0A2U3TZL5; E9PNW4; P13987	A0A2U3TZL5; E9PNW4; P13987	A0A2U3TZL5; E9PNW4; P13987	A0A2U3TZL5; E9PNW4; P13987	P13987	P13987	P13987	P13987	P13987	CD59	CD59 glycoprotein (1F5 antigen) (20 kDa homologous restriction factor) (HRF-20) (HRF20) (MAC-inhibitory protein) (MAC-IP) (MEM43 antigen) (Membrane attack complex inhibition factor) (MACIF) (Membrane inhibitor of reactive lysis) (MIRL) (Protectin) (CD antigen CD59)	anchored component of external side of plasma membrane [GO:0031362]; cell surface [GO:0009986]; endoplasmic reticulum membrane [GO:0005789]; endoplasmic reticulum-Golgi intermediate compartment membrane [GO:0033116]; ER to Golgi transport vesicle membrane [GO:0012507]; extracellular exosome [GO:0070062]; extracellular space [GO:0005615]; focal adhesion [GO:0005925]; Golgi membrane [GO:0000139]; m…	AllPrimariesMatch_	FALSE	TRUE	reviewed	5 out of 5	4	3	1	3	14	34	1	5	4	3	1	3	25	23.4375	6.25	23.4375	High	High	High	High	ENSG00000085063	CD59	CD59	FALSE	6 v 6
NA	P56545	P56545	P56545	NA	P56545	F1N053	P56545	NA	P56545	F1N053; P56545; Q0VCQ1	P56545	P56545	P56545	P56545	NA	P56545	CTBP2	C-terminal-binding protein 2 (CtBP2)	GABA-ergic synapse [GO:0098982]; glutamatergic synapse [GO:0098978]; nucleus [GO:0005634]; photoreceptor ribbon synapse [GO:0098684]; presynaptic active zone cytoplasmic component [GO:0098831]; presynaptic cytosol [GO:0099523]; transcription repressor complex [GO:0017053]; chromatin binding [GO:0003682]; identical protein binding [GO:0042802]; NAD binding [GO:0051287]; oxidoreductase activity, ac…		FALSE	TRUE	reviewed	5 out of 5	NA	3	4	13	NA	6	4	15	NA	1	4	8	NA	7.64045	8.08989	32.5843	NA	High	High	High	ENSG00000175029	CTBP2	CTBP2	FALSE	NA
Q9HCN3	Q9HCN3	NA	NA	Q9HCN3	Q9HCN3	NA	NA	Q9HCN3	K4DI83; Q9HCN3	NA	NA	NA	NA	Q9HCN3	Q9HCN3	Q9HCN3	PGAP6	Post-GPI attachment to proteins factor 6 (EC 3.1.1.4) (GPI processing phospholipase A2) (GPI-PLA2) (Protein M83) (Transmembrane protein 6) (Transmembrane protein 8) (Transmembrane protein 8A)	extracellular exosome [GO:0070062]; integral component of plasma membrane [GO:0005887]; lysosomal membrane [GO:0005765]; plasma membrane [GO:0005886]; phospholipase A2 activity [GO:0004623]; lipid metabolic process [GO:0006629]		FALSE	TRUE	reviewed	5 out of 5	9	1	NA	NA	11	1	NA	NA	9	1	NA	NA	12.3217	1.81582	NA	NA	High	Medium	NA	NA	ENSG00000129925	PGAP6	TMEM8A	FALSE	6 v 6
Q96KR1	Q96KR1	Q96KR1	Q96KR1	B2RNR6	B2RNR6	B2RNR6	B2RNR6	B2RNR6; B3KP82; Q96KR1	B2RNR6; Q96KR1	A0A3Q1LLZ5; A8K849; B2RNR6; F1N0Y9; Q96KR1	B2RNR6; Q96KR1	Q96KR1	Q96KR1	Q96KR1	Q96KR1	Q96KR1	ZFR	Zinc finger RNA-binding protein (hZFR) (M-phase phosphoprotein homolog)	chromosome [GO:0005694]; cytoplasm [GO:0005737]; nucleus [GO:0005634]; DNA binding [GO:0003677]; double-stranded RNA binding [GO:0003725]; RNA binding [GO:0003723]; single-stranded RNA binding [GO:0003727]; zinc ion binding [GO:0008270]	AllPrimariesMatch_	FALSE	TRUE	reviewed	4 out of 5	1	17	3	8	1	47	3	9	1	17	3	8	1.48976	23.4637	2.23464	11.7318	High	High	High	High	ENSG00000056097	ZFR	ZFR	FALSE	3 v 3
A0A090N8N0	A0A090N8N0	NA	A0A090N8N0	A0A090N8N0	A0A090N8N0	NA	A0A090N8N0	A0A090N8N0	A0A090N8N0	NA	A0A090N8N0	A0A090N8N0	NA	A0A090N8N0	A0A090N8N0	A0A090N8N0	LOC340312	Similar to Importin alpha-2 subunit (Karyopherin alpha-2 subunit) (SRP1-alpha) (RAG cohort protein 1)	NA		FALSE	TRUE	unreviewed	1 out of 5	3	2	NA	2	5	9	NA	5	1	1	NA	1	7.10383	3.55191	NA	3.55191	High	Medium	NA	Medium	NA	NA	NA	NA	6 v 6
P62308	P62308	P62308	P62308	A8MWD9	A8MWD9	A0A3Q1M4V2	A8MWD9	A8MWD9; P62308	A8MWD9; P62308	A0A3Q1M4V2; A0A3Q1MNA8; A0A3Q1N9V4; A8MWD9; F5H013; G5E6E7; P62308; Q49AN9	A8MWD9; P62308	P62308	P62308	P62308	P62308	P62308	SNRPG	Small nuclear ribonucleoprotein G (snRNP-G) (Sm protein G) (Sm-G) (SmG)	catalytic step 2 spliceosome [GO:0071013]; cytosol [GO:0005829]; methylosome [GO:0034709]; nucleoplasm [GO:0005654]; nucleus [GO:0005634]; P granule [GO:0043186]; precatalytic spliceosome [GO:0071011]; ribonucleoprotein complex [GO:1990904]; small nuclear ribonucleoprotein complex [GO:0030532]; SMN-Sm protein complex [GO:0034719]; spliceosomal complex [GO:0005681]; spliceosomal tri-snRNP complex …	AllPrimariesMatch_	FALSE	TRUE	reviewed	5 out of 5	2	2	1	3	4	14	3	8	2	2	1	3	25	25	15.7895	34.2105	High	High	High	High	ENSG00000143977	SNRPG	SNRPG	FALSE	6 v 6
P45973	P45973	P45973	P45973	P45973	P45973	P45973	P45973	P45973; Q6I9T7	P45973	P45973	P45973	P45973	P45973	P45973	P45973	P45973	CBX5	Chromobox protein homolog 5 (Antigen p25) (Heterochromatin protein 1 homolog alpha) (HP1 alpha)	chromocenter [GO:0010369]; chromosome, telomeric region [GO:0000781]; heterochromatin [GO:0000792]; histone deacetylase complex [GO:0000118]; histone methyltransferase complex [GO:0035097]; kinetochore [GO:0000776]; nuclear envelope [GO:0005635]; nucleolus [GO:0005730]; nucleoplasm [GO:0005654]; nucleus [GO:0005634]; pericentric heterochromatin [GO:0005721]; protein-containing complex [GO:0032991…	AllPrimariesMatch_	FALSE	TRUE	reviewed	5 out of 5	3	9	6	7	3	36	8	12	2	8	6	6	19.8953	50.7853	34.0314	36.1257	High	High	High	High	ENSG00000094916	CBX5	CBX5	FALSE	3 v 3
NA	Q9NYV4	Q9NYV4	Q9NYV4	NA	Q9NYV4	G5E518	Q9NYV4	NA	J3QSD7; Q9NYV4	A0A024R9G8; A0A0A0MQS0; A0A0A8K9A6; A0A3Q1LPF6; A0A3Q1M1H3; A0A3Q1M6G1; A0A3Q1MN96; A2VE56; A8MUE8; A8MW92; A8MXR8; E1BB50; E1BGZ9; E9PM57; F8W9L8; G5E518; H0YC05; J3QSD7; Q9H8G4; Q9NYV4	Q9NYV4	Q9NYV4	Q9NYV4	Q9NYV4	NA	Q9NYV4	CDK12	Cyclin-dependent kinase 12 (EC 2.7.11.22) (EC 2.7.11.23) (Cdc2-related kinase, arginine/serine-rich) (CrkRS) (Cell division cycle 2-related protein kinase 7) (CDC2-related protein kinase 7) (Cell division protein kinase 12) (hCDK12)	cyclin K-CDK12 complex [GO:0002944]; cyclin-dependent protein kinase holoenzyme complex [GO:0000307]; cyclin/CDK positive transcription elongation factor complex [GO:0008024]; nuclear cyclin-dependent protein kinase holoenzyme complex [GO:0019908]; nuclear speck [GO:0016607]; nucleoplasm [GO:0005654]; nucleus [GO:0005634]; ATP binding [GO:0005524]; cyclin binding [GO:0030332]; cyclin-dependent pr…		FALSE	TRUE	reviewed	5 out of 5	NA	4	1	8	NA	22	1	9	NA	2	1	7	NA	2.14765	0.536913	6.51007	NA	High	High	High	ENSG00000167258	CDK12	CDK12	FALSE	NA
Q13263	Q13263	Q13263	Q13263	Q13263	B2R8R5	B2R8R5	Q13263	Q13263	B2R8R5; Q13263	B2R8R5; Q13263	Q13263	Q13263	Q13263	Q13263	Q13263	Q13263	TRIM28	Transcription intermediary factor 1-beta (TIF1-beta) (E3 SUMO-protein ligase TRIM28) (EC 2.3.2.27) (KRAB-associated protein 1) (KAP-1) (KRAB-interacting protein 1) (KRIP-1) (Nuclear corepressor KAP-1) (RING finger protein 96) (RING-type E3 ubiquitin transferase TIF1-beta) (Tripartite motif-containing protein 28)	chromatin [GO:0000785]; euchromatin [GO:0000791]; heterochromatin [GO:0000792]; nucleoplasm [GO:0005654]; nucleus [GO:0005634]; protein-containing complex [GO:0032991]; RNA polymerase II transcription regulator complex [GO:0090575]; chromatin binding [GO:0003682]; chromo shadow domain binding [GO:0070087]; DNA binding [GO:0003677]; Krueppel-associated box domain binding [GO:0035851]; promoter-spe…	AllPrimariesMatch_	FALSE	TRUE	reviewed	5 out of 5	34	35	23	46	75	267	33	177	34	35	23	29	60.3593	56.1677	35.3293	73.2934	High	High	High	High	ENSG00000130726	TRIM28	TRIM28	FALSE	6 v 6
NA	Q96ME7	NA	NA	NA	Q96ME7	NA	NA	NA	B4DES6; B7Z9P6; G3XAG1; Q96ME7	NA	NA	NA	NA	Q96ME7	NA	Q96ME7	ZNF512	Zinc finger protein 512	nucleus [GO:0005634]; DNA binding [GO:0003677]; metal ion binding [GO:0046872]		FALSE	TRUE	reviewed	3 out of 5	NA	3	NA	NA	NA	3	NA	NA	NA	3	NA	NA	NA	6.34921	NA	NA	NA	High	NA	NA	ENSG00000243943	ZNF512	ZNF512	FALSE	NA
Q6IBQ5	Q6IBQ5	Q6IBQ5	Q6IBQ5	H3BPE7	H3BPE7	Q13344	H3BPE7	A8K4H1; H3BPE7; P35637; Q8TBR3	A8K4H1; H3BPE7; P35637; Q8TBR3	A0A140T861; A8K4H1; B4DR70; H3BPE7; P35637; Q13344; Q28009; Q59H57; Q8TBR3	A8K4H1; H3BPE7; P35637; Q8TBR3	P35637	P35637	P35637	P35637	P35637	FUS	RNA-binding protein FUS (75 kDa DNA-pairing protein) (Oncogene FUS) (Oncogene TLS) (POMp75) (Translocated in liposarcoma protein)	cytoplasm [GO:0005737]; nucleoplasm [GO:0005654]; nucleus [GO:0005634]; chromatin binding [GO:0003682]; DNA binding [GO:0003677]; identical protein binding [GO:0042802]; metal ion binding [GO:0046872]; mRNA 3'-UTR binding [GO:0003730]; RNA binding [GO:0003723]; transcription coactivator activity [GO:0003713]; transcription coregulator activity [GO:0003712]; mRNA stabilization [GO:0048255]; positi…	AllPrimariesMatch_	FALSE	TRUE	reviewed	5 out of 5	12	16	7	12	28	166	17	33	8	12	4	9	22.6236	27.1863	13.308	25.0951	High	High	High	High	ENSG00000089280	FUS	FUS	FALSE	6 v 6
Q9ULD9	Q9ULD9	NA	Q9ULD9	Q9ULD9	Q9ULD9	NA	Q9ULD9	Q9ULD9	Q9ULD9	NA	Q9UFL4; Q9ULD9	Q9ULD9	NA	Q9ULD9	Q9ULD9	Q9ULD9	ZNF608	Zinc finger protein 608 (Renal carcinoma antigen NY-REN-36)	nucleus [GO:0005634]; metal ion binding [GO:0046872]; negative regulation of transcription by RNA polymerase II [GO:0000122]; regulation of transcription by RNA polymerase II [GO:0006357]		FALSE	TRUE	reviewed	3 out of 5	6	3	NA	3	9	4	NA	3	6	3	NA	3	3.63757	1.65344	NA	1.52116	High	Medium	NA	Medium	ENSG00000168916	ZNF608	ZNF608	FALSE	6 v 6
NA	A0A090N8H1	NA	A0A090N8H1	NA	A0A090N8H1	NA	A0A090N8H1	NA	A0A090N8Z2; A8K9F5; C9JYJ8; C9JZE3; E7EVL6; Q9BWE0	NA	A8K9F5; Q9BWE0	Q9BWE0	NA	Q9BWE0	NA	Q9BWE0	REPIN1	Replication initiator 1 (60 kDa origin-specific DNA-binding protein) (60 kDa replication initiation region protein) (ATT-binding protein) (DHFR oribeta-binding protein RIP60) (Zinc finger protein 464)	chromosome [GO:0005694]; nuclear origin of replication recognition complex [GO:0005664]; nucleoplasm [GO:0005654]; chromatin insulator sequence binding [GO:0043035]; DNA binding [GO:0003677]; metal ion binding [GO:0046872]; RNA binding [GO:0003723]; DNA replication [GO:0006260]; regulation of transcription by RNA polymerase II [GO:0006357]		FALSE	TRUE	reviewed	5 out of 5	NA	1	NA	13	NA	3	NA	19	NA	1	NA	13	NA	2.82187	NA	28.9242	NA	High	NA	High	ENSG00000214022	REPIN1	REPIN1	FALSE	NA
Q9Y5S9	Q9Y5S9	Q9Y5S9	Q9Y5S9	Q9Y5S9	Q9Y5S9	F6QBF9	Q9Y5S9	Q9Y5S9	Q9Y5S9	A0A0J9YW13; A0A452DIC8; F6QBF9; Q9Y5S9	Q9Y5S9	Q9Y5S9	Q9Y5S9	Q9Y5S9	Q9Y5S9	Q9Y5S9	RBM8A	RNA-binding protein 8A (Binder of OVCA1-1) (BOV-1) (RNA-binding motif protein 8A) (RNA-binding protein Y14) (Ribonucleoprotein RBM8A)	catalytic step 2 spliceosome [GO:0071013]; cytoplasm [GO:0005737]; cytosol [GO:0005829]; dendrite [GO:0030425]; exon-exon junction complex [GO:0035145]; exon-exon junction subcomplex mago-y14 [GO:1990501]; neuronal cell body [GO:0043025]; nuclear speck [GO:0016607]; nucleoplasm [GO:0005654]; nucleus [GO:0005634]; U2-type catalytic step 1 spliceosome [GO:0071006]; mRNA binding [GO:0003729]; RNA bi…	AllPrimariesMatch_	FALSE	TRUE	reviewed	5 out of 5	4	4	3	5	6	34	5	12	4	4	3	5	20.6897	20.6897	15.5172	34.4828	High	High	High	High	ENSG00000265241	RBM8A	RBM8A	FALSE	6 v 6
NA	A0A024R4Z3	NA	A0A024R4Z3	NA	A0A024R4Z3	NA	A0A024R4Z3	NA	A0A6Q8PF34; A0A804HLI8; E9PR18; Q96PZ2	NA	A0A6Q8PF34; E9PR18; Q96PZ2	Q96PZ2	NA	Q96PZ2	NA	Q96PZ2	FAM111A	Serine protease FAM111A (EC 3.4.21.-)	chromatin [GO:0000785]; cytoplasm [GO:0005737]; fibrillar center [GO:0001650]; nucleoplasm [GO:0005654]; nucleus [GO:0005634]; peptidase activity [GO:0008233]; single-stranded DNA binding [GO:0003697]; cellular response to DNA damage stimulus [GO:0006974]; DNA replication [GO:0006260]; negative regulation of viral genome replication [GO:0045071]; protein autoprocessing [GO:0016540]; protein-DNA c…		FALSE	TRUE	reviewed	5 out of 5	NA	2	NA	3	NA	2	NA	3	NA	2	NA	3	NA	2.61866	NA	4.58265	NA	Medium	NA	High	ENSG00000166801	FAM111A	FAM111A	FALSE	NA
NA	Q9HB90	NA	Q9HB90	NA	Q9HB90	NA	Q9HB90	NA	Q9HB90	NA	Q9HB90	Q9HB90	NA	Q9HB90	NA	Q9HB90	RRAGC	Ras-related GTP-binding protein C (Rag C) (RagC) (EC 3.6.5.-) (GTPase-interacting protein 2) (TIB929)	cytoplasm [GO:0005737]; cytosol [GO:0005829]; Gtr1-Gtr2 GTPase complex [GO:1990131]; intracellular membrane-bounded organelle [GO:0043231]; lysosome [GO:0005764]; nucleoplasm [GO:0005654]; nucleus [GO:0005634]; GDP binding [GO:0019003]; GTP binding [GO:0005525]; GTPase activity [GO:0003924]; GTPase binding [GO:0051020]; magnesium ion binding [GO:0000287]; protein heterodimerization activity [GO:0…		FALSE	TRUE	reviewed	5 out of 5	NA	15	NA	14	NA	96	NA	17	NA	8	NA	7	NA	40.8521	NA	43.609	NA	High	NA	High	ENSG00000116954	RRAGC	RRAGC	FALSE	NA
NA	Q9NQ11	NA	NA	NA	Q9NQ11	NA	NA	NA	Q8N4D4; Q9NQ11	NA	NA	NA	NA	Q9NQ11	NA	Q9NQ11	ATP13A2	Polyamine-transporting ATPase 13A2 (EC 7.6.2.-)	autophagosome [GO:0005776]; autophagosome membrane [GO:0000421]; integral component of lysosomal membrane [GO:1905103]; integral component of membrane [GO:0016021]; late endosome [GO:0005770]; late endosome membrane [GO:0031902]; lysosomal lumen [GO:0043202]; lysosomal membrane [GO:0005765]; lysosome [GO:0005764]; multivesicular body [GO:0005771]; multivesicular body membrane [GO:0032585]; neuron…		FALSE	TRUE	reviewed	5 out of 5	NA	16	NA	NA	NA	59	NA	NA	NA	9	NA	NA	NA	16.6949	NA	NA	NA	High	NA	NA	ENSG00000159363	ATP13A2	ATP13A2	FALSE	NA
P09012	P09012	P09012	P09012	B2R802	B2R802	B2R802	B2R802	B2R802; P09012	B2R802; P09012	B2R802; P09012	B2R802; P09012	P09012	P09012	P09012	P09012	P09012	SNRPA	U1 small nuclear ribonucleoprotein A (U1 snRNP A) (U1-A) (U1A)	nucleoplasm [GO:0005654]; spliceosomal complex [GO:0005681]; U1 snRNP [GO:0005685]; identical protein binding [GO:0042802]; RNA binding [GO:0003723]; U1 snRNA binding [GO:0030619]; U1 snRNP binding [GO:1990446]; mRNA splicing, via spliceosome [GO:0000398]; regulation of mRNA polyadenylation [GO:1900363]	AllPrimariesMatch_	FALSE	TRUE	reviewed	5 out of 5	7	10	7	7	13	54	7	12	5	8	5	6	21.2766	39.0071	27.6596	30.8511	High	High	High	High	ENSG00000077312	SNRPA	SNRPA	FALSE	6 v 6
O43379	O43379	NA	NA	A0A7P0TBE7	A0A7P0TBE7	NA	NA	A0A7P0T9D9; A0A7P0T9T4; A0A7P0TAK3; A0A7P0TBE7; A0A7P0Z436; O43379	A0A7P0T9D9; A0A7P0T9F6; A0A7P0T9T4; A0A7P0TAK3; A0A7P0TBE7; A0A7P0Z436; O43379	NA	NA	NA	NA	O43379	O43379	O43379	WDR62	WD repeat-containing protein 62	centriolar satellite [GO:0034451]; centriole [GO:0005814]; centrosome [GO:0005813]; cytosol [GO:0005829]; nucleus [GO:0005634]; spindle pole [GO:0000922]; centriole replication [GO:0007099]; cerebral cortex development [GO:0021987]; mitotic spindle organization [GO:0007052]; neurogenesis [GO:0022008]; positive regulation of neuroblast proliferation [GO:0002052]; positive regulation of neuron migr…		FALSE	TRUE	reviewed	5 out of 5	4	3	NA	NA	4	7	NA	NA	4	3	NA	NA	3.82082	2.10804	NA	NA	High	High	NA	NA	ENSG00000075702	WDR62	WDR62	FALSE	6 v 6
P62316	P62316	NA	P62316	P62316	P62316	NA	P62316	P62316	P62316	NA	P62316	P62316	NA	P62316	P62316	P62316	SNRPD2	Small nuclear ribonucleoprotein Sm D2 (Sm-D2) (snRNP core protein D2)	catalytic step 2 spliceosome [GO:0071013]; cytosol [GO:0005829]; extracellular exosome [GO:0070062]; methylosome [GO:0034709]; nucleoplasm [GO:0005654]; nucleus [GO:0005634]; pICln-Sm protein complex [GO:0034715]; precatalytic spliceosome [GO:0071011]; small nuclear ribonucleoprotein complex [GO:0030532]; SMN-Sm protein complex [GO:0034719]; spliceosomal complex [GO:0005681]; U1 snRNP [GO:0005685…		FALSE	TRUE	reviewed	5 out of 5	6	9	NA	8	12	77	NA	28	6	9	NA	8	43.2203	66.9492	NA	61.8644	High	High	NA	High	ENSG00000125743	SNRPD2	SNRPD2	FALSE	6 v 6
NA	Q8N697	NA	NA	NA	Q8N697	NA	NA	NA	Q8N697	NA	NA	NA	NA	Q8N697	NA	Q8N697	SLC15A4	Solute carrier family 15 member 4 (Peptide transporter 4) (Peptide/histidine transporter 1) (hPHT1)	early endosome membrane [GO:0031901]; endolysosome membrane [GO:0036020]; integral component of endosome membrane [GO:0031303]; integral component of lysosomal membrane [GO:1905103]; lysosomal membrane [GO:0005765]; plasma membrane [GO:0005886]; specific granule membrane [GO:0035579]; dipeptide transmembrane transporter activity [GO:0071916]; L-histidine transmembrane transporter activity [GO:000…		FALSE	TRUE	reviewed	5 out of 5	NA	10	NA	NA	NA	45	NA	NA	NA	10	NA	NA	NA	15.078	NA	NA	NA	High	NA	NA	ENSG00000139370	SLC15A4	SLC15A4	FALSE	NA
NA	Q68CP9	NA	Q68CP9	NA	Q68CP9	NA	Q68CP9	NA	F8W108; F8WCU9; Q68CP9	NA	A0A087WY37; F8VWP4; F8W108; F8WCU9; Q4G0S8; Q68CP9; Q8WV72; Q96SQ4	Q68CP9	NA	Q68CP9	NA	Q68CP9	ARID2	AT-rich interactive domain-containing protein 2 (ARID domain-containing protein 2) (BRG1-associated factor 200) (BAF200) (Zinc finger protein with activation potential) (Zipzap/p200)	nucleoplasm [GO:0005654]; plasma membrane [GO:0005886]; SWI/SNF complex [GO:0016514]; DNA binding [GO:0003677]; metal ion binding [GO:0046872]; cardiac muscle cell proliferation [GO:0060038]; coronary artery morphogenesis [GO:0060982]; embryonic organ development [GO:0048568]; heart morphogenesis [GO:0003007]; homeostatic process [GO:0042592]; negative regulation of cell migration [GO:0030336]; n…		FALSE	TRUE	reviewed	5 out of 5	NA	2	NA	1	NA	5	NA	1	NA	2	NA	1	NA	1.85286	NA	0.599455	NA	High	NA	Medium	ENSG00000189079	ARID2	ARID2	FALSE	NA
Q13838	Q13838	Q13838	Q13838	Q13838	Q13838	Q13838	Q13838	Q13838	Q13838	Q13838; Q3T147	Q13838	Q13838	Q13838	Q13838	Q13838	Q13838	DDX39B	Spliceosome RNA helicase DDX39B (EC 3.6.4.13) (56 kDa U2AF65-associated protein) (ATP-dependent RNA helicase p47) (DEAD box protein UAP56) (HLA-B-associated transcript 1 protein)	cytoplasm [GO:0005737]; nuclear speck [GO:0016607]; nucleoplasm [GO:0005654]; nucleus [GO:0005634]; spliceosomal complex [GO:0005681]; transcription export complex [GO:0000346]; U4 snRNP [GO:0005687]; U6 snRNP [GO:0005688]; ATP binding [GO:0005524]; ATP hydrolysis activity [GO:0016887]; ATP-dependent activity, acting on RNA [GO:0008186]; ATP-dependent protein binding [GO:0043008]; identical prote…	AllPrimariesMatch_	FALSE	TRUE	reviewed	5 out of 5	18	24	15	22	34	140	16	40	6	11	5	10	44.6262	57.0093	30.8411	52.1028	High	High	High	High	ENSG00000198563	DDX39B	DDX39B	FALSE	6 v 6
Q8TB72	Q8TB72	NA	NA	Q8TB72	Q8TB72	NA	NA	A0A0C4DG68; B7ZL34; Q8TB72	A0A0C4DG68; B7ZL34; Q8TB72	NA	NA	NA	NA	Q8TB72	Q8TB72	Q8TB72	PUM2	Pumilio homolog 2 (Pumilio-2)	cytoplasm [GO:0005737]; cytoplasmic stress granule [GO:0010494]; cytosol [GO:0005829]; nuclear membrane [GO:0031965]; perinuclear region of cytoplasm [GO:0048471]; miRNA binding [GO:0035198]; mRNA 3'-UTR binding [GO:0003730]; mRNA binding [GO:0003729]; RNA binding [GO:0003723]; positive regulation of gene silencing by miRNA [GO:2000637]; positive regulation of RIG-I signaling pathway [GO:1900246]…		FALSE	TRUE	reviewed	5 out of 5	5	6	NA	NA	7	31	NA	NA	1	1	NA	NA	4.03377	5.25328	NA	NA	High	High	NA	NA	ENSG00000055917	PUM2	PUM2	FALSE	3 v 3
Q2L6I0	Q2L6I0	Q2L6I0	Q2L6I0	Q2L6I0	Q2L6I0	Q2L6I0	Q2L6I0	Q58F28; Q96QC0	Q96QC0	E1BF96; Q58F28; Q96QC0	Q96QC0	Q96QC0	Q96QC0	Q96QC0	Q96QC0	Q96QC0	PPP1R10	Serine/threonine-protein phosphatase 1 regulatory subunit 10 (MHC class I region proline-rich protein CAT53) (PP1-binding protein of 114 kDa) (Phosphatase 1 nuclear targeting subunit) (Protein FB19) (p99)	chromatin [GO:0000785]; nuclear body [GO:0016604]; nucleoplasm [GO:0005654]; nucleus [GO:0005634]; PTW/PP1 phosphatase complex [GO:0072357]; DNA binding [GO:0003677]; metal ion binding [GO:0046872]; protein phosphatase 1 binding [GO:0008157]; protein phosphatase inhibitor activity [GO:0004864]; RNA binding [GO:0003723]; negative regulation of cardiac muscle cell apoptotic process [GO:0010667]; ne…	AllPrimariesMatch_	FALSE	TRUE	reviewed	5 out of 5	1	14	2	2	2	30	2	2	1	14	2	2	1.06383	15.5319	1.80851	2.02128	High	High	High	Medium	ENSG00000204569	PPP1R10	PPP1R10	FALSE	6 v 6
NA	Q9UKU0	NA	NA	NA	A0A494C0B6	NA	NA	NA	A0A494BZW8; A0A494C0B6; A0A494C0J9; A0A499FJL5; B2RB13; B3KV64; B4DFW3; C9J8C7; E7ERD7; Q9UKU0	NA	NA	NA	NA	Q9UKU0	NA	Q9UKU0	ACSL6	Long-chain-fatty-acid--CoA ligase 6 (EC 6.2.1.3) (Arachidonate--CoA ligase) (EC 6.2.1.15) (Long-chain acyl-CoA synthetase 6) (LACS 6)	endoplasmic reticulum [GO:0005783]; endoplasmic reticulum membrane [GO:0005789]; integral component of membrane [GO:0016021]; membrane [GO:0016020]; mitochondrial outer membrane [GO:0005741]; peroxisomal membrane [GO:0005778]; plasma membrane [GO:0005886]; arachidonate-CoA ligase activity [GO:0047676]; ATP binding [GO:0005524]; enzyme binding [GO:0019899]; long-chain fatty acid-CoA ligase activit…		FALSE	TRUE	reviewed	5 out of 5	NA	3	NA	NA	NA	7	NA	NA	NA	1	NA	NA	NA	2.86944	NA	NA	NA	High	NA	NA	ENSG00000164398	ACSL6	ACSL6	TRUE	NA
P51991	P51991	P51991	P51991	A0A7I2V4G0	P51991	E1BEG2	P51991	A0A7I2V2R3; A0A7I2V402; A0A7I2V4G0; A0A7I2V5D8; B4DDB6; B4E3E6; P51991	A0A7I2V2R3; P51991	A0A7I2V2R3; A0A7I2V402; A0A7I2V5D8; E1BEG2; P51991	A0A7I2V2R3; A0A7I2V402; P51991	P51991	P51991	P51991	P51991	P51991	HNRNPA3	Heterogeneous nuclear ribonucleoprotein A3 (hnRNP A3)	catalytic step 2 spliceosome [GO:0071013]; cytoplasm [GO:0005737]; messenger ribonucleoprotein complex [GO:1990124]; neuron projection [GO:0043005]; nucleoplasm [GO:0005654]; nucleus [GO:0005634]; postsynaptic density [GO:0014069]; ribonucleoprotein complex [GO:1990904]; ribonucleoprotein granule [GO:0035770]; mRNA binding [GO:0003729]; RNA binding [GO:0003723]; RNA transmembrane transporter acti…	AllPrimariesMatch_	FALSE	TRUE	reviewed	5 out of 5	7	22	7	11	18	237	15	24	4	18	5	7	20.1058	47.0899	19.5767	25.9259	High	High	High	High	ENSG00000170144	HNRNPA3	HNRNPA3	FALSE	6 v 6
A0A494C071	A0A494C071	NA	A0A494C071	A0A494C071	A0A494C071	NA	A0A494C071	A0A494C071	A0A494C071	NA	A0A494C071	A0A494C071	NA	A0A494C071	A0A494C071	A0A494C071	PWWP4	PWWP domain-containing 4	NA		FALSE	TRUE	unreviewed	1 out of 5	1	3	NA	3	2	20	NA	4	1	3	NA	3	0.339641	1.50412	NA	1.64968	Medium	Medium	NA	Medium	NA	NA	NA	NA	6 v 6
NA	Q8NBW4	NA	NA	NA	Q8NBW4	NA	NA	NA	D6R9Q7; E7ESU6; Q8NBW4	NA	NA	NA	NA	Q8NBW4	NA	Q8NBW4	SLC38A9	Sodium-coupled neutral amino acid transporter 9 (Solute carrier family 38 member 9) (Up-regulated in lung cancer 11)	integral component of lysosomal membrane [GO:1905103]; late endosome [GO:0005770]; late endosome membrane [GO:0031902]; lysosomal membrane [GO:0005765]; lysosome [GO:0005764]; amino acid transmembrane transporter activity [GO:0015171]; L-arginine transmembrane transporter activity [GO:0061459]; L-leucine transmembrane transporter activity [GO:0015190]; metal ion binding [GO:0046872]; amino acid t…		FALSE	TRUE	reviewed	5 out of 5	NA	3	NA	NA	NA	5	NA	NA	NA	3	NA	NA	NA	8.19964	NA	NA	NA	High	NA	NA	ENSG00000177058	SLC38A9	SLC38A9	FALSE	NA
NA	Q9NZM5	NA	NA	NA	Q53YP0	NA	NA	NA	B4DND9; B4E013; B4E1N4; Q53YP0; Q7L4X7; Q96CS0; Q9NZM5	NA	NA	NA	NA	Q9NZM5	NA	Q9NZM5	NOP53	Ribosome biogenesis protein NOP53 (Glioma tumor suppressor candidate region gene 2 protein) (Protein interacting with carboxyl terminus 1) (PICT-1) (p60)	cytosol [GO:0005829]; fibrillar center [GO:0001650]; intracellular membrane-bounded organelle [GO:0043231]; nucleolus [GO:0005730]; nucleoplasm [GO:0005654]; 5S rRNA binding [GO:0008097]; identical protein binding [GO:0042802]; p53 binding [GO:0002039]; RNA binding [GO:0003723]; cellular response to DNA damage stimulus [GO:0006974]; cellular response to hypoxia [GO:0071456]; DNA repair [GO:000628…		FALSE	TRUE	reviewed	5 out of 5	NA	5	NA	NA	NA	9	NA	NA	NA	5	NA	NA	NA	12.9707	NA	NA	NA	High	NA	NA	ENSG00000105373	NOP53	GLTSCR2	FALSE	NA
Q13242	Q13242	Q13242	Q13242	A8K3M9	Q13242	Q13242	Q13242	A8K3M9; B4DFT9; H0YIB4; Q13242; S4R3G0	Q13242	Q13242	H0YIB4; Q13242	Q13242	Q13242	Q13242	Q13242	Q13242	SRSF9	Serine/arginine-rich splicing factor 9 (Pre-mRNA-splicing factor SRp30C) (Splicing factor, arginine/serine-rich 9)	nuclear speck [GO:0016607]; nucleolus [GO:0005730]; nucleoplasm [GO:0005654]; protein domain specific binding [GO:0019904]; RNA binding [GO:0003723]; alternative mRNA splicing, via spliceosome [GO:0000380]; mRNA processing [GO:0006397]; mRNA splice site selection [GO:0006376]; mRNA splicing, via spliceosome [GO:0000398]; negative regulation of mRNA splicing, via spliceosome [GO:0048025]; response…	AllPrimariesMatch_	FALSE	TRUE	reviewed	5 out of 5	1	10	6	3	1	44	7	4	1	10	6	3	4.97738	46.1538	30.7692	14.0271	Medium	High	High	High	ENSG00000111786	SRSF9	SRSF9	FALSE	3 v 3
P56270	P56270	NA	NA	P56270	P56270	NA	NA	A0A087WWR2; I3L2Z5; P56270; Q59GP8; Q8IUI2; Q8WZ46; Q9UJ31	A0A087WWR2; I3L2Z5; P56270; Q8IUI2; Q8WZ46	NA	NA	NA	NA	P56270	P56270	P56270	MAZ	Myc-associated zinc finger protein (MAZI) (Pur-1) (Purine-binding transcription factor) (Serum amyloid A-activating factor-1) (SAF-1) (Transcription factor Zif87) (ZF87) (Zinc finger protein 801)	nucleus [GO:0005634]; DNA-binding transcription factor activity [GO:0003700]; DNA-binding transcription factor activity, RNA polymerase II-specific [GO:0000981]; metal ion binding [GO:0046872]; RNA binding [GO:0003723]; RNA polymerase II cis-regulatory region sequence-specific DNA binding [GO:0000978]; negative regulation of apoptotic signaling pathway [GO:2001234]; negative regulation of transcr…		FALSE	TRUE	reviewed	5 out of 5	2	3	NA	NA	2	7	NA	NA	2	2	NA	NA	5.03145	7.12788	NA	NA	High	High	NA	NA	ENSG00000103495	MAZ	MAZ	FALSE	3 v 3
A4D177	A4D177	A4D177	A4D177	A4D177	A4D177	A4D177	A4D177	Q13185	Q13185	Q13185	Q13185	Q13185	Q13185	Q13185	Q13185	Q13185	CBX3	Chromobox protein homolog 3 (HECH) (Heterochromatin protein 1 homolog gamma) (HP1 gamma) (Modifier 2 protein)	chromatin [GO:0000785]; chromatin lock complex [GO:0061793]; chromosome, centromeric region [GO:0000775]; chromosome, telomeric region [GO:0000781]; condensed chromosome, centromeric region [GO:0000779]; euchromatin [GO:0000791]; heterochromatin [GO:0000792]; nuclear envelope [GO:0005635]; nuclear inner membrane [GO:0005637]; nucleoplasm [GO:0005654]; nucleus [GO:0005634]; pericentric heterochrom…	AllPrimariesMatch_	FALSE	TRUE	reviewed	5 out of 5	8	11	7	10	14	89	14	34	7	9	6	8	59.5628	53.5519	39.8907	50.2732	High	High	High	High	ENSG00000122565	CBX3	CBX3	FALSE	6 v 6
Q9H3U5	Q9H3U5	NA	Q9H3U5	Q9H3U5	Q9H3U5	NA	Q9H3U5	A0A494C105; B4DLK0; H7C593; H7C5U3; Q9H3U5	Q9H3U5	NA	A0A494C105; Q9H3U5	Q9H3U5	NA	Q9H3U5	Q9H3U5	Q9H3U5	MFSD1	Major facilitator superfamily domain-containing protein 1 (Smooth muscle cell-associated protein 4) (SMAP-4)	integral component of membrane [GO:0016021]; lysosomal membrane [GO:0005765]; lysosome [GO:0005764]; protein homodimerization activity [GO:0042803]; transmembrane transporter activity [GO:0022857]; protein localization to lysosome [GO:0061462]; protein stabilization [GO:0050821]		FALSE	TRUE	reviewed	5 out of 5	1	7	NA	4	1	41	NA	4	1	7	NA	4	2.58065	14.6237	NA	9.89247	High	High	NA	High	ENSG00000118855	MFSD1	MFSD1	FALSE	3 v 3
A0A0S2Z4K2	A0A0S2Z4K2	A0A0S2Z4K2	A0A0S2Z4K2	A0A0S2Z4K2	A0A0S2Z4K2	A0A0S2Z4K2	A0A0S2Z4K2	A0A0S2Z4Q3; P62633	A0A0S2Z4Q3; P62633	A0A0S2Z4Q3; P62633	P62633	P62633	P62633	P62633	P62633	P62633	CNBP	CCHC-type zinc finger nucleic acid binding protein (Cellular nucleic acid-binding protein) (CNBP) (Zinc finger protein 9)	cytoplasm [GO:0005737]; cytosol [GO:0005829]; endoplasmic reticulum [GO:0005783]; nucleus [GO:0005634]; G-quadruplex DNA binding [GO:0051880]; mRNA binding [GO:0003729]; RNA binding [GO:0003723]; single-stranded DNA binding [GO:0003697]; single-stranded RNA binding [GO:0003727]; translation regulator activity [GO:0045182]; zinc ion binding [GO:0008270]; cholesterol homeostasis [GO:0042632]; G-qua…	AllPrimariesMatch_	FALSE	TRUE	reviewed	5 out of 5	6	3	5	11	9	16	7	21	6	3	5	11	40.678	21.4689	35.5932	64.4068	High	High	High	High	ENSG00000169714	CNBP	CNBP	FALSE	6 v 6
NA	O00444	NA	NA	NA	O00444	NA	NA	NA	A0A090BML5; J3KR82; J3KR84; O00444	NA	NA	NA	NA	O00444	NA	O00444	PLK4	Serine/threonine-protein kinase PLK4 (EC 2.7.11.21) (Polo-like kinase 4) (PLK-4) (Serine/threonine-protein kinase 18) (Serine/threonine-protein kinase Sak)	centriole [GO:0005814]; centrosome [GO:0005813]; cleavage furrow [GO:0032154]; cytoplasm [GO:0005737]; cytosol [GO:0005829]; deuterosome [GO:0098536]; nucleolus [GO:0005730]; nucleus [GO:0005634]; procentriole [GO:0120098]; procentriole replication complex [GO:0120099]; spindle pole [GO:0000922]; XY body [GO:0001741]; ATP binding [GO:0005524]; identical protein binding [GO:0042802]; protein serin…		FALSE	TRUE	reviewed	5 out of 5	NA	1	NA	NA	NA	12	NA	NA	NA	1	NA	NA	NA	1.23711	NA	NA	NA	Medium	NA	NA	ENSG00000142731	PLK4	PLK4	FALSE	NA
NA	Q7KZ85	Q7KZ85	Q7KZ85	NA	Q7KZ85	A0A3Q1LVF3	Q7KZ85	NA	Q7KZ85	A0A3Q1LVF3; E1BEB8; Q7KZ85	Q7KZ85	Q7KZ85	Q7KZ85	Q7KZ85	NA	Q7KZ85	SUPT6H	Transcription elongation factor SPT6 (hSPT6) (Histone chaperone suppressor of Ty6) (Tat-cotransactivator 2 protein) (Tat-CT2 protein)	nucleoplasm [GO:0005654]; transcription elongation factor complex [GO:0008023]; transcriptionally active chromatin [GO:0035327]; DNA binding [GO:0003677]; histone binding [GO:0042393]; nucleosome binding [GO:0031491]; RNA binding [GO:0003723]; blastocyst formation [GO:0001825]; mRNA processing [GO:0006397]; mRNA transcription by RNA polymerase II [GO:0042789]; mRNA transport [GO:0051028]; negativ…		FALSE	TRUE	reviewed	5 out of 5	NA	4	2	31	NA	8	2	38	NA	3	2	31	NA	2.14368	1.27462	21.4948	NA	High	Medium	High	ENSG00000109111	SUPT6H	SUPT6H	FALSE	NA
O43303	O43303	NA	O43303	B4DTZ1	B4DTZ1	NA	B4DTZ1	A0A024QYV8; B4DTZ1; I3L262; O43303	A0A024QYV8; B4DTZ1; O43303	NA	A0A024QYV8; B4DTZ1; O43303	O43303	NA	O43303	O43303	O43303	CCP110	Centriolar coiled-coil protein of 110 kDa (Centrosomal protein of 110 kDa) (CP110) (Cep110)	centriole [GO:0005814]; centrosome [GO:0005813]; cilium [GO:0005929]; cytosol [GO:0005829]; protein-containing complex [GO:0032991]; centriole replication [GO:0007099]; centrosome duplication [GO:0051298]; ciliary basal body organization [GO:0032053]; negative regulation of centriole elongation [GO:1903723]; negative regulation of cilium assembly [GO:1902018]; positive regulation of cilium assemb…		FALSE	TRUE	reviewed	5 out of 5	1	2	NA	3	1	2	NA	3	1	2	NA	3	0.790514	2.27273	NA	3.35968	Medium	High	NA	High	ENSG00000103540	CCP110	CCP110	FALSE	3 v 3
P31942	P31942	NA	P31942	P31942	P31942	NA	P31942	P31942	P31942	NA	P31942; Q53F48	P31942	NA	P31942	P31942	P31942	HNRNPH3	Heterogeneous nuclear ribonucleoprotein H3 (hnRNP H3) (Heterogeneous nuclear ribonucleoprotein 2H9) (hnRNP 2H9)	nucleoplasm [GO:0005654]; nucleus [GO:0005634]; ribonucleoprotein complex [GO:1990904]; spliceosomal complex [GO:0005681]; RNA binding [GO:0003723]; epithelial cell differentiation [GO:0030855]; mRNA splicing, via spliceosome [GO:0000398]; regulation of RNA splicing [GO:0043484]; RNA processing [GO:0006396]; RNA splicing [GO:0008380]		FALSE	TRUE	reviewed	5 out of 5	9	13	NA	11	15	155	NA	22	7	11	NA	10	34.104	53.7572	NA	39.8844	High	High	NA	High	ENSG00000096746	HNRNPH3	HNRNPH3	FALSE	6 v 6
NA	O00519	NA	NA	NA	O00519	NA	NA	NA	O00519	NA	NA	NA	NA	O00519	NA	O00519	FAAH	Fatty-acid amide hydrolase 1 (EC 3.5.1.99) (Anandamide amidohydrolase 1) (Fatty acid ester hydrolase) (EC 3.1.1.-) (Oleamide hydrolase 1)	cytoskeleton [GO:0005856]; endoplasmic reticulum membrane [GO:0005789]; integral component of membrane [GO:0016021]; organelle membrane [GO:0031090]; acylglycerol lipase activity [GO:0047372]; amidase activity [GO:0004040]; anandamide amidohydrolase activity [GO:0103073]; fatty acid amide hydrolase activity [GO:0017064]; identical protein binding [GO:0042802]; oleamide hydrolase activity [GO:0102…		FALSE	TRUE	reviewed	5 out of 5	NA	1	NA	NA	NA	1	NA	NA	NA	1	NA	NA	NA	1.72712	NA	NA	NA	Medium	NA	NA	ENSG00000117480	FAAH	FAAH	FALSE	NA
Q9UKJ3	Q9UKJ3	Q9UKJ3	Q9UKJ3	Q9UKJ3	Q9UKJ3	Q9UKJ3	Q9UKJ3	Q9UKJ3	Q9UKJ3	Q9UKJ3	Q9UKJ3	Q9UKJ3	Q9UKJ3	Q9UKJ3	Q9UKJ3	Q9UKJ3	GPATCH8	G patch domain-containing protein 8	nucleus [GO:0005634]; metal ion binding [GO:0046872]; RNA binding [GO:0003723]	AllPrimariesMatch_	FALSE	TRUE	reviewed	4 out of 5	7	4	2	25	8	8	2	33	7	4	2	25	4.26099	3.26232	1.46471	20.8389	High	High	High	High	ENSG00000186566	GPATCH8	GPATCH8	FALSE	6 v 6
P12109	P12109	P12109	P12109	P12109	P12109	P12109	P12109	P12109	P12109	P12109	P12109	P12109	P12109	P12109	P12109	P12109	COL6A1	Collagen alpha-1(VI) chain	collagen type VI trimer [GO:0005589]; collagen-containing extracellular matrix [GO:0062023]; endoplasmic reticulum lumen [GO:0005788]; extracellular exosome [GO:0070062]; extracellular region [GO:0005576]; extracellular space [GO:0005615]; lysosomal membrane [GO:0005765]; membrane [GO:0016020]; protein-containing complex [GO:0032991]; sarcolemma [GO:0042383]; collagen binding [GO:0005518]; extrac…	AllPrimariesMatch_	FALSE	TRUE	reviewed	5 out of 5	16	26	26	16	27	117	36	22	16	26	26	16	19.9416	31.9066	29.572	19.7471	High	High	High	High	ENSG00000142156	COL6A1	COL6A1	FALSE	6 v 6
P49770	P49770	NA	P49770	P49770	P49770	NA	P49770	P49770; Q9BPX4	G3V5E5; H0YJJ8; P49770; Q9BPX4	NA	P49770; Q9BPX4	P49770	NA	P49770	P49770	P49770	EIF2B2	Translation initiation factor eIF-2B subunit beta (S20I15) (S20III15) (eIF-2B GDP-GTP exchange factor subunit beta)	cytoplasm [GO:0005737]; cytosol [GO:0005829]; eukaryotic translation initiation factor 2B complex [GO:0005851]; ATP binding [GO:0005524]; GTP binding [GO:0005525]; translation initiation factor activity [GO:0003743]; central nervous system development [GO:0007417]; myelination [GO:0042552]; oligodendrocyte development [GO:0014003]; ovarian follicle development [GO:0001541]; regulation of catalyti…		FALSE	TRUE	reviewed	5 out of 5	4	1	NA	8	5	1	NA	16	4	1	NA	8	11.396	2.5641	NA	27.0655	High	Medium	NA	High	ENSG00000119718	EIF2B2	EIF2B2	FALSE	6 v 6
P55854	P61956	P61956	P61956	A8MU27	P61956	A0A3Q1M927	P61956	A8MU27; A8MUA9; P55854; P61956	P61956	A0A3Q1M927; P61956	P61956	P61956	P61956	P61956	P55854	P61956	SUMO2	Small ubiquitin-related modifier 2 (SUMO-2) (HSMT3) (SMT3 homolog 2) (SUMO-3) (Sentrin-2) (Ubiquitin-like protein SMT3B) (Smt3B)	nucleoplasm [GO:0005654]; nucleus [GO:0005634]; PML body [GO:0016605]; protein tag [GO:0031386]; RNA binding [GO:0003723]; ubiquitin protein ligase binding [GO:0031625]; ubiquitin-like protein ligase binding [GO:0044389]; positive regulation of proteasomal ubiquitin-dependent protein catabolic process [GO:0032436]; protein sumoylation [GO:0016925]	Match.Surface_Bio Candidate matched to concensus primaries_	FALSE	TRUE	reviewed	5 out of 5	2	2	3	4	3	25	5	14	2	1	3	1	17.4757	23.1579	29.4737	35.7895	High	High	High	High	ENSG00000188612	SUMO2	SUMO2	FALSE	6 v 6
O00566	O00566	NA	O00566	O00566	O00566	NA	O00566	B3KPV5; O00566; U3KQ48	O00566	NA	B3KPV5; O00566	O00566	NA	O00566	O00566	O00566	MPHOSPH10	U3 small nucleolar ribonucleoprotein protein MPP10 (M phase phosphoprotein 10)	chromosome [GO:0005694]; Mpp10 complex [GO:0034457]; nucleolus [GO:0005730]; nucleoplasm [GO:0005654]; small-subunit processome [GO:0032040]; sno(s)RNA-containing ribonucleoprotein complex [GO:0005732]; RNA binding [GO:0003723]; RNA processing [GO:0006396]; RNA splicing [GO:0008380]; RNA splicing, via transesterification reactions [GO:0000375]; rRNA processing [GO:0006364]		FALSE	TRUE	reviewed	5 out of 5	2	13	NA	6	2	35	NA	6	2	13	NA	6	1.90896	18.3554	NA	11.4537	Medium	High	NA	High	ENSG00000124383	MPHOSPH10	MPHOSPH10	FALSE	3 v 3
Q16880	Q16880	NA	Q16880	Q16880	Q16880	NA	Q16880	Q16880	Q16880	NA	Q16880	Q16880	NA	Q16880	Q16880	Q16880	UGT8	2-hydroxyacylsphingosine 1-beta-galactosyltransferase (EC 2.4.1.47) (Ceramide UDP-galactosyltransferase) (Cerebroside synthase) (UDP-galactose-ceramide galactosyltransferase)	endoplasmic reticulum [GO:0005783]; integral component of membrane [GO:0016021]; intracellular membrane-bounded organelle [GO:0043231]; plasma membrane [GO:0005886]; 2-hydroxyacylsphingosine 1-beta-galactosyltransferase activity [GO:0003851]; N-acylsphingosine galactosyltransferase activity [GO:0047263]; UDP-galactose:glucosylceramide beta-1,4-galactosyltransferase activity [GO:0008489]; central …		FALSE	TRUE	reviewed	5 out of 5	3	5	NA	3	4	18	NA	4	3	5	NA	3	7.02403	9.42699	NA	6.09982	High	High	NA	High	ENSG00000174607	UGT8	UGT8	FALSE	6 v 6
NA	A0A1U9XBC1	NA	A0A1U9XBC1	NA	A0A1U9XBE1	NA	A0A1U9XBB2	NA	A0A1U9XBB2; A0A1U9XBC0; A0A1U9XBC2; A0A1U9XBC3; A0A1U9XBD4; A0A1U9XBD9; A0A1U9XBE0; A0A1U9XBE1; A0A1U9XBE3; A0A1U9XBF2; Q14676	NA	A0A1U9XBB2; A0A1U9XBC0; A0A1U9XBC2; A0A1U9XBC3; A0A1U9XBD4; A0A1U9XBD9; A0A1U9XBE0; A0A1U9XBE1; A0A1U9XBE3; A0A1U9XBF2; A1Z5I6; A1Z5I7; A2AB05; B4DYH4; Q14676	Q14676	NA	Q14676	NA	Q14676	MDC1	Mediator of DNA damage checkpoint protein 1 (Nuclear factor with BRCT domains 1)	chromosome [GO:0005694]; focal adhesion [GO:0005925]; nuclear body [GO:0016604]; nucleoplasm [GO:0005654]; nucleus [GO:0005634]; FHA domain binding [GO:0070975]; protein C-terminus binding [GO:0008022]; DNA repair [GO:0006281]; mitotic intra-S DNA damage checkpoint signaling [GO:0031573]		FALSE	TRUE	reviewed	5 out of 5	NA	3	NA	1	NA	12	NA	1	NA	3	NA	1	NA	1.48396	NA	0.430828	NA	High	NA	Medium	ENSG00000137337	MDC1	MDC1	FALSE	NA
P05156	P05156	P05156	P05156	A0A2R8Y3M9	A0A2R8Y3M9	E7ETH0	E7ETH0	A0A2R8Y3M9; B4DRF2; E7ETH0; G3XAM2; P05156	A0A2R8Y3M9; E7ETH0; G3XAM2; P05156	E7ETH0; G3XAM2; P05156	E7ETH0; G3XAM2; P05156	P05156	P05156	P05156	P05156	P05156	CFI	Complement factor I (EC 3.4.21.45) (C3B/C4B inactivator) [Cleaved into: Complement factor I heavy chain; Complement factor I light chain]	extracellular exosome [GO:0070062]; extracellular region [GO:0005576]; extracellular space [GO:0005615]; membrane [GO:0016020]; serine-type endopeptidase complex [GO:1905370]; metal ion binding [GO:0046872]; scavenger receptor activity [GO:0005044]; serine-type endopeptidase activity [GO:0004252]; complement activation, classical pathway [GO:0006958]; innate immune response [GO:0045087]; proteoly…	AllPrimariesMatch_	FALSE	TRUE	reviewed	5 out of 5	8	8	16	15	10	25	25	23	2	3	4	1	15.7804	16.8096	31.3894	29.1595	High	High	High	High	ENSG00000205403	CFI	CFI	FALSE	6 v 6
P14866	P14866	P14866	P14866	A0A384N6C7	A0A384N6C7	A0A384N6C7	A0A384N6C7	A0A384N6C7; P14866; Q6NTA2	A0A384N6C7; P14866; Q6NTA2	A0A384N6C7; P14866; Q6NTA2	A0A384N6C7; P14866; Q6NTA2	P14866	P14866	P14866	P14866	P14866	HNRNPL	Heterogeneous nuclear ribonucleoprotein L (hnRNP L)	chromatin [GO:0000785]; cytoplasm [GO:0005737]; extracellular exosome [GO:0070062]; membrane [GO:0016020]; nucleoplasm [GO:0005654]; nucleus [GO:0005634]; ribonucleoprotein complex [GO:1990904]; ribonucleoprotein granule [GO:0035770]; mRNA binding [GO:0003729]; pre-mRNA intronic binding [GO:0097157]; RNA binding [GO:0003723]; transcription cis-regulatory region binding [GO:0000976]; mRNA processi…	AllPrimariesMatch_	FALSE	TRUE	reviewed	5 out of 5	13	24	15	12	19	211	17	14	12	3	14	11	26.146	53.3107	35.1443	32.5976	High	High	High	High	ENSG00000104824	HNRNPL	HNRNPL	FALSE	6 v 6
P25445	P25445	P25445	P25445	Q59FU8	Q59FU8	Q59FU8	Q59FU8	P25445; Q59FU8; Q6ICT6	P25445; Q59FU8; Q6ICT6	A0A1B0QZF0; P25445; Q59FU8; Q6ICT6	P25445; Q59FU8; Q6ICT6	P25445	P25445	P25445	P25445	P25445	FAS	Tumor necrosis factor receptor superfamily member 6 (Apo-1 antigen) (Apoptosis-mediating surface antigen FAS) (FASLG receptor) (CD antigen CD95)	CD95 death-inducing signaling complex [GO:0031265]; cell surface [GO:0009986]; cytosol [GO:0005829]; death-inducing signaling complex [GO:0031264]; external side of plasma membrane [GO:0009897]; extracellular exosome [GO:0070062]; integral component of membrane [GO:0016021]; membrane raft [GO:0045121]; nuclear body [GO:0016604]; plasma membrane [GO:0005886]; calmodulin binding [GO:0005516]; ident…	AllPrimariesMatch_	FALSE	TRUE	reviewed	5 out of 5	14	6	3	7	44	16	3	9	14	6	3	7	37.9104	20	8.35821	17.9104	High	High	High	High	ENSG00000026103	FAS	FAS	FALSE	6 v 6
NA	F5H5X6	F5H5X6	F5H5X6	NA	F5H5X6	F5H5X6	F5H5X6	NA	F5H5X6	F5H5X6	F5H5X6	F5H5X6	F5H5X6	F5H5X6	NA	F5H5X6	NOP2	Probable 28S rRNA (cytosine(4447)-C(5))-methyltransferase (Fragment)	NA		FALSE	TRUE	unreviewed	1 out of 5	NA	7	2	4	NA	31	2	5	NA	1	1	1	NA	22.4	6.4	15.2	NA	High	High	High	NA	NA	NA	NA	NA
NA	A0A384NYH9	NA	NA	NA	A0A384NYH9	NA	NA	NA	A0A384NYH9; Q4VC00	NA	NA	NA	NA	A0A384NYH9	NA	A0A384NYH9	NA	Alpha-mannosidase (EC 3.2.1.-)	alpha-mannosidase activity [GO:0004559]; carbohydrate binding [GO:0030246]; metal ion binding [GO:0046872]; mannose metabolic process [GO:0006013]		FALSE	TRUE	unreviewed	2 out of 5	NA	19	NA	NA	NA	113	NA	NA	NA	19	NA	NA	NA	22.2993	NA	NA	NA	High	NA	NA	NA	NA	NA	NA	NA
NA	Q9NV64	NA	NA	NA	Q9NV64	NA	NA	NA	Q9NV64	NA	NA	NA	NA	Q9NV64	NA	Q9NV64	TMEM39A	Transmembrane protein 39A	endoplasmic reticulum membrane [GO:0005789]; integral component of membrane [GO:0016021]; membrane [GO:0016020]; autophagy [GO:0006914]; negative regulation of autophagosome assembly [GO:1902902]; negative regulation of autophagosome maturation [GO:1901097]; positive regulation of viral genome replication [GO:0045070]		FALSE	TRUE	reviewed	5 out of 5	NA	2	NA	NA	NA	2	NA	NA	NA	2	NA	NA	NA	3.89344	NA	NA	NA	Medium	NA	NA	ENSG00000176142	TMEM39A	TMEM39A	FALSE	NA
NA	P17029	NA	P17029	NA	P17029	NA	P17029	NA	B3KNP9; B3KRF7; B3KVN6; E9PC66; P17029	NA	B3KNP9; B3KRF7; B3KVN6; E9PC66; P17029	P17029	NA	P17029	NA	P17029	ZKSCAN1	Zinc finger protein with KRAB and SCAN domains 1 (Zinc finger protein 139) (Zinc finger protein 36) (Zinc finger protein KOX18)	nucleus [GO:0005634]; DNA-binding transcription factor activity, RNA polymerase II-specific [GO:0000981]; metal ion binding [GO:0046872]; RNA polymerase II cis-regulatory region sequence-specific DNA binding [GO:0000978]; regulation of transcription by RNA polymerase II [GO:0006357]		FALSE	TRUE	reviewed	5 out of 5	NA	4	NA	4	NA	11	NA	5	NA	2	NA	2	NA	10.8348	NA	9.59147	NA	High	NA	High	ENSG00000106261	ZKSCAN1	ZKSCAN1	FALSE	NA
NA	Q9P0U4	NA	Q9P0U4	NA	Q9P0U4	NA	Q9P0U4	NA	A0A669KB29; K7EQ21; K7EQZ1; Q9P0U4	NA	A0A669KB29; Q59EC8; Q9P0U4	Q9P0U4	NA	Q9P0U4	NA	Q9P0U4	CXXC1	CXXC-type zinc finger protein 1 (CpG-binding protein) (PHD finger and CXXC domain-containing protein 1)	cytosol [GO:0005829]; histone methyltransferase complex [GO:0035097]; nuclear matrix [GO:0016363]; nuclear speck [GO:0016607]; nucleoplasm [GO:0005654]; nucleus [GO:0005634]; Set1C/COMPASS complex [GO:0048188]; cis-regulatory region sequence-specific DNA binding [GO:0000987]; methylated histone binding [GO:0035064]; unmethylated CpG binding [GO:0045322]; zinc ion binding [GO:0008270]; histone H3-…		FALSE	TRUE	reviewed	5 out of 5	NA	3	NA	3	NA	9	NA	3	NA	3	NA	3	NA	7.46951	NA	5.4878	NA	High	NA	High	ENSG00000154832	CXXC1	CXXC1	FALSE	NA
Q16763	Q16763	Q16763	Q16763	Q16763	Q16763	Q16763	Q16763	Q16763	Q16763	Q16763	Q16763	Q16763	Q16763	Q16763	Q16763	Q16763	UBE2S	Ubiquitin-conjugating enzyme E2 S (EC 2.3.2.23) (E2 ubiquitin-conjugating enzyme S) (E2-EPF) (Ubiquitin carrier protein S) (Ubiquitin-conjugating enzyme E2-24 kDa) (Ubiquitin-conjugating enzyme E2-EPF5) (Ubiquitin-protein ligase S)	anaphase-promoting complex [GO:0005680]; cytosol [GO:0005829]; nucleoplasm [GO:0005654]; nucleus [GO:0005634]; anaphase-promoting complex binding [GO:0010997]; ATP binding [GO:0005524]; ubiquitin conjugating enzyme activity [GO:0061631]; ubiquitin-protein transferase activity [GO:0004842]; anaphase-promoting complex-dependent catabolic process [GO:0031145]; cell division [GO:0051301]; cellular pr…	AllPrimariesMatch_	FALSE	TRUE	reviewed	5 out of 5	5	2	6	11	9	4	7	25	5	2	6	11	22.973	15.7658	38.2883	55.8559	High	High	High	High	ENSG00000108106	UBE2S	UBE2S	FALSE	6 v 6
Q13247	Q13247	Q13247	Q13247	A0A590UK80	A0A590UK80	A0A590UK80	A0A590UK80	A0A590UJK4; A0A590UJP7; A0A590UK01; A0A590UK80; A8K588; Q13247; Q59GY3; V9HVZ0	A0A590UJK4; A0A590UJP7; A0A590UK01; A0A590UK80; A8K588; Q13247; Q59GY3	A0A590UJK4; A0A590UJP7; A0A590UK01; A0A590UK80; A8K588; Q13247; Q59GY3	A0A590UJK4; A0A590UJP7; A0A590UK01; A0A590UK80; A8K588; Q13247; Q59GY3	Q13247	Q13247	Q13247	Q13247	Q13247	SRSF6	Serine/arginine-rich splicing factor 6 (Pre-mRNA-splicing factor SRP55) (Splicing factor, arginine/serine-rich 6)	nuclear speck [GO:0016607]; nucleoplasm [GO:0005654]; mRNA binding [GO:0003729]; pre-mRNA binding [GO:0036002]; RNA binding [GO:0003723]; alternative mRNA splicing, via spliceosome [GO:0000380]; mRNA splice site selection [GO:0006376]; mRNA splicing, via spliceosome [GO:0000398]; negative regulation of cell death [GO:0060548]; negative regulation of keratinocyte differentiation [GO:0045617]; nega…	AllPrimariesMatch_	FALSE	TRUE	reviewed	5 out of 5	4	13	6	11	6	46	8	16	4	8	5	6	9.30233	28.4884	14.5349	25.5814	High	High	High	High	ENSG00000124193	SRSF6	SRSF6	FALSE	6 v 6
NA	Q2KHM9	NA	NA	NA	Q2KHM9	NA	NA	NA	Q2KHM9	NA	NA	NA	NA	Q2KHM9	NA	Q2KHM9	KIAA0753	Protein moonraker (MNR) (OFD1- and FOPNL-interacting protein)	centriolar satellite [GO:0034451]; centriole [GO:0005814]; centrosome [GO:0005813]; cytosol [GO:0005829]; centriole replication [GO:0007099]; protein localization to centrosome [GO:0071539]		FALSE	TRUE	reviewed	5 out of 5	NA	4	NA	NA	NA	17	NA	NA	NA	1	NA	NA	NA	2.27508	NA	NA	NA	High	NA	NA	ENSG00000198920	KIAA0753	KIAA0753	FALSE	NA
Q5RKV6	Q5RKV6	Q5RKV6	Q5RKV6	Q5RKV6	Q5RKV6	A8E4R4	Q5RKV6	Q5RKV6	Q5RKV6	A8E4R4; Q5RKV6	Q5RKV6	Q5RKV6	Q5RKV6	Q5RKV6	Q5RKV6	Q5RKV6	EXOSC6	Exosome complex component MTR3 (Exosome component 6) (mRNA transport regulator 3 homolog) (hMtr3) (p11)	cytoplasmic exosome (RNase complex) [GO:0000177]; cytosol [GO:0005829]; exosome (RNase complex) [GO:0000178]; nuclear exosome (RNase complex) [GO:0000176]; nucleolus [GO:0005730]; nucleoplasm [GO:0005654]; nucleus [GO:0005634]; RNA binding [GO:0003723]; DNA deamination [GO:0045006]; isotype switching [GO:0045190]; nuclear mRNA surveillance [GO:0071028]; nuclear-transcribed mRNA catabolic process,…	AllPrimariesMatch_	FALSE	TRUE	reviewed	5 out of 5	1	7	2	5	1	18	2	9	1	7	2	5	5.51471	31.25	9.92647	16.5441	High	High	High	High	ENSG00000223496	EXOSC6	EXOSC6	FALSE	3 v 3
A0A024R4X7	A0A024R4X7	A0A024R4X7	A0A024R4X7	A0A024R4X7	A0A024R4X7	A0A024R4X7	A0A024R4X7	Q9UKX7	Q9UKX7	Q9UKX7	Q9UKX7	Q9UKX7	Q9UKX7	Q9UKX7	Q9UKX7	Q9UKX7	NUP50	Nuclear pore complex protein Nup50 (50 kDa nucleoporin) (Nuclear pore-associated protein 60 kDa-like) (Nucleoporin Nup50)	nuclear inner membrane [GO:0005637]; nuclear membrane [GO:0031965]; nuclear outer membrane [GO:0005640]; nuclear pore [GO:0005643]; nucleoplasm [GO:0005654]; mRNA transport [GO:0051028]; protein import into nucleus [GO:0006606]	AllPrimariesMatch_	FALSE	TRUE	reviewed	5 out of 5	8	18	1	23	12	77	1	35	8	18	1	23	20.5128	44.6581	1.7094	57.0513	High	High	High	High	ENSG00000093000	NUP50	NUP50	FALSE	6 v 6
A0A024QZ62	A0A024QZ62	NA	A0A024QZ62	E7EMK3	A0A024QZ62	NA	E7EMK3	E7EMK3; J3QLD9; Q14254; Q6FG43	Q14254	NA	E7EMK3; Q14254; Q6FG43	Q14254	NA	Q14254	Q14254	Q14254	FLOT2	Flotillin-2 (Epidermal surface antigen) (ESA) (Membrane component chromosome 17 surface marker 1)	acrosomal membrane [GO:0002080]; adherens junction [GO:0005912]; basolateral plasma membrane [GO:0016323]; caveola [GO:0005901]; cell-cell contact zone [GO:0044291]; cytoplasmic vesicle [GO:0031410]; dendrite cytoplasm [GO:0032839]; endocytic vesicle [GO:0030139]; endosome [GO:0005768]; extracellular exosome [GO:0070062]; flotillin complex [GO:0016600]; focal adhesion [GO:0005925]; glutamatergic …		FALSE	TRUE	reviewed	5 out of 5	7	35	NA	11	7	328	NA	15	7	35	NA	11	18.6916	73.1308	NA	25	High	High	NA	High	ENSG00000132589	FLOT2	FLOT2	FALSE	6 v 6
Q9H5V9	Q9H5V9	NA	Q9H5V9	D3DSW1	D3DSW1	NA	Q9H5V9	D3DSW1; Q9H5V9	D3DSW1; Q9H5V9	NA	Q9H5V9	Q9H5V9	NA	Q9H5V9	Q9H5V9	Q9H5V9	STEEP1	STING ER exit protein (STEEP)	cell body [GO:0044297]; cytoplasm [GO:0005737]; nucleus [GO:0005634]; endoplasmic reticulum membrane organization [GO:0090158]; endoplasmic reticulum to Golgi vesicle-mediated transport [GO:0006888]		FALSE	TRUE	reviewed	5 out of 5	1	3	NA	6	2	5	NA	8	1	3	NA	6	3.6036	13.964	NA	27.4775	Medium	High	NA	High	ENSG00000018610	STEEP1	CXorf56	FALSE	6 v 6
NA	Q9NP79	NA	Q9NP79	NA	Q9NP79	NA	Q9NP79	NA	A0A087WY55; Q9NP79	NA	A0A087WY55; Q9NP79	Q9NP79	NA	Q9NP79	NA	Q9NP79	VTA1	Vacuolar protein sorting-associated protein VTA1 homolog (Dopamine-responsive gene 1 protein) (DRG-1) (LYST-interacting protein 5) (LIP5) (SKD1-binding protein 1) (SBP1)	cytosol [GO:0005829]; endosome membrane [GO:0010008]; extracellular exosome [GO:0070062]; intracellular membrane-bounded organelle [GO:0043231]; multivesicular body [GO:0005771]; nucleoplasm [GO:0005654]; protein C-terminus binding [GO:0008022]; ESCRT III complex disassembly [GO:1904903]; late endosome to vacuole transport via multivesicular body sorting pathway [GO:0032511]; macroautophagy [GO:0…		FALSE	TRUE	reviewed	5 out of 5	NA	2	NA	9	NA	2	NA	15	NA	2	NA	9	NA	8.79479	NA	32.2476	NA	High	NA	High	ENSG00000009844	VTA1	VTA1	FALSE	NA
Q7Z406	Q7Z406	NA	Q7Z406	Q7Z406	Q7Z406	NA	Q7Z406	Q7Z406	Q7Z406	NA	Q7Z406	Q7Z406	NA	Q7Z406	Q7Z406	Q7Z406	MYH14	Myosin-14 (Myosin heavy chain 14) (Myosin heavy chain, non-muscle IIc) (Non-muscle myosin heavy chain IIc) (NMHC II-C)	actomyosin [GO:0042641]; brush border [GO:0005903]; cytosol [GO:0005829]; extracellular exosome [GO:0070062]; growth cone [GO:0030426]; membrane [GO:0016020]; myosin II complex [GO:0016460]; myosin II filament [GO:0097513]; stress fiber [GO:0001725]; actin filament binding [GO:0051015]; ATP binding [GO:0005524]; calmodulin binding [GO:0005516]; microfilament motor activity [GO:0000146]; actin fil…		FALSE	TRUE	reviewed	5 out of 5	19	11	NA	57	31	73	NA	93	6	2	NA	26	8.5213	4.96241	NA	31.7293	High	High	NA	High	ENSG00000105357	MYH14	MYH14	FALSE	6 v 6
A0A384MQX1	A0A384MQX1	A0A384MQX1	A0A384MQX1	A0A6Q8PFJ0	A0A6Q8PFJ0	A0A6Q8PFJ0	A0A6Q8PFJ0	A0A6Q8PFJ0; P02545	A0A6Q8PFJ0; P02545	A0A6Q8PFJ0; P02545	A0A6Q8PFJ0; P02545	P02545	P02545	P02545	P02545	P02545	LMNA	Prelamin-A/C [Cleaved into: Lamin-A/C (70 kDa lamin) (Renal carcinoma antigen NY-REN-32)]	cytosol [GO:0005829]; intermediate filament [GO:0005882]; lamin filament [GO:0005638]; nuclear body [GO:0016604]; nuclear envelope [GO:0005635]; nuclear lamina [GO:0005652]; nuclear matrix [GO:0016363]; nuclear membrane [GO:0031965]; nuclear speck [GO:0016607]; nucleoplasm [GO:0005654]; nucleus [GO:0005634]; perinuclear region of cytoplasm [GO:0048471]; site of double-strand break [GO:0035861]; i…	AllPrimariesMatch_	FALSE	TRUE	reviewed	5 out of 5	38	53	35	42	103	776	57	86	37	51	34	41	56.9277	70.1807	55.1205	64.759	High	High	High	High	ENSG00000160789	LMNA	LMNA	FALSE	6 v 6
NA	Q8WTT2	Q8WTT2	Q8WTT2	NA	A8K905	A8K905	A8K905	NA	A8K905; Q8WTT2	A8K905; Q8WTT2	A8K905; Q8WTT2	Q8WTT2	Q8WTT2	Q8WTT2	NA	Q8WTT2	NOC3L	Nucleolar complex protein 3 homolog (NOC3 protein homolog) (Factor for adipocyte differentiation 24) (NOC3-like protein) (Nucleolar complex-associated protein 3-like protein)	mitochondrion [GO:0005739]; nuclear speck [GO:0016607]; nucleolus [GO:0005730]; nucleoplasm [GO:0005654]; chromatin binding [GO:0003682]; RNA binding [GO:0003723]; DNA replication initiation [GO:0006270]; fat cell differentiation [GO:0045444]		FALSE	TRUE	reviewed	5 out of 5	NA	11	1	1	NA	28	1	1	NA	11	1	1	NA	12.125	1.125	1.125	NA	High	High	Medium	ENSG00000173145	NOC3L	NOC3L	FALSE	NA
Q9Y2W1	Q9Y2W1	Q9Y2W1	Q9Y2W1	Q9Y2W1	Q9Y2W1	Q9Y2W1	Q9Y2W1	Q9Y2W1	Q9Y2W1	Q9Y2W1	Q9Y2W1	Q9Y2W1	Q9Y2W1	Q9Y2W1	Q9Y2W1	Q9Y2W1	THRAP3	Thyroid hormone receptor-associated protein 3 (BCLAF1 and THRAP3 family member 2) (Thyroid hormone receptor-associated protein complex 150 kDa component) (Trap150)	extracellular exosome [GO:0070062]; mediator complex [GO:0016592]; nuclear speck [GO:0016607]; nucleoplasm [GO:0005654]; nucleus [GO:0005634]; ATP binding [GO:0005524]; DNA binding [GO:0003677]; nuclear receptor coactivator activity [GO:0030374]; phosphoprotein binding [GO:0051219]; RNA binding [GO:0003723]; RNA polymerase II cis-regulatory region sequence-specific DNA binding [GO:0000978]; thyro…	AllPrimariesMatch_	FALSE	TRUE	reviewed	5 out of 5	7	34	17	30	10	213	22	50	7	25	9	21	8.16754	33.2984	18.9529	30.6806	High	High	High	High	ENSG00000054118	THRAP3	THRAP3	FALSE	6 v 6
Q14151	Q14151	Q14151	Q14151	Q14151	Q14151	Q14151	Q14151	Q14151	Q14151	Q14151	A0PJ47; Q14151	Q14151	Q14151	Q14151	Q14151	Q14151	SAFB2	Scaffold attachment factor B2 (SAF-B2)	cytoplasm [GO:0005737]; extracellular exosome [GO:0070062]; intracellular membrane-bounded organelle [GO:0043231]; nuclear body [GO:0016604]; nucleoplasm [GO:0005654]; nucleus [GO:0005634]; identical protein binding [GO:0042802]; RNA binding [GO:0003723]; sequence-specific DNA binding [GO:0043565]; regulation of androgen receptor signaling pathway [GO:0060765]; regulation of mRNA processing [GO:0…	AllPrimariesMatch_	FALSE	TRUE	reviewed	5 out of 5	8	31	12	7	10	130	15	11	5	20	8	3	9.96852	31.1647	14.3757	10.5981	High	High	High	High	ENSG00000130254	SAFB2	SAFB2	FALSE	6 v 6
Q9BQ61	Q9BQ61	Q9BQ61	Q9BQ61	Q9BQ61	Q9BQ61	B2RE11	Q9BQ61	Q9BQ61	Q9BQ61	B2RE11; Q9BQ61	Q9BQ61	Q9BQ61	Q9BQ61	Q9BQ61	Q9BQ61	Q9BQ61	TRIR	Telomerase RNA component interacting RNase (EC 3.1.13.-) (Exoribonuclease TRIR)	3'-5' exonuclease activity [GO:0008408]; 5'-3' exonuclease activity [GO:0008409]; RNA binding [GO:0003723]; RNA phosphodiester bond hydrolysis, exonucleolytic [GO:0090503]; rRNA catabolic process [GO:0016075]	AllPrimariesMatch_	FALSE	TRUE	reviewed	5 out of 5	3	7	4	12	5	26	6	23	3	7	4	12	18.75	39.2045	30.1136	55.1136	High	High	High	High	ENSG00000123144	TRIR	C19orf43	FALSE	6 v 6
Q68CP4	Q68CP4	NA	NA	Q68CP4	Q68CP4	NA	NA	E5RH11; Q68CP4; Q8IVU6	Q68CP4	NA	NA	NA	NA	Q68CP4	Q68CP4	Q68CP4	HGSNAT	Heparan-alpha-glucosaminide N-acetyltransferase (EC 2.3.1.78) (Transmembrane protein 76)	integral component of membrane [GO:0016021]; lysosomal membrane [GO:0005765]; plasma membrane [GO:0005886]; specific granule membrane [GO:0035579]; tertiary granule membrane [GO:0070821]; acyltransferase activity [GO:0016746]; heparan-alpha-glucosaminide N-acetyltransferase activity [GO:0015019]; lysosomal transport [GO:0007041]; protein complex oligomerization [GO:0051259]		FALSE	TRUE	reviewed	5 out of 5	1	6	NA	NA	1	31	NA	NA	1	6	NA	NA	1.20664	8.74811	NA	NA	Medium	High	NA	NA	ENSG00000165102	HGSNAT	HGSNAT	FALSE	3 v 3
Q9BQG0	Q9BQG0	Q9BQG0	Q9BQG0	Q9BQG0	Q9BQG0	Q9BQG0	Q9BQG0	Q9BQG0	Q9BQG0	I3L1L3; Q9BQG0	I3L1L3; Q9BQG0	Q9BQG0	Q9BQG0	Q9BQG0	Q9BQG0	Q9BQG0	MYBBP1A	Myb-binding protein 1A	B-WICH complex [GO:0110016]; cytoplasm [GO:0005737]; intracellular membrane-bounded organelle [GO:0043231]; membrane [GO:0016020]; NLS-dependent protein nuclear import complex [GO:0042564]; nucleolus [GO:0005730]; nucleoplasm [GO:0005654]; nucleus [GO:0005634]; E-box binding [GO:0070888]; RNA binding [GO:0003723]; sequence-specific DNA binding [GO:0043565]; transcription corepressor activity [GO:…	AllPrimariesMatch_	FALSE	TRUE	reviewed	5 out of 5	7	31	4	6	8	148	4	7	7	31	4	6	5.27108	25.3765	4.51807	4.74398	High	High	High	High	ENSG00000132382	MYBBP1A	MYBBP1A	FALSE	6 v 6
NA	Q7L523	NA	Q7L523	NA	Q7L523	NA	Q7L523	NA	Q7L523	NA	Q7L523	Q7L523	NA	Q7L523	NA	Q7L523	RRAGA	Ras-related GTP-binding protein A (Rag A) (RagA) (EC 3.6.5.-) (Adenovirus E3 14.7 kDa-interacting protein 1) (FIP-1)	cytoplasm [GO:0005737]; cytosol [GO:0005829]; Gtr1-Gtr2 GTPase complex [GO:1990131]; lysosomal membrane [GO:0005765]; lysosome [GO:0005764]; nucleoplasm [GO:0005654]; nucleus [GO:0005634]; GTP binding [GO:0005525]; GTPase activity [GO:0003924]; phosphoprotein binding [GO:0051219]; protein heterodimerization activity [GO:0046982]; protein homodimerization activity [GO:0042803]; ubiquitin protein l…		FALSE	TRUE	reviewed	5 out of 5	NA	11	NA	7	NA	56	NA	11	NA	10	NA	7	NA	36.7412	NA	21.4058	NA	High	NA	High	ENSG00000155876	RRAGA	RRAGA	FALSE	NA
Q15393	Q15393	NA	Q15393	Q15393	Q15393	NA	Q15393	Q15393	Q15393	NA	Q15393	Q15393	NA	Q15393	Q15393	Q15393	SF3B3	Splicing factor 3B subunit 3 (Pre-mRNA-splicing factor SF3b 130 kDa subunit) (SF3b130) (STAF130) (Spliceosome-associated protein 130) (SAP 130)	catalytic step 2 spliceosome [GO:0071013]; nucleolus [GO:0005730]; nucleoplasm [GO:0005654]; nucleus [GO:0005634]; U12-type spliceosomal complex [GO:0005689]; U2 snRNP [GO:0005686]; U2-type precatalytic spliceosome [GO:0071005]; U2-type spliceosomal complex [GO:0005684]; protein-containing complex binding [GO:0044877]; U2 snRNA binding [GO:0030620]; monoubiquitinated histone deubiquitination [GO:…		FALSE	TRUE	reviewed	5 out of 5	27	29	NA	32	44	105	NA	53	26	28	NA	31	25.3081	28.2662	NA	30.8956	High	High	NA	High	ENSG00000189091	SF3B3	SF3B3	FALSE	6 v 6
P13995	P13995	NA	P13995	P13995	P13995	NA	P13995	A0A7I2V2U6; B2R7W0; P13995	A0A7I2V2U6; B2R7W0; P13995	NA	A0A7I2V2U6; B2R7W0; P13995	P13995	NA	P13995	P13995	P13995	MTHFD2	Bifunctional methylenetetrahydrofolate dehydrogenase/cyclohydrolase, mitochondrial [Includes: NAD-dependent methylenetetrahydrofolate dehydrogenase (EC 1.5.1.15); Methenyltetrahydrofolate cyclohydrolase (EC 3.5.4.9)]	extracellular space [GO:0005615]; mitochondrial matrix [GO:0005759]; mitochondrion [GO:0005739]; magnesium ion binding [GO:0000287]; methenyltetrahydrofolate cyclohydrolase activity [GO:0004477]; methylenetetrahydrofolate dehydrogenase (NAD+) activity [GO:0004487]; methylenetetrahydrofolate dehydrogenase (NADP+) activity [GO:0004488]; phosphate ion binding [GO:0042301]; folic acid metabolic proce…		FALSE	TRUE	reviewed	5 out of 5	8	20	NA	11	12	156	NA	20	8	20	NA	11	28.2857	67.7143	NA	31.7143	High	High	NA	High	ENSG00000065911	MTHFD2	MTHFD2	FALSE	6 v 6
Q15464	Q15464	NA	Q15464	Q15464	Q15464	NA	Q15464	Q15464	Q15464	NA	Q15464	Q15464	NA	Q15464	Q15464	Q15464	SHB	SH2 domain-containing adapter protein B	cytoplasmic ribonucleoprotein granule [GO:0036464]; cytosol [GO:0005829]; nucleoplasm [GO:0005654]; plasma membrane [GO:0005886]; phosphotyrosine residue binding [GO:0001784]; angiogenesis [GO:0001525]; apoptotic process [GO:0006915]; cell differentiation [GO:0030154]; signal transduction [GO:0007165]		FALSE	TRUE	reviewed	5 out of 5	7	4	NA	3	7	5	NA	4	7	4	NA	3	18.664	13.1631	NA	11.002	High	High	NA	High	ENSG00000107338	SHB	SHB	FALSE	6 v 6
P62318	P62318	NA	P62318	P62318	P62318	NA	P62318	P62318	P62318	NA	P62318	P62318	NA	P62318	P62318	P62318	SNRPD3	Small nuclear ribonucleoprotein Sm D3 (Sm-D3) (snRNP core protein D3)	catalytic step 2 spliceosome [GO:0071013]; commitment complex [GO:0000243]; cytosol [GO:0005829]; methylosome [GO:0034709]; nuclear body [GO:0016604]; nucleoplasm [GO:0005654]; nucleus [GO:0005634]; pICln-Sm protein complex [GO:0034715]; precatalytic spliceosome [GO:0071011]; small nuclear ribonucleoprotein complex [GO:0030532]; SMN-Sm protein complex [GO:0034719]; spliceosomal complex [GO:000568…		FALSE	TRUE	reviewed	5 out of 5	3	5	NA	5	5	55	NA	10	3	5	NA	5	31.746	52.381	NA	52.381	High	High	NA	High	ENSG00000100028	SNRPD3	SNRPD3	FALSE	6 v 6
Q9BPX3	Q9BPX3	Q9BPX3	Q9BPX3	Q6NUR1	Q6NUR1	Q9BPX3	Q9BPX3	Q6NUR1; Q9BPX3	Q6NUR1; Q9BPX3	Q9BPX3	Q9BPX3	Q9BPX3	Q9BPX3	Q9BPX3	Q9BPX3	Q9BPX3	NCAPG	Condensin complex subunit 3 (Chromosome-associated protein G) (Condensin subunit CAP-G) (hCAP-G) (Melanoma antigen NY-MEL-3) (Non-SMC condensin I complex subunit G) (XCAP-G homolog)	condensed chromosome [GO:0000793]; condensed chromosome, centromeric region [GO:0000779]; condensed nuclear chromosome [GO:0000794]; condensin complex [GO:0000796]; cytoplasm [GO:0005737]; cytosol [GO:0005829]; membrane [GO:0016020]; nucleus [GO:0005634]; cell division [GO:0051301]; mitotic chromosome condensation [GO:0007076]; positive regulation of chromosome condensation [GO:1905821]; positive…	AllPrimariesMatch_	FALSE	TRUE	reviewed	5 out of 5	24	5	6	32	38	12	6	53	23	5	6	31	26.4039	4.82759	5.61576	34.4828	High	High	High	High	ENSG00000109805	NCAPG	NCAPG	FALSE	6 v 6
NA	Q6EEV6	NA	NA	NA	Q6EEV6	NA	NA	NA	Q6EEV6	NA	NA	NA	NA	Q6EEV6	NA	Q6EEV6	SUMO4	Small ubiquitin-related modifier 4 (SUMO-4) (Small ubiquitin-like protein 4)	nucleus [GO:0005634]; SUMO ligase complex [GO:0106068]; protein tag [GO:0031386]; ubiquitin-like protein ligase binding [GO:0044389]; cellular response to oxidative stress [GO:0034599]; negative regulation of DNA binding [GO:0043392]; negative regulation of transcription, DNA-templated [GO:0045892]; positive regulation of DNA binding [GO:0043388]; protein sumoylation [GO:0016925]; regulation of I…		FALSE	TRUE	reviewed	5 out of 5	NA	2	NA	NA	NA	18	NA	NA	NA	1	NA	NA	NA	18.9474	NA	NA	NA	High	NA	NA	ENSG00000177688	SUMO4	SUMO4	TRUE	NA
P08236	P08236	P08236	P08236	B2R6X2	P08236	P08236	P08236	B2R6X2; B4DTH9; P08236	P08236	P08236	P08236	P08236	P08236	P08236	P08236	P08236	GUSB	Beta-glucuronidase (EC 3.2.1.31) (Beta-G1)	azurophil granule lumen [GO:0035578]; extracellular exosome [GO:0070062]; extracellular region [GO:0005576]; extracellular space [GO:0005615]; ficolin-1-rich granule lumen [GO:1904813]; intracellular membrane-bounded organelle [GO:0043231]; lysosomal lumen [GO:0043202]; membrane [GO:0016020]; beta-glucuronidase activity [GO:0004566]; carbohydrate binding [GO:0030246]; protein domain specific bind…	AllPrimariesMatch_	FALSE	TRUE	reviewed	5 out of 5	2	23	12	8	3	140	14	9	2	23	12	8	3.37942	37.3272	17.9724	17.0507	High	High	High	High	ENSG00000169919	GUSB	GUSB	FALSE	6 v 6
Q13428	Q13428	Q13428	Q13428	Q13428	Q13428	Q13428	Q13428	Q13428	Q13428	Q13428	Q13428	Q13428	Q13428	Q13428	Q13428	Q13428	TCOF1	Treacle protein (Treacher Collins syndrome protein)	cytosol [GO:0005829]; fibrillar center [GO:0001650]; nucleolus [GO:0005730]; nucleoplasm [GO:0005654]; protein heterodimerization activity [GO:0046982]; protein-macromolecule adaptor activity [GO:0030674]; RNA binding [GO:0003723]; scaffold protein binding [GO:0097110]; transporter activity [GO:0005215]; neural crest cell development [GO:0014032]; neural crest formation [GO:0014029]; nucleolar la…	AllPrimariesMatch_	FALSE	TRUE	reviewed	5 out of 5	13	47	21	54	16	191	26	89	13	47	21	54	8.93817	30.914	14.7849	36.4919	High	High	High	High	ENSG00000070814	TCOF1	TCOF1	FALSE	6 v 6
NA	P05090	NA	NA	NA	C9JF17	NA	NA	NA	B4DGC3; C9JF17; C9JX71; P05090	NA	NA	NA	NA	P05090	NA	P05090	APOD	Apolipoprotein D (Apo-D) (ApoD)	cytoplasm [GO:0005737]; cytosolic ribosome [GO:0022626]; dendrite [GO:0030425]; endoplasmic reticulum [GO:0005783]; extracellular exosome [GO:0070062]; extracellular region [GO:0005576]; extracellular space [GO:0005615]; neuronal cell body [GO:0043025]; perinuclear region of cytoplasm [GO:0048471]; cholesterol binding [GO:0015485]; lipid transporter activity [GO:0005319]; aging [GO:0007568]; angi…		FALSE	TRUE	reviewed	5 out of 5	NA	1	NA	NA	NA	23	NA	NA	NA	1	NA	NA	NA	3.1746	NA	NA	NA	Medium	NA	NA	ENSG00000189058	APOD	APOD	TRUE	NA
NA	O95359	NA	O95359	NA	O95359	NA	O95359	NA	B2RWP4; B7ZMJ9; D6RAA5; E7EMZ9; E9PBC6; O95359; Q4VXL4; Q4VXL8	NA	B2RWP4; B7ZMJ9; D6RAA5; E7EMZ9; E9PBC6; O95359; Q4VXL4; Q4VXL8	O95359	NA	O95359	NA	O95359	TACC2	Transforming acidic coiled-coil-containing protein 2 (Anti-Zuai-1) (AZU-1)	cytoplasm [GO:0005737]; cytosol [GO:0005829]; microtubule organizing center [GO:0005815]; nucleoplasm [GO:0005654]; plasma membrane [GO:0005886]; nuclear receptor binding [GO:0016922]; cell population proliferation [GO:0008283]; cerebral cortex development [GO:0021987]; microtubule cytoskeleton organization [GO:0000226]; mitotic spindle organization [GO:0007052]		FALSE	TRUE	reviewed	5 out of 5	NA	5	NA	8	NA	21	NA	8	NA	1	NA	4	NA	1.35685	NA	2.88331	NA	High	NA	High	ENSG00000138162	TACC2	TACC2	FALSE	NA
Q15375	Q15375	NA	NA	Q15375	Q15375	NA	NA	Q15375	A0A7P0TA58; Q15375	NA	NA	NA	NA	Q15375	Q15375	Q15375	EPHA7	Ephrin type-A receptor 7 (EC 2.7.10.1) (EPH homology kinase 3) (EHK-3) (EPH-like kinase 11) (EK11) (hEK11)	dendrite [GO:0030425]; glutamatergic synapse [GO:0098978]; hippocampal mossy fiber to CA3 synapse [GO:0098686]; integral component of plasma membrane [GO:0005887]; integral component of postsynaptic density membrane [GO:0099061]; neuromuscular junction [GO:0031594]; neuron projection [GO:0043005]; neuronal cell body [GO:0043025]; plasma membrane [GO:0005886]; receptor complex [GO:0043235]; Schaff…		FALSE	TRUE	reviewed	5 out of 5	38	8	NA	NA	73	41	NA	NA	28	1	NA	NA	42.2846	7.41483	NA	NA	High	High	NA	NA	ENSG00000135333	EPHA7	EPHA7	TRUE	6 v 6
NA	Q9BZD2	NA	NA	NA	Q9BZD2	NA	NA	NA	Q9BZD2	NA	NA	NA	NA	Q9BZD2	NA	Q9BZD2	SLC29A3	Equilibrative nucleoside transporter 3 (hENT3) (Solute carrier family 29 member 3)	Golgi apparatus [GO:0005794]; integral component of membrane [GO:0016021]; intracellular membrane-bounded organelle [GO:0043231]; late endosome membrane [GO:0031902]; lysosomal membrane [GO:0005765]; plasma membrane [GO:0005886]; nucleoside transmembrane transporter activity [GO:0005337]		FALSE	TRUE	reviewed	5 out of 5	NA	5	NA	NA	NA	19	NA	NA	NA	5	NA	NA	NA	11.5789	NA	NA	NA	High	NA	NA	ENSG00000198246	SLC29A3	SLC29A3	FALSE	NA
Q9NRX1	Q9NRX1	Q9NRX1	Q9NRX1	B2R823	B2R823	B2R823	B2R823	B2R823; Q9NRX1	B2R823; Q9NRX1	B2R823; F8WBJ6; Q9NRX1	B2R823; Q9NRX1	Q9NRX1	Q9NRX1	Q9NRX1	Q9NRX1	Q9NRX1	PNO1	RNA-binding protein PNO1 (Partner of NOB1)	cytosol [GO:0005829]; nucleolus [GO:0005730]; nucleoplasm [GO:0005654]; RNA binding [GO:0003723]	AllPrimariesMatch_	FALSE	TRUE	reviewed	4 out of 5	5	6	1	9	7	20	1	14	5	6	1	8	18.254	21.0317	6.34921	40.0794	High	High	High	High	ENSG00000115946	PNO1	PNO1	FALSE	6 v 6
NA	A0A024RDB4	NA	NA	NA	A0A024RDB4	NA	NA	NA	A0A024RDB4; B4DTC3; Q12771	NA	NA	NA	NA	A0A024RDB4	NA	A0A024RDB4	HNRPD	Heterogeneous nuclear ribonucleoprotein D (AU-rich element RNA binding protein 1, 37kDa), isoform CRA_c	cytoplasm [GO:0005737]; nucleoplasm [GO:0005654]; RNA binding [GO:0003723]		FALSE	TRUE	unreviewed	1 out of 5	NA	18	NA	NA	NA	206	NA	NA	NA	1	NA	NA	NA	43.4524	NA	NA	NA	High	NA	NA	NA	NA	NA	NA	NA
Q9HCG8	Q9HCG8	Q9HCG8	Q9HCG8	Q9HCG8	Q9HCG8	Q9HCG8	Q9HCG8	B7WP74; Q9HCG8	B7WP74; Q9HCG8	B7WP74; Q9HCG8	B7WP74; Q9HCG8	Q9HCG8	Q9HCG8	Q9HCG8	Q9HCG8	Q9HCG8	CWC22	Pre-mRNA-splicing factor CWC22 homolog (Nucampholin homolog) (fSAPb)	catalytic step 2 spliceosome [GO:0071013]; cytosol [GO:0005829]; nuclear speck [GO:0016607]; nucleoplasm [GO:0005654]; nucleus [GO:0005634]; spliceosomal complex [GO:0005681]; U2-type catalytic step 1 spliceosome [GO:0071006]; U2-type catalytic step 2 spliceosome [GO:0071007]; U2-type precatalytic spliceosome [GO:0071005]; RNA binding [GO:0003723]; mRNA splicing, via spliceosome [GO:0000398]; reg…	AllPrimariesMatch_	FALSE	TRUE	reviewed	5 out of 5	1	2	1	5	2	4	1	5	1	2	1	5	0.881057	3.4141	2.20264	6.38767	Medium	High	Medium	High	ENSG00000163510	CWC22	CWC22	FALSE	6 v 6
P31943	P31943	P31943	P31943	G8JLB6	G8JLB6	A0A3Q1MIM4	G8JLB6	G8JLB6; P31943	G8JLB6; P31943	A0A3Q1LU71; A0A3Q1MIG4; A0A3Q1MIM4; A0A3Q1N348; E9PCY7; G8JLB6; P31943	G8JLB6; P31943	P31943	P31943	P31943	P31943	P31943	HNRNPH1	Heterogeneous nuclear ribonucleoprotein H (hnRNP H) [Cleaved into: Heterogeneous nuclear ribonucleoprotein H, N-terminally processed]	catalytic step 2 spliceosome [GO:0071013]; cytosol [GO:0005829]; membrane [GO:0016020]; nucleoplasm [GO:0005654]; nucleus [GO:0005634]; ribonucleoprotein complex [GO:1990904]; identical protein binding [GO:0042802]; poly(U) RNA binding [GO:0008266]; RNA binding [GO:0003723]; mRNA splicing, via spliceosome [GO:0000398]; regulation of RNA splicing [GO:0043484]; RNA processing [GO:0006396]	AllPrimariesMatch_	FALSE	TRUE	reviewed	5 out of 5	13	17	8	13	34	156	9	36	5	7	5	3	37.6392	44.9889	28.9532	44.5434	High	High	High	High	ENSG00000169045	HNRNPH1	HNRNPH1	FALSE	6 v 6
Q9NXV6	Q9NXV6	Q9NXV6	Q9NXV6	Q9NXV6	Q9NXV6	Q9NXV6	Q9NXV6	Q9NXV6	Q9NXV6	Q9NXV6	Q9NXV6	Q9NXV6	Q9NXV6	Q9NXV6	Q9NXV6	Q9NXV6	CDKN2AIP	CDKN2A-interacting protein (Collaborator of ARF)	granular component [GO:0001652]; nucleolus [GO:0005730]; nucleoplasm [GO:0005654]; p53 binding [GO:0002039]; RNA binding [GO:0003723]; cellular response to DNA damage stimulus [GO:0006974]; negative regulation of cell growth [GO:0030308]; positive regulation of cell growth [GO:0030307]; positive regulation of signal transduction [GO:0009967]; regulation of protein stability [GO:0031647]	AllPrimariesMatch_	FALSE	TRUE	reviewed	5 out of 5	3	8	3	16	3	19	3	20	3	8	3	16	5.86207	18.4483	5.86207	32.4138	High	High	High	High	ENSG00000168564	CDKN2AIP	CDKN2AIP	FALSE	3 v 3
NA	Q9GZR7	Q9GZR7	Q9GZR7	NA	Q9GZR7	Q9GZR7	Q9GZR7	NA	G3V529; Q9GZR7	B4DGI6; B4DKV2; B4DM03; G3V529; Q59FS7; Q9GZR7; Q9P054	G3V529; Q9GZR7	Q9GZR7	Q9GZR7	Q9GZR7	NA	Q9GZR7	DDX24	ATP-dependent RNA helicase DDX24 (EC 3.6.4.13) (DEAD box protein 24)	membrane [GO:0016020]; nucleolus [GO:0005730]; ATP binding [GO:0005524]; ATP hydrolysis activity [GO:0016887]; RNA binding [GO:0003723]; RNA helicase activity [GO:0003724]; RNA metabolic process [GO:0016070]		FALSE	TRUE	reviewed	4 out of 5	NA	18	1	9	NA	47	1	10	NA	17	1	9	NA	19.7905	1.28056	12.1071	NA	High	High	High	ENSG00000089737	DDX24	DDX24	FALSE	NA
NA	A0A024R3U6	NA	NA	NA	Q59FT3	NA	NA	NA	B3KPQ9; C9JR56; Q59FT3; Q9UPW6	NA	NA	NA	NA	Q9UPW6	NA	Q9UPW6	SATB2	DNA-binding protein SATB2 (Special AT-rich sequence-binding protein 2)	chromatin [GO:0000785]; histone deacetylase complex [GO:0000118]; nuclear matrix [GO:0016363]; nucleoplasm [GO:0005654]; transcription regulator complex [GO:0005667]; chromatin binding [GO:0003682]; DNA-binding transcription activator activity, RNA polymerase II-specific [GO:0001228]; DNA-binding transcription factor activity, RNA polymerase II-specific [GO:0000981]; histone deacetylase binding […		FALSE	TRUE	reviewed	5 out of 5	NA	4	NA	NA	NA	8	NA	NA	NA	4	NA	NA	NA	6.27558	NA	NA	NA	High	NA	NA	ENSG00000119042	SATB2	SATB2	FALSE	NA
A0A024QZD5	A0A024QZD5	A0A024QZD5	A0A024QZD5	A0A024QZD5	A0A024QZD5	A0A024QZD5	A0A024QZD5	A8KAQ5; P08621	P08621	A8KAQ5; P08621	A8KAQ5; P08621	P08621	P08621	P08621	P08621	P08621	SNRNP70	U1 small nuclear ribonucleoprotein 70 kDa (U1 snRNP 70 kDa) (U1-70K) (snRNP70)	nuclear speck [GO:0016607]; nucleoplasm [GO:0005654]; nucleus [GO:0005634]; spliceosomal complex [GO:0005681]; U1 snRNP [GO:0005685]; U2-type prespliceosome [GO:0071004]; mRNA binding [GO:0003729]; RNA binding [GO:0003723]; snRNA binding [GO:0017069]; U1 snRNA binding [GO:0030619]; mRNA splicing, via spliceosome [GO:0000398]; negative regulation of chaperone-mediated autophagy [GO:1904715]; negat…	AllPrimariesMatch_	FALSE	TRUE	reviewed	5 out of 5	9	18	8	11	13	98	9	14	9	18	8	11	19.6796	37.2998	19.222	25.8581	High	High	High	High	ENSG00000104852	SNRNP70	SNRNP70	FALSE	6 v 6
Q69YN4	Q69YN4	Q69YN4	Q69YN4	Q69YN4	Q69YN4	F1MX77	Q69YN4	H0YBN5; Q69YN4	Q69YN4	A0A3Q1MKW0; F1MX77; Q69YN4	Q69YN4	Q69YN4	Q69YN4	Q69YN4	Q69YN4	Q69YN4	VIRMA	Protein virilizer homolog	cytosol [GO:0005829]; nuclear body [GO:0016604]; nuclear speck [GO:0016607]; nucleoplasm [GO:0005654]; RNA N6-methyladenosine methyltransferase complex [GO:0036396]; RNA binding [GO:0003723]; mRNA alternative polyadenylation [GO:0110104]; mRNA methylation [GO:0080009]; mRNA processing [GO:0006397]; RNA splicing [GO:0008380]	AllPrimariesMatch_	FALSE	TRUE	reviewed	5 out of 5	1	4	1	4	1	7	1	4	1	4	1	4	0.441501	3.25607	0.496689	1.98675	Medium	High	High	High	ENSG00000164944	VIRMA	KIAA1429	FALSE	3 v 3
Q12996	Q12996	Q12996	Q12996	E9PLP8	E9PLP8	E9PLP8	E9PLP8	E9PLP8; Q12996	E9PLP8; Q12996	E9PLP8; Q12996	E9PLP8; Q12996	Q12996	Q12996	Q12996	Q12996	Q12996	CSTF3	Cleavage stimulation factor subunit 3 (CF-1 77 kDa subunit) (Cleavage stimulation factor 77 kDa subunit) (CSTF 77 kDa subunit) (CstF-77)	nucleoplasm [GO:0005654]; nucleus [GO:0005634]; mRNA binding [GO:0003729]; RNA binding [GO:0003723]; mRNA cleavage [GO:0006379]; mRNA polyadenylation [GO:0006378]; RNA 3'-end processing [GO:0031123]	AllPrimariesMatch_	FALSE	TRUE	reviewed	5 out of 5	8	12	3	11	9	39	4	13	8	12	3	11	13.5286	19.8047	4.74198	20.3626	High	High	High	High	ENSG00000176102	CSTF3	CSTF3	FALSE	6 v 6
Q93100	Q93100	NA	Q93100	Q93100	Q93100	NA	Q93100	Q93100	Q93100	NA	Q93100	Q93100	NA	Q93100	Q93100	Q93100	PHKB	Phosphorylase b kinase regulatory subunit beta (Phosphorylase kinase subunit beta)	cytosol [GO:0005829]; phosphorylase kinase complex [GO:0005964]; plasma membrane [GO:0005886]; calmodulin binding [GO:0005516]; generation of precursor metabolites and energy [GO:0006091]; glycogen metabolic process [GO:0005977]; protein phosphorylation [GO:0006468]		FALSE	TRUE	reviewed	5 out of 5	19	3	NA	14	31	8	NA	17	11	3	NA	7	17.1089	2.1043	NA	15.0961	High	High	NA	High	ENSG00000102893	PHKB	PHKB	FALSE	6 v 6
NA	A0A384MDX9	A0A384MDX9	NA	NA	A0A384MDX9	A0A384MDX9	NA	NA	A0A384MDX9; B4E0X8	A0A384MDX9; A0A3Q1LM31; B4E0X8; Q08DJ3	NA	NA	A0A384MDX9	A0A384MDX9	NA	A0A384MDX9	NA	Epididymis secretory sperm binding protein	nucleus [GO:0005634]; RNA binding [GO:0003723]; regulation of transcription, DNA-templated [GO:0006355]		FALSE	TRUE	unreviewed	1 out of 5	NA	22	17	NA	NA	114	19	NA	NA	14	15	NA	NA	35.2221	29.5559	NA	NA	High	High	NA	NA	NA	NA	NA	NA
NA	A0A494C1D7	NA	A0A494C1D7	NA	A0A494C1D7	NA	A0A494C1D7	NA	A0A494C1D7	NA	A0A494C1D7	A0A494C1D7	NA	A0A494C1D7	NA	A0A494C1D7	DST	Dystonin (Fragment)	cytoplasm [GO:0005737]; cytoskeleton [GO:0005856]; intermediate filament cytoskeleton organization [GO:0045104]		FALSE	TRUE	unreviewed	1 out of 5	NA	37	NA	45	NA	102	NA	51	NA	2	NA	1	NA	14.4356	NA	19.3034	NA	High	NA	High	NA	NA	NA	NA	NA
P62304	P62304	P62304	P62304	P62304	P62304	E1BHK8	P62304	P62304	P62304	E1BHK8; P62304	P62304	P62304	P62304	P62304	P62304	P62304	SNRPE	Small nuclear ribonucleoprotein E (snRNP-E) (Sm protein E) (Sm-E) (SmE)	catalytic step 2 spliceosome [GO:0071013]; cytosol [GO:0005829]; methylosome [GO:0034709]; nucleoplasm [GO:0005654]; nucleus [GO:0005634]; pICln-Sm protein complex [GO:0034715]; precatalytic spliceosome [GO:0071011]; small nuclear ribonucleoprotein complex [GO:0030532]; SMN-Sm protein complex [GO:0034719]; spliceosomal complex [GO:0005681]; telomerase holoenzyme complex [GO:0005697]; U1 snRNP [GO…	AllPrimariesMatch_	FALSE	TRUE	reviewed	5 out of 5	2	3	2	3	5	15	3	7	2	3	2	3	25	38.0435	25	29.3478	High	High	High	High	ENSG00000182004	SNRPE	SNRPE	FALSE	6 v 6
NA	Q9UHF7	NA	NA	NA	Q9UHF7	NA	NA	NA	Q9UHF7	NA	NA	NA	NA	Q9UHF7	NA	Q9UHF7	TRPS1	Zinc finger transcription factor Trps1 (Tricho-rhino-phalangeal syndrome type I protein) (Zinc finger protein GC79)	chromatin [GO:0000785]; nucleoplasm [GO:0005654]; nucleus [GO:0005634]; protein-containing complex [GO:0032991]; DNA-binding transcription factor activity [GO:0003700]; DNA-binding transcription repressor activity, RNA polymerase II-specific [GO:0001227]; protein domain specific binding [GO:0019904]; RNA polymerase II transcription regulatory region sequence-specific DNA binding [GO:0000977]; zin…		FALSE	TRUE	reviewed	5 out of 5	NA	4	NA	NA	NA	6	NA	NA	NA	3	NA	NA	NA	3.51288	NA	NA	NA	High	NA	NA	ENSG00000104447	TRPS1	TRPS1	FALSE	NA
Q9NU22	Q9NU22	Q9NU22	Q9NU22	Q9NU22	Q9NU22	Q9NU22	Q9NU22	Q9NU22	Q9NU22	Q9NU22	Q9NU22	Q9NU22	Q9NU22	Q9NU22	Q9NU22	Q9NU22	MDN1	Midasin (Dynein-related AAA-ATPase MDN1) (MIDAS-containing protein)	cytosol [GO:0005829]; intermediate filament cytoskeleton [GO:0045111]; membrane [GO:0016020]; nucleolus [GO:0005730]; nucleoplasm [GO:0005654]; nucleus [GO:0005634]; preribosome, large subunit precursor [GO:0030687]; ATP binding [GO:0005524]; ATP hydrolysis activity [GO:0016887]; ribosomal large subunit assembly [GO:0000027]; rRNA processing [GO:0006364]	AllPrimariesMatch_	FALSE	TRUE	reviewed	5 out of 5	7	7	3	4	11	16	3	7	7	6	2	3	1.00071	1.03645	0.446748	0.857756	High	High	High	High	ENSG00000112159	MDN1	MDN1	FALSE	6 v 6
Q9H7B2	Q9H7B2	NA	Q9H7B2	A8K800	A8K800	NA	A8K800	A8K800; Q5VXN0; Q9H7B2	A8K800; B4DWS5; Q5VXM9; Q5VXN0; Q9H7B2; U3KQN5	NA	A8K800; B4DWS5; Q5VXM9; Q5VXN0; Q9H7B2; U3KQN5	Q9H7B2	NA	Q9H7B2	Q9H7B2	Q9H7B2	RPF2	Ribosome production factor 2 homolog (Brix domain-containing protein 1) (Ribosome biogenesis protein RPF2 homolog)	chromosome [GO:0005694]; nucleolus [GO:0005730]; nucleoplasm [GO:0005654]; 5S rRNA binding [GO:0008097]; RNA binding [GO:0003723]; rRNA binding [GO:0019843]; maturation of LSU-rRNA from tricistronic rRNA transcript (SSU-rRNA, 5.8S rRNA, LSU-rRNA) [GO:0000463]; protein localization to nucleolus [GO:1902570]; regulation of signal transduction by p53 class mediator [GO:1901796]; ribosomal large subu…		FALSE	TRUE	reviewed	5 out of 5	3	1	NA	1	5	4	NA	1	3	1	NA	1	11.4379	3.26797	NA	3.26797	High	Medium	NA	High	ENSG00000197498	RPF2	RPF2	FALSE	6 v 6
NA	H7C0J3	NA	NA	NA	H7C0J3	NA	NA	NA	H7C0J3; H7C3H7	NA	NA	NA	NA	H7C0J3	NA	H7C0J3	CHD3	Chromodomain-helicase-DNA-binding protein 3 (Fragment)	NA		FALSE	TRUE	unreviewed	1 out of 5	NA	2	NA	NA	NA	9	NA	NA	NA	1	NA	NA	NA	5.74413	NA	NA	NA	High	NA	NA	NA	NA	NA	NA	NA
NA	Q9H4L4	NA	Q9H4L4	NA	Q9H4L4	NA	Q9H4L4	NA	Q9H4L4	NA	Q9H4L4	Q9H4L4	NA	Q9H4L4	NA	Q9H4L4	SENP3	Sentrin-specific protease 3 (EC 3.4.22.-) (SUMO-1-specific protease 3) (Sentrin/SUMO-specific protease SENP3)	cytoplasm [GO:0005737]; MLL1 complex [GO:0071339]; nucleolus [GO:0005730]; nucleoplasm [GO:0005654]; nucleus [GO:0005634]; SUMO-specific isopeptidase activity [GO:0070140]; protein desumoylation [GO:0016926]		FALSE	TRUE	reviewed	5 out of 5	NA	3	NA	1	NA	7	NA	1	NA	3	NA	1	NA	6.79443	NA	3.13589	NA	High	NA	Medium	ENSG00000161956	SENP3	SENP3	FALSE	NA
Q9NQZ2	Q9NQZ2	Q9NQZ2	Q9NQZ2	Q9NQZ2	Q9NQZ2	Q9NQZ2	Q9NQZ2	Q9NQZ2	Q9NQZ2	F1MSF6; Q9NQZ2	Q9NQZ2	Q9NQZ2	Q9NQZ2	Q9NQZ2	Q9NQZ2	Q9NQZ2	UTP3	Something about silencing protein 10 (Charged amino acid-rich leucine zipper 1) (CRL1) (Disrupter of silencing SAS10) (UTP3 homolog)	nucleolus [GO:0005730]; nucleoplasm [GO:0005654]; nucleus [GO:0005634]; small-subunit processome [GO:0032040]; RNA binding [GO:0003723]; brain development [GO:0007420]; chromatin organization [GO:0006325]; maturation of SSU-rRNA from tricistronic rRNA transcript (SSU-rRNA, 5.8S rRNA, LSU-rRNA) [GO:0000462]	AllPrimariesMatch_	FALSE	TRUE	reviewed	5 out of 5	4	6	1	2	5	21	1	2	4	6	1	2	9.81211	14.8225	3.75783	5.01044	High	High	High	High	ENSG00000132467	UTP3	UTP3	FALSE	6 v 6
A0A024RAZ7	A0A024RAZ7	A0A024RAZ7	A0A024RAZ7	A0A024RAZ7	A0A024RAZ7	F1MTY3	A0A024RAZ7	A0A024RB53; A0A7I2V3R8; F8W6I7; P09651	A0A024RB53; A0A7I2V3R8; F8W6I7; P09651	A0A024RB53; A0A7I2V3R8; F1MTY3; F8W6I7; P09651	A0A024RB53; A0A7I2V3R8; F8W6I7; P09651	P09651	P09651	P09651	P09651	P09651	HNRNPA1	Heterogeneous nuclear ribonucleoprotein A1 (hnRNP A1) (Helix-destabilizing protein) (Single-strand RNA-binding protein) (hnRNP core protein A1) [Cleaved into: Heterogeneous nuclear ribonucleoprotein A1, N-terminally processed]	catalytic step 2 spliceosome [GO:0071013]; cytoplasm [GO:0005737]; extracellular exosome [GO:0070062]; membrane [GO:0016020]; nucleoplasm [GO:0005654]; nucleus [GO:0005634]; ribonucleoprotein complex [GO:1990904]; spliceosomal complex [GO:0005681]; G-rich strand telomeric DNA binding [GO:0098505]; identical protein binding [GO:0042802]; miRNA binding [GO:0035198]; pre-mRNA binding [GO:0036002]; p…	AllPrimariesMatch_	FALSE	TRUE	reviewed	5 out of 5	10	27	12	16	25	535	34	36	6	21	9	11	25.8065	62.0968	36.2903	43.0108	High	High	High	High	ENSG00000135486	HNRNPA1	HNRNPA1	FALSE	6 v 6
NA	Q8IV48	NA	Q8IV48	NA	Q8IV48	NA	Q8IV48	NA	Q8IV48	NA	Q8IV48	Q8IV48	NA	Q8IV48	NA	Q8IV48	ERI1	3'-5' exoribonuclease 1 (EC 3.1.-.-) (3'-5' exonuclease ERI1) (Eri-1 homolog) (Histone mRNA 3'-end-specific exoribonuclease) (Histone mRNA 3'-exonuclease 1) (Protein 3'hExo) (HEXO)	cytoplasm [GO:0005737]; histone pre-mRNA 3'end processing complex [GO:0071204]; nucleolus [GO:0005730]; nucleus [GO:0005634]; 3'-5' exonuclease activity [GO:0008408]; 3'-5'-exoribonuclease activity [GO:0000175]; histone pre-mRNA stem-loop binding [GO:0071207]; metal ion binding [GO:0046872]; ribosome binding [GO:0043022]; rRNA binding [GO:0019843]; exonucleolytic trimming to generate mature 3'-en…		FALSE	TRUE	reviewed	5 out of 5	NA	2	NA	8	NA	5	NA	10	NA	2	NA	8	NA	4.87106	NA	23.7822	NA	Medium	NA	High	ENSG00000104626	ERI1	ERI1	FALSE	NA
Q9NY27	Q9NY27	Q9NY27	Q9NY27	Q9NY27	Q9NY27	Q9NY27	Q9NY27	C9IZ04; Q9NY27	C9IZ04; H7C559; Q9NY27	Q9NY27	Q9NY27	Q9NY27	Q9NY27	Q9NY27	Q9NY27	Q9NY27	PPP4R2	Serine/threonine-protein phosphatase 4 regulatory subunit 2	centrosome [GO:0005813]; chromatin [GO:0000785]; cytoplasm [GO:0005737]; nucleoplasm [GO:0005654]; nucleus [GO:0005634]; protein phosphatase 4 complex [GO:0030289]; protein phosphatase regulator activity [GO:0019888]; protein-macromolecule adaptor activity [GO:0030674]; cellular protein modification process [GO:0006464]; histone dephosphorylation [GO:0016576]; mRNA processing [GO:0006397]; negati…	AllPrimariesMatch_	FALSE	TRUE	reviewed	5 out of 5	2	1	3	16	4	1	5	24	2	1	3	16	4.07674	2.39808	6.95444	43.8849	High	Medium	High	High	ENSG00000163605	PPP4R2	PPP4R2	FALSE	6 v 6
NA	Q6UW56	NA	Q6UW56	NA	D6W551	NA	D6W551	NA	D6W551; Q6UW56	NA	D6W551; Q6UW56	Q6UW56	NA	Q6UW56	NA	Q6UW56	ATRAID	All-trans retinoic acid-induced differentiation factor (Apoptosis-related protein 3) (APR-3) (p18)	integral component of membrane [GO:0016021]; intracellular membrane-bounded organelle [GO:0043231]; lysosomal membrane [GO:0005765]; nuclear envelope [GO:0005635]; perinuclear region of cytoplasm [GO:0048471]; plasma membrane [GO:0005886]; cell differentiation [GO:0030154]; negative regulation of cellular protein catabolic process [GO:1903363]; negative regulation of osteoblast proliferation [GO:…		FALSE	TRUE	reviewed	5 out of 5	NA	3	NA	4	NA	9	NA	4	NA	3	NA	4	NA	9.17031	NA	22.7074	NA	High	NA	High	ENSG00000138085	ATRAID	ATRAID	FALSE	NA
Q15424	Q15424	Q15424	Q15424	A8K329	A8K329	A8K329	A8K329	A8K329; B7ZLP5; Q15424	A8K329; B7ZLP5; Q15424	A8K329; B7ZLP5; Q15424	A8K329; B7Z2Z1; B7ZLP5; Q15424	Q15424	Q15424	Q15424	Q15424	Q15424	SAFB	Scaffold attachment factor B1 (SAF-B) (SAF-B1) (HSP27 estrogen response element-TATA box-binding protein) (HSP27 ERE-TATA-binding protein)	midbody [GO:0030496]; nucleoplasm [GO:0005654]; nucleus [GO:0005634]; chromatin binding [GO:0003682]; double-stranded DNA binding [GO:0003690]; RNA binding [GO:0003723]; RNA polymerase II cis-regulatory region sequence-specific DNA binding [GO:0000978]; sequence-specific DNA binding [GO:0043565]; chromatin organization [GO:0006325]; intracellular estrogen receptor signaling pathway [GO:0030520]; …	AllPrimariesMatch_	FALSE	TRUE	reviewed	5 out of 5	13	29	15	8	17	185	20	11	10	18	11	4	16.1749	29.071	18.6885	11.9126	High	High	High	High	ENSG00000160633	SAFB	SAFB	FALSE	6 v 6
NA	Q9H9L4	NA	Q9H9L4	NA	F8VX10	NA	F8VX10	NA	F8VX10; F8VXI8; H0YIQ8; Q9H9L4	NA	A0A024R131; F8VUX5; F8VX10; F8VXI8; H0YID1; H0YIQ8; Q9H9L4	Q9H9L4	NA	Q9H9L4	NA	Q9H9L4	KANSL2	KAT8 regulatory NSL complex subunit 2 (NSL complex protein NSL2) (Non-specific lethal 2 homolog)	actin cytoskeleton [GO:0015629]; cytosol [GO:0005829]; histone acetyltransferase complex [GO:0000123]; NSL complex [GO:0044545]; nucleoplasm [GO:0005654]; plasma membrane [GO:0005886]; chromatin organization [GO:0006325]; histone H4-K16 acetylation [GO:0043984]; histone H4-K5 acetylation [GO:0043981]; histone H4-K8 acetylation [GO:0043982]; positive regulation of histone H3-K4 methylation [GO:005…		FALSE	TRUE	reviewed	5 out of 5	NA	3	NA	1	NA	7	NA	1	NA	3	NA	1	NA	5.4878	NA	2.43902	NA	High	NA	Medium	ENSG00000139620	KANSL2	KANSL2	FALSE	NA
NA	P41134	NA	P41134	NA	P41134	NA	P41134	NA	P41134	NA	P41134	P41134	NA	P41134	NA	P41134	ID1	DNA-binding protein inhibitor ID-1 (Class B basic helix-loop-helix protein 24) (bHLHb24) (Inhibitor of DNA binding 1) (Inhibitor of differentiation 1)	centrosome [GO:0005813]; Golgi apparatus [GO:0005794]; nucleoplasm [GO:0005654]; nucleus [GO:0005634]; identical protein binding [GO:0042802]; proteasome binding [GO:0070628]; protein C-terminus binding [GO:0008022]; protein dimerization activity [GO:0046983]; protein N-terminus binding [GO:0047485]; transcription regulator inhibitor activity [GO:0140416]; angiogenesis [GO:0001525]; blood vessel …		FALSE	TRUE	reviewed	5 out of 5	NA	3	NA	5	NA	4	NA	5	NA	3	NA	5	NA	25.8065	NA	44.5161	NA	High	NA	High	ENSG00000125968	ID1	ID1	FALSE	NA
Q9ULU4	Q9ULU4	NA	NA	Q9ULU4	Q9ULU4	NA	NA	Q9ULU4	Q9ULU4	NA	NA	NA	NA	Q9ULU4	Q9ULU4	Q9ULU4	ZMYND8	Protein kinase C-binding protein 1 (Cutaneous T-cell lymphoma-associated antigen se14-3) (CTCL-associated antigen se14-3) (Rack7) (Zinc finger MYND domain-containing protein 8)	cytoplasm [GO:0005737]; Golgi apparatus [GO:0005794]; nucleoplasm [GO:0005654]; nucleus [GO:0005634]; DNA-binding transcription factor binding [GO:0140297]; lysine-acetylated histone binding [GO:0070577]; methylated histone binding [GO:0035064]; protein domain specific binding [GO:0019904]; transcription corepressor activity [GO:0003714]; zinc ion binding [GO:0008270]; negative regulation of cell…		FALSE	TRUE	reviewed	5 out of 5	4	13	NA	NA	4	45	NA	NA	3	2	NA	NA	4.72175	12.8162	NA	NA	High	High	NA	NA	ENSG00000101040	ZMYND8	ZMYND8	FALSE	3 v 3
NA	A0A024R6R2	NA	A0A024R6R2	NA	A0A024R6R2	NA	A0A024R6R2	NA	Q8TD30	NA	Q8TD30	Q8TD30	NA	Q8TD30	NA	Q8TD30	GPT2	Alanine aminotransferase 2 (ALT2) (EC 2.6.1.2) (Glutamate pyruvate transaminase 2) (GPT 2) (Glutamic--alanine transaminase 2) (Glutamic--pyruvic transaminase 2)	mitochondrial matrix [GO:0005759]; L-alanine:2-oxoglutarate aminotransferase activity [GO:0004021]; pyridoxal phosphate binding [GO:0030170]; 2-oxoglutarate metabolic process [GO:0006103]; biosynthetic process [GO:0009058]; L-alanine catabolic process [GO:0042853]; L-alanine metabolic process [GO:0042851]		FALSE	TRUE	reviewed	5 out of 5	NA	18	NA	17	NA	67	NA	22	NA	18	NA	17	NA	38.4321	NA	36.9025	NA	High	NA	High	ENSG00000166123	GPT2	GPT2	FALSE	NA
NA	Q9NRY6	NA	NA	NA	D3DTP7	NA	NA	NA	B2RBF8; B3KP67; D3DTP7; I3L3X5; I3NI29; Q9NRY6	NA	NA	NA	NA	Q9NRY6	NA	Q9NRY6	PLSCR3	Phospholipid scramblase 3 (PL scramblase 3) (Ca(2+)-dependent phospholipid scramblase 3)	cytosol [GO:0005829]; integral component of membrane [GO:0016021]; mitochondrial inner membrane [GO:0005743]; mitochondrion [GO:0005739]; nucleus [GO:0005634]; plasma membrane [GO:0005886]; calcium ion binding [GO:0005509]; calcium-dependent protein binding [GO:0048306]; lead ion binding [GO:0032791]; magnesium ion binding [GO:0000287]; mercury ion binding [GO:0045340]; phospholipid scramblase ac…		FALSE	TRUE	reviewed	5 out of 5	NA	1	NA	NA	NA	1	NA	NA	NA	1	NA	NA	NA	4.0678	NA	NA	NA	Medium	NA	NA	ENSG00000187838	PLSCR3	TMEM256-PLSCR3	FALSE	NA
NA	P56945	NA	P56945	NA	D3DUK1	NA	D3DUK1	NA	B2RBL9; D3DUK1; P56945; Q6P5Z4	NA	B2RBL9; D3DUK1; P56945; Q6P5Z4	P56945	NA	P56945	NA	P56945	BCAR1	Breast cancer anti-estrogen resistance protein 1 (CRK-associated substrate) (Cas scaffolding protein family member 1) (p130cas)	actin cytoskeleton [GO:0015629]; axon [GO:0030424]; cytoplasm [GO:0005737]; cytosol [GO:0005829]; focal adhesion [GO:0005925]; lamellipodium [GO:0030027]; membrane [GO:0016020]; ruffle [GO:0001726]; protein kinase binding [GO:0019901]; SH3 domain binding [GO:0017124]; actin filament organization [GO:0007015]; actin filament reorganization [GO:0090527]; antigen receptor-mediated signaling pathway …		FALSE	TRUE	reviewed	5 out of 5	NA	6	NA	19	NA	20	NA	26	NA	1	NA	18	NA	8.16092	NA	28.5057	NA	High	NA	High	ENSG00000050820	BCAR1	BCAR1	FALSE	NA
Q9Y2H2	Q9Y2H2	NA	Q9Y2H2	Q9Y2H2	Q9Y2H2	NA	Q9Y2H2	A0A3B3IRJ9; A0A3B3ITL0; Q9Y2H2	A0A3B3IRJ9; A0A3B3ITL0; Q9Y2H2	NA	A0A3B3IRJ9; Q9Y2H2	Q9Y2H2	NA	Q9Y2H2	Q9Y2H2	Q9Y2H2	INPP5F	Phosphatidylinositide phosphatase SAC2 (EC 3.1.3.25) (Inositol polyphosphate 5-phosphatase F) (Sac domain-containing inositol phosphatase 2) (Sac domain-containing phosphoinositide 4-phosphatase 2) (hSAC2)	axon [GO:0030424]; clathrin-coated endocytic vesicle [GO:0045334]; clathrin-coated pit [GO:0005905]; dendrite [GO:0030425]; early endosome [GO:0005769]; early endosome membrane [GO:0031901]; intracellular membrane-bounded organelle [GO:0043231]; neuronal cell body [GO:0043025]; recycling endosome [GO:0055037]; inositol monophosphate 1-phosphatase activity [GO:0008934]; inositol monophosphate 3-ph…		FALSE	TRUE	reviewed	5 out of 5	1	1	NA	13	2	5	NA	16	1	1	NA	13	0.883392	0.883392	NA	12.1025	High	Medium	NA	High	ENSG00000198825	INPP5F	INPP5F	FALSE	3 v 3
NA	Q9ULM3	NA	NA	NA	Q9ULM3	NA	NA	NA	Q9ULM3	NA	NA	NA	NA	Q9ULM3	NA	Q9ULM3	YEATS2	YEATS domain-containing protein 2	ATAC complex [GO:0140672]; mitotic spindle [GO:0072686]; histone binding [GO:0042393]; modification-dependent protein binding [GO:0140030]; TBP-class protein binding [GO:0017025]; histone H3 acetylation [GO:0043966]; histone H3-K14 acetylation [GO:0044154]; negative regulation of transcription by RNA polymerase II [GO:0000122]; negative regulation of transcription, DNA-templated [GO:0045892]; reg…		FALSE	TRUE	reviewed	5 out of 5	NA	2	NA	NA	NA	4	NA	NA	NA	1	NA	NA	NA	1.1955	NA	NA	NA	High	NA	NA	ENSG00000163872	YEATS2	YEATS2	FALSE	NA
NA	Q99675	NA	Q99675	NA	A8K0B3	NA	A8K0B3	NA	A0A7P0Z480; A0A7P0Z4Q1; A8K0B3; B2RCX4; G3V229; G3V412; Q99675	NA	A0A7P0Z480; A0A7P0Z4Q1; A8K0B3; B2RCX4; G3V229; G3V412; Q99675	Q99675	NA	Q99675	NA	Q99675	CGRRF1	Cell growth regulator with RING finger domain protein 1 (Cell growth regulatory gene 19 protein) (RING finger protein 197)	endoplasmic reticulum [GO:0005783]; intracellular membrane-bounded organelle [GO:0043231]; nucleoplasm [GO:0005654]; metal ion binding [GO:0046872]; cell cycle [GO:0007049]; negative regulation of cell growth [GO:0030308]; negative regulation of cell population proliferation [GO:0008285]		FALSE	TRUE	reviewed	5 out of 5	NA	1	NA	1	NA	3	NA	1	NA	1	NA	1	NA	3.01205	NA	3.01205	NA	Medium	NA	Medium	ENSG00000100532	CGRRF1	CGRRF1	FALSE	NA
O95983	O95983	NA	O95983	O95983	O95983	NA	O95983	B3KMA8; K7EIE8; O95983	O95983	NA	O95983	O95983	NA	O95983	O95983	O95983	MBD3	Methyl-CpG-binding domain protein 3 (Methyl-CpG-binding protein MBD3)	chromatin [GO:0000785]; cytoplasm [GO:0005737]; heterochromatin [GO:0000792]; nucleoplasm [GO:0005654]; NuRD complex [GO:0016581]; protein-containing complex [GO:0032991]; chromatin binding [GO:0003682]; DNA binding [GO:0003677]; methyl-CpG binding [GO:0008327]; aging [GO:0007568]; brain development [GO:0007420]; chromatin remodeling [GO:0006338]; DNA methylation-dependent heterochromatin assembl…		FALSE	TRUE	reviewed	5 out of 5	5	7	NA	3	7	24	NA	3	5	6	NA	3	14.7766	22.3368	NA	8.59107	High	High	NA	High	ENSG00000071655	MBD3	MBD3	FALSE	6 v 6
NA	Q9UGQ3	NA	NA	NA	Q9UGQ3	NA	NA	NA	Q9UGQ3	NA	NA	NA	NA	Q9UGQ3	NA	Q9UGQ3	SLC2A6	Solute carrier family 2, facilitated glucose transporter member 6 (Glucose transporter type 6) (GLUT-6)	integral component of membrane [GO:0016021]; lysosomal membrane [GO:0005765]; membrane [GO:0016020]; plasma membrane [GO:0005886]; D-glucose transmembrane transporter activity [GO:0055056]; dehydroascorbic acid transmembrane transporter activity [GO:0033300]; fructose transmembrane transporter activity [GO:0005353]; glucose transmembrane transporter activity [GO:0005355]; dehydroascorbic acid tra…		FALSE	TRUE	reviewed	5 out of 5	NA	4	NA	NA	NA	26	NA	NA	NA	4	NA	NA	NA	8.08679	NA	NA	NA	High	NA	NA	ENSG00000160326	SLC2A6	SLC2A6	FALSE	NA
P09661	P09661	P09661	P09661	P09661	P09661	A6H788	P09661	P09661; Q53G61	P09661; Q53G61	A6H788; P09661; Q53G61	P09661; Q53G21; Q53G61	P09661	P09661	P09661	P09661	P09661	SNRPA1	U2 small nuclear ribonucleoprotein A' (U2 snRNP A')	catalytic step 2 spliceosome [GO:0071013]; nuclear body [GO:0016604]; nuclear speck [GO:0016607]; nucleoplasm [GO:0005654]; nucleus [GO:0005634]; small nuclear ribonucleoprotein complex [GO:0030532]; spliceosomal complex [GO:0005681]; U2 snRNP [GO:0005686]; U2-type catalytic step 2 spliceosome [GO:0071007]; U2-type precatalytic spliceosome [GO:0071005]; RNA binding [GO:0003723]; U2 snRNA binding …	AllPrimariesMatch_	FALSE	TRUE	reviewed	5 out of 5	11	10	5	10	18	32	5	13	11	10	5	10	38.4314	38.0392	20.3922	32.1569	High	High	High	High	ENSG00000131876	SNRPA1	SNRPA1	FALSE	6 v 6
A0A024R0Q4	A0A024R0Q4	A0A024R0Q4	A0A024R0Q4	A0A024R0Q4	A0A024R0Q4	A0A024R0Q4	A0A024R0Q4	Q8IV08	Q8IV08	Q8IV08	Q8IV08	Q8IV08	Q8IV08	Q8IV08	Q8IV08	Q8IV08	PLD3	5'-3' exonuclease PLD3 (EC 3.1.16.1) (Choline phosphatase 3) (HindIII K4L homolog) (Hu-K4) (Phosphatidylcholine-hydrolyzing phospholipase D3) (Phospholipase D3) (PLD 3)	early endosome membrane [GO:0031901]; endoplasmic reticulum membrane [GO:0005789]; extracellular exosome [GO:0070062]; Golgi membrane [GO:0000139]; integral component of membrane [GO:0016021]; late endosome membrane [GO:0031902]; lysosomal lumen [GO:0043202]; lysosomal membrane [GO:0005765]; phospholipase D activity [GO:0004630]; single-stranded DNA 5'-3' exodeoxyribonuclease activity [GO:0045145…	AllPrimariesMatch_	FALSE	TRUE	reviewed	5 out of 5	8	19	4	13	11	233	4	18	8	19	4	7	16.5306	43.6735	7.55102	31.4286	High	High	High	High	ENSG00000105223	PLD3	PLD3	FALSE	6 v 6
Q99417	Q99417	Q99417	Q99417	A0A087WV05	A0A087WV05	A0A452DJ80	A0A087WV05	A0A087WV05; Q6IB68; Q99417	A0A087WV05; Q6IB68; Q99417	A0A087WV05; A0A452DJ80; Q2TBP7; Q6IB68; Q99417	A0A087WV05; Q6IB68; Q99417	Q99417	Q99417	Q99417	Q99417	Q99417	MYCBP	c-Myc-binding protein (Associate of Myc 1) (AMY-1)	cytoplasm [GO:0005737]; mitochondrion [GO:0005739]; nucleoplasm [GO:0005654]; nucleus [GO:0005634]; transcription coactivator activity [GO:0003713]; regulation of transcription, DNA-templated [GO:0006355]; spermatogenesis [GO:0007283]	AllPrimariesMatch_	FALSE	TRUE	reviewed	5 out of 5	3	6	1	7	4	29	1	12	3	6	1	7	36.8932	71.8447	10.6796	73.7864	High	High	High	High	ENSG00000214114	MYCBP	MYCBP	FALSE	6 v 6
O00139	O00139	O00139	NA	B4DM85	B4DM85	B4DM85	NA	A0A6Q8PFA6; A0A6Q8PG37; A0A6Q8PGH7; A0A6Q8PH57; B0AZS5; B4DM85; O00139	A0A6Q8PFA6; A0A6Q8PG37; A0A6Q8PGH7; A0A6Q8PH57; B0AZS5; B4DM85; O00139	A0A3Q1MTC7; A0A6Q8PFA6; A0A6Q8PG37; A0A6Q8PGG1; A0A6Q8PGH7; A0A6Q8PH57; B0AZS5; B4DM85; F1N034; G3N277; O00139; Q2NL05	NA	NA	O00139	O00139	O00139	O00139	KIF2A	Kinesin-like protein KIF2A (Kinesin-2) (hK2)	centriolar subdistal appendage [GO:0120103]; centriole [GO:0005814]; centrosome [GO:0005813]; cytoplasm [GO:0005737]; cytosol [GO:0005829]; kinesin complex [GO:0005871]; membrane [GO:0016020]; microtubule [GO:0005874]; nuclear body [GO:0016604]; nucleolus [GO:0005730]; nucleoplasm [GO:0005654]; spindle [GO:0005819]; spindle pole [GO:0000922]; ATP binding [GO:0005524]; ATP hydrolysis activity [GO:…		FALSE	TRUE	reviewed	5 out of 5	10	3	1	NA	16	5	1	NA	8	2	1	NA	10.7649	3.96601	1.55807	NA	High	High	High	NA	ENSG00000068796	KIF2A	KIF2A	FALSE	6 v 6
NA	Q9C0J8	NA	NA	NA	Q9C0J8	NA	NA	NA	Q9C0J8	NA	NA	NA	NA	Q9C0J8	NA	Q9C0J8	WDR33	pre-mRNA 3' end processing protein WDR33 (WD repeat-containing protein 33) (WD repeat-containing protein of 146 kDa)	collagen trimer [GO:0005581]; fibrillar center [GO:0001650]; mRNA cleavage and polyadenylation specificity factor complex [GO:0005847]; nucleoplasm [GO:0005654]; nucleus [GO:0005634]; RNA binding [GO:0003723]; mRNA polyadenylation [GO:0006378]; postreplication repair [GO:0006301]; spermatogenesis [GO:0007283]		FALSE	TRUE	reviewed	5 out of 5	NA	15	NA	NA	NA	38	NA	NA	NA	14	NA	NA	NA	15.3443	NA	NA	NA	High	NA	NA	ENSG00000136709	WDR33	WDR33	FALSE	NA
NA	O94842	NA	O94842	NA	O94842	NA	O94842	NA	B4DJ39; O94842	NA	B4DJ39; O94842	O94842	NA	O94842	NA	O94842	TOX4	TOX high mobility group box family member 4 (Epidermal Langerhans cell protein LCP1)	chromatin [GO:0000785]; nucleus [GO:0005634]; PTW/PP1 phosphatase complex [GO:0072357]; chromatin DNA binding [GO:0031490]; regulation of transcription by RNA polymerase II [GO:0006357]		FALSE	TRUE	reviewed	5 out of 5	NA	5	NA	3	NA	16	NA	3	NA	5	NA	1	NA	11.2721	NA	5.15298	NA	High	NA	High	ENSG00000092203	TOX4	TOX4	FALSE	NA
Q9C005	Q9C005	Q9C005	Q9C005	Q9C005	B4DIS3	B4DIS3	B4DIS3	Q9C005	B4DIS3; Q9C005	B4DIS3; Q9C005	B4DIS3; Q9C005	Q9C005	Q9C005	Q9C005	Q9C005	Q9C005	DPY30	Protein dpy-30 homolog (Dpy-30-like protein) (Dpy-30L)	chromosome, telomeric region [GO:0000781]; Golgi apparatus [GO:0005794]; histone methyltransferase complex [GO:0035097]; MLL3/4 complex [GO:0044666]; nucleoplasm [GO:0005654]; nucleus [GO:0005634]; Set1C/COMPASS complex [GO:0048188]; trans-Golgi network [GO:0005802]; identical protein binding [GO:0042802]; protein homodimerization activity [GO:0042803]; endosomal transport [GO:0016197]; histone H…	AllPrimariesMatch_	FALSE	TRUE	reviewed	5 out of 5	2	3	2	2	3	12	2	3	1	3	2	1	22.2222	17.1717	15.1515	15.1515	High	High	High	High	ENSG00000162961	DPY30	DPY30	FALSE	3 v 3
Q9Y3Y2	Q9Y3Y2	Q9Y3Y2	Q9Y3Y2	Q9Y3Y2	Q9Y3Y2	A0A3Q1MEN6	Q9Y3Y2	A0A087X1B7; Q9Y3Y2; X6R700	Q9Y3Y2	A0A087X1B7; A0A3Q1MEN6; A0A452DJ60; Q3SYW9; Q9Y3Y2; X6R700	Q9Y3Y2; X6R700	Q9Y3Y2	Q9Y3Y2	Q9Y3Y2	Q9Y3Y2	Q9Y3Y2	CHTOP	Chromatin target of PRMT1 protein (Friend of PRMT1 protein) (Small arginine- and glycine-rich protein) (SRAG)	cytoplasmic ribonucleoprotein granule [GO:0036464]; nuclear speck [GO:0016607]; nucleolus [GO:0005730]; nucleoplasm [GO:0005654]; nucleus [GO:0005634]; transcription export complex [GO:0000346]; methyl-CpG binding [GO:0008327]; mRNA binding [GO:0003729]; RNA binding [GO:0003723]; in utero embryonic development [GO:0001701]; mRNA export from nucleus [GO:0006406]; positive regulation of ATPase acti…	AllPrimariesMatch_	FALSE	TRUE	reviewed	5 out of 5	2	6	1	3	2	45	1	4	2	6	1	2	10.4839	33.0645	5.24194	14.1129	High	High	High	High	ENSG00000160679	CHTOP	CHTOP	FALSE	3 v 3
NA	A0A1B0GTL5	NA	A0A1B0GTL5	NA	A0A1B0GTL5	NA	A0A1B0GTL5	NA	A0A1B0GTL5	NA	A0A1B0GTL5	A0A1B0GTL5	NA	A0A1B0GTL5	NA	A0A1B0GTL5	RAB11FIP5	Rab11 family-interacting protein 5	centriolar satellite [GO:0034451]; endosome [GO:0005768]; intracellular membrane-bounded organelle [GO:0043231]; membrane [GO:0016020]; small GTPase binding [GO:0031267]; protein transport [GO:0015031]; regulation of biological quality [GO:0065008]		FALSE	TRUE	unreviewed	2 out of 5	NA	47	NA	22	NA	228	NA	29	NA	12	NA	22	NA	47.281	NA	26.0574	NA	High	NA	High	NA	NA	NA	NA	NA
NA	A0A5C2G2D7	NA	NA	NA	A0A5C2G2D7	NA	NA	NA	A0A5C2G2D7	NA	NA	NA	NA	A0A5C2G2D7	NA	A0A5C2G2D7	NA	IGL c2606_light_IGKV2-30_IGKJ1 (Fragment)	NA		FALSE	TRUE	unreviewed	1 out of 5	NA	1	NA	NA	NA	21	NA	NA	NA	1	NA	NA	NA	6.25	NA	NA	NA	High	NA	NA	NA	NA	NA	NA	NA
Q9BT25	Q9BT25	Q9BT25	Q9BT25	Q9BT25	Q9BT25	Q9BT25	Q9BT25	Q9BT25	Q9BT25	M0R1H1; M0R3B3; Q9BT25	Q9BT25	Q9BT25	Q9BT25	Q9BT25	Q9BT25	Q9BT25	HAUS8	HAUS augmin-like complex subunit 8 (HEC1/NDC80-interacting centrosome-associated protein 1) (Sarcoma antigen NY-SAR-48)	centrosome [GO:0005813]; cytoplasm [GO:0005737]; cytosol [GO:0005829]; HAUS complex [GO:0070652]; mitotic spindle microtubule [GO:1990498]; nuclear microtubule [GO:0005880]; spindle pole [GO:0000922]; microtubule binding [GO:0008017]; cell division [GO:0051301]; centrosome cycle [GO:0007098]; spindle assembly [GO:0051225]	AllPrimariesMatch_	FALSE	TRUE	reviewed	5 out of 5	6	4	1	9	6	11	1	10	5	4	1	8	13.4146	10.4878	3.90244	25.3658	High	High	High	High	ENSG00000131351	HAUS8	HAUS8	FALSE	6 v 6
A0A024RDR0	A0A024RDR0	A0A024RDR0	A0A024RDR0	A0A024RDR0	A0A024RDR0	A0A024RDR0	A0A024RDR0	P09429	A0A286R9D9; P09429	B7Z965; P09429; P10103; Q59GW1; Q5T7C4	P09429	P09429	P09429	P09429	P09429	P09429	HMGB1	High mobility group protein B1 (High mobility group protein 1) (HMG-1)	alphav-beta3 integrin-HMGB1 complex [GO:0035868]; cell surface [GO:0009986]; condensed chromosome [GO:0000793]; endoplasmic reticulum-Golgi intermediate compartment [GO:0005793]; endosome [GO:0005768]; extracellular region [GO:0005576]; extracellular space [GO:0005615]; ficolin-1-rich granule lumen [GO:1904813]; nucleoplasm [GO:0005654]; nucleus [GO:0005634]; secretory granule lumen [GO:0034774];…	AllPrimariesMatch_	FALSE	TRUE	reviewed	5 out of 5	11	5	11	22	18	22	14	90	6	2	11	14	40	22.3256	30.6977	59.0698	High	High	High	High	ENSG00000189403	HMGB1	HMGB1	FALSE	6 v 6
NA	Q9P283	NA	NA	NA	Q9P283	NA	NA	NA	A0A3B3IRP9; A0A3B3IT43; B5ME80; B7Z2B3; C9JKR3; F8WAT5; Q9P283	NA	NA	NA	NA	Q9P283	NA	Q9P283	SEMA5B	Semaphorin-5B	integral component of membrane [GO:0016021]; chemorepellent activity [GO:0045499]; semaphorin receptor binding [GO:0030215]; axon extension [GO:0048675]; axon guidance [GO:0007411]; detection of light stimulus involved in visual perception [GO:0050908]; negative regulation of axon extension involved in axon guidance [GO:0048843]; neural crest cell migration [GO:0001755]; positive regulation of ce…		FALSE	TRUE	reviewed	5 out of 5	NA	3	NA	NA	NA	9	NA	NA	NA	2	NA	NA	NA	3.04083	NA	NA	NA	High	NA	NA	NA	NA	NA	NA	NA
NA	O15050	O15050	O15050	NA	A0A2R8YEM9	G3MYJ1	A0A2R8YEM9	NA	A0A2R8YEM9; O15050	A0A2R8Y7N6; A0A2R8Y890; A0A2R8Y8A3; A0A2R8YEM9; G3MYJ1; O15050	A0A2R8YEM9; O15050	O15050	O15050	O15050	NA	O15050	TRANK1	TPR and ankyrin repeat-containing protein 1 (Lupus brain antigen 1 homolog)	NA		FALSE	TRUE	reviewed	3 out of 5	NA	2	1	2	NA	24	1	4	NA	2	1	2	NA	0.478632	0.239316	0.478632	NA	Medium	Medium	Medium	NA	NA	NA	NA	NA
P19338	P19338	P19338	NA	P19338	P19338	P19338	NA	A0A7I2V3F3; A0A7I2V428; C9JLB1; P19338	A0A7I2V3F3; A0A7I2V428; P19338	A0A7I2V3F3; A0A7I2V428; P19338	NA	NA	P19338	P19338	P19338	P19338	NCL	Nucleolin (Protein C23)	cell cortex [GO:0005938]; chromosome [GO:0005694]; cytoplasmic ribonucleoprotein granule [GO:0036464]; extracellular exosome [GO:0070062]; membrane [GO:0016020]; nucleolus [GO:0005730]; nucleoplasm [GO:0005654]; nucleus [GO:0005634]; ribonucleoprotein complex [GO:1990904]; spliceosomal complex [GO:0005681]; DNA topoisomerase binding [GO:0044547]; DNA-binding transcription factor binding [GO:01402…		FALSE	TRUE	reviewed	5 out of 5	33	62	33	NA	66	712	52	NA	32	62	33	NA	36.338	54.0845	32.5352	NA	High	High	High	NA	ENSG00000115053	NCL	NCL	FALSE	6 v 6
NA	Q9BSA9	NA	NA	NA	Q9BSA9	NA	NA	NA	Q9BSA9	NA	NA	NA	NA	Q9BSA9	NA	Q9BSA9	TMEM175	Endosomal/lysosomal potassium channel TMEM175 (Transmembrane protein 175) (hTMEM175)	endosome [GO:0005768]; integral component of endosome membrane [GO:0031303]; integral component of lysosomal membrane [GO:1905103]; lysosomal membrane [GO:0005765]; lysosome [GO:0005764]; potassium channel activity [GO:0005267]; potassium ion leak channel activity [GO:0022841]; neuron cellular homeostasis [GO:0070050]; phagosome-lysosome fusion [GO:0090385]; potassium ion transmembrane transport …		FALSE	TRUE	reviewed	5 out of 5	NA	5	NA	NA	NA	24	NA	NA	NA	5	NA	NA	NA	11.9048	NA	NA	NA	High	NA	NA	ENSG00000127419	TMEM175	TMEM175	FALSE	NA
Q9UBL3	Q9UBL3	Q9UBL3	Q9UBL3	A8K6T5	A8K6T5	A8K6T5	A8K6T5	A8K6T5; B4DPT1; F5H8F7; Q9UBL3	A8K6T5; B4DPT1; F5H8F7; Q9UBL3	A8K6T5; B4DPT1; F5H8F7; Q9UBL3	A8K6T5; B4DPT1; F5H8F7; Q9UBL3	Q9UBL3	Q9UBL3	Q9UBL3	Q9UBL3	Q9UBL3	ASH2L	Set1/Ash2 histone methyltransferase complex subunit ASH2 (ASH2-like protein)	euchromatin [GO:0000791]; histone methyltransferase complex [GO:0035097]; MLL1 complex [GO:0071339]; MLL3/4 complex [GO:0044666]; nucleoplasm [GO:0005654]; nucleus [GO:0005634]; Set1C/COMPASS complex [GO:0048188]; beta-catenin binding [GO:0008013]; metal ion binding [GO:0046872]; transcription cis-regulatory region binding [GO:0000976]; cellular response to DNA damage stimulus [GO:0006974]; chrom…	AllPrimariesMatch_	FALSE	TRUE	reviewed	5 out of 5	2	9	3	4	3	31	3	4	2	9	3	4	3.50318	16.242	4.93631	9.07643	High	High	High	High	ENSG00000129691	ASH2L	ASH2L	FALSE	3 v 3
NA	Q7L592	NA	Q7L592	NA	Q7L592	NA	Q7L592	NA	B4DXV9; Q7L592	NA	B4DQY3; B4DXV9; Q7L592	Q7L592	NA	Q7L592	NA	Q7L592	NDUFAF7	Protein arginine methyltransferase NDUFAF7, mitochondrial (EC 2.1.1.320) (NADH dehydrogenase [ubiquinone] complex I, assembly factor 7) (Protein midA homolog)	extracellular space [GO:0005615]; mitochondrial matrix [GO:0005759]; mitochondrion [GO:0005739]; enzyme binding [GO:0019899]; methyltransferase activity [GO:0008168]; protein-arginine omega-N symmetric methyltransferase activity [GO:0035243]; mitochondrial respiratory chain complex I assembly [GO:0032981]; peptidyl-arginine methylation, to symmetrical-dimethyl arginine [GO:0019918]		FALSE	TRUE	reviewed	5 out of 5	NA	7	NA	2	NA	15	NA	2	NA	7	NA	2	NA	17.9138	NA	8.39002	NA	High	NA	High	ENSG00000003509	NDUFAF7	NDUFAF7	FALSE	NA
NA	P57071	NA	NA	NA	P57071	NA	NA	NA	E7ER26; P57071; Q6NXF8	NA	NA	NA	NA	P57071	NA	P57071	PRDM15	PR domain zinc finger protein 15 (EC 2.1.1.-) (PR domain-containing protein 15) (Zinc finger protein 298)	nuclear body [GO:0016604]; nucleoplasm [GO:0005654]; nucleus [GO:0005634]; DNA-binding transcription activator activity, RNA polymerase II-specific [GO:0001228]; metal ion binding [GO:0046872]; methyltransferase activity [GO:0008168]; promoter-specific chromatin binding [GO:1990841]; RNA polymerase II cis-regulatory region sequence-specific DNA binding [GO:0000978]; methylation [GO:0032259]; nega…		FALSE	TRUE	reviewed	5 out of 5	NA	1	NA	NA	NA	3	NA	NA	NA	1	NA	NA	NA	0.597213	NA	NA	NA	Medium	NA	NA	ENSG00000141956	PRDM15	PRDM15	FALSE	NA
NA	P49641	NA	NA	NA	P49641	NA	NA	NA	P49641	NA	NA	NA	NA	P49641	NA	P49641	MAN2A2	Alpha-mannosidase 2x (EC 3.2.1.114) (Alpha-mannosidase IIx) (Man IIx) (Mannosidase alpha class 2A member 2) (Mannosyl-oligosaccharide 1,3-1,6-alpha-mannosidase)	Golgi membrane [GO:0000139]; integral component of membrane [GO:0016021]; alpha-mannosidase activity [GO:0004559]; carbohydrate binding [GO:0030246]; hydrolase activity, hydrolyzing N-glycosyl compounds [GO:0016799]; mannosyl-oligosaccharide 1,3-1,6-alpha-mannosidase activity [GO:0004572]; metal ion binding [GO:0046872]; mannose metabolic process [GO:0006013]; N-glycan processing [GO:0006491]; pr…		FALSE	TRUE	reviewed	5 out of 5	NA	4	NA	NA	NA	22	NA	NA	NA	2	NA	NA	NA	2.95652	NA	NA	NA	High	NA	NA	ENSG00000196547	MAN2A2	MAN2A2	FALSE	NA
Q9Y6C2	Q9Y6C2	Q9Y6C2	Q9Y6C2	Q9Y6C2	Q9Y6C2	Q9Y6C2	Q9Y6C2	Q9Y6C2	Q9Y6C2	Q9Y6C2	Q9Y6C2	Q9Y6C2	Q9Y6C2	Q9Y6C2	Q9Y6C2	Q9Y6C2	EMILIN1	EMILIN-1 (Elastin microfibril interface-located protein 1) (Elastin microfibril interfacer 1)	collagen trimer [GO:0005581]; collagen-containing extracellular matrix [GO:0062023]; EMILIN complex [GO:1990971]; extracellular exosome [GO:0070062]; extracellular region [GO:0005576]; extracellular space [GO:0005615]; integrin alpha4-beta1 complex [GO:0034668]; extracellular matrix constituent conferring elasticity [GO:0030023]; identical protein binding [GO:0042802]; integrin binding involved i…	AllPrimariesMatch_	FALSE	TRUE	reviewed	5 out of 5	37	10	14	15	87	30	16	16	36	10	14	10	49.6063	13.2874	16.437	19.685	High	High	High	High	ENSG00000138080	EMILIN1	EMILIN1	FALSE	6 v 6
NA	Q8N8J7	NA	Q8N8J7	NA	Q8N8J7	NA	Q8N8J7	NA	Q8N8J7	NA	Q8N8J7	Q8N8J7	NA	Q8N8J7	NA	Q8N8J7	FAM241A	Uncharacterized protein FAM241A	Golgi apparatus [GO:0005794]; integral component of membrane [GO:0016021]; intracellular membrane-bounded organelle [GO:0043231]		FALSE	TRUE	reviewed	2 out of 5	NA	2	NA	1	NA	7	NA	1	NA	2	NA	1	NA	14.3939	NA	7.57576	NA	High	NA	Medium	ENSG00000174749	FAM241A	C4orf32	FALSE	NA
NA	Q69YJ6	NA	NA	NA	Q69YJ6	NA	NA	NA	Q69YJ6	NA	NA	NA	NA	Q69YJ6	NA	Q69YJ6	DKFZp667N107	Uncharacterized protein DKFZp667N107 (Fragment)	nucleic acid binding [GO:0003676]		FALSE	TRUE	unreviewed	1 out of 5	NA	23	NA	NA	NA	92	NA	NA	NA	5	NA	NA	NA	35.8799	NA	NA	NA	High	NA	NA	NA	NA	NA	NA	NA
Q8WXX5	Q8WXX5	Q8WXX5	Q8WXX5	Q8WXX5	Q8WXX5	Q8WXX5	Q8WXX5	Q2VIL4; Q8WXX5	Q8WXX5	Q8WXX5	Q8WXX5	Q8WXX5	Q8WXX5	Q8WXX5	Q8WXX5	Q8WXX5	DNAJC9	DnaJ homolog subfamily C member 9 (HDJC9) (DnaJ protein SB73)	chaperone complex [GO:0101031]; cytoplasm [GO:0005737]; cytosol [GO:0005829]; extracellular space [GO:0005615]; nucleoplasm [GO:0005654]; nucleus [GO:0005634]; plasma membrane [GO:0005886]; chaperone binding [GO:0051087]; heat shock protein binding [GO:0031072]; histone binding [GO:0042393]; nucleosome assembly [GO:0006334]; positive regulation of ATPase activity [GO:0032781]	AllPrimariesMatch_	FALSE	TRUE	reviewed	5 out of 5	4	6	6	15	5	6	7	28	4	6	6	15	18.8462	28.4615	19.6154	51.5385	High	High	High	High	ENSG00000213551	DNAJC9	DNAJC9	FALSE	6 v 6
NA	P59768	NA	NA	NA	P59768	NA	NA	NA	P59768	NA	NA	NA	NA	P59768	NA	P59768	GNG2	Guanine nucleotide-binding protein G(I)/G(S)/G(O) subunit gamma-2 (G gamma-I)	extracellular exosome [GO:0070062]; heterotrimeric G-protein complex [GO:0005834]; membrane [GO:0016020]; plasma membrane [GO:0005886]; G-protein beta-subunit binding [GO:0031681]; adenylate cyclase-activating dopamine receptor signaling pathway [GO:0007191]; cell population proliferation [GO:0008283]; cellular response to catecholamine stimulus [GO:0071870]; cellular response to prostaglandin E …		FALSE	TRUE	reviewed	4 out of 5	NA	6	NA	NA	NA	34	NA	NA	NA	5	NA	NA	NA	80.2817	NA	NA	NA	High	NA	NA	ENSG00000186469	GNG2	GNG2	FALSE	NA
O95235	O95235	NA	O95235	O95235	O95235	NA	O95235	O95235	O95235	NA	O95235	O95235	NA	O95235	O95235	O95235	KIF20A	Kinesin-like protein KIF20A (GG10_2) (Mitotic kinesin-like protein 2) (MKlp2) (Rab6-interacting kinesin-like protein) (Rabkinesin-6)	cleavage furrow [GO:0032154]; Golgi apparatus [GO:0005794]; intercellular bridge [GO:0045171]; kinesin complex [GO:0005871]; microtubule [GO:0005874]; midbody [GO:0030496]; nucleoplasm [GO:0005654]; nucleus [GO:0005634]; spindle [GO:0005819]; ATP binding [GO:0005524]; ATP hydrolysis activity [GO:0016887]; microtubule binding [GO:0008017]; microtubule motor activity [GO:0003777]; protein kinase bi…		FALSE	TRUE	reviewed	5 out of 5	21	27	NA	5	28	90	NA	5	21	27	NA	5	28.8764	37.9775	NA	8.08989	High	High	NA	High	ENSG00000112984	KIF20A	KIF20A	FALSE	6 v 6
NA	Q99547	NA	Q99547	NA	Q99547	NA	Q99547	NA	H3BNT4; H3BSB3; Q99547	NA	H3BNT4; H3BSB3; Q99547	Q99547	NA	Q99547	NA	Q99547	MPHOSPH6	M-phase phosphoprotein 6	cytosol [GO:0005829]; exosome (RNase complex) [GO:0000178]; nucleolus [GO:0005730]; nucleoplasm [GO:0005654]; nucleus [GO:0005634]; RNA binding [GO:0003723]; maturation of 5.8S rRNA [GO:0000460]		FALSE	TRUE	reviewed	5 out of 5	NA	5	NA	2	NA	12	NA	2	NA	5	NA	2	NA	22.5	NA	11.875	NA	High	NA	High	ENSG00000135698	MPHOSPH6	MPHOSPH6	FALSE	NA
O14802	O14802	NA	O14802	O14802	O14802	NA	O14802	B7Z6H4; O14802	B7Z6H4; O14802	NA	B7Z6H4; O14802	O14802	NA	O14802	O14802	O14802	POLR3A	DNA-directed RNA polymerase III subunit RPC1 (RNA polymerase III subunit C1) (EC 2.7.7.6) (DNA-directed RNA polymerase III largest subunit) (DNA-directed RNA polymerase III subunit A) (RNA polymerase III 155 kDa subunit) (RPC155) (RNA polymerase III subunit C160)	cytosol [GO:0005829]; membrane [GO:0016020]; nucleoplasm [GO:0005654]; RNA polymerase III complex [GO:0005666]; chromatin binding [GO:0003682]; DNA binding [GO:0003677]; DNA-directed 5'-3' RNA polymerase activity [GO:0003899]; metal ion binding [GO:0046872]; defense response to virus [GO:0051607]; innate immune response [GO:0045087]; positive regulation of interferon-beta production [GO:0032728];…		FALSE	TRUE	reviewed	5 out of 5	5	3	NA	27	6	4	NA	28	5	2	NA	25	4.38849	1.94245	NA	19.7842	High	High	NA	High	ENSG00000148606	POLR3A	POLR3A	FALSE	6 v 6
A0MNP2	A0MNP2	A0MNP2	A0MNP2	A0MNP2	A0MNP2	F1MLP7	A0MNP2	B2R9I9; Q96DI7	Q96DI7	B2R9I9; F1MLP7; Q2HJH6; Q96DI7	B2R9I9; Q96DI7	Q96DI7	Q96DI7	Q96DI7	Q96DI7	Q96DI7	SNRNP40	U5 small nuclear ribonucleoprotein 40 kDa protein (U5 snRNP 40 kDa protein) (U5-40K) (38 kDa-splicing factor) (Prp8-binding protein) (hPRP8BP) (U5 snRNP-specific 40 kDa protein) (WD repeat-containing protein 57)	catalytic step 2 spliceosome [GO:0071013]; cytosol [GO:0005829]; nuclear speck [GO:0016607]; nucleoplasm [GO:0005654]; sno(s)RNA-containing ribonucleoprotein complex [GO:0005732]; U2-type catalytic step 2 spliceosome [GO:0071007]; U5 snRNP [GO:0005682]; RNA binding [GO:0003723]; mRNA splicing, via spliceosome [GO:0000398]; RNA processing [GO:0006396]; RNA splicing [GO:0008380]; RNA splicing, via …	AllPrimariesMatch_	FALSE	TRUE	reviewed	5 out of 5	8	9	2	7	10	27	2	7	8	9	2	7	29.4118	29.972	5.88235	24.3697	High	High	High	High	ENSG00000060688	SNRNP40	SNRNP40	FALSE	6 v 6
NA	Q13901	NA	NA	NA	J3KPZ4	NA	NA	NA	J3KPZ4; Q13901	NA	NA	NA	NA	Q13901	NA	Q13901	C1D	Nuclear nucleic acid-binding protein C1D (hC1D)	cytoplasm [GO:0005737]; exosome (RNase complex) [GO:0000178]; nuclear exosome (RNase complex) [GO:0000176]; nucleolus [GO:0005730]; nucleoplasm [GO:0005654]; nucleus [GO:0005634]; transcription repressor complex [GO:0017053]; DNA binding [GO:0003677]; nuclear receptor binding [GO:0016922]; RNA binding [GO:0003723]; transcription corepressor activity [GO:0003714]; apoptotic process [GO:0006915]; m…		FALSE	TRUE	reviewed	5 out of 5	NA	4	NA	NA	NA	8	NA	NA	NA	3	NA	NA	NA	19.8582	NA	NA	NA	High	NA	NA	ENSG00000197223	C1D	C1D	FALSE	NA
Q01085	Q01085	Q01085	Q01085	Q01085	Q01085	A0A3Q1LS19	Q01085	O15187; Q01085; Q2TSD2	Q01085; Q2TSD2	A0A3Q1LS19; A8K5C4; O15187; Q01085; Q2TSD2	O15187; Q01085; Q2TSD2	Q01085	Q01085	Q01085	Q01085	Q01085	TIAL1	Nucleolysin TIAR (TIA-1-related protein)	cytolytic granule [GO:0044194]; cytoplasm [GO:0005737]; cytoplasmic stress granule [GO:0010494]; lysosome [GO:0005764]; nucleoplasm [GO:0005654]; nucleus [GO:0005634]; DNA binding [GO:0003677]; mRNA 3'-UTR AU-rich region binding [GO:0035925]; mRNA 3'-UTR binding [GO:0003730]; mRNA binding involved in posttranscriptional gene silencing [GO:1903231]; RNA binding [GO:0003723]; apoptotic process [GO:…	AllPrimariesMatch_	FALSE	TRUE	reviewed	5 out of 5	7	8	5	9	10	29	5	13	5	3	3	5	18.9333	21.0667	13.6	27.7333	High	High	High	High	ENSG00000151923	TIAL1	TIAL1	FALSE	6 v 6
P07437	P07437	P07437	NA	P07437	P07437	P07437	NA	A0A384NYT8; P07437	A0A384NYT8; P07437	A0A384NYT8; P07437	NA	NA	P07437	P07437	P07437	P07437	TUBB	Tubulin beta chain (Tubulin beta-5 chain)	azurophil granule lumen [GO:0035578]; cell body [GO:0044297]; cytoplasm [GO:0005737]; cytoplasmic ribonucleoprotein granule [GO:0036464]; cytoskeleton [GO:0005856]; cytosol [GO:0005829]; extracellular exosome [GO:0070062]; extracellular region [GO:0005576]; membrane raft [GO:0045121]; microtubule [GO:0005874]; nuclear envelope lumen [GO:0005641]; nucleus [GO:0005634]; protein-containing complex […		FALSE	TRUE	reviewed	5 out of 5	25	28	14	NA	298	830	32	NA	4	8	2	NA	82.8829	76.1261	35.5856	NA	High	High	High	NA	ENSG00000196230	TUBB	TUBB	FALSE	6 v 6
Q9H9F9	Q9H9F9	NA	Q9H9F9	Q9H9F9	Q9H9F9	NA	Q9H9F9	Q9H9F9	Q9H9F9	NA	Q9H9F9	Q9H9F9	NA	Q9H9F9	Q9H9F9	Q9H9F9	ACTR5	Actin-related protein 5 (hARP5) (Sarcoma antigen NY-SAR-16)	cytoplasm [GO:0005737]; Ino80 complex [GO:0031011]; nucleoplasm [GO:0005654]; nucleus [GO:0005634]; chromatin remodeling [GO:0006338]; DNA recombination [GO:0006310]; double-strand break repair [GO:0006302]; nucleosome mobilization [GO:0042766]; positive regulation of transcription, DNA-templated [GO:0045893]; regulation of cell cycle [GO:0051726]; regulation of chromosome organization [GO:003304…		FALSE	TRUE	reviewed	5 out of 5	1	1	NA	1	2	5	NA	1	1	1	NA	1	1.4827	1.4827	NA	1.4827	High	Medium	NA	Medium	ENSG00000101442	ACTR5	ACTR5	FALSE	6 v 6
Q08945	Q08945	Q08945	Q08945	Q08945	Q08945	Q08945	Q08945	Q08945	Q08945	Q08945	Q08945	Q08945	Q08945	Q08945	Q08945	Q08945	SSRP1	FACT complex subunit SSRP1 (Chromatin-specific transcription elongation factor 80 kDa subunit) (Facilitates chromatin transcription complex 80 kDa subunit) (FACT 80 kDa subunit) (FACTp80) (Facilitates chromatin transcription complex subunit SSRP1) (Recombination signal sequence recognition protein 1) (Structure-specific recognition protein 1) (hSSRP1) (T160)	FACT complex [GO:0035101]; nucleolus [GO:0005730]; nucleoplasm [GO:0005654]; nucleus [GO:0005634]; DNA binding [GO:0003677]; histone binding [GO:0042393]; nucleosome binding [GO:0031491]; RNA binding [GO:0003723]; DNA repair [GO:0006281]; DNA replication [GO:0006260]; nucleosome disassembly [GO:0006337]; regulation of chromatin organization [GO:1902275]	AllPrimariesMatch_	FALSE	TRUE	reviewed	5 out of 5	23	28	11	25	39	145	12	47	23	28	11	24	35.2609	35.402	14.8096	31.5938	High	High	High	High	ENSG00000149136	SSRP1	SSRP1	FALSE	6 v 6
O43709	O43709	NA	O43709	O43709	O43709	NA	O43709	O43709	O43709	NA	O43709	O43709	NA	O43709	O43709	O43709	BUD23	Probable 18S rRNA (guanine-N(7))-methyltransferase (EC 2.1.1.-) (Bud site selection protein 23 homolog) (Metastasis-related methyltransferase 1) (Williams-Beuren syndrome chromosomal region 22 protein) (rRNA methyltransferase and ribosome maturation factor)	nucleolus [GO:0005730]; nucleoplasm [GO:0005654]; perinuclear region of cytoplasm [GO:0048471]; methyltransferase activity [GO:0008168]; protein heterodimerization activity [GO:0046982]; RNA binding [GO:0003723]; rRNA (guanine) methyltransferase activity [GO:0016435]; chromatin organization [GO:0006325]; positive regulation of rRNA processing [GO:2000234]; rRNA (guanine-N7)-methylation [GO:007047…		FALSE	TRUE	reviewed	5 out of 5	5	7	NA	7	7	45	NA	10	5	7	NA	7	22.4199	30.9609	NA	28.4698	High	High	NA	High	ENSG00000071462	BUD23	WBSCR22	FALSE	6 v 6
NA	Q4VC05	NA	NA	NA	Q4VC05	NA	NA	NA	Q4VC05	NA	NA	NA	NA	Q4VC05	NA	Q4VC05	BCL7A	B-cell CLL/lymphoma 7 protein family member A	SWI/SNF complex [GO:0016514]; negative regulation of transcription, DNA-templated [GO:0045892]		FALSE	TRUE	reviewed	3 out of 5	NA	2	NA	NA	NA	4	NA	NA	NA	1	NA	NA	NA	7.61905	NA	NA	NA	Medium	NA	NA	ENSG00000110987	BCL7A	BCL7A	FALSE	NA
NA	Q9H910	Q9H910	Q9H910	NA	Q9H910	Q9H910	Q9H910	NA	A6NGP5; Q9H910	A6NGP5; Q9H910	A6NGP5; Q9H910	Q9H910	Q9H910	Q9H910	NA	Q9H910	JPT2	Jupiter microtubule associated homolog 2 (Hematological and neurological expressed 1-like protein) (HN1-like protein)	cytosol [GO:0005829]; nucleus [GO:0005634]; plasma membrane [GO:0005886]		FALSE	TRUE	reviewed	4 out of 5	NA	3	5	13	NA	4	5	38	NA	3	5	2	NA	17.3684	31.0526	80	NA	High	High	High	ENSG00000206053	JPT2	HN1L	FALSE	NA
A3F769	A3F769	A3F769	A3F769	A3F768	A3F769	A0A3Q1MAF5	A3F769	A2I829; A3F768; O15226; Q6NUN2	O15226; Q6NUN2	A0A3Q1MAF5; A2I829; A3F768; G3MYW2; O15226; Q6NUN2	O15226; Q6NUN2	O15226	O15226	O15226	O15226	O15226	NKRF	NF-kappa-B-repressing factor (NFkB-repressing factor) (NRF) (Protein ITBA4)	nucleolus [GO:0005730]; nucleoplasm [GO:0005654]; nucleus [GO:0005634]; DNA-binding transcription activator activity, RNA polymerase II-specific [GO:0001228]; RNA binding [GO:0003723]; RNA polymerase II cis-regulatory region sequence-specific DNA binding [GO:0000978]; negative regulation of transcription, DNA-templated [GO:0045892]; positive regulation of transcription by RNA polymerase II [GO:00…	AllPrimariesMatch_	FALSE	TRUE	reviewed	5 out of 5	3	6	2	3	4	15	2	3	3	6	2	3	4.2029	8.4058	2.31884	4.2029	High	High	High	High	NA	NA	NA	NA	3 v 3
NA	Q6UN15	Q6UN15	NA	NA	Q6UN15	A0A0B4J203	NA	NA	Q6UN15	A0A0B4J203; Q6UN15	NA	NA	Q6UN15	Q6UN15	NA	Q6UN15	FIP1L1	Pre-mRNA 3'-end-processing factor FIP1 (hFip1) (FIP1-like 1 protein) (Factor interacting with PAP) (Rearranged in hypereosinophilia)	cytosol [GO:0005829]; mRNA cleavage and polyadenylation specificity factor complex [GO:0005847]; nucleoplasm [GO:0005654]; RNA binding [GO:0003723]; mRNA polyadenylation [GO:0006378]; pre-mRNA cleavage required for polyadenylation [GO:0098789]		FALSE	TRUE	reviewed	5 out of 5	NA	14	4	NA	NA	35	4	NA	NA	14	4	NA	NA	23.4007	7.40741	NA	NA	High	High	NA	ENSG00000145216	FIP1L1	FIP1L1	FALSE	NA
Q8NI22	Q8NI22	Q8NI22	Q8NI22	Q8NI22	Q8NI22	A0A3Q1MFL2	Q8NI22	B4DF17; Q8NI22	Q8NI22	A0A3Q1MFL2; B4DF17; Q3MHJ4; Q8NI22	Q8NI22	Q8NI22	Q8NI22	Q8NI22	Q8NI22	Q8NI22	MCFD2	Multiple coagulation factor deficiency protein 2 (Neural stem cell-derived neuronal survival protein)	endoplasmic reticulum membrane [GO:0005789]; endoplasmic reticulum-Golgi intermediate compartment membrane [GO:0033116]; ER to Golgi transport vesicle membrane [GO:0012507]; Golgi apparatus [GO:0005794]; calcium ion binding [GO:0005509]; protein transport [GO:0015031]; vesicle-mediated transport [GO:0016192]	AllPrimariesMatch_	FALSE	TRUE	reviewed	5 out of 5	1	4	1	4	2	39	1	18	1	4	1	2	11.6438	52.0548	11.6438	52.0548	High	High	High	High	ENSG00000180398	MCFD2	MCFD2	FALSE	6 v 6
Q06265	Q06265	Q06265	Q06265	A5PLM5	A5PLM5	A5PLM5	A5PLM5	A5PLM5; D6RIY6; Q06265	A5PLM5; D6RIY6; Q06265	A5PLM5; D6RIY6; Q06265	A5PLM5; D6RIY6; Q06265	Q06265	Q06265	Q06265	Q06265	Q06265	EXOSC9	Exosome complex component RRP45 (Autoantigen PM/Scl 1) (Exosome component 9) (P75 polymyositis-scleroderma overlap syndrome-associated autoantigen) (Polymyositis/scleroderma autoantigen 1) (Polymyositis/scleroderma autoantigen 75 kDa) (PM/Scl-75)	cytoplasm [GO:0005737]; cytoplasmic exosome (RNase complex) [GO:0000177]; cytosol [GO:0005829]; exosome (RNase complex) [GO:0000178]; extracellular exosome [GO:0070062]; nuclear chromosome [GO:0000228]; nuclear exosome (RNase complex) [GO:0000176]; nucleolus [GO:0005730]; nucleoplasm [GO:0005654]; nucleus [GO:0005634]; 3'-5'-exoribonuclease activity [GO:0000175]; mRNA 3'-UTR AU-rich region bindin…	AllPrimariesMatch_	FALSE	TRUE	reviewed	5 out of 5	2	4	3	9	3	20	3	13	2	4	3	9	4.10023	8.65604	7.51708	24.1458	High	High	High	High	ENSG00000123737	EXOSC9	EXOSC9	FALSE	6 v 6
Q9C0H2	Q9C0H2	Q9C0H2	Q9C0H2	Q9C0H2	Q9C0H2	Q9C0H2	Q9C0H2	Q9C0H2	Q9C0H2	Q9C0H2	Q9C0H2	Q9C0H2	Q9C0H2	Q9C0H2	Q9C0H2	Q9C0H2	TTYH3	Protein tweety homolog 3 (hTTY3)	chloride channel complex [GO:0034707]; extracellular exosome [GO:0070062]; plasma membrane [GO:0005886]; chloride channel activity [GO:0005254]; intracellular calcium activated chloride channel activity [GO:0005229]; volume-sensitive chloride channel activity [GO:0072320]; chloride transport [GO:0006821]; ion transmembrane transport [GO:0034220]	AllPrimariesMatch_	FALSE	TRUE	reviewed	5 out of 5	7	13	2	4	18	177	2	9	7	13	2	4	14.7228	24.283	3.44168	6.88337	High	High	High	High	ENSG00000136295	TTYH3	TTYH3	FALSE	6 v 6
Q92979	Q92979	Q92979	Q92979	A8K6D2	A8K6D2	A8K6D2	A8K6D2	A8K6D2; Q92979	A0A087WWQ2; A8K6D2; B4DQC7; Q92979; V9GYP5	A0A087WVM7; A8K6D2; Q92979	A0A087WWQ2; A8K6D2; B4DQC7; Q92979; V9GYP5	Q92979	Q92979	Q92979	Q92979	Q92979	EMG1	Ribosomal RNA small subunit methyltransferase NEP1 (EC 2.1.1.-) (18S rRNA (pseudouridine(1248)-N1)-methyltransferase) (18S rRNA Psi1248 methyltransferase) (Nucleolar protein EMG1 homolog) (Protein C2f) (Ribosome biogenesis protein NEP1)	chromosome [GO:0005694]; cytoplasm [GO:0005737]; nucleolus [GO:0005730]; nucleoplasm [GO:0005654]; nucleus [GO:0005634]; small-subunit processome [GO:0032040]; identical protein binding [GO:0042802]; RNA binding [GO:0003723]; rRNA (pseudouridine) methyltransferase activity [GO:0070037]; rRNA binding [GO:0019843]; blastocyst development [GO:0001824]; nucleologenesis [GO:0017126]; ribosomal small s…	AllPrimariesMatch_	FALSE	TRUE	reviewed	5 out of 5	3	3	2	4	4	6	2	5	3	3	2	4	15.9836	13.9344	7.78689	16.3934	High	High	High	High	ENSG00000126749	EMG1	EMG1	FALSE	6 v 6
Q9NY12	Q9NY12	Q9NY12	Q9NY12	Q9NY12	Q9NY12	Q9NY12	Q9NY12	Q9NY12	Q9NY12	A0A3Q1M1J8; F1MRF7; Q9NY12	Q9NY12	Q9NY12	Q9NY12	Q9NY12	Q9NY12	Q9NY12	GAR1	H/ACA ribonucleoprotein complex subunit 1 (Nucleolar protein family A member 1) (snoRNP protein GAR1)	box H/ACA scaRNP complex [GO:0072589]; box H/ACA snoRNP complex [GO:0031429]; box H/ACA telomerase RNP complex [GO:0090661]; chromosome, telomeric region [GO:0000781]; fibrillar center [GO:0001650]; nucleoplasm [GO:0005654]; telomerase holoenzyme complex [GO:0005697]; box H/ACA snoRNA binding [GO:0034513]; RNA binding [GO:0003723]; telomerase RNA binding [GO:0070034]; snoRNA guided rRNA pseudouri…	AllPrimariesMatch_	FALSE	TRUE	reviewed	5 out of 5	7	2	4	4	11	6	4	5	7	2	4	4	32.2581	12.4424	14.7465	21.659	High	High	High	High	ENSG00000109534	GAR1	GAR1	FALSE	6 v 6
NA	Q9UM13	NA	Q9UM13	NA	Q9UM13	NA	Q9UM13	NA	A0A286YEY6; A0A3B3ISY7; D6R9Q5; D6RA92; D6RD74; Q9UM13	NA	A0A286YEY6; A0A3B3ISY7; D6R9Q5; D6RA92; D6RD74; Q9UM13	Q9UM13	NA	Q9UM13	NA	Q9UM13	ANAPC10	Anaphase-promoting complex subunit 10 (APC10) (Cyclosome subunit 10)	anaphase-promoting complex [GO:0005680]; cytosol [GO:0005829]; nucleoplasm [GO:0005654]; anaphase-promoting complex-dependent catabolic process [GO:0031145]; cell cycle [GO:0007049]; cell division [GO:0051301]; protein K11-linked ubiquitination [GO:0070979]		FALSE	TRUE	reviewed	5 out of 5	NA	1	NA	1	NA	2	NA	1	NA	1	NA	1	NA	4.86486	NA	4.86486	NA	Medium	NA	Medium	ENSG00000164162	ANAPC10	ANAPC10	FALSE	NA
Q08211	Q08211	Q08211	Q08211	Q08211	Q08211	Q08211	Q08211	Q08211	Q08211	Q08211	Q08211	Q08211	Q08211	Q08211	Q08211	Q08211	DHX9	ATP-dependent RNA helicase A (EC 3.6.4.13) (DEAH box protein 9) (DExH-box helicase 9) (Leukophysin) (LKP) (Nuclear DNA helicase II) (NDH II) (RNA helicase A)	actin cytoskeleton [GO:0015629]; centrosome [GO:0005813]; CRD-mediated mRNA stability complex [GO:0070937]; cytoplasm [GO:0005737]; cytoplasmic ribonucleoprotein granule [GO:0036464]; cytosol [GO:0005829]; membrane [GO:0016020]; nuclear body [GO:0016604]; nuclear stress granule [GO:0097165]; nucleolus [GO:0005730]; nucleoplasm [GO:0005654]; nucleus [GO:0005634]; perichromatin fibrils [GO:0005726]…	AllPrimariesMatch_	FALSE	TRUE	reviewed	5 out of 5	36	60	32	41	54	400	39	68	36	60	32	41	32.9134	50.1575	26.8504	37.0079	High	High	High	High	ENSG00000135829	DHX9	DHX9	FALSE	6 v 6
Q13740	Q13740	Q13740	Q13740	Q13740	Q13740	Q13740	Q13740	Q13740	Q13740	F5GXJ9; Q13740	Q13740	Q13740	Q13740	Q13740	Q13740	Q13740	ALCAM	CD166 antigen (Activated leukocyte cell adhesion molecule) (CD antigen CD166)	axon [GO:0030424]; dendrite [GO:0030425]; external side of plasma membrane [GO:0009897]; extracellular exosome [GO:0070062]; focal adhesion [GO:0005925]; immunological synapse [GO:0001772]; integral component of plasma membrane [GO:0005887]; intrinsic component of plasma membrane [GO:0031226]; neuronal cell body [GO:0043025]; plasma membrane [GO:0005886]; identical protein binding [GO:0042802]; s…	AllPrimariesMatch_	FALSE	TRUE	reviewed	5 out of 5	34	24	7	13	157	170	8	21	16	10	7	13	55.7461	40.4803	14.7513	20.7547	High	High	High	High	ENSG00000170017	ALCAM	ALCAM	FALSE	6 v 6
NA	Q8N3K9	NA	NA	NA	Q8N3K9	NA	NA	NA	Q8N3K9	NA	NA	NA	NA	Q8N3K9	NA	Q8N3K9	CMYA5	Cardiomyopathy-associated protein 5 (Dystrobrevin-binding protein 2) (Genethonin-3) (Myospryn) (SPRY domain-containing protein 2) (Tripartite motif-containing protein 76)	cytosol [GO:0005829]; intracellular membrane-bounded organelle [GO:0043231]; M band [GO:0031430]; nuclear speck [GO:0016607]; nucleus [GO:0005634]; perinuclear region of cytoplasm [GO:0048471]; plasma membrane [GO:0005886]; sarcoplasmic reticulum [GO:0016529]		FALSE	TRUE	reviewed	5 out of 5	NA	2	NA	NA	NA	11	NA	NA	NA	1	NA	NA	NA	0.319489	NA	NA	NA	Medium	NA	NA	ENSG00000164309	CMYA5	CMYA5	TRUE	NA
NA	A0A024R5Z8	NA	A0A024R5Z8	NA	A0A024R5Z8	NA	A0A024R5Z8	NA	H3BSC1; P62491	NA	H3BSC1; P62491	P62491	NA	P62491	NA	P62491	RAB11A	Ras-related protein Rab-11A (Rab-11) (EC 3.6.5.2) (YL8)	axon [GO:0030424]; centriolar satellite [GO:0034451]; centrosome [GO:0005813]; cleavage furrow [GO:0032154]; cytoplasmic vesicle [GO:0031410]; cytoplasmic vesicle membrane [GO:0030659]; cytosol [GO:0005829]; endosome [GO:0005768]; extracellular exosome [GO:0070062]; glutamatergic synapse [GO:0098978]; Golgi apparatus [GO:0005794]; intracellular membrane-bounded organelle [GO:0043231]; multivesicu…		FALSE	TRUE	reviewed	5 out of 5	NA	13	NA	12	NA	172	NA	40	NA	1	NA	1	NA	62.963	NA	61.5741	NA	High	NA	High	ENSG00000103769	RAB11A	RAB11A	FALSE	NA
NA	Q96FQ6	Q96FQ6	Q96FQ6	NA	Q96FQ6	Q96FQ6	Q96FQ6	NA	Q96FQ6	Q96FQ6	Q96FQ6	Q96FQ6	Q96FQ6	Q96FQ6	NA	Q96FQ6	S100A16	Protein S100-A16 (Aging-associated gene 13 protein) (Protein S100-F) (S100 calcium-binding protein A16)	cytoplasm [GO:0005737]; cytosol [GO:0005829]; extracellular exosome [GO:0070062]; extracellular space [GO:0005615]; nucleolus [GO:0005730]; nucleus [GO:0005634]; plasma membrane [GO:0005886]; calcium ion binding [GO:0005509]; calcium-dependent protein binding [GO:0048306]; protein homodimerization activity [GO:0042803]; RNA binding [GO:0003723]; response to calcium ion [GO:0051592]		FALSE	TRUE	reviewed	5 out of 5	NA	1	2	3	NA	4	2	4	NA	1	2	3	NA	10.6796	22.3301	33.9806	NA	Medium	High	High	ENSG00000188643	S100A16	S100A16	FALSE	NA
NA	A0A024R2T3	NA	A0A024R2T3	NA	A0A024R2T3	NA	A0A024R2T3	NA	B2RDZ9; Q15024	NA	B2RDZ9; Q15024	Q15024	NA	Q15024	NA	Q15024	EXOSC7	Exosome complex component RRP42 (Exosome component 7) (Ribosomal RNA-processing protein 42) (p8)	cytoplasmic exosome (RNase complex) [GO:0000177]; cytosol [GO:0005829]; exosome (RNase complex) [GO:0000178]; nuclear exosome (RNase complex) [GO:0000176]; nucleolus [GO:0005730]; nucleoplasm [GO:0005654]; nucleus [GO:0005634]; 3'-5'-exoribonuclease activity [GO:0000175]; RNA binding [GO:0003723]; exonucleolytic catabolism of deadenylated mRNA [GO:0043928]; exonucleolytic trimming to generate mat…		FALSE	TRUE	reviewed	5 out of 5	NA	6	NA	7	NA	18	NA	9	NA	6	NA	7	NA	26.1168	NA	27.8351	NA	High	NA	High	ENSG00000075914	EXOSC7	EXOSC7	FALSE	NA
Q9H2V7	Q9H2V7	NA	Q9H2V7	H3BMF4	H3BMF4	NA	H3BMF4	A0A024QZ93; H3BMF4; Q9H2V7	H3BMF4; Q9H2V7	NA	A0A024QZ93; H3BMF4; H3BR82; Q59FQ8; Q9H2V7	Q9H2V7	NA	Q9H2V7	Q9H2V7	Q9H2V7	SPNS1	Protein spinster homolog 1 (HSpin1) (Spinster-like protein 1)	integral component of membrane [GO:0016021]; lysosomal membrane [GO:0005765]; mitochondrial inner membrane [GO:0005743]; transmembrane transporter activity [GO:0022857]; lipid transport [GO:0006869]		FALSE	TRUE	reviewed	5 out of 5	2	5	NA	1	2	23	NA	1	2	5	NA	1	5.49242	10.6061	NA	3.2197	High	High	NA	Medium	ENSG00000169682	SPNS1	SPNS1	FALSE	3 v 3
P08758	P08758	P08758	P08758	P08758	P08758	P08758	P08758	P08758	P08758	P08758	P08758	P08758	P08758	P08758	P08758	P08758	ANXA5	Annexin A5 (Anchorin CII) (Annexin V) (Annexin-5) (Calphobindin I) (CPB-I) (Endonexin II) (Lipocortin V) (Placental anticoagulant protein 4) (PP4) (Placental anticoagulant protein I) (PAP-I) (Thromboplastin inhibitor) (Vascular anticoagulant-alpha) (VAC-alpha)	collagen-containing extracellular matrix [GO:0062023]; cytoplasm [GO:0005737]; cytosol [GO:0005829]; endothelial microparticle [GO:0072563]; external side of plasma membrane [GO:0009897]; extracellular exosome [GO:0070062]; extracellular region [GO:0005576]; focal adhesion [GO:0005925]; membrane [GO:0016020]; calcium ion binding [GO:0005509]; calcium-dependent phospholipid binding [GO:0005544]; p…	AllPrimariesMatch_	TRUE	TRUE	reviewed	5 out of 5	16	24	10	28	26	147	11	120	16	23	9	27	52.1875	70.9375	27.8125	81.5625	High	High	High	High	ENSG00000164111	ANXA5	ANXA5	FALSE	6 v 6
NA	Q96QE3	NA	NA	NA	Q96QE3	NA	NA	NA	A0A075B754; H0UIC2; Q96QE3	NA	NA	NA	NA	Q96QE3	NA	Q96QE3	ATAD5	ATPase family AAA domain-containing protein 5 (Chromosome fragility-associated gene 1 protein)	Elg1 RFC-like complex [GO:0031391]; nucleus [GO:0005634]; ATP binding [GO:0005524]; ATP hydrolysis activity [GO:0016887]; DNA binding [GO:0003677]; DNA clamp unloader activity [GO:0061860]; cell population proliferation [GO:0008283]; DNA clamp unloading [GO:0090618]; intrinsic apoptotic signaling pathway in response to DNA damage by p53 class mediator [GO:0042771]; isotype switching [GO:0045190];…		FALSE	TRUE	reviewed	5 out of 5	NA	3	NA	NA	NA	6	NA	NA	NA	3	NA	NA	NA	1.73536	NA	NA	NA	High	NA	NA	ENSG00000176208	ATAD5	ATAD5	FALSE	NA
NA	Q96MU7	NA	Q96MU7	NA	J3QR07	NA	J3QR07	NA	J3QR07; Q96MU7	NA	J3QR07; Q96MU7	Q96MU7	NA	Q96MU7	NA	Q96MU7	YTHDC1	YTH domain-containing protein 1 (Splicing factor YT521) (YT521-B)	nuclear speck [GO:0016607]; nucleoplasm [GO:0005654]; nucleus [GO:0005634]; plasma membrane [GO:0005886]; mRNA binding [GO:0003729]; N6-methyladenosine-containing RNA binding [GO:1990247]; RNA binding [GO:0003723]; dosage compensation by inactivation of X chromosome [GO:0009048]; in utero embryonic development [GO:0001701]; mRNA alternative polyadenylation [GO:0110104]; mRNA export from nucleus […		FALSE	TRUE	reviewed	5 out of 5	NA	6	NA	2	NA	9	NA	2	NA	6	NA	2	NA	6.18982	NA	2.47593	NA	High	NA	High	NA	NA	NA	NA	NA
A0A024RCN9	A0A024RCN9	NA	A0A024RCN9	A0A0G2JK64	A0A0G2JK64	NA	A0A0G2JK64	A0A0G2JIR1; A0A0G2JIS2; A0A0G2JK64; A0A1U9X7P8; A2ABF8; A2ABF9; B7Z852; Q59FM7; Q96KQ7	A0A0G2JIR1; A0A0G2JIS2; A0A0G2JK64; A0A1U9X7P8; A2ABF8; A2ABF9; B7Z852; Q96KQ7	NA	A0A0G2JIR1; A0A0G2JIS2; A0A0G2JK64; A0A1U9X7P8; A2ABF8; A2ABF9; B7Z852; Q96KQ7	Q96KQ7	NA	Q96KQ7	Q96KQ7	Q96KQ7	EHMT2	Histone-lysine N-methyltransferase EHMT2 (EC 2.1.1.-) (EC 2.1.1.367) (Euchromatic histone-lysine N-methyltransferase 2) (HLA-B-associated transcript 8) (Histone H3-K9 methyltransferase 3) (H3-K9-HMTase 3) (Lysine N-methyltransferase 1C) (Protein G9a)	chromatin [GO:0000785]; nuclear speck [GO:0016607]; nucleoplasm [GO:0005654]; nucleus [GO:0005634]; C2H2 zinc finger domain binding [GO:0070742]; histone methyltransferase activity (H3-K27 specific) [GO:0046976]; histone methyltransferase activity (H3-K9 specific) [GO:0046974]; histone-lysine N-methyltransferase activity [GO:0018024]; p53 binding [GO:0002039]; promoter-specific chromatin binding …		FALSE	TRUE	reviewed	5 out of 5	2	7	NA	3	3	15	NA	3	2	7	NA	3	1.40496	6.36364	NA	2.56198	High	High	NA	High	NA	NA	NA	NA	3 v 3
NA	Q15007	NA	Q15007	NA	Q15007	NA	Q15007	NA	Q15007	NA	Q15007	Q15007	NA	Q15007	NA	Q15007	WTAP	Pre-mRNA-splicing regulator WTAP (Female-lethal(2)D homolog) (hFL(2)D) (WT1-associated protein) (Wilms tumor 1-associating protein)	cytoplasm [GO:0005737]; nuclear membrane [GO:0031965]; nuclear speck [GO:0016607]; nucleoplasm [GO:0005654]; nucleus [GO:0005634]; RNA N6-methyladenosine methyltransferase complex [GO:0036396]; identical protein binding [GO:0042802]; cell cycle [GO:0007049]; mRNA methylation [GO:0080009]; mRNA processing [GO:0006397]; regulation of alternative mRNA splicing, via spliceosome [GO:0000381]; RNA spli…		FALSE	TRUE	reviewed	5 out of 5	NA	11	NA	7	NA	33	NA	8	NA	11	NA	7	NA	35.101	NA	19.1919	NA	High	NA	High	ENSG00000146457	WTAP	WTAP	FALSE	NA
Q70CQ4	Q70CQ4	NA	Q70CQ4	Q70CQ4	Q70CQ4	NA	Q70CQ4	Q70CQ4	B3KS48; I3L4X5; Q70CQ4	NA	B3KS48; I3L4X5; Q70CQ4	Q70CQ4	NA	Q70CQ4	Q70CQ4	Q70CQ4	USP31	Ubiquitin carboxyl-terminal hydrolase 31 (EC 3.4.19.12) (Deubiquitinating enzyme 31) (Ubiquitin thioesterase 31) (Ubiquitin-specific-processing protease 31)	nucleus [GO:0005634]; thiol-dependent deubiquitinase [GO:0004843]; protein deubiquitination [GO:0016579]; ubiquitin-dependent protein catabolic process [GO:0006511]		FALSE	TRUE	reviewed	5 out of 5	1	1	NA	3	2	2	NA	3	1	1	NA	2	0.591716	1.10947	NA	2.2929	High	Medium	NA	Medium	ENSG00000103404	USP31	USP31	FALSE	3 v 3
Q9BY77	Q9BY77	NA	Q9BY77	Q9BY77	Q9BY77	NA	B4E0L0	Q96DI9; Q9BY77	Q96DI9; Q9BY77	NA	B4E0L0; F6VRR5; Q96DI9; Q9BY77	Q9BY77	NA	Q9BY77	Q9BY77	Q9BY77	POLDIP3	Polymerase delta-interacting protein 3 (46 kDa DNA polymerase delta interaction protein) (p46) (S6K1 Aly/REF-like target) (SKAR)	cytoplasm [GO:0005737]; cytoplasmic ribonucleoprotein granule [GO:0036464]; cytosol [GO:0005829]; nuclear speck [GO:0016607]; nucleoplasm [GO:0005654]; nucleus [GO:0005634]; mRNA binding [GO:0003729]; protein-containing complex binding [GO:0044877]; RNA binding [GO:0003723]; mRNA export from nucleus [GO:0006406]; poly(A)+ mRNA export from nucleus [GO:0016973]; positive regulation of translation […		FALSE	TRUE	reviewed	5 out of 5	7	16	NA	4	10	88	NA	5	7	16	NA	4	22.8029	47.981	NA	11.8765	High	High	NA	High	ENSG00000100227	POLDIP3	POLDIP3	FALSE	6 v 6
NA	Q96ST2	Q96ST2	Q96ST2	NA	Q96ST2	Q96ST2	Q96ST2	NA	B4DGM5; B4DL52; Q96ST2	B4DGM5; B4DL52; Q96ST2	B4DGM5; Q96ST2	Q96ST2	Q96ST2	Q96ST2	NA	Q96ST2	IWS1	Protein IWS1 homolog (IWS1-like protein)	nucleoplasm [GO:0005654]; nucleus [GO:0005634]; mRNA processing [GO:0006397]; poly(A)+ mRNA export from nucleus [GO:0016973]; regulation of histone H3-K36 trimethylation [GO:2001253]; regulation of histone H4 acetylation [GO:0090239]; regulation of mRNA export from nucleus [GO:0010793]; regulation of mRNA processing [GO:0050684]; RNA splicing [GO:0008380]		FALSE	TRUE	reviewed	5 out of 5	NA	5	3	14	NA	8	3	19	NA	5	3	13	NA	4.5177	3.1746	16.4835	NA	High	High	High	ENSG00000163166	IWS1	IWS1	FALSE	NA
O75400	O75400	O75400	O75400	A0A7N4I394	O75400	A0A7N4I394	A0A7N4I394	A0A7N4I394; O75400	O75400	A0A3Q1MF35; A0A7N4I394; G3MXT3; G3MZC7; O75400	A0A7N4I394; O75400	O75400	O75400	O75400	O75400	O75400	PRPF40A	Pre-mRNA-processing factor 40 homolog A (Fas ligand-associated factor 1) (Formin-binding protein 11) (Formin-binding protein 3) (Huntingtin yeast partner A) (Huntingtin-interacting protein 10) (HIP-10) (Huntingtin-interacting protein A) (Renal carcinoma antigen NY-REN-6)	membrane [GO:0016020]; nuclear matrix [GO:0016363]; nuclear speck [GO:0016607]; nucleoplasm [GO:0005654]; U1 snRNP [GO:0005685]; U2-type prespliceosome [GO:0071004]; RNA binding [GO:0003723]; cell cycle [GO:0007049]; cell division [GO:0051301]; cell migration [GO:0016477]; cytoskeleton organization [GO:0007010]; mRNA cis splicing, via spliceosome [GO:0045292]; mRNA splicing, via spliceosome [GO:0…	AllPrimariesMatch_	FALSE	TRUE	reviewed	5 out of 5	6	18	7	6	7	51	8	7	6	18	7	6	6.58307	16.9279	7.41902	6.37409	High	High	High	High	NA	NA	NA	NA	6 v 6
Q07092	Q07092	Q07092	Q07092	Q07092	Q07092	Q07092	Q07092	H7C3F0; Q07092	Q07092	Q07092	A6NCT7; H7BY97; Q07092	Q07092	Q07092	Q07092	Q07092	Q07092	COL16A1	Collagen alpha-1(XVI) chain	collagen type V trimer [GO:0005588]; collagen type XVI trimer [GO:0005597]; collagen-containing extracellular matrix [GO:0062023]; endoplasmic reticulum lumen [GO:0005788]; extracellular matrix [GO:0031012]; extracellular region [GO:0005576]; extracellular space [GO:0005615]; extracellular matrix structural constituent [GO:0005201]; extracellular matrix structural constituent conferring tensile s…	AllPrimariesMatch_	FALSE	TRUE	reviewed	5 out of 5	2	4	2	1	4	10	3	1	2	4	2	1	1.30923	3.11721	1.80798	1.12219	High	High	High	High	ENSG00000084636	COL16A1	COL16A1	FALSE	6 v 6
NA	Q3ZCX4	NA	NA	NA	Q3ZCX4	NA	NA	NA	A0A0C4DGP9; A2VDJ6; Q3ZCX4	NA	NA	NA	NA	Q3ZCX4	NA	Q3ZCX4	ZNF568	Zinc finger protein 568	nucleus [GO:0005634]; DNA-binding transcription factor activity, RNA polymerase II-specific [GO:0000981]; metal ion binding [GO:0046872]; RNA polymerase II cis-regulatory region sequence-specific DNA binding [GO:0000978]; transcription cis-regulatory region binding [GO:0000976]; embryonic placenta morphogenesis [GO:0060669]; in utero embryonic development [GO:0001701]; negative regulation of tran…		FALSE	TRUE	reviewed	4 out of 5	NA	4	NA	NA	NA	13	NA	NA	NA	1	NA	NA	NA	8.85093	NA	NA	NA	High	NA	NA	ENSG00000198453	ZNF568	ZNF568	FALSE	NA
Q5UIP0	Q5UIP0	Q5UIP0	Q5UIP0	Q5UIP0	Q5UIP0	Q5UIP0	Q5UIP0	Q5UIP0	Q5UIP0	Q5UIP0	Q5UIP0	Q5UIP0	Q5UIP0	Q5UIP0	Q5UIP0	Q5UIP0	RIF1	Telomere-associated protein RIF1 (Rap1-interacting factor 1 homolog)	chromatin [GO:0000785]; chromosome, telomeric repeat region [GO:0140445]; condensed chromosome [GO:0000793]; cytoplasm [GO:0005737]; female pronucleus [GO:0001939]; male pronucleus [GO:0001940]; nuclear body [GO:0016604]; nuclear membrane [GO:0031965]; nucleoplasm [GO:0005654]; nucleus [GO:0005634]; plasma membrane [GO:0005886]; site of double-strand break [GO:0035861]; spindle midzone [GO:005123…	AllPrimariesMatch_	FALSE	TRUE	reviewed	5 out of 5	13	20	5	6	16	43	5	6	13	20	5	6	5.90615	9.30421	2.14401	2.42718	High	High	High	High	ENSG00000080345	RIF1	RIF1	FALSE	6 v 6
Q9HBM1	Q9HBM1	NA	Q9HBM1	Q9HBM1	Q9HBM1	NA	Q9HBM1	Q9HBM1	Q9HBM1	NA	Q9HBM1	Q9HBM1	NA	Q9HBM1	Q9HBM1	Q9HBM1	SPC25	Kinetochore protein Spc25 (hSpc25)	cytosol [GO:0005829]; kinetochore [GO:0000776]; Ndc80 complex [GO:0031262]; nucleus [GO:0005634]; attachment of spindle microtubules to kinetochore [GO:0008608]; cell division [GO:0051301]; chromosome segregation [GO:0007059]; mitotic spindle organization [GO:0007052]		FALSE	TRUE	reviewed	5 out of 5	1	1	NA	8	1	1	NA	10	1	1	NA	8	4.91071	4.91071	NA	36.6071	High	Medium	NA	High	ENSG00000152253	SPC25	SPC25	FALSE	3 v 3
A0A0A0MTS7	A0A0A0MTS7	NA	NA	A0A0A0MTS7	A0A0A0MTS7	NA	NA	A0A0A0MTS7; D3DPG0	A0A0A0MTS7	NA	NA	NA	NA	A0A0A0MTS7	A0A0A0MTS7	A0A0A0MTS7	TTN	Titin	intracellular organelle [GO:0043229]; ATP binding [GO:0005524]; protein kinase activity [GO:0004672]		FALSE	TRUE	unreviewed	2 out of 5	9	7	NA	NA	14	12	NA	NA	6	5	NA	NA	0.197272	0.144481	NA	NA	High	High	NA	NA	NA	NA	NA	NA	6 v 6
O14910	O14910	NA	O14910	O14910	O14910	NA	O14910	O14910	O14910	NA	O14910	O14910	NA	O14910	O14910	O14910	LIN7A	Protein lin-7 homolog A (Lin-7A) (hLin-7) (Mammalian lin-seven protein 1) (MALS-1) (Tax interaction protein 33) (TIP-33) (Vertebrate lin-7 homolog 1) (Veli-1)	basolateral plasma membrane [GO:0016323]; bicellular tight junction [GO:0005923]; cell-cell junction [GO:0005911]; extracellular exosome [GO:0070062]; MPP7-DLG1-LIN7 complex [GO:0097025]; plasma membrane [GO:0005886]; postsynaptic density membrane [GO:0098839]; presynapse [GO:0098793]; synapse [GO:0045202]; L27 domain binding [GO:0097016]; exocytosis [GO:0006887]; inner ear development [GO:004883…		FALSE	TRUE	reviewed	5 out of 5	7	6	NA	8	8	32	NA	13	3	2	NA	2	28.3262	24.4635	NA	38.1974	High	High	NA	High	ENSG00000111052	LIN7A	LIN7A	FALSE	3 v 3
NA	C9JKI7	NA	NA	NA	C9JKI7	NA	NA	NA	C9JKI7	NA	NA	NA	NA	C9JKI7	NA	C9JKI7	MAD1L1	Mitotic spindle assembly checkpoint protein MAD1 (Fragment)	nucleus [GO:0005634]; mitotic spindle assembly checkpoint signaling [GO:0007094]		FALSE	TRUE	unreviewed	1 out of 5	NA	2	NA	NA	NA	2	NA	NA	NA	1	NA	NA	NA	16.3934	NA	NA	NA	Medium	NA	NA	NA	NA	NA	NA	NA
Q9NPA8	Q9NPA8	NA	Q9NPA8	Q9NPA8	Q9NPA8	NA	Q9NPA8	E5RHX8; Q9NPA8	Q9NPA8	NA	Q9NPA8	Q9NPA8	NA	Q9NPA8	Q9NPA8	Q9NPA8	ENY2	Transcription and mRNA export factor ENY2 (Enhancer of yellow 2 transcription factor homolog)	DUBm complex [GO:0071819]; mitochondrion [GO:0005739]; nuclear pore nuclear basket [GO:0044615]; nucleoplasm [GO:0005654]; SAGA complex [GO:0000124]; transcription export complex 2 [GO:0070390]; chromatin binding [GO:0003682]; nuclear receptor coactivator activity [GO:0030374]; transcription coactivator activity [GO:0003713]; chromatin organization [GO:0006325]; histone deubiquitination [GO:00165…		FALSE	TRUE	reviewed	5 out of 5	2	3	NA	5	2	16	NA	5	2	3	NA	5	22.7723	25.7426	NA	33.6634	High	High	NA	High	ENSG00000120533	ENY2	ENY2	FALSE	3 v 3
A0A024R785	A0A024R785	NA	NA	A0A024R781	A0A024R781	NA	NA	A0A024R776; A0A024R781; O95628	A0A024R776; A0A024R781; O95628	NA	NA	NA	NA	O95628	O95628	O95628	CNOT4	CCR4-NOT transcription complex subunit 4 (EC 2.3.2.27) (CCR4-associated factor 4) (E3 ubiquitin-protein ligase CNOT4) (Potential transcriptional repressor NOT4Hp) (RING-type E3 ubiquitin transferase CNOT4)	CCR4-NOT complex [GO:0030014]; cytosol [GO:0005829]; nucleus [GO:0005634]; metal ion binding [GO:0046872]; RNA binding [GO:0003723]; ubiquitin-protein transferase activity [GO:0004842]; protein autoubiquitination [GO:0051865]; protein ubiquitination [GO:0016567]; regulation of megakaryocyte differentiation [GO:0045652]; ubiquitin-dependent protein catabolic process [GO:0006511]		FALSE	TRUE	reviewed	5 out of 5	1	2	NA	NA	1	3	NA	NA	1	2	NA	NA	1.21739	3.82609	NA	NA	High	Medium	NA	NA	ENSG00000080802	CNOT4	CNOT4	FALSE	3 v 3
O75937	O75937	O75937	O75937	O75937	O75937	O75937	O75937	O75937	O75937	O75937	O75937	O75937	O75937	O75937	O75937	O75937	DNAJC8	DnaJ homolog subfamily C member 8 (Splicing protein spf31)	cytosol [GO:0005829]; intercellular bridge [GO:0045171]; nucleoplasm [GO:0005654]; nucleus [GO:0005634]; Hsp70 protein binding [GO:0030544]	AllPrimariesMatch_	FALSE	TRUE	reviewed	5 out of 5	6	5	6	11	8	12	8	20	6	5	6	11	20.5534	18.1818	20.5534	33.5968	High	High	High	High	ENSG00000126698	DNAJC8	DNAJC8	FALSE	6 v 6
P10619	P10619	P10619	P10619	X6R8A1	X6R8A1	X6R8A1	X6R8A1	B4E324; P10619; Q59EV6; X6R5C5; X6R8A1	B4E324; P10619; Q59EV6; X6R5C5; X6R8A1	B4E324; P10619; Q59EV6; X6R5C5; X6R8A1	B4E324; P10619; Q59EV6; X6R5C5; X6R8A1	P10619	P10619	P10619	P10619	P10619	CTSA	Lysosomal protective protein (EC 3.4.16.5) (Carboxypeptidase C) (Carboxypeptidase L) (Cathepsin A) (Protective protein cathepsin A) (PPCA) (Protective protein for beta-galactosidase) [Cleaved into: Lysosomal protective protein 32 kDa chain; Lysosomal protective protein 20 kDa chain]	azurophil granule lumen [GO:0035578]; endoplasmic reticulum [GO:0005783]; extracellular exosome [GO:0070062]; extracellular region [GO:0005576]; intracellular membrane-bounded organelle [GO:0043231]; lysosomal lumen [GO:0043202]; lysosome [GO:0005764]; membrane [GO:0016020]; carboxypeptidase activity [GO:0004180]; enzyme activator activity [GO:0008047]; serine-type carboxypeptidase activity [GO:0…	AllPrimariesMatch_	FALSE	TRUE	reviewed	5 out of 5	9	18	10	12	13	312	18	26	8	17	10	11	16.0417	37.0833	20.2083	22.5	High	High	High	High	NA	NA	NA	NA	6 v 6
NA	Q6NT16	NA	NA	NA	Q6NT16	NA	NA	NA	Q6NT16	NA	NA	NA	NA	Q6NT16	NA	Q6NT16	SLC18B1	MFS-type transporter SLC18B1 (Solute carrier family 18 member B1)	integral component of membrane [GO:0016021]; transmembrane transporter activity [GO:0022857]		FALSE	TRUE	reviewed	3 out of 5	NA	2	NA	NA	NA	13	NA	NA	NA	2	NA	NA	NA	6.79825	NA	NA	NA	High	NA	NA	ENSG00000146409	SLC18B1	SLC18B1	FALSE	NA
A0A024R5T1	A0A024R5T1	NA	A0A024R5T1	A0A024R5Z0	A0A024R5Z0	NA	A0A024R5Z0	A0A024R5Z0; B4DGI9; B4DH96; B4DZH5; F5GY10; Q99081	A0A024R5Z0; B4DZH5; Q99081	NA	A0A024R5Z0; B4DZH5; Q99081	Q99081	NA	Q99081	Q99081	Q99081	TCF12	Transcription factor 12 (TCF-12) (Class B basic helix-loop-helix protein 20) (bHLHb20) (DNA-binding protein HTF4) (E-box-binding protein) (Transcription factor HTF-4)	chromatin [GO:0000785]; cytoplasm [GO:0005737]; intracellular membrane-bounded organelle [GO:0043231]; nuclear speck [GO:0016607]; nucleoplasm [GO:0005654]; nucleus [GO:0005634]; RNA polymerase II transcription regulator complex [GO:0090575]; transcription regulator complex [GO:0005667]; bHLH transcription factor binding [GO:0043425]; cAMP response element binding [GO:0035497]; cis-regulatory reg…		FALSE	TRUE	reviewed	5 out of 5	4	4	NA	9	5	9	NA	14	2	4	NA	3	6.8915	8.65103	NA	16.5689	High	High	NA	High	ENSG00000140262	TCF12	TCF12	FALSE	6 v 6
Q86V81	Q86V81	Q86V81	Q86V81	E9PB61	E9PB61	E9PB61	E9PB61	E9PB61; Q86V81	E9PB61; Q86V81	E9PB61; Q3T0I4; Q86V81	E9PB61; Q86V81	Q86V81	Q86V81	Q86V81	Q86V81	Q86V81	ALYREF	THO complex subunit 4 (Tho4) (Ally of AML-1 and LEF-1) (Aly/REF export factor) (Transcriptional coactivator Aly/REF) (bZIP-enhancing factor BEF)	catalytic step 2 spliceosome [GO:0071013]; cytoplasm [GO:0005737]; cytosol [GO:0005829]; extracellular exosome [GO:0070062]; membrane [GO:0016020]; nuclear speck [GO:0016607]; nucleoplasm [GO:0005654]; nucleus [GO:0005634]; transcription export complex [GO:0000346]; C5-methylcytidine-containing RNA binding [GO:0062153]; mRNA binding [GO:0003729]; RNA binding [GO:0003723]; mRNA export from nucleus…	AllPrimariesMatch_	FALSE	TRUE	reviewed	5 out of 5	3	8	4	7	3	68	6	10	3	8	4	7	15.9533	35.0195	17.5097	29.572	High	High	High	High	NA	NA	NA	NA	3 v 3
P48553	P48553	NA	P48553	P48553	P48553	NA	P48553	P48553	B4DI17; B4E0X9; P48553	NA	P48553	P48553	NA	P48553	P48553	P48553	TRAPPC10	Trafficking protein particle complex subunit 10 (Epilepsy holoprosencephaly candidate 1 protein) (EHOC-1) (Protein GT334) (Trafficking protein particle complex subunit TMEM1) (Transport protein particle subunit TMEM1) (TRAPP subunit TMEM1)	cytosol [GO:0005829]; TRAPP complex [GO:0030008]; TRAPPII protein complex [GO:1990071]; early endosome to Golgi transport [GO:0034498]; intra-Golgi vesicle-mediated transport [GO:0006891]		FALSE	TRUE	reviewed	5 out of 5	1	1	NA	8	1	1	NA	9	1	1	NA	8	0.953137	0.635425	NA	8.33995	Medium	Medium	NA	High	ENSG00000160218	TRAPPC10	TRAPPC10	FALSE	3 v 3
Q13769	Q13769	NA	NA	Q13769	Q13769	NA	NA	C9JXG5; F8WCP5; Q13769	C9JXG5; F8WCP5; Q13769	NA	NA	NA	NA	Q13769	Q13769	Q13769	THOC5	THO complex subunit 5 homolog (Functional spliceosome-associated protein 79) (fSAP79) (NF2/meningioma region protein pK1.3) (Placental protein 39.2) (PP39.2) (hTREX90)	cytoplasm [GO:0005737]; nucleoplasm [GO:0005654]; nucleus [GO:0005634]; THO complex [GO:0000347]; THO complex part of transcription export complex [GO:0000445]; transcription export complex [GO:0000346]; mRNA binding [GO:0003729]; monocyte differentiation [GO:0030224]; mRNA export from nucleus [GO:0006406]; mRNA processing [GO:0006397]; negative regulation of DNA damage checkpoint [GO:2000002]; p…		FALSE	TRUE	reviewed	5 out of 5	2	2	NA	NA	2	7	NA	NA	2	2	NA	NA	2.48902	2.48902	NA	NA	High	Medium	NA	NA	ENSG00000100296	THOC5	THOC5	FALSE	3 v 3
Q9H307	Q9H307	Q9H307	Q9H307	Q9H307	Q9H307	A8K964	Q9H307	Q9H307	Q9H307	A8K964; Q9H307	Q9H307	Q9H307	Q9H307	Q9H307	Q9H307	Q9H307	PNN	Pinin (140 kDa nuclear and cell adhesion-related phosphoprotein) (Desmosome-associated protein) (Domain-rich serine protein) (DRS protein) (DRSP) (Melanoma metastasis clone A protein) (Nuclear protein SDK3) (SR-like protein)	catalytic step 2 spliceosome [GO:0071013]; cell-cell junction [GO:0005911]; desmosome [GO:0030057]; intermediate filament [GO:0005882]; membrane [GO:0016020]; nuclear speck [GO:0016607]; plasma membrane [GO:0005886]; DNA binding [GO:0003677]; RNA binding [GO:0003723]; structural molecule activity [GO:0005198]; cell adhesion [GO:0007155]; mRNA splicing, via spliceosome [GO:0000398]	AllPrimariesMatch_	FALSE	TRUE	reviewed	5 out of 5	10	19	9	14	12	80	9	19	10	19	9	14	15.7601	27.7545	12.6918	19.5258	High	High	High	High	ENSG00000100941	PNN	PNN	FALSE	6 v 6
NA	A8K513	NA	A8K513	NA	A8K513	NA	A8K513	NA	Q8WVK2	NA	Q8WVK2	Q8WVK2	NA	Q8WVK2	NA	Q8WVK2	SNRNP27	U4/U6.U5 small nuclear ribonucleoprotein 27 kDa protein (U4/U6.U5 snRNP 27 kDa protein) (U4/U6.U5-27K) (Nucleic acid-binding protein RY-1) (U4/U6.U5 tri-snRNP-associated 27 kDa protein) (27K) (U4/U6.U5 tri-snRNP-associated protein 3)	nucleoplasm [GO:0005654]; nucleic acid binding [GO:0003676]; mRNA processing [GO:0006397]; RNA splicing [GO:0008380]		FALSE	TRUE	reviewed	5 out of 5	NA	2	NA	1	NA	2	NA	1	NA	2	NA	1	NA	17.4194	NA	10.3226	NA	High	NA	High	ENSG00000124380	SNRNP27	SNRNP27	FALSE	NA
NA	Q9UKF6	NA	Q9UKF6	NA	Q53F02	NA	Q53F02	NA	G5E9W3; Q53F02; Q9UKF6	NA	Q53F02; Q9UKF6	Q9UKF6	NA	Q9UKF6	NA	Q9UKF6	CPSF3	Cleavage and polyadenylation specificity factor subunit 3 (EC 3.1.27.-) (Cleavage and polyadenylation specificity factor 73 kDa subunit) (CPSF 73 kDa subunit) (mRNA 3'-end-processing endonuclease CPSF-73)	mRNA cleavage and polyadenylation specificity factor complex [GO:0005847]; nucleoplasm [GO:0005654]; 5'-3' exonuclease activity [GO:0008409]; 5'-3' exoribonuclease activity [GO:0004534]; endoribonuclease activity [GO:0004521]; metal ion binding [GO:0046872]; RNA binding [GO:0003723]; mRNA 3'-end processing [GO:0031124]; mRNA 3'-end processing by stem-loop binding and cleavage [GO:0006398]; mRNA c…		FALSE	TRUE	reviewed	5 out of 5	NA	7	NA	5	NA	13	NA	9	NA	7	NA	5	NA	12.5731	NA	8.47953	NA	High	NA	High	ENSG00000119203	CPSF3	CPSF3	FALSE	NA
NA	A0A024R0B7	NA	NA	NA	A0A024R0B7	NA	NA	NA	Q6UX65	NA	NA	NA	NA	Q6UX65	NA	Q6UX65	DRAM2	DNA damage-regulated autophagy modulator protein 2 (Transmembrane protein 77)	apical plasma membrane [GO:0016324]; cytoplasm [GO:0005737]; Golgi apparatus [GO:0005794]; integral component of membrane [GO:0016021]; intracellular membrane-bounded organelle [GO:0043231]; lysosomal membrane [GO:0005765]; lysosome [GO:0005764]; photoreceptor inner segment [GO:0001917]; apoptotic process [GO:0006915]; autophagy [GO:0006914]; photoreceptor cell maintenance [GO:0045494]; regulatio…		FALSE	TRUE	reviewed	5 out of 5	NA	1	NA	NA	NA	1	NA	NA	NA	1	NA	NA	NA	8.27068	NA	NA	NA	High	NA	NA	ENSG00000156171	DRAM2	DRAM2	FALSE	NA
Q12906	Q12906	Q12906	Q12906	F4ZW66	Q12906	Q12906	Q12906	A8K590; F4ZW64; F4ZW66; Q12906	Q12906	Q12906	Q12906	Q12906	Q12906	Q12906	Q12906	Q12906	ILF3	Interleukin enhancer-binding factor 3 (Double-stranded RNA-binding protein 76) (DRBP76) (M-phase phosphoprotein 4) (MPP4) (Nuclear factor associated with dsRNA) (NFAR) (Nuclear factor of activated T-cells 90 kDa) (NF-AT-90) (Translational control protein 80) (TCP80)	cytoplasm [GO:0005737]; extracellular region [GO:0005576]; membrane [GO:0016020]; mitochondrion [GO:0005739]; nucleolus [GO:0005730]; nucleoplasm [GO:0005654]; nucleus [GO:0005634]; ribonucleoprotein complex [GO:1990904]; DNA binding [GO:0003677]; double-stranded RNA binding [GO:0003725]; mRNA 3'-UTR AU-rich region binding [GO:0035925]; RNA binding [GO:0003723]; single-stranded RNA binding [GO:00…	AllPrimariesMatch_	FALSE	TRUE	reviewed	5 out of 5	18	30	19	27	26	162	27	54	18	1	1	1	23.1544	40.1566	24.0492	33.7808	High	High	High	High	ENSG00000129351	ILF3	ILF3	FALSE	6 v 6
O60869	O60869	NA	O60869	O60869	O60869	NA	O60869	O60869	O60869	NA	O60869	O60869	NA	O60869	O60869	O60869	EDF1	Endothelial differentiation-related factor 1 (EDF-1) (Multiprotein-bridging factor 1) (MBF1)	cytoplasm [GO:0005737]; cytosol [GO:0005829]; nucleolus [GO:0005730]; nucleoplasm [GO:0005654]; nucleus [GO:0005634]; calmodulin binding [GO:0005516]; DNA binding [GO:0003677]; RNA binding [GO:0003723]; TFIID-class transcription factor complex binding [GO:0001094]; transcription coactivator activity [GO:0003713]; endothelial cell differentiation [GO:0045446]; positive regulation of DNA binding [G…		FALSE	TRUE	reviewed	5 out of 5	3	6	NA	12	3	8	NA	21	3	6	NA	12	20.9459	34.4595	NA	50.6757	High	High	NA	High	ENSG00000107223	EDF1	EDF1	FALSE	6 v 6
Q9BY49	Q9BY49	NA	Q9BY49	Q9BY49	Q9BY49	NA	Q9BY49	Q9BY49	Q9BY49	NA	Q9BY49	Q9BY49	NA	Q9BY49	Q9BY49	Q9BY49	PECR	Peroxisomal trans-2-enoyl-CoA reductase (TERP) (EC 1.3.1.38) (2,4-dienoyl-CoA reductase-related protein) (DCR-RP) (HPDHase) (Short chain dehydrogenase/reductase family 29C member 1) (pVI-ARL)	cytosol [GO:0005829]; mitochondrion [GO:0005739]; peroxisomal membrane [GO:0005778]; peroxisome [GO:0005777]; signaling receptor binding [GO:0005102]; trans-2-enoyl-CoA reductase (NADPH) activity [GO:0019166]; fatty acid biosynthetic process [GO:0006633]; phytol metabolic process [GO:0033306]		FALSE	TRUE	reviewed	5 out of 5	7	9	NA	1	8	27	NA	1	7	9	NA	1	31.0231	37.2937	NA	4.29043	High	High	NA	High	ENSG00000115425	PECR	PECR	FALSE	6 v 6
NA	O75629	O75629	NA	NA	A0A3B3IRL2	B3KQR3	NA	NA	A0A3B3IRL2; O75629	B3KQR3; O75629	NA	NA	O75629	O75629	NA	O75629	CREG1	Protein CREG1 (Cellular repressor of E1A-stimulated genes 1)	azurophil granule lumen [GO:0035578]; extracellular exosome [GO:0070062]; extracellular region [GO:0005576]; extracellular space [GO:0005615]; transcription regulator complex [GO:0005667]; transcription corepressor activity [GO:0003714]; regulation of growth [GO:0040008]; regulation of transcription by RNA polymerase II [GO:0006357]		FALSE	TRUE	reviewed	5 out of 5	NA	5	1	NA	NA	63	1	NA	NA	5	1	NA	NA	34.5455	5.90909	NA	NA	High	High	NA	ENSG00000143162	CREG1	CREG1	FALSE	NA
NA	Q92187	NA	NA	NA	Q92187	NA	NA	NA	Q92187	NA	NA	NA	NA	Q92187	NA	Q92187	ST8SIA4	CMP-N-acetylneuraminate-poly-alpha-2,8-sialyltransferase (EC 2.4.99.-) (Alpha-2,8-sialyltransferase 8D) (Polysialyltransferase-1) (Sialyltransferase 8D) (SIAT8-D) (Sialyltransferase St8Sia IV) (ST8SiaIV)	Golgi membrane [GO:0000139]; integral component of membrane [GO:0016021]; alpha-N-acetylneuraminate alpha-2,8-sialyltransferase activity [GO:0003828]; sialic acid binding [GO:0033691]; cellular protein modification process [GO:0006464]; ganglioside biosynthetic process [GO:0001574]; N-glycan processing [GO:0006491]; nervous system development [GO:0007399]; oligosaccharide metabolic process [GO:00…		FALSE	TRUE	reviewed	5 out of 5	NA	1	NA	NA	NA	2	NA	NA	NA	1	NA	NA	NA	4.17827	NA	NA	NA	Medium	NA	NA	ENSG00000113532	ST8SIA4	ST8SIA4	FALSE	NA
Q09028	Q09028	NA	Q09028	Q09028	Q09028	NA	Q09028	Q09028	Q09028	NA	Q09028	Q09028	NA	Q09028	Q09028	Q09028	RBBP4	Histone-binding protein RBBP4 (Chromatin assembly factor 1 subunit C) (CAF-1 subunit C) (Chromatin assembly factor I p48 subunit) (CAF-I 48 kDa subunit) (CAF-I p48) (Nucleosome-remodeling factor subunit RBAP48) (Retinoblastoma-binding protein 4) (RBBP-4) (Retinoblastoma-binding protein p48)	ATPase complex [GO:1904949]; CAF-1 complex [GO:0033186]; chromatin [GO:0000785]; chromosome, telomeric region [GO:0000781]; cytosol [GO:0005829]; ESC/E(Z) complex [GO:0035098]; histone deacetylase complex [GO:0000118]; nucleoplasm [GO:0005654]; nucleus [GO:0005634]; NuRD complex [GO:0016581]; NURF complex [GO:0016589]; protein-containing complex [GO:0032991]; Sin3 complex [GO:0016580]; histone bi…		FALSE	TRUE	reviewed	5 out of 5	12	11	NA	11	21	124	NA	23	4	4	NA	4	29.6471	28	NA	28	High	High	NA	High	ENSG00000162521	RBBP4	RBBP4	FALSE	6 v 6
O75494	O75494	O75494	O75494	O75494	O75494	O75494	O75494	O75494; Q53GD7; Q5JRI1	O75494; Q5JRI1	A0A3Q1M5R8; O75494; Q3ZBU5; Q53GD7; Q5JRI1	O75494; Q53GD7; Q5JRI1	O75494	O75494	O75494	O75494	O75494	SRSF10	Serine/arginine-rich splicing factor 10 (40 kDa SR-repressor protein) (SRrp40) (FUS-interacting serine-arginine-rich protein 1) (Splicing factor SRp38) (Splicing factor, arginine/serine-rich 13A) (TLS-associated protein with Ser-Arg repeats) (TASR) (TLS-associated protein with SR repeats) (TLS-associated serine-arginine protein) (TLS-associated SR protein)	axon terminus [GO:0043679]; cytoplasm [GO:0005737]; cytosol [GO:0005829]; dendrite [GO:0030425]; neuronal cell body [GO:0043025]; nuclear speck [GO:0016607]; nucleoplasm [GO:0005654]; nucleus [GO:0005634]; RNA binding [GO:0003723]; RS domain binding [GO:0050733]; unfolded protein binding [GO:0051082]; cytosolic transport [GO:0016482]; mRNA splice site selection [GO:0006376]; mRNA splicing, via sp…	AllPrimariesMatch_	FALSE	TRUE	reviewed	5 out of 5	3	6	3	4	4	35	3	4	3	6	3	4	12.9771	24.0458	12.5954	15.2672	High	High	High	High	ENSG00000188529	SRSF10	SRSF10	FALSE	3 v 3
NA	Q9Y6X3	NA	Q9Y6X3	NA	Q9Y6X3	NA	Q9Y6X3	NA	Q9Y4B3; Q9Y6X3; V9GYS3; V9GZ52	NA	Q9Y6X3	Q9Y6X3	NA	Q9Y6X3	NA	Q9Y6X3	MAU2	MAU2 chromatid cohesion factor homolog (MAU-2) (Cohesin loading complex subunit SCC4 homolog)	chromatin [GO:0000785]; nuclear body [GO:0016604]; nucleoplasm [GO:0005654]; nucleus [GO:0005634]; Scc2-Scc4 cohesin loading complex [GO:0090694]; SMC loading complex [GO:0032116]; double-stranded DNA binding [GO:0003690]; protein N-terminus binding [GO:0047485]; cell division [GO:0051301]; cohesin loading [GO:0071921]; maintenance of mitotic sister chromatid cohesion [GO:0034088]		FALSE	TRUE	reviewed	5 out of 5	NA	1	NA	2	NA	1	NA	2	NA	1	NA	2	NA	2.12072	NA	2.44698	NA	Medium	NA	Medium	ENSG00000129933	MAU2	MAU2	FALSE	NA
NA	Q5JTW2	NA	Q5JTW2	NA	A0A2R8Y7A4	NA	A0A2R8Y7A4	NA	A0A2R8Y432; A0A2R8Y4C1; A0A2R8Y589; A0A2R8Y5W6; A0A2R8Y7A4; A0A2R8Y7U5; A0A2R8YCP0; A0A2U3TZI9; A8MST6; Q5JTW2	NA	A0A2R8Y432; A0A2R8Y589; A0A2R8Y5W6; A0A2R8Y7A4; A0A2R8Y7U5; A0A2R8YCP0; A0A2U3TZI9; A8MST6; Q5JTW2	Q5JTW2	NA	Q5JTW2	NA	Q5JTW2	CEP78	Centrosomal protein of 78 kDa (Cep78)	centriole [GO:0005814]; centrosome [GO:0005813]; ciliary basal body [GO:0036064]; cytosol [GO:0005829]; cilium organization [GO:0044782]		FALSE	TRUE	reviewed	5 out of 5	NA	1	NA	6	NA	1	NA	7	NA	1	NA	6	NA	1.30624	NA	9.86938	NA	Medium	NA	High	NA	NA	NA	NA	NA
Q8N2Y8	Q8N2Y8	NA	Q8N2Y8	Q8N2Y8	Q8N2Y8	NA	Q8N2Y8	Q8N2Y8	Q8N2Y8	NA	Q8N2Y8	Q8N2Y8	NA	Q8N2Y8	Q8N2Y8	Q8N2Y8	RUSC2	AP-4 complex accessory subunit RUSC2 (Interacting protein of Rab1) (Iporin) (RUN and SH3 domain-containing protein 2)	cytoplasmic vesicle [GO:0031410]; cytosol [GO:0005829]; extracellular exosome [GO:0070062]; small GTPase binding [GO:0031267]		FALSE	TRUE	reviewed	5 out of 5	5	3	NA	6	5	5	NA	6	5	3	NA	6	2.90237	2.17678	NA	5.87071	High	High	NA	High	ENSG00000198853	RUSC2	RUSC2	FALSE	3 v 3
NA	B7ZAP0	NA	NA	NA	A0A804HKD7	NA	NA	NA	A0A804HKD7; B4DQA5; B7ZAP0; E9PS63; F5H8L0; Q6AI42; Q9UEL5; Q9Y6Y7	NA	NA	NA	NA	B7ZAP0	NA	B7ZAP0	RABGAP1L	Rab GTPase-activating protein 1-like, isoform 10	NA		FALSE	TRUE	reviewed	3 out of 5	NA	2	NA	NA	NA	34	NA	NA	NA	2	NA	NA	NA	3.95257	NA	NA	NA	High	NA	NA	NA	NA	NA	NA	NA
Q9NV31	Q9NV31	NA	NA	Q9NV31	Q9NV31	NA	NA	Q9NV31	Q9NV31	NA	NA	NA	NA	Q9NV31	Q9NV31	Q9NV31	IMP3	U3 small nucleolar ribonucleoprotein protein IMP3 (U3 snoRNP protein IMP3) (BRMS2)	Mpp10 complex [GO:0034457]; nucleolus [GO:0005730]; nucleoplasm [GO:0005654]; nucleus [GO:0005634]; preribosome [GO:0030684]; small-subunit processome [GO:0032040]; RNA binding [GO:0003723]; rRNA binding [GO:0019843]; snoRNA binding [GO:0030515]; rRNA processing [GO:0006364]		FALSE	TRUE	reviewed	5 out of 5	3	5	NA	NA	3	8	NA	NA	3	5	NA	NA	16.8478	32.0652	NA	NA	High	High	NA	NA	ENSG00000177971	IMP3	IMP3	FALSE	3 v 3
NA	Q00653	NA	Q00653	NA	Q00653	NA	Q00653	NA	A0A1P8C958; Q00653	NA	Q00653	Q00653	NA	Q00653	NA	Q00653	NFKB2	Nuclear factor NF-kappa-B p100 subunit (DNA-binding factor KBF2) (H2TF1) (Lymphocyte translocation chromosome 10 protein) (Nuclear factor of kappa light polypeptide gene enhancer in B-cells 2) (Oncogene Lyt-10) (Lyt10) [Cleaved into: Nuclear factor NF-kappa-B p52 subunit]	Bcl3/NF-kappaB2 complex [GO:0033257]; chromatin [GO:0000785]; cytoplasm [GO:0005737]; cytosol [GO:0005829]; NF-kappaB complex [GO:0071159]; nucleoplasm [GO:0005654]; nucleus [GO:0005634]; DNA-binding transcription activator activity, RNA polymerase II-specific [GO:0001228]; DNA-binding transcription factor activity [GO:0003700]; DNA-binding transcription factor activity, RNA polymerase II-specifi…		FALSE	TRUE	reviewed	5 out of 5	NA	5	NA	21	NA	15	NA	23	NA	4	NA	20	NA	5.55556	NA	28.6667	NA	High	NA	High	ENSG00000077150	NFKB2	NFKB2	FALSE	NA
O43395	O43395	O43395	O43395	B2R791	B2R791	B2R791	B2R791	B2R791; O43395; Q53GV6	B2R791; O43395	A0A3Q1MP00; B2R791; B4DLS8; O43395; Q2KIA6; Q53GV6	B2R791; O43395	O43395	O43395	O43395	O43395	O43395	PRPF3	U4/U6 small nuclear ribonucleoprotein Prp3 (Pre-mRNA-splicing factor 3) (hPrp3) (U4/U6 snRNP 90 kDa protein)	Cajal body [GO:0015030]; cytosol [GO:0005829]; nuclear speck [GO:0016607]; nucleoplasm [GO:0005654]; nucleus [GO:0005634]; spliceosomal complex [GO:0005681]; U2-type precatalytic spliceosome [GO:0071005]; U4/U6 x U5 tri-snRNP complex [GO:0046540]; identical protein binding [GO:0042802]; RNA binding [GO:0003723]; mRNA processing [GO:0006397]; mRNA splicing, via spliceosome [GO:0000398]; RNA splici…	AllPrimariesMatch_	FALSE	TRUE	reviewed	5 out of 5	6	23	1	12	9	64	1	16	6	23	1	12	9.51684	37.3353	1.61054	22.1083	High	High	High	High	ENSG00000117360	PRPF3	PRPF3	FALSE	6 v 6
O43809	O43809	NA	O43809	B2R6U8	B2R6U8	NA	B2R6U8	B2R6U8; O43809	B2R6U8; O43809	NA	B2R6U8; O43809	O43809	NA	O43809	O43809	O43809	NUDT21	Cleavage and polyadenylation specificity factor subunit 5 (Cleavage and polyadenylation specificity factor 25 kDa subunit) (CPSF 25 kDa subunit) (Cleavage factor Im complex 25 kDa subunit) (CFIm25) (Nucleoside diphosphate-linked moiety X motif 21) (Nudix motif 21) (Nudix hydrolase 21) (Pre-mRNA cleavage factor Im 68 kDa subunit)	centriolar satellite [GO:0034451]; centrosome [GO:0005813]; cytoplasm [GO:0005737]; mRNA cleavage and polyadenylation specificity factor complex [GO:0005847]; mRNA cleavage factor complex [GO:0005849]; nuclear body [GO:0016604]; nucleoplasm [GO:0005654]; nucleus [GO:0005634]; paraspeckles [GO:0042382]; chromatin binding [GO:0003682]; histone deacetylase binding [GO:0042826]; identical protein bin…		FALSE	TRUE	reviewed	5 out of 5	10	6	NA	10	18	19	NA	15	10	6	NA	10	40.5286	29.9559	NA	38.7665	High	High	NA	High	ENSG00000167005	NUDT21	NUDT21	FALSE	6 v 6
P29590	P29590	P29590	P29590	P29590	P29590	P29590	P29590	P29590	P29590	H3BT57; P29590; Q59H09; Q9BZY1	P29590	P29590	P29590	P29590	P29590	P29590	PML	Protein PML (E3 SUMO-protein ligase PML) (EC 2.3.2.-) (Promyelocytic leukemia protein) (RING finger protein 71) (RING-type E3 SUMO transferase PML) (Tripartite motif-containing protein 19) (TRIM19)	chromatin [GO:0000785]; chromosome, telomeric region [GO:0000781]; cytoplasm [GO:0005737]; cytosol [GO:0005829]; early endosome membrane [GO:0031901]; extrinsic component of endoplasmic reticulum membrane [GO:0042406]; heterochromatin [GO:0000792]; nuclear matrix [GO:0016363]; nuclear membrane [GO:0031965]; nucleolus [GO:0005730]; nucleoplasm [GO:0005654]; nucleus [GO:0005634]; PML body [GO:00166…	AllPrimariesMatch_	FALSE	TRUE	reviewed	5 out of 5	18	27	9	27	26	102	9	36	18	27	9	27	20.4082	31.2925	9.41043	31.1791	High	High	High	High	ENSG00000140464	PML	PML	FALSE	6 v 6
Q9NRZ9	Q9NRZ9	NA	Q9NRZ9	A0A0B4J1V9	A0A0B4J1V9	NA	A0A0B4J1V9	A0A0B4J1V9; Q6I7N8; Q9NRZ9	A0A0B4J1V9; Q6I7N8; Q9NRZ9	NA	A0A0B4J1V9; Q6I7N8; Q9NRZ9	Q9NRZ9	NA	Q9NRZ9	Q9NRZ9	Q9NRZ9	HELLS	Lymphoid-specific helicase (EC 3.6.4.-) (Proliferation-associated SNF2-like protein) (SWI/SNF2-related matrix-associated actin-dependent regulator of chromatin subfamily A member 6)	chromosome, centromeric region [GO:0000775]; nucleus [GO:0005634]; pericentric heterochromatin [GO:0005721]; ATP binding [GO:0005524]; chromatin binding [GO:0003682]; helicase activity [GO:0004386]; hydrolase activity [GO:0016787]; cell cycle [GO:0007049]; cell division [GO:0051301]; cellular response to leukemia inhibitory factor [GO:1990830]; DNA methylation [GO:0006306]; DNA methylation-depend…		FALSE	TRUE	reviewed	5 out of 5	11	6	NA	4	14	11	NA	4	10	6	NA	4	14.0811	6.20525	NA	5.36993	High	High	NA	High	ENSG00000119969	HELLS	HELLS	FALSE	6 v 6
NA	Q02083	NA	NA	NA	Q02083	NA	NA	NA	Q02083	NA	NA	NA	NA	Q02083	NA	Q02083	NAAA	N-acylethanolamine-hydrolyzing acid amidase (EC 3.5.1.60) (Acid ceramidase-like protein) (Acylsphingosine deacylase NAAA) (EC 3.5.1.23) (N-acylsphingosine amidohydrolase-like) (ASAH-like protein) [Cleaved into: N-acylethanolamine-hydrolyzing acid amidase subunit alpha; N-acylethanolamine-hydrolyzing acid amidase subunit beta]	cytoplasm [GO:0005737]; extracellular exosome [GO:0070062]; extrinsic component of membrane [GO:0019898]; lysosomal lumen [GO:0043202]; lysosome [GO:0005764]; ceramidase activity [GO:0102121]; DNA-binding transcription factor binding [GO:0140297]; fatty acid amide hydrolase activity [GO:0017064]; hydrolase activity, acting on carbon-nitrogen (but not peptide) bonds [GO:0016810]; N-(long-chain-acy…		FALSE	TRUE	reviewed	5 out of 5	NA	2	NA	NA	NA	2	NA	NA	NA	2	NA	NA	NA	4.73538	NA	NA	NA	High	NA	NA	ENSG00000138744	NAAA	NAAA	FALSE	NA
NA	Q9Y5N6	NA	Q9Y5N6	NA	B3KMP9	NA	B3KMP9	NA	B3KMP9; H3BT22; Q9Y5N6	NA	B3KMP9; Q9Y5N6	Q9Y5N6	NA	Q9Y5N6	NA	Q9Y5N6	ORC6	Origin recognition complex subunit 6	fibrillar center [GO:0001650]; membrane [GO:0016020]; nuclear origin of replication recognition complex [GO:0005664]; nucleoplasm [GO:0005654]; origin recognition complex [GO:0000808]; DNA binding [GO:0003677]; DNA replication initiation [GO:0006270]; negative regulation of cell division [GO:0051782]		FALSE	TRUE	reviewed	5 out of 5	NA	2	NA	3	NA	2	NA	3	NA	2	NA	3	NA	7.14286	NA	11.1111	NA	High	NA	High	ENSG00000091651	ORC6	ORC6	FALSE	NA
A0A384N5Z8	A0A384N5Z8	A0A384N5Z8	A0A384N5Z8	A0A384N5Z8	A0A384N5Z8	A0A384N5Z8	A0A384N5Z8	P23246; Q86VG2; Q9BSV4	P23246; Q86VG2	E1BQ37; P23246; Q86VG2	P23246; Q86VG2	P23246	P23246	P23246	P23246	P23246	SFPQ	Splicing factor, proline- and glutamine-rich (100 kDa DNA-pairing protein) (hPOMp100) (DNA-binding p52/p100 complex, 100 kDa subunit) (Polypyrimidine tract-binding protein-associated-splicing factor) (PSF) (PTB-associated-splicing factor)	chromatin [GO:0000785]; cytosol [GO:0005829]; dendrite cytoplasm [GO:0032839]; nuclear matrix [GO:0016363]; nuclear speck [GO:0016607]; nucleoplasm [GO:0005654]; nucleus [GO:0005634]; paraspeckles [GO:0042382]; RNA polymerase II transcription regulator complex [GO:0090575]; chromatin binding [GO:0003682]; DNA binding [GO:0003677]; histone deacetylase binding [GO:0042826]; protein homodimerization…	AllPrimariesMatch_	FALSE	TRUE	reviewed	5 out of 5	18	31	21	22	33	302	25	27	17	30	20	21	29.9859	42.7157	27.5813	32.1075	High	High	High	High	ENSG00000116560	SFPQ	SFPQ	FALSE	6 v 6
P04632	P04632	P04632	P04632	A0A0C4DGQ5	A0A0C4DGQ5	A0A0C4DGQ5	A0A0C4DGQ5	A0A0C4DGQ5; K7EIV0; K7EKD8; P04632	A0A0C4DGQ5; P04632	A0A075B7C0; A0A0C4DGQ5; A0A3Q1M8H9; A0A3Q1MIY3; K7EIV0; K7EKD8; K7EM73; P04632; P13135; U3KPR7; U3KQE2	A0A0C4DGQ5; P04632	P04632	P04632	P04632	P04632	P04632	CAPNS1	Calpain small subunit 1 (CSS1) (Calcium-activated neutral proteinase small subunit) (CANP small subunit) (Calcium-dependent protease small subunit) (CDPS) (Calcium-dependent protease small subunit 1) (Calpain regulatory subunit)	calpain complex [GO:0110158]; cytosol [GO:0005829]; extracellular exosome [GO:0070062]; membrane [GO:0016020]; plasma membrane [GO:0005886]; calcium ion binding [GO:0005509]; calcium-dependent cysteine-type endopeptidase activity [GO:0004198]; positive regulation of cell population proliferation [GO:0008284]; regulation of macroautophagy [GO:0016241]	AllPrimariesMatch_	FALSE	TRUE	reviewed	5 out of 5	6	9	2	7	8	39	2	31	6	9	2	7	18.2836	50	8.58209	40.6716	High	High	High	High	ENSG00000126247	CAPNS1	CAPNS1	FALSE	6 v 6
Q15287	Q15287	Q15287	Q15287	Q15287	Q15287	A0A3Q1MYX0	Q15287	H3BMM9; H3BMS0; H3BPG5; H3BTC0; H3BV80; Q15287	H3BMM9; H3BTC0; Q15287	A0A3Q1MPU8; A0A3Q1MYX0; A6QR16; H3BMM9; H3BMS0; H3BPG5; H3BTC0; H3BV80; Q15287	H3BMM9; H3BTC0; H3BV80; Q15287	Q15287	Q15287	Q15287	Q15287	Q15287	RNPS1	RNA-binding protein with serine-rich domain 1 (SR-related protein LDC2)	ASAP complex [GO:0061574]; cytoplasm [GO:0005737]; cytosol [GO:0005829]; nuclear speck [GO:0016607]; nucleoplasm [GO:0005654]; nucleus [GO:0005634]; mRNA 3'-UTR binding [GO:0003730]; RNA binding [GO:0003723]; mRNA splicing, via spliceosome [GO:0000398]; negative regulation of mRNA splicing, via spliceosome [GO:0048025]; nuclear-transcribed mRNA catabolic process, nonsense-mediated decay [GO:00001…	AllPrimariesMatch_	FALSE	TRUE	reviewed	5 out of 5	1	4	1	4	2	26	2	5	1	4	1	4	4.91803	18.6885	4.91803	18.3607	High	High	High	High	ENSG00000205937	RNPS1	RNPS1	FALSE	3 v 3
Q00839	Q00839	Q00839	Q00839	Q00839	Q00839	A2VDN7	Q00839	B3KX72; Q00839	Q00839	A2VDN7; B3KX72; Q00839	Q00839	Q00839	Q00839	Q00839	Q00839	Q00839	HNRNPU	Heterogeneous nuclear ribonucleoprotein U (hnRNP U) (GRIP120) (Nuclear p120 ribonucleoprotein) (Scaffold-attachment factor A) (SAF-A) (p120) (pp120)	catalytic step 2 spliceosome [GO:0071013]; cell surface [GO:0009986]; centrosome [GO:0005813]; CRD-mediated mRNA stability complex [GO:0070937]; cytoplasmic ribonucleoprotein granule [GO:0036464]; cytosol [GO:0005829]; dendrite cytoplasm [GO:0032839]; inactive sex chromosome [GO:0098577]; kinetochore [GO:0000776]; membrane [GO:0016020]; midbody [GO:0030496]; mitotic spindle [GO:0072686]; mitotic …	AllPrimariesMatch_	FALSE	TRUE	reviewed	5 out of 5	28	58	24	43	56	573	32	113	3	7	3	5	28.9697	50.7879	25.3333	42.9091	High	High	High	High	ENSG00000153187	HNRNPU	HNRNPU	FALSE	6 v 6
O75152	O75152	O75152	O75152	O75152	O75152	O75152	O75152	B4DLG2; E9PQ61; O75152	B4DLG2; O75152	B4DLG2; E9PQ61; O75152	B4DLG2; O75152	O75152	O75152	O75152	O75152	O75152	ZC3H11A	Zinc finger CCCH domain-containing protein 11A	nucleoplasm [GO:0005654]; metal ion binding [GO:0046872]; mRNA binding [GO:0003729]; RNA binding [GO:0003723]; poly(A)+ mRNA export from nucleus [GO:0016973]	AllPrimariesMatch_	FALSE	TRUE	reviewed	5 out of 5	3	23	4	7	8	96	5	8	2	22	3	6	3.82716	32.8395	5.30864	8.88889	High	High	High	High	ENSG00000058673	ZC3H11A	ZC3H11A	FALSE	6 v 6
Q9BYG3	Q9BYG3	Q9BYG3	Q9BYG3	Q9BYG3	Q9BYG3	Q9BYG3	Q9BYG3	Q9BYG3	Q9BYG3	H7BZL0; Q9BYG3	C9J808; Q9BYG3	Q9BYG3	Q9BYG3	Q9BYG3	Q9BYG3	Q9BYG3	NIFK	MKI67 FHA domain-interacting nucleolar phosphoprotein (Nucleolar phosphoprotein Nopp34) (Nucleolar protein interacting with the FHA domain of pKI-67) (hNIFK)	chromosome [GO:0005694]; condensed nuclear chromosome [GO:0000794]; cytoplasm [GO:0005737]; nucleolus [GO:0005730]; nucleoplasm [GO:0005654]; RNA binding [GO:0003723]; maturation of LSU-rRNA from tricistronic rRNA transcript (SSU-rRNA, 5.8S rRNA, LSU-rRNA) [GO:0000463]; protein-containing complex assembly [GO:0065003]; rRNA metabolic process [GO:0016072]; rRNA transcription [GO:0009303]	AllPrimariesMatch_	FALSE	TRUE	reviewed	5 out of 5	10	11	3	6	11	23	3	6	9	11	3	6	32.7645	37.2014	13.9932	22.5256	High	High	High	High	ENSG00000155438	NIFK	NIFK	FALSE	6 v 6
NA	A0A024R1T1	NA	NA	NA	A0A024R1T1	NA	NA	NA	Q86WX3	NA	NA	NA	NA	Q86WX3	NA	Q86WX3	RPS19BP1	Active regulator of SIRT1 (40S ribosomal protein S19-binding protein 1) (RPS19-binding protein 1) (S19BP)	cytosol [GO:0005829]; nucleolus [GO:0005730]; nucleoplasm [GO:0005654]; enzyme binding [GO:0019899]; RNA binding [GO:0003723]		FALSE	TRUE	reviewed	5 out of 5	NA	6	NA	NA	NA	19	NA	NA	NA	6	NA	NA	NA	44.8529	NA	NA	NA	High	NA	NA	ENSG00000187051	RPS19BP1	RPS19BP1	FALSE	NA
P26583	P26583	P26583	P26583	P26583	P26583	P26583	P26583	P26583; Q5U071	P26583; Q5U071	F1MF42; P26583; Q5U071	P26583; Q5U071	P26583	P26583	P26583	P26583	P26583	HMGB2	High mobility group protein B2 (High mobility group protein 2) (HMG-2)	chromatin [GO:0000785]; condensed chromosome [GO:0000793]; cytoplasm [GO:0005737]; extracellular space [GO:0005615]; nucleolus [GO:0005730]; nucleoplasm [GO:0005654]; nucleus [GO:0005634]; perinuclear region of cytoplasm [GO:0048471]; protein-containing complex [GO:0032991]; chemoattractant activity [GO:0042056]; cis-regulatory region sequence-specific DNA binding [GO:0000987]; damaged DNA bindin…	AllPrimariesMatch_	FALSE	TRUE	reviewed	5 out of 5	9	5	8	17	12	15	8	40	6	4	6	11	33.9713	15.311	27.7512	52.1531	High	High	High	High	ENSG00000164104	HMGB2	HMGB2	FALSE	6 v 6
NA	A0A024QZL4	NA	NA	NA	A0A024QZL4	NA	NA	NA	O94844; Q567T3	NA	NA	NA	NA	O94844	NA	O94844	RHOBTB1	Rho-related BTB domain-containing protein 1	cell cortex [GO:0005938]; cell projection [GO:0042995]; cytoplasmic vesicle [GO:0031410]; cytoskeleton [GO:0005856]; endosome membrane [GO:0010008]; plasma membrane [GO:0005886]; GTP binding [GO:0005525]; GTPase activity [GO:0003924]; protein kinase binding [GO:0019901]; actin filament organization [GO:0007015]; cortical cytoskeleton organization [GO:0030865]; engulfment of apoptotic cell [GO:004…		FALSE	TRUE	reviewed	5 out of 5	NA	1	NA	NA	NA	11	NA	NA	NA	1	NA	NA	NA	1.86782	NA	NA	NA	Medium	NA	NA	ENSG00000072422	RHOBTB1	RHOBTB1	FALSE	NA
O00458	O00458	NA	O00458	O00458	O00458	NA	O00458	A0A6Q8PF03; A0A6Q8PFA5; A0A6Q8PH75; A0A6Q8PHD2; A0A6Q8PHN0; C9JA65; C9JNM6; E9PMY4; O00458; Q75M98; Q75M99	A0A6Q8PH75; A0A6Q8PHD2; O00458	NA	O00458	O00458	NA	O00458	O00458	O00458	IFRD1	Interferon-related developmental regulator 1 (Nerve growth factor-inducible protein PC4)	nucleus [GO:0005634]; myoblast fate determination [GO:0007518]		FALSE	TRUE	reviewed	3 out of 5	1	2	NA	4	1	3	NA	6	1	2	NA	4	1.99557	7.09534	NA	12.4169	High	High	NA	High	ENSG00000006652	IFRD1	IFRD1	FALSE	0 v 0
NA	Q14919	NA	Q14919	NA	C9JCC6	NA	C9JCC6	NA	C9JCC6; E9PMW2; E9PQX9; Q14919	NA	C9JCC6; Q14919	Q14919	NA	Q14919	NA	Q14919	DRAP1	Dr1-associated corepressor (Dr1-associated protein 1) (Negative cofactor 2-alpha) (NC2-alpha)	negative cofactor 2 complex [GO:0017054]; nucleus [GO:0005634]; RNA polymerase II transcription regulator complex [GO:0090575]; core promoter sequence-specific DNA binding [GO:0001046]; identical protein binding [GO:0042802]; protein heterodimerization activity [GO:0046982]; RNA polymerase II general transcription initiation factor activity [GO:0016251]; RNA polymerase II general transcription in…		FALSE	TRUE	reviewed	5 out of 5	NA	1	NA	4	NA	1	NA	8	NA	1	NA	4	NA	10.7317	NA	24.3902	NA	Medium	NA	High	ENSG00000175550	DRAP1	DRAP1	FALSE	NA
Q59H74	Q59H74	Q59H74	Q59H74	Q59H74	Q59H74	Q59H74	Q59H74	Q59H74	Q59H74	Q59H74	Q59H74	Q59H74	Q59H74	Q59H74	Q59H74	Q59H74	NA	Integrin alpha 4 variant (Fragment)	integrin complex [GO:0008305]; cell adhesion [GO:0007155]; extracellular matrix organization [GO:0030198]; integrin-mediated signaling pathway [GO:0007229]	AllPrimariesMatch_	FALSE	TRUE	unreviewed	1 out of 5	29	19	2	14	115	74	2	22	1	1	2	2	38.8759	24.1218	1.99063	16.8618	High	High	High	High	NA	NA	NA	NA	6 v 6
NA	P20648	NA	P20648	NA	P20648	NA	P20648	NA	P20648; Q53FM3; Q658V6	NA	P20648; Q53FM3; Q658V6	P20648	NA	P20648	NA	P20648	ATP4A	Potassium-transporting ATPase alpha chain 1 (EC 7.2.2.19) (Gastric H(+)/K(+) ATPase subunit alpha) (Proton pump)	apical plasma membrane [GO:0016324]; extracellular space [GO:0005615]; integral component of plasma membrane [GO:0005887]; plasma membrane [GO:0005886]; ATP binding [GO:0005524]; magnesium ion binding [GO:0000287]; P-type potassium:proton transporter activity [GO:0008900]; P-type sodium:potassium-exchanging transporter activity [GO:0005391]; potassium ion binding [GO:0030955]; cellular potassium …		FALSE	TRUE	reviewed	5 out of 5	NA	6	NA	6	NA	71	NA	14	NA	1	NA	1	NA	4.83092	NA	4.83092	NA	High	NA	High	ENSG00000105675	ATP4A	ATP4A	TRUE	NA
NA	A0A0A1I8N2	NA	NA	NA	A0A0A1I8N2	NA	NA	NA	A0A024F9S2; A0A0A1I8N2; A0A0A1IBA8; A0A0A8LC43; A0A0A8LDZ9; A0A182DWH4; A0A1V1IGJ9; A0A223G1B7; A0A223G1B8; A0A223G1D2; A0A223G1D3; A0A346MPU0; A0A3Q8LVM3; A0A455QZT9; A0A455R1Q4; A0A4D6G1H7; A0A4Y5R8Q3; A0A5K1TT63; A0A649ZVR8; A0A6B7IDI0; A0A6B7IDJ1; A0A7G7XYL9; A0A7L7TNF4; A0A7L7TR25; A0A7R8MIE9; A0A7R8NBZ3; A0A7R8NBZ9; A0A7R8ND07; A0A7S4PRE8; A0A7S4PT42; A0A7T3RIT8; A0A7T3RIU3; A0A858LF73; A0A…	NA	NA	NA	NA	A0A0A1I8N2	NA	A0A0A1I8N2	HLA-DRB1	MHC class II antigen	endosome membrane [GO:0010008]; integral component of membrane [GO:0016021]; lysosomal membrane [GO:0005765]; MHC class II protein complex [GO:0042613]; adaptive immune response [GO:0002250]; antigen processing and presentation of peptide or polysaccharide antigen via MHC class II [GO:0002504]		FALSE	TRUE	unreviewed	2 out of 5	NA	2	NA	NA	NA	3	NA	NA	NA	2	NA	NA	NA	4.88722	NA	NA	NA	Medium	NA	NA	NA	NA	NA	NA	NA
Q13573	Q13573	Q13573	Q13573	Q13573	Q13573	B4DEG7	Q13573	Q13573; Q6I9S2	Q13573	A0A024R6E3; B4DEG7; B4DY36; B7Z9X2; G3V3A4; G3V4X8; Q13573; Q1JQE0	Q13573	Q13573	Q13573	Q13573	Q13573	Q13573	SNW1	SNW domain-containing protein 1 (Nuclear protein SkiP) (Nuclear receptor coactivator NCoA-62) (Ski-interacting protein)	catalytic step 2 spliceosome [GO:0071013]; nuclear body [GO:0016604]; nuclear matrix [GO:0016363]; nuclear speck [GO:0016607]; nucleoplasm [GO:0005654]; nucleus [GO:0005634]; spliceosomal complex [GO:0005681]; U2-type catalytic step 2 spliceosome [GO:0071007]; androgen receptor binding [GO:0050681]; enzyme binding [GO:0019899]; Notch binding [GO:0005112]; nuclear receptor binding [GO:0016922]; re…	AllPrimariesMatch_	FALSE	TRUE	reviewed	5 out of 5	16	12	3	10	23	34	4	14	16	12	3	9	33.0224	25.7463	6.52985	23.1343	High	High	High	High	ENSG00000100603	SNW1	SNW1	FALSE	6 v 6
Q9NWH9	Q9NWH9	Q9NWH9	Q9NWH9	A0A024R5X3	A0A024R5X3	A0A024R5X3	A0A024R5X3	A0A024R5U7; A0A024R5X3; H7BXE3; Q9NWH9	A0A024R5X3; Q9NWH9	A0A024R5U7; A0A024R5X3; Q9NWH9	A0A024R5X3; Q9NWH9	Q9NWH9	Q9NWH9	Q9NWH9	Q9NWH9	Q9NWH9	SLTM	SAFB-like transcription modulator (Modulator of estrogen-induced transcription)	nuclear body [GO:0016604]; nucleoplasm [GO:0005654]; nucleus [GO:0005634]; RNA binding [GO:0003723]; sequence-specific DNA binding [GO:0043565]; apoptotic process [GO:0006915]; regulation of mRNA processing [GO:0050684]; regulation of transcription by RNA polymerase II [GO:0006357]	AllPrimariesMatch_	FALSE	TRUE	reviewed	5 out of 5	2	19	6	5	2	76	7	6	2	18	1	5	2.70793	16.8279	4.83559	6.09284	High	High	High	High	ENSG00000137776	SLTM	SLTM	FALSE	3 v 3
P06276	P06276	P06276	P06276	D3DNN4	D3DNN4	D3DNN4	D3DNN4	A0A024CIM4; D3DNN4; F8WEX7; F8WF14; P06276	A0A024CIM4; D3DNN4; P06276	A0A024CIM4; D3DNN4; P06276	A0A024CIM4; D3DNN4; P06276	P06276	P06276	P06276	P06276	P06276	BCHE	Cholinesterase (EC 3.1.1.8) (Acylcholine acylhydrolase) (Butyrylcholine esterase) (Choline esterase II) (Pseudocholinesterase)	blood microparticle [GO:0072562]; endoplasmic reticulum lumen [GO:0005788]; extracellular region [GO:0005576]; extracellular space [GO:0005615]; nuclear envelope lumen [GO:0005641]; plasma membrane [GO:0005886]; acetylcholinesterase activity [GO:0003990]; amyloid-beta binding [GO:0001540]; carboxylic ester hydrolase activity [GO:0052689]; catalytic activity [GO:0003824]; choline binding [GO:00332…	AllPrimariesMatch_	FALSE	TRUE	reviewed	5 out of 5	6	6	11	7	8	14	15	7	6	6	11	7	10.6312	9.30233	15.7807	8.80399	High	High	High	High	ENSG00000114200	BCHE	BCHE	FALSE	6 v 6
P02795	P02795	P02795	P02795	P02795	P02795	P02795	P02795	P02795	P02795	P02795	P02795	P02795	P02795	P02795	P02795	P02795	MT2A	Metallothionein-2 (MT-2) (Metallothionein-2A) (Metallothionein-II) (MT-II)	cytoplasm [GO:0005737]; cytosol [GO:0005829]; nucleus [GO:0005634]; metal ion binding [GO:0046872]; zinc ion binding [GO:0008270]; cellular copper ion homeostasis [GO:0006878]; cellular response to cadmium ion [GO:0071276]; cellular response to copper ion [GO:0071280]; cellular response to erythropoietin [GO:0036018]; cellular response to interleukin-3 [GO:0036016]; cellular response to zinc ion …	AllPrimariesMatch_	FALSE	TRUE	reviewed	5 out of 5	4	4	4	6	7	31	12	48	2	4	4	3	67.2131	67.2131	67.2131	83.6066	High	High	High	High	ENSG00000125148	MT2A	MT2A	FALSE	6 v 6
O00148	O00148	O00148	O00148	O00148	O00148	O00148	O00148	O00148	O00148	O00148	O00148	O00148	O00148	O00148	O00148	O00148	DDX39A	ATP-dependent RNA helicase DDX39A (EC 3.6.4.13) (DEAD box protein 39) (Nuclear RNA helicase URH49)	cytoplasm [GO:0005737]; membrane [GO:0016020]; nuclear speck [GO:0016607]; nucleoplasm [GO:0005654]; nucleus [GO:0005634]; ATP binding [GO:0005524]; ATP hydrolysis activity [GO:0016887]; identical protein binding [GO:0042802]; RNA binding [GO:0003723]; RNA helicase activity [GO:0003724]; mRNA export from nucleus [GO:0006406]; mRNA splicing, via spliceosome [GO:0000398]; RNA export from nucleus [G…	AllPrimariesMatch_	FALSE	TRUE	reviewed	5 out of 5	20	20	12	23	37	124	13	41	8	7	2	11	52.6932	52.2248	24.1218	53.63	High	High	High	High	ENSG00000123136	DDX39A	DDX39A	FALSE	6 v 6
NA	Q3SY69	NA	Q3SY69	NA	A0A494C1M4	NA	A0A494C1M4	NA	A0A494C1M4; B4DTU7; Q3SY69	NA	A0A494C1M4; B4DTU7; Q3SY69	Q3SY69	NA	Q3SY69	NA	Q3SY69	ALDH1L2	Mitochondrial 10-formyltetrahydrofolate dehydrogenase (Mitochondrial 10-FTHFDH) (mtFDH) (EC 1.5.1.6) (Aldehyde dehydrogenase family 1 member L2)	extracellular exosome [GO:0070062]; mitochondrial matrix [GO:0005759]; mitochondrion [GO:0005739]; nucleoplasm [GO:0005654]; aldehyde dehydrogenase (NAD+) activity [GO:0004029]; formyltetrahydrofolate dehydrogenase activity [GO:0016155]; hydroxymethyl-, formyl- and related transferase activity [GO:0016742]; 10-formyltetrahydrofolate catabolic process [GO:0009258]; biosynthetic process [GO:0009058…		FALSE	TRUE	reviewed	5 out of 5	NA	23	NA	8	NA	45	NA	10	NA	23	NA	8	NA	29.0358	NA	9.53413	NA	High	NA	High	ENSG00000136010	ALDH1L2	ALDH1L2	FALSE	NA
Q9NR56	Q9NR56	Q9NR56	Q9NR56	A0A0A0MQX8	A0A0A0MQX8	A0A3Q1MEJ9	A0A0A0MQX8	A0A0A0MQX8; C9JP00; H7C4T5; Q9NR56	A0A0A0MQX8; C9JP00; Q9NR56	A0A0A0MQX8; A0A3Q1LJR6; A0A3Q1M0M6; A0A3Q1M1R1; A0A3Q1M5C5; A0A3Q1M6J3; A0A3Q1M797; A0A3Q1MEJ9; A0A3Q1MI77; A0A3Q1MWU2; A0A3Q1N0S3; A0A3Q1N543; A0A3Q1NHF7; A0A7P0T9I3; A0PJJ3; A2A3S3; A5PJM0; A5PKK4; B4E3F7; C9JP00; H7C4T5; O95205; Q5VZF2; Q9NR56	A0A0A0MQX8; C9JP00; H7C4T5; Q9NR56	Q9NR56	Q9NR56	Q9NR56	Q9NR56	Q9NR56	MBNL1	Muscleblind-like protein 1 (Triplet-expansion RNA-binding protein)	cytoplasm [GO:0005737]; cytoplasmic stress granule [GO:0010494]; cytosol [GO:0005829]; nucleoplasm [GO:0005654]; nucleus [GO:0005634]; double-stranded RNA binding [GO:0003725]; metal ion binding [GO:0046872]; regulatory region RNA binding [GO:0001069]; RNA binding [GO:0003723]; embryonic limb morphogenesis [GO:0030326]; in utero embryonic development [GO:0001701]; mRNA processing [GO:0006397]; my…	AllPrimariesMatch_	FALSE	TRUE	reviewed	5 out of 5	3	4	1	7	4	8	1	12	3	4	1	7	7.21649	14.433	2.31959	20.6186	High	High	High	High	ENSG00000152601	MBNL1	MBNL1	FALSE	6 v 6
Q9Y3C1	Q9Y3C1	Q9Y3C1	Q9Y3C1	A0A087X2G6	Q9Y3C1	Q9Y3C1	Q9Y3C1	A0A087X2G6; A0A0C4DGU5; D6RIC3; Q9P0T8; Q9Y3C1	Q9Y3C1	Q9Y3C1	Q9Y3C1	Q9Y3C1	Q9Y3C1	Q9Y3C1	Q9Y3C1	Q9Y3C1	NOP16	Nucleolar protein 16 (HBV pre-S2 trans-regulated protein 3)	intracellular membrane-bounded organelle [GO:0043231]; nucleolus [GO:0005730]; nucleoplasm [GO:0005654]; RNA binding [GO:0003723]; ribosomal large subunit biogenesis [GO:0042273]	AllPrimariesMatch_	FALSE	TRUE	reviewed	4 out of 5	1	6	4	5	1	34	4	7	1	6	4	5	6.17978	30.8989	20.7865	30.3371	Medium	High	High	High	ENSG00000048162	NOP16	NOP16	FALSE	3 v 3
O43657	O43657	O43657	O43657	Q59ED5	Q59ED5	Q59ED5	Q59ED5	B3KQJ7; O43657; Q59ED5	A0A024RCI0; A0A087WZU5; B3KQJ7; B4DRB0; B4DUZ1; O43657; Q59ED5	A0A024RCI0; A0A087WYV6; A0A087WZU5; B3KQJ7; B4DRB0; B4DUZ1; O43657; Q59ED5	A0A024RCI0; A0A087WYV6; A0A087WZU5; B3KQJ7; B4DRB0; B4DUZ1; O43657; Q59ED5	O43657	O43657	O43657	O43657	O43657	TSPAN6	Tetraspanin-6 (Tspan-6) (A15 homolog) (Putative NF-kappa-B-activating protein 321) (T245 protein) (Tetraspanin TM4-D) (Transmembrane 4 superfamily member 6)	extracellular exosome [GO:0070062]; integral component of plasma membrane [GO:0005887]; negative regulation of NIK/NF-kappaB signaling [GO:1901223]; negative regulation of viral-induced cytoplasmic pattern recognition receptor signaling pathway [GO:0039532]; positive regulation of I-kappaB kinase/NF-kappaB signaling [GO:0043123]	AllPrimariesMatch_	FALSE	TRUE	reviewed	4 out of 5	7	6	1	4	15	51	1	7	7	6	1	4	28.1633	21.2245	4.4898	15.9184	High	High	High	High	ENSG00000000003	TSPAN6	TSPAN6	FALSE	6 v 6
NA	A8K4V4	NA	A8K4V4	NA	A8K4V4	NA	A8K4V4	NA	A8K4V4	NA	A8K4V4	A8K4V4	NA	A8K4V4	NA	A8K4V4	NA	cDNA FLJ76392, highly similar to Homo sapiens mitochondrial ribosomal protein L43 (MRPL43), transcript variant 1, mRNA	mitochondrion [GO:0005739]; ribosome [GO:0005840]; structural constituent of ribosome [GO:0003735]; mitochondrial translation [GO:0032543]		FALSE	TRUE	unreviewed	1 out of 5	NA	6	NA	4	NA	39	NA	5	NA	1	NA	1	NA	46.5409	NA	26.4151	NA	High	NA	High	NA	NA	NA	NA	NA
NA	Q8N427	NA	NA	NA	A0A024RA80	NA	NA	NA	A0A024RA80; A0A0K0K1K2; B2R918; Q8N427	NA	NA	NA	NA	Q8N427	NA	Q8N427	NME8	Thioredoxin domain-containing protein 3 (NM23-H8) (NME/NM23 family member 8) (Spermatid-specific thioredoxin-2) (Sptrx-2)	axoneme [GO:0005930]; cytoplasm [GO:0005737]; cytosol [GO:0005829]; nuclear speck [GO:0016607]; nucleus [GO:0005634]; outer dynein arm [GO:0036157]; sperm cytoplasmic droplet [GO:0097598]; sperm midpiece [GO:0097225]; sperm principal piece [GO:0097228]; microtubule binding [GO:0008017]; cell differentiation [GO:0030154]; cellular response to reactive oxygen species [GO:0034614]; cilium assembly […		FALSE	TRUE	reviewed	5 out of 5	NA	2	NA	NA	NA	4	NA	NA	NA	1	NA	NA	NA	4.08163	NA	NA	NA	Medium	NA	NA	ENSG00000086288	NME8	NME8	TRUE	NA
P20700	P20700	P20700	P20700	P20700	P20700	P20700	P20700	P20700	P20700	P20700	P20700	P20700	P20700	P20700	P20700	P20700	LMNB1	Lamin-B1	lamin filament [GO:0005638]; membrane [GO:0016020]; nuclear envelope [GO:0005635]; nuclear inner membrane [GO:0005637]; nuclear lamina [GO:0005652]; nuclear matrix [GO:0016363]; nuclear membrane [GO:0031965]; nucleoplasm [GO:0005654]; nucleus [GO:0005634]; phospholipase binding [GO:0043274]; sequence-specific double-stranded DNA binding [GO:1990837]; structural molecule activity [GO:0005198]; nuc…	AllPrimariesMatch_	FALSE	TRUE	reviewed	5 out of 5	28	44	25	21	57	416	29	28	25	39	23	20	47.7816	67.0648	43.686	38.9078	High	High	High	High	ENSG00000113368	LMNB1	LMNB1	FALSE	6 v 6
NA	Q9BTI9	NA	NA	NA	Q9BTI9	NA	NA	NA	Q9BTI9	NA	NA	NA	NA	Q9BTI9	NA	Q9BTI9	NPM1	Nucleophosmin (Fragment)	centrosome [GO:0005813]; cytoplasm [GO:0005737]; nucleus [GO:0005634]; NF-kappaB binding [GO:0051059]; nucleic acid binding [GO:0003676]; unfolded protein binding [GO:0051082]; cell aging [GO:0007569]; centrosome cycle [GO:0007098]; negative regulation of cell population proliferation [GO:0008285]		FALSE	TRUE	unreviewed	2 out of 5	NA	16	NA	NA	NA	276	NA	NA	NA	1	NA	NA	NA	49.1228	NA	NA	NA	High	NA	NA	NA	NA	NA	NA	NA
P38159	P38159	P38159	P38159	P38159	P38159	D3JUI8	P38159	P38159	P38159	D3JUI8; P38159	P38159	P38159	P38159	P38159	P38159	P38159	RBMX	RNA-binding motif protein, X chromosome (Glycoprotein p43) (Heterogeneous nuclear ribonucleoprotein G) (hnRNP G) [Cleaved into: RNA-binding motif protein, X chromosome, N-terminally processed]	catalytic step 2 spliceosome [GO:0071013]; euchromatin [GO:0000791]; extracellular exosome [GO:0070062]; extracellular space [GO:0005615]; membrane [GO:0016020]; nucleoplasm [GO:0005654]; nucleus [GO:0005634]; protein-containing complex [GO:0032991]; ribonucleoprotein complex [GO:1990904]; spliceosomal complex [GO:0005681]; supraspliceosomal complex [GO:0044530]; chromatin binding [GO:0003682]; i…	AllPrimariesMatch_	FALSE	TRUE	reviewed	5 out of 5	15	21	15	11	28	184	25	15	13	6	15	11	31.9693	49.3606	34.2711	25.8312	High	High	High	High	ENSG00000147274	RBMX	RBMX	FALSE	6 v 6
NA	Q9H6Y7	NA	NA	NA	Q9H6Y7	NA	NA	NA	I3L0L6; Q9H6Y7	NA	NA	NA	NA	Q9H6Y7	NA	Q9H6Y7	RNF167	E3 ubiquitin-protein ligase RNF167 (EC 2.3.2.27) (RING finger protein 167) (RING-type E3 ubiquitin transferase RNF167) (RING105)	cytoplasm [GO:0005737]; endomembrane system [GO:0012505]; integral component of membrane [GO:0016021]; ubiquitin protein ligase activity [GO:0061630]; ubiquitin-protein transferase activity [GO:0004842]; zinc ion binding [GO:0008270]; negative regulation of cell cycle [GO:0045786]; protein polyubiquitination [GO:0000209]; ubiquitin-dependent protein catabolic process [GO:0006511]		FALSE	TRUE	reviewed	5 out of 5	NA	10	NA	NA	NA	53	NA	NA	NA	10	NA	NA	NA	21.4286	NA	NA	NA	High	NA	NA	ENSG00000108523	RNF167	RNF167	FALSE	NA
NA	A8MXP9	NA	NA	NA	A8MXP9	NA	NA	NA	A8MXP9	NA	NA	NA	NA	A8MXP9	NA	A8MXP9	MATR3	Matrin-3	nucleus [GO:0005634]; RNA binding [GO:0003723]; zinc ion binding [GO:0008270]		FALSE	TRUE	unreviewed	1 out of 5	NA	41	NA	NA	NA	319	NA	NA	NA	41	NA	NA	NA	38.9944	NA	NA	NA	High	NA	NA	NA	NA	NA	NA	NA
Q8N1N4	Q8N1N4	Q8N1N4	NA	Q8N1N4	Q8N1N4	Q8N1N4	NA	Q8N1N4	Q8N1N4	Q8N1N4	NA	NA	Q8N1N4	Q8N1N4	Q8N1N4	Q8N1N4	KRT78	Keratin, type II cytoskeletal 78 (Cytokeratin-78) (CK-78) (Keratin-5b) (Keratin-78) (K78) (Type-II keratin Kb40)	cytosol [GO:0005829]; extracellular exosome [GO:0070062]; extracellular space [GO:0005615]; keratin filament [GO:0045095]		FALSE	TRUE	reviewed	5 out of 5	6	4	10	NA	16	34	12	NA	2	2	6	NA	9.42308	6.34615	17.1154	NA	High	High	High	NA	ENSG00000170423	KRT78	KRT78	TRUE	6 v 6
P12270	P12270	P12270	P12270	P12270	P12270	P12270	P12270	P12270	P12270	P12270	P12270	P12270	P12270	P12270	P12270	P12270	TPR	Nucleoprotein TPR (Megator) (NPC-associated intranuclear protein) (Translocated promoter region protein)	cytoplasm [GO:0005737]; cytoplasmic dynein complex [GO:0005868]; extrinsic component of membrane [GO:0019898]; kinetochore [GO:0000776]; mitotic spindle [GO:0072686]; nuclear envelope [GO:0005635]; nuclear inclusion body [GO:0042405]; nuclear inner membrane [GO:0005637]; nuclear membrane [GO:0031965]; nuclear outer membrane [GO:0005640]; nuclear periphery [GO:0034399]; nuclear pore [GO:0005643]; …	AllPrimariesMatch_	FALSE	TRUE	reviewed	5 out of 5	47	100	46	65	63	472	51	79	45	98	46	61	22.3868	41.4304	21.2019	30.9353	High	High	High	High	ENSG00000047410	TPR	TPR	FALSE	6 v 6
Q13895	Q13895	NA	Q13895	Q13895	Q13895	NA	Q13895	Q13895	Q13895	NA	Q13895	Q13895	NA	Q13895	Q13895	Q13895	BYSL	Bystin	apical part of cell [GO:0045177]; chromosome [GO:0005694]; cytoplasm [GO:0005737]; cytosol [GO:0005829]; intracellular membrane-bounded organelle [GO:0043231]; membrane [GO:0016020]; nucleolus [GO:0005730]; nucleoplasm [GO:0005654]; preribosome, small subunit precursor [GO:0030688]; RNA binding [GO:0003723]; snoRNA binding [GO:0030515]; cell population proliferation [GO:0008283]; maturation of SS…		FALSE	TRUE	reviewed	5 out of 5	4	10	NA	17	6	29	NA	28	4	10	NA	17	7.32265	21.968	NA	48.2838	High	High	NA	High	ENSG00000112578	BYSL	BYSL	FALSE	6 v 6
Q96HV5	Q96HV5	NA	Q96HV5	Q96HV5	Q96HV5	NA	Q96HV5	F8WDE2; H7BXL1; Q96HV5	F8WDE2; H7BXL1; Q96HV5	NA	F8WDE2; H7BXL1; Q96HV5	Q96HV5	NA	Q96HV5	Q96HV5	Q96HV5	TMEM41A	Transmembrane protein 41A	integral component of membrane [GO:0016021]		FALSE	TRUE	reviewed	3 out of 5	2	3	NA	2	3	10	NA	3	2	3	NA	2	6.43939	10.9848	NA	8.33333	High	High	NA	High	ENSG00000163900	TMEM41A	TMEM41A	FALSE	6 v 6
NA	O15446	O15446	O15446	NA	O15446	A8K818	A8K818	NA	O15446	A8K818; O15446	A8K818; O15446	O15446	O15446	O15446	NA	O15446	POLR1G	DNA-directed RNA polymerase I subunit RPA34 (A34.5) (Antisense to ERCC-1 protein) (ASE-1) (CD3-epsilon-associated protein) (CD3E-associated protein) (DNA-directed RNA polymerase I subunit G) (RNA polymerase I-associated factor PAF49)	chromosome [GO:0005694]; cytosol [GO:0005829]; fibrillar center [GO:0001650]; mitochondrion [GO:0005739]; nucleolus [GO:0005730]; nucleoplasm [GO:0005654]; RNA polymerase I complex [GO:0005736]; RNA polymerase I transcription regulator complex [GO:0000120]; DNA-directed 5'-3' RNA polymerase activity [GO:0003899]; RNA binding [GO:0003723]; rRNA transcription [GO:0009303]; transcription by RNA poly…		FALSE	TRUE	reviewed	5 out of 5	NA	3	2	2	NA	5	2	2	NA	3	2	2	NA	9.41176	6.27451	10	NA	High	High	High	ENSG00000117877	POLR1G	CD3EAP	FALSE	NA
NA	Q5EC54	NA	Q5EC54	NA	Q5EC54	NA	Q5EC54	NA	Q5EC54	NA	Q5EC54	Q5EC54	NA	Q5EC54	NA	Q5EC54	HNRPK	Heterogeneous nuclear ribonucleoprotein K	cytoplasm [GO:0005737]; nucleoplasm [GO:0005654]; podosome [GO:0002102]; spliceosomal complex [GO:0005681]; DNA binding [GO:0003677]; RNA binding [GO:0003723]; regulation of transcription by RNA polymerase II [GO:0006357]; RNA processing [GO:0006396]		FALSE	TRUE	unreviewed	2 out of 5	NA	22	NA	24	NA	266	NA	84	NA	2	NA	1	NA	53.8793	NA	51.2931	NA	High	NA	High	NA	NA	NA	NA	NA
NA	Q8NCS4	NA	NA	NA	Q8NCS4	NA	NA	NA	A0A2R8YCV2; Q8NCS4	NA	NA	NA	NA	Q8NCS4	NA	Q8NCS4	TMEM35B	Transmembrane protein 35B (ZMYM6 neighbor protein)	integral component of membrane [GO:0016021]		FALSE	TRUE	reviewed	2 out of 5	NA	1	NA	NA	NA	1	NA	NA	NA	1	NA	NA	NA	7.79221	NA	NA	NA	Medium	NA	NA	ENSG00000243749	TMEM35B	ZMYM6NB	TRUE	NA
Q15035	Q15035	NA	Q15035	Q15035	Q15035	NA	Q15035	Q15035	Q15035	NA	Q15035	Q15035	NA	Q15035	Q15035	Q15035	TRAM2	Translocating chain-associated membrane protein 2	integral component of endoplasmic reticulum membrane [GO:0030176]; collagen biosynthetic process [GO:0032964]; protein insertion into ER membrane [GO:0045048]; SRP-dependent cotranslational protein targeting to membrane, translocation [GO:0006616]		FALSE	TRUE	reviewed	4 out of 5	2	2	NA	3	3	2	NA	3	2	2	NA	3	6.75676	6.75676	NA	9.45946	High	High	NA	High	ENSG00000065308	TRAM2	TRAM2	FALSE	6 v 6
Q9NXG0	Q9NXG0	NA	NA	Q9NXG0	Q9NXG0	NA	NA	Q9NXG0	Q9NXG0	NA	NA	NA	NA	Q9NXG0	Q9NXG0	Q9NXG0	CNTLN	Centlein (Centrosomal protein)	centriole [GO:0005814]; centrosome [GO:0005813]; cytoplasm [GO:0005737]; cytosol [GO:0005829]; extracellular exosome [GO:0070062]; nucleoplasm [GO:0005654]; protein domain specific binding [GO:0019904]; protein kinase binding [GO:0019901]; protein-macromolecule adaptor activity [GO:0030674]; centriole-centriole cohesion [GO:0010457]; protein localization to organelle [GO:0033365]		FALSE	TRUE	reviewed	5 out of 5	2	2	NA	NA	2	5	NA	NA	2	2	NA	NA	1.92171	0.925267	NA	NA	High	Medium	NA	NA	ENSG00000044459	CNTLN	CNTLN	FALSE	3 v 3
Q96S59	Q96S59	NA	Q96S59	Q96S59	Q96S59	NA	Q96S59	Q96S59	A0A024R014; O60738; Q96S59	NA	Q96S59	Q96S59	NA	Q96S59	Q96S59	Q96S59	RANBP9	Ran-binding protein 9 (RanBP9) (BPM-L) (BPM90) (Ran-binding protein M) (RanBPM) (RanBP7)	cytoplasm [GO:0005737]; cytosol [GO:0005829]; microtubule associated complex [GO:0005875]; nuclear body [GO:0016604]; nucleoplasm [GO:0005654]; nucleus [GO:0005634]; plasma membrane [GO:0005886]; ubiquitin ligase complex [GO:0000151]; enzyme binding [GO:0019899]; small GTPase binding [GO:0031267]; cell surface receptor signaling pathway [GO:0007166]; cytoskeleton organization [GO:0007010]; microt…		FALSE	TRUE	reviewed	5 out of 5	3	1	NA	10	4	1	NA	15	3	1	NA	7	5.48697	1.92044	NA	18.7929	High	Medium	NA	High	ENSG00000010017	RANBP9	RANBP9	FALSE	6 v 6
NA	B2RTS4	NA	B2RTS4	NA	B2RTS4	NA	B2RTS4	NA	A6H8X9; B2RTS4	NA	B2RTS4	B2RTS4	NA	B2RTS4	NA	B2RTS4	CEP170	Centrosomal protein 170kDa	NA		FALSE	TRUE	unreviewed	1 out of 5	NA	29	NA	47	NA	88	NA	70	NA	1	NA	46	NA	22.8129	NA	37.8197	NA	High	NA	High	NA	NA	NA	NA	NA
A0A024R565	A0A024R565	A0A024R565	A0A024R565	A0A024R565	A0A024R565	A0A024R565	A0A024R565	Q9UI30	Q9UI30	Q9UI30	Q9UI30	Q9UI30	Q9UI30	Q9UI30	Q9UI30	Q9UI30	TRMT112	Multifunctional methyltransferase subunit TRM112-like protein (tRNA methyltransferase 112 homolog)	cytosol [GO:0005829]; nucleoplasm [GO:0005654]; perinuclear region of cytoplasm [GO:0048471]; protein-containing complex [GO:0032991]; protein heterodimerization activity [GO:0046982]; protein methyltransferase activity [GO:0008276]; histone lysine methylation [GO:0034968]; peptidyl-glutamine methylation [GO:0018364]; positive regulation of rRNA processing [GO:2000234]; rRNA (guanine-N7)-methylat…	AllPrimariesMatch_	FALSE	TRUE	reviewed	5 out of 5	5	6	2	7	8	44	3	15	5	6	2	7	47.2	65.6	21.6	73.6	High	High	High	High	ENSG00000173113	TRMT112	TRMT112	FALSE	6 v 6
Q9BXP5	Q9BXP5	Q9BXP5	Q9BXP5	Q9BXP5	Q9BXP5	Q9BXP5	Q9BXP5	Q9BXP5	Q9BXP5	Q9BXP5	Q9BXP5	Q9BXP5	Q9BXP5	Q9BXP5	Q9BXP5	Q9BXP5	SRRT	Serrate RNA effector molecule homolog (Arsenite-resistance protein 2)	cytoplasm [GO:0005737]; nuclear body [GO:0016604]; nucleoplasm [GO:0005654]; protein-containing complex [GO:0032991]; ribonucleoprotein complex [GO:1990904]; DNA binding [GO:0003677]; mRNA cap binding complex binding [GO:0140262]; protein-macromolecule adaptor activity [GO:0030674]; RNA binding [GO:0003723]; mRNA processing [GO:0006397]; neuronal stem cell population maintenance [GO:0097150]; pos…	AllPrimariesMatch_	FALSE	TRUE	reviewed	5 out of 5	17	21	10	28	23	72	10	46	17	21	10	28	22.4886	28.5388	13.1279	34.0183	High	High	High	High	ENSG00000087087	SRRT	SRRT	FALSE	6 v 6
P49750	P49750	P49750	P49750	P49750	P49750	P49750	P49750	P49750; Q8NF45	P49750	H0YIQ2; P49750; Q8NF45	F8VU51; P49750	P49750	P49750	P49750	P49750	P49750	YLPM1	YLP motif-containing protein 1 (Nuclear protein ZAP3) (ZAP113)	cytosol [GO:0005829]; nuclear speck [GO:0016607]; nucleoplasm [GO:0005654]; nucleus [GO:0005634]; RNA binding [GO:0003723]; regulation of telomere maintenance [GO:0032204]	AllPrimariesMatch_	FALSE	TRUE	reviewed	5 out of 5	2	23	2	4	2	65	2	4	2	23	2	3	0.978565	15.424	1.21156	1.67754	Medium	High	High	High	ENSG00000119596	YLPM1	YLPM1	FALSE	3 v 3
Q9H773	Q9H773	Q9H773	Q9H773	Q9H773	Q9H773	Q9H773	Q9H773	Q9H773	Q9H773	Q9H773	Q9H773	Q9H773	Q9H773	Q9H773	Q9H773	Q9H773	DCTPP1	dCTP pyrophosphatase 1 (EC 3.6.1.12) (Deoxycytidine-triphosphatase 1) (dCTPase 1) (RS21C6) (XTP3-transactivated gene A protein)	cytosol [GO:0005829]; mitochondrion [GO:0005739]; nucleus [GO:0005634]; dCTP diphosphatase activity [GO:0047840]; identical protein binding [GO:0042802]; magnesium ion binding [GO:0000287]; nucleoside-triphosphate diphosphatase activity [GO:0047429]; pyrimidine deoxyribonucleotide binding [GO:0032556]; dCTP catabolic process [GO:0006253]; DNA protection [GO:0042262]; nucleoside triphosphate catab…	AllPrimariesMatch_	FALSE	TRUE	reviewed	5 out of 5	2	1	4	7	2	4	5	14	2	1	4	7	12.9412	7.64706	26.4706	50	High	Medium	High	High	ENSG00000179958	DCTPP1	DCTPP1	FALSE	3 v 3
NA	A0A024R588	NA	NA	NA	A0A024R588	NA	NA	NA	A0A024R588	NA	NA	NA	NA	A0A024R588	NA	A0A024R588	SF1	Splicing factor 1	nucleoplasm [GO:0005654]; spliceosomal complex [GO:0005681]; pre-mRNA branch point binding [GO:0045131]; zinc ion binding [GO:0008270]; mRNA splicing, via spliceosome [GO:0000398]		FALSE	TRUE	unreviewed	2 out of 5	NA	11	NA	NA	NA	50	NA	NA	NA	11	NA	NA	NA	27.7372	NA	NA	NA	High	NA	NA	NA	NA	NA	NA	NA
P42167	P42167	NA	P42167	P42167	P42167	NA	P42167	P42167	P42167	NA	A0A024RBH7; G5E972; P42167; Q59G12	P42167	NA	P42167	P42167	P42167	TMPO	Lamina-associated polypeptide 2, isoforms beta/gamma (Thymopoietin, isoforms beta/gamma) (TP beta/gamma) (Thymopoietin-related peptide isoforms beta/gamma) (TPRP isoforms beta/gamma) [Cleaved into: Thymopoietin (TP) (Splenin); Thymopentin (TP5)]	cytoplasm [GO:0005737]; integral component of membrane [GO:0016021]; membrane [GO:0016020]; nuclear envelope [GO:0005635]; nuclear inner membrane [GO:0005637]; nuclear membrane [GO:0031965]; nucleus [GO:0005634]; DNA binding [GO:0003677]; lamin binding [GO:0005521]		FALSE	TRUE	reviewed	5 out of 5	17	26	NA	8	25	240	NA	12	7	5	NA	2	55.2863	61.4537	NA	29.0749	High	High	NA	High	NA	NA	NA	NA	6 v 6
Q6IAV3	Q6IAV3	Q6IAV3	Q6IAV3	K7EM18	K7EM18	K7EM18	K7EM18	K7EM18; O60739; P41567; Q53F41	K7EM18; P41567	K7EM18; P41567	K7EM18; P41567	P41567	P41567	P41567	P41567	P41567	EIF1	Eukaryotic translation initiation factor 1 (eIF1) (A121) (Protein translation factor SUI1 homolog) (Sui1iso1)	cytoplasm [GO:0005737]; eukaryotic 43S preinitiation complex [GO:0016282]; nucleus [GO:0005634]; ribosomal small subunit binding [GO:0043024]; RNA binding [GO:0003723]; translation factor activity, RNA binding [GO:0008135]; translation initiation factor activity [GO:0003743]; dosage compensation by inactivation of X chromosome [GO:0009048]; regulation of translational initiation [GO:0006446]	AllPrimariesMatch_	FALSE	TRUE	reviewed	5 out of 5	1	4	4	9	1	9	6	23	1	4	4	9	14.1593	43.3628	43.3628	78.7611	High	High	High	High	ENSG00000173812	EIF1	EIF1	FALSE	3 v 3
D9ZGF2	D9ZGF2	D9ZGF2	D9ZGF2	D9ZGF2	D9ZGF2	D9ZGF2	D9ZGF2	P12111	P12111	P12111	P12111	P12111	P12111	P12111	P12111	P12111	COL6A3	Collagen alpha-3(VI) chain	collagen type VI trimer [GO:0005589]; collagen-containing extracellular matrix [GO:0062023]; endoplasmic reticulum lumen [GO:0005788]; extracellular exosome [GO:0070062]; extracellular matrix [GO:0031012]; extracellular region [GO:0005576]; extracellular space [GO:0005615]; extracellular vesicle [GO:1903561]; sarcolemma [GO:0042383]; extracellular matrix structural constituent conferring tensile …	AllPrimariesMatch_	FALSE	TRUE	reviewed	5 out of 5	126	175	96	116	277	2197	156	215	17	23	10	17	45.2628	56.8461	32.0428	40.0378	High	High	High	High	ENSG00000163359	COL6A3	COL6A3	FALSE	6 v 6
Q9UPT9	Q9UPT9	NA	Q9UPT9	Q9UPT9	Q9UPT9	NA	Q9UPT9	Q9UPT9	Q9UPT9	NA	Q9UPT9	Q9UPT9	NA	Q9UPT9	Q9UPT9	Q9UPT9	USP22	Ubiquitin carboxyl-terminal hydrolase 22 (EC 3.4.19.12) (Deubiquitinating enzyme 22) (Ubiquitin thioesterase 22) (Ubiquitin-specific-processing protease 22)	nucleoplasm [GO:0005654]; SAGA complex [GO:0000124]; enzyme binding [GO:0019899]; nuclear receptor coactivator activity [GO:0030374]; thiol-dependent deubiquitinase [GO:0004843]; transcription coactivator activity [GO:0003713]; zinc ion binding [GO:0008270]; cell cycle [GO:0007049]; chromatin organization [GO:0006325]; embryo development ending in birth or egg hatching [GO:0009792]; histone deubi…		FALSE	TRUE	reviewed	5 out of 5	3	2	NA	5	3	4	NA	5	3	2	NA	5	8.57143	3.42857	NA	7.2381	High	Medium	NA	High	ENSG00000124422	USP22	USP22	FALSE	3 v 3
Q16630	Q16630	NA	Q16630	Q16630	Q16630	NA	Q16630	F8WJN3; Q16630	F8WJN3; Q16630	NA	Q16630	Q16630	NA	Q16630	Q16630	Q16630	CPSF6	Cleavage and polyadenylation specificity factor subunit 6 (Cleavage and polyadenylation specificity factor 68 kDa subunit) (CPSF 68 kDa subunit) (Cleavage factor Im complex 68 kDa subunit) (CFIm68) (Pre-mRNA cleavage factor Im 68 kDa subunit) (Protein HPBRII-4/7)	cytoplasm [GO:0005737]; interchromatin granule [GO:0035061]; membrane [GO:0016020]; mRNA cleavage and polyadenylation specificity factor complex [GO:0005847]; mRNA cleavage factor complex [GO:0005849]; nuclear speck [GO:0016607]; nucleoplasm [GO:0005654]; nucleus [GO:0005634]; paraspeckles [GO:0042382]; perichromatin fibrils [GO:0005726]; ribonucleoprotein complex [GO:1990904]; exon-exon junction…		FALSE	TRUE	reviewed	5 out of 5	8	2	NA	13	12	10	NA	20	8	2	NA	13	15.0635	3.99274	NA	23.775	High	High	NA	High	ENSG00000111605	CPSF6	CPSF6	FALSE	6 v 6
Q7Z478	Q7Z478	NA	Q7Z478	Q7Z478	A0A087WYN9	NA	Q7Z478	Q7Z478	A0A087WYN9; Q7Z478	NA	Q7Z478	Q7Z478	NA	Q7Z478	Q7Z478	Q7Z478	DHX29	ATP-dependent RNA helicase DHX29 (EC 3.6.4.13) (DEAH box protein 29) (Nucleic acid helicase DDXx)	cytosolic small ribosomal subunit [GO:0022627]; eukaryotic 43S preinitiation complex [GO:0016282]; ATP binding [GO:0005524]; ATP hydrolysis activity [GO:0016887]; cadherin binding [GO:0045296]; nucleoside-triphosphatase activity [GO:0017111]; ribosomal small subunit binding [GO:0043024]; RNA binding [GO:0003723]; RNA helicase activity [GO:0003724]; translation activator activity [GO:0008494]; tra…		FALSE	TRUE	reviewed	5 out of 5	5	6	NA	26	6	9	NA	33	5	6	NA	26	4.09058	4.38276	NA	20.8181	High	High	NA	High	ENSG00000067248	DHX29	DHX29	FALSE	3 v 3
Q13509	Q13509	Q13509	Q13509	Q13509	Q13509	B2RBD5	Q13509	Q13509	Q13509	B2RBD5; Q13509	Q13509	Q13509	Q13509	Q13509	Q13509	Q13509	TUBB3	Tubulin beta-3 chain (Tubulin beta-4 chain) (Tubulin beta-III)	axon [GO:0030424]; cytoplasm [GO:0005737]; dendrite [GO:0030425]; extracellular exosome [GO:0070062]; filopodium [GO:0030175]; growth cone [GO:0030426]; lamellipodium [GO:0030027]; microtubule [GO:0005874]; nucleus [GO:0005634]; GTP binding [GO:0005525]; GTPase activity [GO:0003924]; netrin receptor binding [GO:1990890]; structural constituent of cytoskeleton [GO:0005200]; axon guidance [GO:00074…	AllPrimariesMatch_	FALSE	TRUE	reviewed	5 out of 5	21	22	11	25	144	394	22	256	4	6	1	4	64	65.7778	28.6667	73.3333	High	High	High	High	ENSG00000258947	TUBB3	TUBB3	FALSE	6 v 6
Q86U42	Q86U42	Q28165	Q86U42	A0A7I2V383	Q86U42	A0A7I2V383	Q86U42	A0A7I2V383; B4DEH8; G3V4T2; Q86U42	Q86U42	A0A3Q1LT38; A0A3Q1M528; A0A7I2V383; A3KN10; B4DEH8; G3V4T2; Q28165; Q86U42	Q86U42	Q86U42	Q28165	Q86U42	Q86U42	Q86U42	PABPN1	Polyadenylate-binding protein 2 (PABP-2) (Poly(A)-binding protein 2) (Nuclear poly(A)-binding protein 1) (Poly(A)-binding protein II) (PABII) (Polyadenylate-binding nuclear protein 1)	cytoplasm [GO:0005737]; nuclear inclusion body [GO:0042405]; nuclear speck [GO:0016607]; nucleoplasm [GO:0005654]; nucleus [GO:0005634]; ribonucleoprotein complex [GO:1990904]; RNA binding [GO:0003723]; RNA polymerase binding [GO:0070063]; cellular response to lipopolysaccharide [GO:0071222]; MAPK cascade [GO:0000165]; mRNA processing [GO:0006397]; muscle contraction [GO:0006936]; poly(A)+ mRNA e…	Match.Media Candidate matched to concensus primaries_	FALSE	TRUE	reviewed	5 out of 5	1	9	3	7	1	55	3	8	1	9	3	7	2.61438	44.7712	6.86275	29.7386	High	High	High	High	ENSG00000100836	PABPN1	PABPN1	FALSE	3 v 3
[truncated: 10,092 more rows]
[truncated: 176 more columns]
