# Supplementary material for: Multi-omic approach characterises the neuroprotective role of retromer in regulating lysosomal health
Source: Nat Commun. 2023 May 29;14:3086. doi: 10.1038/s41467-023-38719-8 (PMC10227043; doi:10.1038/s41467-023-38719-8)
Supplement: Supplementary file 8 — Supplementary Data 6 [file 41467_2023_38719_MOESM8_ESM.xlsx]

## Sheet: Table S5 RNA-Seq
EnsemblGeneID	Symbol	Removed_gene	Wild_Type_n1_unique	Wild_Type_n2_unique	Wild_Type_n3_unique	Wild_Type_n4_unique	Wild_Type_n5_unique	Wild_Type_n6_unique	VPS35_KO_Clone_9_n1_unique	VPS35_KO_Clone_9_n2_unique	VPS35_KO_Clone_15_n1_unique	VPS35_KO_Clone_15_n2_unique	VPS35_KO_Clone_16_n1_unique	VPS35_KO_Clone_16_n2_unique	Clone_9_VPS35GFP_Rescue_n1_unique	Clone_9_VPS35GFP_Rescue_n2_unique	Clone_15_VPS35GFP_Rescue_n1_unique	Clone_15_VPS35GFP_Rescue_n2_unique	Clone_16_VPS35GFP_Rescue_n1_unique	Clone_16_VPS35GFP_Rescue_n2_unique	logFC_VPS35 KOvsWT	FDR_VPS35 KOvsWT	Log10FDR_VPS35 KO vsWT	logFC_VPS35-GFPvsWT	FDR_VPS35-GFPvsWT	Log10FDR_VPS35-GFPvsWT	logFC_VPS35-GFPvsVPS35 KO	FDR_VPS35-GFPvsVPS35 KO	Log10FDR_VPS35-GFPvsVPS35 KO	logFC_VPS35 KO vs VPS35-GFP	FDR_VPS35 KO vs VPS35-GFP	Log10FDR_VPS35 KO vs VPS35-GFP
ENSG00000069329	VPS35	FALSE	134.03	121.06	134.82	141.77	112.71	117.1	11.51	5.78	14.12	8.21	6.37	13.25	3343.28	3885.66	3092.51	2226.7	5108.11	5224.74	-3.695	4.03285e-64	63.3944	4.88	1.88861e-128	127.724	8.575	1.30941e-265	264.883	-8.575	1.30941e-265	264.883
ENSG00000143631	FLG	FALSE	11.06	7.93	12.19	17.13	8.62	6.78	0.68	0	2.26	3.16	0	0	11.52	25.63	1.81	12.56	0.81	7.26	-4.966	5.44924e-09	8.26366	-0.338	0.707909	0.150023	4.627	1.66378e-06	5.7789	-4.627	1.66378e-06	5.7789
ENSG00000145416	MARCH1	FALSE	0.26	0	2.44	2.36	2.65	0	0	0	3.39	1.26	0	0	11.77	14.19	3.02	3.14	0.27	0.97	-2.438	0.170968	0.767084	1.967	0.120881	0.917641	4.404	0.012184	1.91421	-4.404	0.012184	1.91421
ENSG00000135218	CD36	FALSE	1.54	1.08	1.74	1.77	0.99	2.47	0	0	0	0	0	0	1.72	2.75	0	1.18	0	0	-5.086	0.000189032	3.72346	-0.852	0.481361	0.317529	4.234	0.0196922	1.70571	-4.234	0.0196922	1.70571
ENSG00000131738	KRT33B	FALSE	0	1.44	0.35	0	0	1.23	0	0	0	0	0.23	0	2.21	3.2	1.21	0.39	1.08	2.42	-1.725	0.391208	0.407593	2.282	0.0394816	1.4036	4.007	0.00230465	2.63739	-4.007	0.00230465	2.63739
ENSG00000164687	FABP5	FALSE	5.66	4.68	3.83	1.18	6.96	2.47	1.35	0	0	0	0	0	1.72	2.29	0	0	1.08	0	-6.114	1.61516e-08	7.79178	-2.232	0.00399139	2.39888	3.882	0.0304733	1.51608	-3.882	0.0304733	1.51608
ENSG00000249378	LINC01060	FALSE	3.09	4.68	6.27	1.18	2.32	0.62	0	0	2.26	1.26	0	0	3.68	2.29	3.63	3.92	0	0	-4.072	0.00189964	2.72133	-0.488	0.699602	0.155149	3.584	0.0323798	1.48973	-3.584	0.0323798	1.48973
ENSG00000115318	LOXL3	FALSE	1.8	2.52	2.79	0	2.98	6.16	0	0	0	0	1.14	0	0.74	0.92	0.6	1.18	1.89	2.9	-4.465	3.28039e-05	4.48407	-0.906	0.28118	0.551015	3.559	0.0182858	1.73789	-3.559	0.0182858	1.73789
ENSG00000270049	RP11-297D21.4	FALSE	0.77	1.08	1.39	1.18	1.66	0	0	0	0	0	0.23	0	1.72	1.83	0.6	1.57	0.54	0.97	-3.323	0.00350407	2.45543	0.183	0.872273	0.0593475	3.506	0.00556593	2.25446	-3.506	0.00556593	2.25446
ENSG00000137745	MMP13	FALSE	2.57	1.44	1.74	0	3.98	0	0	0	0	0	0	2.47	2.94	1.37	1.81	1.57	0	0.48	-3.776	0.012136	1.91592	-0.303	0.841854	0.0747635	3.473	0.0840132	1.07565	-3.473	0.0840132	1.07565
ENSG00000145681	HAPLN1	FALSE	3.34	0.72	4.88	0.59	0.99	6.78	0	0	0.56	0.63	0	0	9.07	5.95	0	1.57	0	0	-3.865	0.0107549	1.96839	-0.619	0.725103	0.1396	3.246	0.12761	0.894115	-3.246	0.12761	0.894115
ENSG00000277778	PGM5P2	FALSE	0.26	1.08	0	4.73	4.31	4.31	0	0	1.13	2.53	0	0.22	3.92	3.66	0.6	2.75	2.16	2.42	-2.784	0.0252598	1.59757	0.181	0.900261	0.0456313	2.965	0.0439697	1.35685	-2.965	0.0439697	1.35685
ENSG00000079841	RIMS1	FALSE	5.66	5.04	5.57	1.77	3.65	7.4	0	0	0	0	2.5	0.22	1.23	0.46	1.21	1.57	6.22	2.9	-4.305	1.08722e-07	6.96368	-1.433	0.0359269	1.44458	2.872	0.0231153	1.6361	-2.872	0.0231153	1.6361
ENSG00000165181	C9orf84	FALSE	1.29	5.04	2.79	4.14	1.66	0	0	0	0	0.63	0.23	2.02	4.9	0.46	2.42	4.71	2.16	1.45	-2.668	0.0134486	1.87132	0.172	0.891295	0.0499785	2.84	0.0204471	1.68937	-2.84	0.0204471	1.68937
ENSG00000137709	POU2F3	FALSE	0.26	1.8	1.74	0	0	1.23	0	0	0	0	0.45	0	0	1.83	1.21	0.78	1.08	0	-2.937	0.0888504	1.05134	-0.105	0.958008	0.0186309	2.833	0.241112	0.617781	-2.833	0.241112	0.617781
ENSG00000163462	TRIM46	FALSE	1.29	0	0.35	0	0	0	0	0	2.26	0	0.45	0	1.96	3.66	1.81	0.39	2.16	0	0.184	0.957525	0.01885	2.916	0.0265562	1.57583	2.732	0.0974866	1.01106	-2.732	0.0974866	1.01106
ENSG00000272822	RP11-302B13.5	FALSE	0	0.36	0.7	1.18	0.99	1.23	2.03	0	0	1.26	0	0.22	2.7	2.29	1.21	1.57	1.35	0.48	-1.383	0.356221	0.448281	1.282	0.15434	0.811522	2.665	0.0269654	1.56919	-2.665	0.0269654	1.56919
ENSG00000132793	LPIN3	FALSE	4.12	4.68	9.06	3.54	2.32	3.08	0	0	0	0	0	0	0	0.46	0.6	0	0.54	0	-6.495	3.49858e-10	9.45611	-3.856	1.43189e-06	5.84409	2.639	0.306682	0.513311	-2.639	0.306682	0.513311
ENSG00000197632	SERPINB2	FALSE	2.83	0.36	0.7	5.91	8.29	5.55	0	0	1.13	1.26	0	0	0.74	2.29	0.6	1.57	0	1.45	-4.404	0.000471876	3.32617	-1.782	0.0944197	1.02494	2.622	0.229479	0.639257	-2.622	0.229479	0.639257
ENSG00000259024	TVP23C-CDRT4	FALSE	1.8	0	2.79	0	3.65	2.47	0	0	3.39	0	0	0	0.25	3.66	0	0	0.81	0	-4.751	0.00168235	2.77408	-2.139	0.0972226	1.01223	2.612	0.370582	0.431116	-2.612	0.370582	0.431116
ENSG00000106536	POU6F2	FALSE	1.29	1.08	0.7	0	0	0	0	0	0	0	0.68	0.22	1.96	0	1.81	1.18	2.7	0.48	-1.379	0.422548	0.374124	1.2	0.32437	0.48896	2.579	0.120986	0.917264	-2.579	0.120986	0.917264
ENSG00000133110	POSTN	FALSE	43.22	63.05	52.95	90.97	88.51	90.6	10.15	2.57	1.69	1.26	1.14	0.9	20.59	11.9	10.88	3.14	9.19	1.45	-5.472	3.47152e-38	37.4595	-2.966	1.14674e-15	14.9405	2.506	7.42143e-06	5.12951	-2.506	7.42143e-06	5.12951
ENSG00000111700	SLCO1B3	FALSE	4.63	3.6	4.88	4.14	4.64	3.7	0	0.64	2.26	0.63	0	0	1.96	1.37	2.42	3.92	0.27	0	-4.036	1.1869e-08	7.92558	-1.534	0.0110704	1.95584	2.502	0.0439697	1.35685	-2.502	0.0439697	1.35685
ENSG00000154319	FAM167A	FALSE	1.29	2.16	0.7	1.18	2.32	0.62	0	0	2.26	0	0.91	0.22	1.96	1.83	1.21	4.71	2.7	3.87	-1.575	0.109212	0.961731	0.886	0.234988	0.628955	2.461	0.00595879	2.22484	-2.461	0.00595879	2.22484
ENSG00000047662	FAM184B	FALSE	0.26	0	1.05	0	0	0	2.71	0	0	0.63	0	0.22	1.23	2.29	0.6	1.96	1.62	0	0.408	0.886026	0.0525536	2.846	0.0136653	1.86438	2.438	0.0859927	1.06554	-2.438	0.0859927	1.06554
ENSG00000271897	RP11-679B17.2	FALSE	0.51	0	0	4.14	1.99	1.23	1.35	0	0	0	0	0.22	0.74	1.83	0	0.78	0	1.45	-2.632	0.112667	0.948204	-0.289	0.877148	0.0569271	2.343	0.32621	0.486502	-2.343	0.32621	0.486502
ENSG00000240053	LY6G5B	FALSE	1.03	0	1.05	2.95	1.33	0	2.03	0	0	0	0	0.9	1.47	1.37	0.6	1.57	2.43	1.45	-1.556	0.239732	0.620275	0.74	0.451497	0.345345	2.296	0.0847964	1.07162	-2.296	0.0847964	1.07162
ENSG00000102290	PCDH11X	FALSE	3.34	1.8	1.74	1.77	0	2.47	0	0	0.56	0	0	0.9	2.7	1.37	1.21	0.39	1.08	0.97	-2.828	0.00925645	2.03356	-0.536	0.624861	0.204216	2.292	0.150528	0.822383	-2.292	0.150528	0.822383
ENSG00000120937	NPPB	FALSE	1.29	1.08	0	4.14	13.26	11.09	0	2.57	0	0	0.23	0.22	0.74	0.46	0	2.75	0.27	3.39	-4.118	0.00276721	2.55796	-1.83	0.163939	0.785318	2.288	0.326707	0.485842	-2.288	0.326707	0.485842
ENSG00000137841	PLCB2	FALSE	1.03	1.44	2.09	4.14	1.33	0	0	2.57	0	0.63	0.23	1.12	3.92	0.92	4.23	3.53	4.05	1.45	-1.251	0.241787	0.616566	1.032	0.193259	0.71386	2.283	0.0133355	1.87499	-2.283	0.0133355	1.87499
ENSG00000103740	ACSBG1	FALSE	1.54	2.16	0	0	0.66	0	0	1.28	0	0	0.45	0	2.21	0	1.21	0	2.7	0.48	-1.663	0.388635	0.410458	0.597	0.733948	0.134335	2.26	0.345021	0.462154	-2.26	0.345021	0.462154
ENSG00000198838	RYR3	FALSE	1.8	1.44	0.35	0	0	0	0	0	0	0.63	0.23	2.02	2.21	4.12	1.21	0.78	1.08	1.93	-0.658	0.742853	0.129097	1.585	0.15434	0.811522	2.244	0.144645	0.839696	-2.244	0.144645	0.839696
ENSG00000228049	POLR2J2	FALSE	1.29	0.36	1.39	1.18	1.66	3.7	0	0	0	0	0.23	0	0	1.37	0.6	0.78	0.54	0	-3.713	0.00108078	2.96626	-1.471	0.151927	0.818366	2.242	0.319177	0.495968	-2.242	0.319177	0.495968
ENSG00000131037	EPS8L1	FALSE	3.6	1.44	1.39	0	0.33	1.23	0.68	0	1.13	0.63	0	0	0.49	0.92	2.42	1.18	1.62	1.45	-2.13	0.081205	1.09042	0.091	0.950505	0.0220457	2.221	0.150936	0.821207	-2.221	0.150936	0.821207
ENSG00000130176	CNN1	FALSE	3.86	2.88	4.53	3.54	5.97	7.4	0	1.28	0	0	11.83	4.04	7.84	3.2	1.81	0	28.38	18.86	-1.509	0.235065	0.628813	0.694	0.589254	0.229697	2.203	0.150528	0.822383	-2.203	0.150528	0.822383
ENSG00000233117	LINC00702	FALSE	0	0	0.35	3.54	0.66	0.62	0	1.93	1.69	0	0	0	1.72	3.2	1.81	0	0	0.97	-0.807	0.753494	0.12292	1.39	0.39289	0.405729	2.198	0.381296	0.418737	-2.198	0.381296	0.418737
ENSG00000121577	POPDC2	FALSE	0	0.72	1.05	0	1.99	0	0	0	0	1.26	0.23	0.22	0.49	1.83	0.6	1.96	0.54	1.45	-1.262	0.459141	0.338053	0.934	0.451497	0.345345	2.196	0.198504	0.70223	-2.196	0.198504	0.70223
ENSG00000272323	CTD-2517O10.6	FALSE	2.06	1.44	0	0	1.33	0.62	0	0	0	0	1.59	0.22	1.47	1.83	1.21	0.78	1.08	0	-2.067	0.139402	0.855731	0.123	0.937174	0.0281798	2.19	0.239279	0.621095	-2.19	0.239279	0.621095
ENSG00000235711	ANKRD34C	FALSE	2.32	0	0.35	1.77	0	0	0.68	0	0	0	1.59	0.45	2.45	3.66	0.6	0.78	0.81	7.26	-0.182	0.94934	0.0225781	1.992	0.122297	0.912583	2.174	0.211162	0.675384	-2.174	0.211162	0.675384
ENSG00000188404	SELL	FALSE	1.03	1.44	3.48	2.95	1.33	1.23	0	0	0.56	0	0.45	0.67	2.7	0.92	3.63	1.57	1.08	1.45	-2.133	0.0140686	1.85175	0.012	0.992115	0.00343812	2.145	0.0396681	1.40156	-2.145	0.0396681	1.40156
ENSG00000145808	ADAMTS19	FALSE	16.21	14.05	18.81	61.43	69.28	68.41	1.35	8.99	0.56	2.53	6.14	2.47	5.64	13.73	15.72	18.44	19.73	9.67	-3.704	8.93481e-11	10.0489	-1.56	0.00769558	2.11376	2.144	0.00312191	2.50558	-2.144	0.00312191	2.50558
ENSG00000104814	MAP4K1	FALSE	0.77	1.8	0.7	1.77	0	0	0.68	3.21	0.56	0.63	0.23	0	0.74	2.29	1.21	4.32	2.43	1.45	-0.899	0.560093	0.25174	1.227	0.212333	0.672982	2.127	0.119552	0.922442	-2.127	0.119552	0.922442
ENSG00000145934	TENM2	FALSE	23.93	11.53	12.89	28.95	39.45	32.05	18.95	50.11	5.65	6.31	0.45	0.22	45.59	47.6	19.34	20.4	6.22	11.12	-2.108	0.0235312	1.62836	0.011	0.994376	0.00244927	2.119	0.0716283	1.14492	-2.119	0.0716283	1.14492
ENSG00000184613	NELL2	FALSE	1.29	0.36	1.39	2.36	1.33	1.85	0	0	0	0	0.68	1.12	1.72	1.37	1.81	3.53	2.43	1.45	-1.509	0.113791	0.943894	0.609	0.429376	0.367162	2.118	0.0200637	1.69759	-2.118	0.0200637	1.69759
ENSG00000197580	BCO2	FALSE	1.29	0.36	0	0	0	3.08	1.35	0	0	0	0.23	0.45	1.96	2.75	0	0.39	2.16	0.48	-0.689	0.752453	0.123521	1.428	0.288858	0.539316	2.117	0.248112	0.605353	-2.117	0.248112	0.605353
ENSG00000182612	TSPAN10	FALSE	1.03	1.8	1.05	0	0.99	1.23	0	0	0.56	0	0.91	0.67	3.19	0.92	1.81	1.18	4.05	1.93	-1.047	0.362237	0.441007	1.057	0.191455	0.717934	2.104	0.0269654	1.56919	-2.104	0.0269654	1.56919
ENSG00000225077	LINC00337	FALSE	3.09	1.08	0.7	1.18	0.99	0	0	0.64	0.56	0	0.23	0.45	2.21	0.92	2.42	1.18	0.81	1.93	-1.599	0.150223	0.823262	0.496	0.619175	0.208187	2.095	0.0724833	1.13976	-2.095	0.0724833	1.13976
ENSG00000175793	SFN	FALSE	12.09	21.26	18.46	5.91	6.3	3.08	3.38	0.64	2.26	0	2.73	1.57	13.48	4.12	12.69	3.92	7.3	4.84	-2.537	2.17118e-05	4.6633	-0.502	0.510997	0.291582	2.035	0.00653227	2.18494	-2.035	0.00653227	2.18494
ENSG00000226332	RP11-157P1.4	FALSE	3.6	0.72	0.35	1.18	0.99	0	1.35	0	0	0	0	2.69	0.74	2.75	0	2.75	2.16	0.97	-1.294	0.440793	0.355765	0.736	0.573865	0.24119	2.03	0.275042	0.560601	-2.03	0.275042	0.560601
ENSG00000116194	ANGPTL1	FALSE	1.8	3.6	3.83	0	1.33	0.62	0	0	0	0.63	0	0.45	0.98	0	1.81	0.39	1.08	1.45	-3.09	0.00389178	2.40985	-1.06	0.313009	0.504443	2.03	0.273511	0.563025	-2.03	0.273511	0.563025
ENSG00000251381	LINC00958	FALSE	6.43	1.8	0.7	1.18	0.33	1.23	0	0	0	0.63	0	0.45	0.49	0.92	1.21	1.57	1.35	0	-2.548	0.0332493	1.47822	-0.528	0.675371	0.170457	2.021	0.261107	0.583181	-2.021	0.261107	0.583181
ENSG00000116183	PAPPA2	FALSE	2.06	2.52	0.7	2.95	1.66	1.85	1.35	0	0	0	0.91	1.57	6.13	2.75	1.21	2.75	3.78	2.9	-1.265	0.137271	0.86242	0.752	0.290403	0.536999	2.017	0.0118163	1.92752	-2.017	0.0118163	1.92752
ENSG00000259518	LINC01583	FALSE	1.03	6.85	5.23	0.59	1.33	4.31	3.38	0	1.13	0	2.27	1.57	9.07	5.49	4.23	0.78	9.46	5.8	-1.07	0.312037	0.505794	0.939	0.304977	0.515733	2.009	0.0469495	1.32837	-2.009	0.0469495	1.32837
ENSG00000011465	DCN	FALSE	2.57	6.85	9.06	33.08	34.81	41.29	2.03	3.85	5.08	1.26	5.23	3.14	13.48	13.73	5.44	10.59	22.43	19.35	-2.545	2.43499e-05	4.6135	-0.541	0.494173	0.306121	2.003	0.00681872	2.1663	-2.003	0.00681872	2.1663
ENSG00000136425	CIB2	FALSE	2.06	2.16	0.7	1.77	0.99	1.85	1.35	0	0.56	1.89	0.23	0	1.47	1.83	1.21	0.39	2.43	1.45	-2.059	0.0275329	1.56015	-0.065	0.95381	0.0205381	1.994	0.0999782	1.00009	-1.994	0.0999782	1.00009
ENSG00000170498	KISS1	FALSE	0.51	0.72	0.7	1.77	1.66	2.47	2.71	0.64	2.26	0	0	0	8.09	2.75	0	1.57	0.27	1.45	-1.62	0.290777	0.536439	0.369	0.798739	0.097595	1.989	0.315597	0.500868	-1.989	0.315597	0.500868
ENSG00000049249	TNFRSF9	FALSE	4.12	1.08	1.05	0.59	0.99	1.85	1.35	0	0	0.63	4.55	2.02	8.09	4.12	1.81	0.39	10.54	5.8	-0.222	0.906763	0.0425062	1.763	0.0639093	1.19444	1.985	0.100459	0.998011	-1.985	0.100459	0.998011
ENSG00000041982	TNC	FALSE	15.18	13.69	12.89	10.63	13.92	24.04	2.71	1.93	1.13	3.79	2.73	2.25	10.78	7.32	7.25	11.77	10.54	8.71	-2.556	1.05692e-17	16.976	-0.58	0.0680404	1.16723	1.976	1.05493e-08	7.97677	-1.976	1.05493e-08	7.97677
ENSG00000137868	STRA6	FALSE	16.46	17.29	21.6	9.45	11.93	6.78	4.06	0.64	0.56	2.53	3.64	0.9	7.35	7.32	6.04	12.16	8.65	3.39	-2.885	3.49858e-10	9.45611	-0.919	0.0590466	1.2288	1.966	0.000870032	3.06046	-1.966	0.000870032	3.06046
ENSG00000169752	NRG4	FALSE	1.54	1.44	2.09	0.59	2.98	1.85	0	0	0	0.63	0.45	0	0.74	0.92	1.21	1.96	0.81	0	-2.948	0.000622535	3.20584	-0.984	0.226241	0.64543	1.965	0.213559	0.670483	-1.965	0.213559	0.670483
ENSG00000142677	IL22RA1	FALSE	0.26	2.16	1.74	0	0	1.85	0.68	0	0	0	0.23	1.12	1.23	2.29	0.6	2.75	1.08	0.97	-1.359	0.348503	0.457793	0.604	0.626312	0.203209	1.963	0.235186	0.628588	-1.963	0.235186	0.628588
ENSG00000186367	KIAA1024L	FALSE	0.26	0	0.7	1.77	1.99	0.62	1.35	0	0	1.26	0	0	0	0	0	0.78	1.35	1.93	-2.35	0.185194	0.732372	-0.391	0.825847	0.0831002	1.959	0.463882	0.333593	-1.959	0.463882	0.333593
ENSG00000179918	SEPHS2	FALSE	1.54	1.44	3.83	3.54	0	1.23	0.68	0	0.56	0.63	0.91	0	3.19	0.46	0.6	2.75	1.62	2.42	-1.935	0.0761865	1.11812	0.013	0.992824	0.00312779	1.949	0.168414	0.773623	-1.949	0.168414	0.773623
ENSG00000145536	ADAMTS16	FALSE	3.09	0.36	1.74	1.18	0	1.85	0	0	0.56	0	2.5	0.45	1.72	3.2	1.81	0.78	2.97	0	-1.529	0.279995	0.552849	0.406	0.761866	0.118121	1.935	0.264083	0.57826	-1.935	0.264083	0.57826
ENSG00000267493	CIRBP-AS1	FALSE	0.26	0	1.39	0.59	0	0	0.68	0.64	0	0	2.5	0.45	2.21	2.75	1.81	0.39	2.7	3.87	1.036	0.552469	0.257692	2.967	0.0029146	2.53542	1.931	0.122338	0.91244	-1.931	0.122338	0.91244
ENSG00000273983	HIST1H3G	FALSE	5.66	1.08	2.09	1.77	0	1.23	0.68	0.64	0	0.63	0	0.22	2.94	2.29	1.81	0.39	0.27	0	-2.325	0.0836995	1.07728	-0.393	0.795719	0.0992402	1.931	0.332942	0.477632	-1.931	0.332942	0.477632
ENSG00000234917	RP5-994D16.3	FALSE	1.03	0.72	2.44	0	1.99	0.62	0	0	0.56	0.63	1.82	0.45	2.45	3.2	3.02	2.35	1.62	0.97	-1.053	0.353383	0.451755	0.869	0.273549	0.562965	1.922	0.0637978	1.19519	-1.922	0.0637978	1.19519
ENSG00000224294	RP3-326I13.1	FALSE	5.92	1.44	1.05	1.18	1.66	1.23	0	0	0	0	3.41	2.92	3.19	0.92	3.02	1.57	6.76	4.35	-1.029	0.444707	0.351926	0.89	0.383522	0.41621	1.92	0.155001	0.809665	-1.92	0.155001	0.809665
ENSG00000149968	MMP3	FALSE	36.02	27.38	33.44	16.54	21.55	32.05	2.03	4.5	6.21	11.36	28.89	54.56	16.18	26.09	26.6	59.64	40.27	83.19	-1.472	0.0139827	1.85441	0.445	0.498719	0.302144	1.917	0.00369115	2.43284	-1.917	0.00369115	2.43284
ENSG00000143217	PVRL4	FALSE	1.03	0	1.05	0	0	0	0	0	0	0	4.55	2.02	4.41	1.37	0	0	5.68	7.74	0.998	0.660882	0.179876	2.903	0.0764552	1.11659	1.905	0.456428	0.340627	-1.905	0.456428	0.340627
ENSG00000178776	C5orf46	FALSE	8.75	5.76	5.57	5.91	6.3	1.85	2.03	1.93	9.6	2.53	12.97	4.04	31.62	25.18	6.65	10.59	13.78	16.45	-0.429	0.61367	0.212065	1.473	0.00442026	2.35455	1.902	0.00170551	2.76814	-1.902	0.00170551	2.76814
ENSG00000254122	PCDHGB7	FALSE	0.77	3.96	3.48	4.73	0.33	6.78	0.68	0	3.39	0	0	0	0.74	1.37	0	0	1.08	0	-4.289	0.000739834	3.13087	-2.389	0.0243523	1.61346	1.9	0.45795	0.339182	-1.9	0.45795	0.339182
ENSG00000271643	RP11-10C24.3	FALSE	3.86	1.44	2.79	1.77	5.97	1.23	3.38	0.64	0.56	0	0.68	0.67	1.96	4.12	2.42	2.75	1.89	3.39	-1.964	0.00597838	2.22342	-0.074	0.937954	0.0278185	1.89	0.0291105	1.53595	-1.89	0.0291105	1.53595
ENSG00000099338	CATSPERG	FALSE	0.26	0.36	0	1.77	0	0	0	0	0	0	1.14	0.45	0	2.75	1.81	1.18	0.81	1.45	0.459	0.85137	0.0698818	2.342	0.0786869	1.1041	1.883	0.314795	0.501972	-1.883	0.314795	0.501972
ENSG00000276850	CH17-360D5.2	FALSE	1.29	1.8	3.14	2.36	0.66	0.62	0.68	0.64	1.13	3.79	1.14	0.22	3.68	3.66	4.23	2.75	2.43	3.39	-0.822	0.384705	0.414872	1.042	0.0874679	1.05815	1.865	0.0096578	2.01512	-1.865	0.0096578	2.01512
ENSG00000166035	LIPC	FALSE	0.51	0.72	1.39	0	2.32	1.23	0	1.93	0	1.26	0	0	0.25	1.37	0	0	0.54	0.97	-2.896	0.0361549	1.44183	-1.039	0.37433	0.426745	1.857	0.458222	0.338924	-1.857	0.458222	0.338924
ENSG00000204152	TIMM23B	FALSE	1.54	2.88	0.35	5.32	6.96	1.85	3.38	0.64	2.26	0	0.23	0.45	0.74	3.2	4.23	2.75	1.08	4.84	-1.946	0.068824	1.16226	-0.109	0.936754	0.0283742	1.837	0.215151	0.667257	-1.837	0.215151	0.667257
ENSG00000133665	DYDC2	FALSE	1.29	4.68	3.48	5.32	2.32	1.85	0	0	0.56	0	0.45	0.67	3.19	1.37	0.6	1.96	1.08	0.48	-2.909	0.0001606	3.79425	-1.084	0.17016	0.769143	1.825	0.171948	0.764603	-1.825	0.171948	0.764603
ENSG00000138964	PARVG	FALSE	1.8	2.52	3.48	0.59	0.66	3.08	0	0.64	0	1.26	1.36	0.45	6.37	4.12	0.6	1.96	1.08	2.42	-1.516	0.124663	0.904263	0.289	0.79554	0.099338	1.805	0.1371	0.862961	-1.805	0.1371	0.862961
ENSG00000255346	NOX5	FALSE	1.29	2.52	1.05	0	1.99	0.62	2.03	3.21	0	0	0.68	0	1.72	5.49	1.81	2.35	0.54	0.97	-1.398	0.261845	0.581956	0.394	0.735828	0.133224	1.792	0.25049	0.601209	-1.792	0.25049	0.601209
ENSG00000232931	LINC00342	FALSE	1.03	2.16	1.39	0	1.33	0	0	0	0.56	0.63	0.45	0	1.23	2.75	1.21	0.78	0.81	0	-1.878	0.106992	0.970651	-0.086	0.95098	0.0218285	1.792	0.283132	0.548011	-1.792	0.283132	0.548011
ENSG00000164855	TMEM184A	FALSE	10.03	3.96	3.48	6.5	3.31	6.16	0	0.64	1.69	2.53	0.91	1.35	6.13	5.49	1.81	5.49	3.78	1.45	-2.118	0.000282939	3.54831	-0.331	0.647353	0.188859	1.787	0.0146334	1.83466	-1.787	0.0146334	1.83466
ENSG00000247735	CTD-2574D22.2	FALSE	1.54	0.36	1.39	0	1.33	0	0	0	0	2.53	0.45	2.92	2.7	0.46	4.23	1.96	4.59	1.45	-0.267	0.894416	0.0484602	1.515	0.129113	0.889029	1.782	0.24007	0.619662	-1.782	0.24007	0.619662
ENSG00000234432	RP11-1275H24.1	FALSE	1.29	0.36	0.35	0.59	0	0	2.03	0	0.56	0	0.68	0.45	1.96	0.92	2.42	1.96	3.24	0.48	0.345	0.864863	0.0630529	2.122	0.0239034	1.62154	1.777	0.138153	0.859639	-1.777	0.138153	0.859639
ENSG00000258711	RP11-218E20.3	FALSE	3.86	5.76	1.05	0.59	0	0	0.68	0	0	0	0.91	1.12	3.68	1.37	3.02	1.18	1.89	0.97	-1.156	0.418775	0.37802	0.621	0.640337	0.193591	1.777	0.250959	0.600398	-1.777	0.250959	0.600398
ENSG00000215068	AC025171.1	FALSE	1.29	1.8	1.05	2.36	0	1.23	2.71	0.64	1.13	0.63	0.68	0.67	2.7	3.66	3.02	3.92	1.62	3.87	-0.559	0.611751	0.213425	1.211	0.0589461	1.22955	1.77	0.0182858	1.73789	-1.77	0.0182858	1.73789
ENSG00000248596	RP11-844P9.2	FALSE	0.51	2.88	1.05	0	0	0	0.68	0	2.26	0	0.91	0	3.68	3.2	1.81	0.39	0	1.93	-0.078	0.977775	0.00976089	1.688	0.245635	0.60971	1.767	0.407143	0.390253	-1.767	0.407143	0.390253
ENSG00000160460	SPTBN4	FALSE	0.26	1.44	1.05	1.18	0	0.62	0	1.93	0.56	0	0.45	0	1.96	2.29	0	0.39	0.81	0.97	-1.168	0.464421	0.333088	0.591	0.645738	0.189944	1.758	0.331104	0.480036	-1.758	0.331104	0.480036
ENSG00000130590	SAMD10	FALSE	1.29	0.36	0.35	1.18	1.33	0	0	0	0.56	0	1.36	0.67	2.21	0.46	0.6	2.35	2.43	2.9	-0.56	0.717097	0.144422	1.196	0.180103	0.74448	1.756	0.146429	0.834372	-1.756	0.146429	0.834372
ENSG00000178096	BOLA1	FALSE	0	1.08	0.35	1.18	2.65	2.47	0	2.57	1.13	0.63	0	0	2.45	1.37	1.21	2.35	0.54	0	-1.621	0.299754	0.523235	0.127	0.940947	0.0264346	1.747	0.402553	0.395177	-1.747	0.402553	0.395177
ENSG00000105708	ZNF14	FALSE	0	0	0	1.18	1.66	3.7	0	0	0	0.63	0.23	0.9	1.23	1.37	0	1.96	0	2.9	-1.054	0.612423	0.212948	0.668	0.712814	0.147024	1.722	0.466367	0.331272	-1.722	0.466367	0.331272
ENSG00000232160	RAP2C-AS1	FALSE	0.26	1.08	0.7	1.18	0.99	0.62	0	3.21	0	0	0.23	1.57	0.98	0.92	3.02	2.75	2.16	0.48	-0.636	0.703743	0.152586	1.069	0.268669	0.570782	1.705	0.243749	0.613057	-1.705	0.243749	0.613057
ENSG00000240204	SMKR1	FALSE	0.51	0.72	2.44	0.59	2.32	0	1.35	0.64	0	0	0.23	0.22	1.96	0	0	0.39	1.35	2.9	-1.785	0.200744	0.697357	-0.086	0.959986	0.0177351	1.699	0.392128	0.406572	-1.699	0.392128	0.406572
ENSG00000165730	STOX1	FALSE	1.29	1.08	0	0.59	0	0	0.68	0	0	0	0.68	0.9	3.92	0	1.21	1.57	0.81	2.42	-0.174	0.945051	0.0245447	1.517	0.220138	0.657304	1.692	0.340548	0.467821	-1.692	0.340548	0.467821
ENSG00000226180	RP11-278A23.1	FALSE	1.29	0.36	0.7	0	1.99	2.47	0.68	3.85	0	1.26	0	0.22	3.92	0.92	1.21	1.96	0.54	0.97	-1.365	0.3108	0.507519	0.325	0.801081	0.0963235	1.69	0.327702	0.484521	-1.69	0.327702	0.484521
ENSG00000165300	SLITRK5	FALSE	0.77	2.88	4.53	1.77	1.99	1.23	0	5.14	2.26	0	1.59	1.12	4.41	0	3.02	3.53	9.73	6.29	-0.687	0.580102	0.236496	0.999	0.275218	0.560323	1.687	0.156047	0.806746	-1.687	0.156047	0.806746
ENSG00000233521	RP5-1172A22.1	FALSE	6.17	5.04	3.83	0.59	4.31	2.47	1.35	0	0.56	1.89	5.46	3.14	8.09	11.44	4.23	5.1	5.14	6.29	-0.977	0.184277	0.734529	0.702	0.265628	0.575727	1.679	0.0168158	1.77428	-1.679	0.0168158	1.77428
ENSG00000137460	FHDC1	FALSE	2.57	0.36	0.7	1.77	1.99	0	0	1.28	0	0.63	0	0.22	0.49	1.37	1.21	0.78	0.54	0.48	-2.376	0.0384788	1.41478	-0.719	0.513434	0.289515	1.657	0.397832	0.4003	-1.657	0.397832	0.4003
ENSG00000172572	PDE3A	FALSE	1.54	0.36	0.35	1.77	1.99	1.85	0.68	0	0	0	0	0.67	2.45	1.37	0	0	1.35	0	-2.223	0.0927639	1.03262	-0.57	0.685312	0.164112	1.653	0.431681	0.364837	-1.653	0.431681	0.364837
ENSG00000184361	SPATA32	FALSE	0.51	0.72	1.05	1.18	0.66	0	3.38	0	0	0	0.91	0.22	2.21	1.83	0	1.96	0.54	1.93	-0.644	0.692128	0.159813	1.005	0.314318	0.502631	1.649	0.25049	0.601209	-1.649	0.25049	0.601209
ENSG00000272476	RP1-191J18.66	FALSE	0	3.24	1.05	3.54	0	1.23	2.03	0	0	0.63	0	1.57	2.94	2.29	0	3.14	2.7	1.93	-1.047	0.529444	0.27618	0.6	0.68462	0.16455	1.648	0.393798	0.404726	-1.648	0.393798	0.404726
ENSG00000167281	RBFOX3	FALSE	3.09	0.36	1.39	0	0	2.47	1.35	0.64	1.13	0.63	1.14	1.35	6.37	4.12	3.63	0.39	2.97	2.9	0.031	0.986686	0.00582098	1.661	0.0644523	1.19076	1.63	0.152406	0.816997	-1.63	0.152406	0.816997
ENSG00000080573	COL5A3	FALSE	1.8	1.44	0.7	0	0	0.62	0	1.28	0	0	0.23	1.35	1.23	4.12	0	0	3.24	1.45	-0.627	0.758061	0.120296	1.002	0.492937	0.307209	1.629	0.431253	0.365268	-1.629	0.431253	0.365268
ENSG00000100867	DHRS2	FALSE	51.71	67.01	48.42	19.49	15.25	24.04	5.41	2.57	42.92	24.62	6.14	3.37	24.76	10.07	44.73	48.65	12.97	8.22	-2.387	0.000316937	3.49903	-0.758	0.314137	0.50288	1.629	0.0858073	1.06648	-1.629	0.0858073	1.06648
ENSG00000272791	RP11-464F9.22	FALSE	0.77	1.8	3.14	0	1.99	3.08	0	0	0.56	1.26	2.73	0.67	1.47	2.75	3.63	2.75	3.78	0.48	-1.175	0.281908	0.549892	0.442	0.660073	0.180408	1.617	0.211162	0.675384	-1.617	0.211162	0.675384
ENSG00000172789	HOXC5	FALSE	2.32	0.72	1.74	0	0	0.62	1.35	0	0	0	2.73	0.45	3.43	2.75	2.42	0.39	1.08	0.97	-0.634	0.728809	0.137386	0.971	0.422126	0.374558	1.605	0.373378	0.427851	-1.605	0.373378	0.427851
ENSG00000095752	IL11	FALSE	37.3	42.15	47.73	66.75	76.24	80.12	14.21	12.85	3.95	1.89	3.87	2.47	10.54	15.56	6.65	10.99	11.62	16.93	-3.874	3.63426e-30	29.4396	-2.27	1.96305e-16	15.7071	1.604	0.000501794	3.29947	-1.604	0.000501794	3.29947
ENSG00000184368	MAP7D2	FALSE	1.29	0.72	1.05	1.18	1.99	1.23	0	0	0	0.63	0.23	0	0.25	0	0	0.78	0.54	1.45	-3.006	0.00345939	2.461	-1.405	0.13222	0.878702	1.601	0.475845	0.322534	-1.601	0.475845	0.322534
ENSG00000149295	DRD2	FALSE	8.75	12.97	6.97	3.54	5.97	5.55	6.09	0.64	1.69	0	0.45	2.25	1.72	0.46	13.3	2.75	6.22	5.8	-2.454	0.000514393	3.2887	-0.86	0.280643	0.551845	1.595	0.156166	0.806413	-1.595	0.156166	0.806413
ENSG00000110723	EXPH5	FALSE	2.83	0.72	0	0	0	0	1.35	0	0.56	0	0.23	0.67	2.21	1.83	0.6	1.18	1.35	0.97	0.544	0.787311	0.103854	2.136	0.0446871	1.34982	1.592	0.236506	0.626157	-1.592	0.236506	0.626157
ENSG00000272950	RP11-307C18.1	FALSE	1.54	1.8	0.35	0	0	1.23	0.68	0	0	0	0.68	0.22	1.23	1.83	1.21	0.39	1.35	0	-1.35	0.346412	0.460407	0.231	0.87978	0.0556257	1.581	0.392239	0.406449	-1.581	0.392239	0.406449
ENSG00000131849	ZNF132	FALSE	3.6	0.36	1.39	2.36	4.31	0.62	0.68	0	0.56	0	1.82	3.37	5.15	5.49	3.63	1.96	2.16	1.45	-0.98	0.378078	0.422419	0.596	0.542187	0.265851	1.576	0.212646	0.672342	-1.576	0.212646	0.672342
ENSG00000102760	RGCC	FALSE	0.77	0	1.39	0	2.32	4.31	0.68	0.64	0	0.63	0	0.45	1.47	0.46	1.21	1.57	1.62	0	-1.654	0.210417	0.676919	-0.092	0.955225	0.0198944	1.562	0.393798	0.404726	-1.562	0.393798	0.404726
ENSG00000173391	OLR1	FALSE	2.06	0	0.7	0.59	1.99	2.47	0	0	1.69	1.89	1.14	0.9	1.96	3.66	1.21	2.35	3.24	6.77	-0.446	0.730942	0.136117	1.107	0.165948	0.780027	1.554	0.131846	0.879933	-1.554	0.131846	0.879933
ENSG00000080166	DCT	FALSE	2.83	0.72	3.48	2.95	0.66	6.16	0.68	0.64	0	0.63	0.45	0.67	3.68	1.83	3.02	1.18	0.54	0	-2.215	0.0234694	1.6295	-0.663	0.537486	0.269633	1.552	0.329861	0.481669	-1.552	0.329861	0.481669
ENSG00000148655	C10orf11	FALSE	1.54	1.08	0.7	1.77	6.3	2.47	0.68	0	0	0	0.68	0.45	1.96	0	1.21	0.78	1.35	1.45	-2.12	0.0280582	1.55194	-0.572	0.574834	0.240458	1.547	0.307304	0.512431	-1.547	0.307304	0.512431
ENSG00000088726	TMEM40	FALSE	1.29	0	0	0.59	0.99	0.62	0.68	0	0.56	0	1.36	0.22	1.23	2.29	0.6	1.18	2.43	0.48	-0.372	0.850539	0.070306	1.16	0.270039	0.568574	1.532	0.332942	0.477632	-1.532	0.332942	0.477632
ENSG00000155542	SETD9	FALSE	2.06	1.08	0.7	3.54	4.64	5.55	1.35	3.85	0	0.63	0	0.22	2.7	0	0.6	1.57	2.7	0	-2.537	0.0309199	1.50976	-1.016	0.357715	0.446462	1.52	0.438972	0.357564	-1.52	0.438972	0.357564
ENSG00000257354	RP11-631N16.2	FALSE	0.51	6.85	2.79	4.14	4.31	1.23	5.41	0.64	2.26	5.05	3.41	2.69	7.84	13.27	1.81	14.52	8.38	7.74	0.016	0.989798	0.00445345	1.53	0.0160855	1.79357	1.514	0.0396681	1.40156	-1.514	0.0396681	1.40156
ENSG00000272468	RP1-86C11.7	FALSE	2.57	1.44	1.74	1.18	0.99	2.47	0.68	0	1.13	1.26	0.23	0	1.72	1.83	1.81	4.32	0	0	-1.898	0.0870072	1.06044	-0.389	0.755383	0.121833	1.509	0.391226	0.407573	-1.509	0.391226	0.407573
ENSG00000272744	RP11-367N14.3	FALSE	2.06	0.72	0.7	1.18	2.98	1.85	0	0	0.56	0	0.68	0.22	0.49	0	3.02	1.57	1.62	0	-2.214	0.0377665	1.42289	-0.709	0.526933	0.278245	1.506	0.411753	0.385363	-1.506	0.411753	0.385363
ENSG00000124107	SLPI	FALSE	25.21	29.18	20.55	42.53	47.07	28.35	19.63	7.71	2.26	4.42	5.46	35.93	9.07	27.46	12.09	25.9	21.62	30.96	-2.093	8.18164e-06	5.08716	-0.597	0.251398	0.599639	1.496	0.0141191	1.85019	-1.496	0.0141191	1.85019
ENSG00000273437	RP11-434H6.7	FALSE	0.51	0	1.05	1.18	1.33	6.78	3.38	0	0.56	0.63	0.23	0.45	0.98	0.92	0.6	3.14	2.7	0	-0.983	0.526996	0.278193	0.512	0.689078	0.161731	1.495	0.388938	0.41012	-1.495	0.388938	0.41012
ENSG00000113211	PCDHB6	FALSE	0.51	0	1.39	0	0.33	2.47	0.68	0	0	1.89	0	0.67	1.72	0.92	0.6	0	1.62	1.93	-0.631	0.74393	0.128468	0.862	0.506542	0.295385	1.493	0.425045	0.371565	-1.493	0.425045	0.371565
ENSG00000172403	SYNPO2	FALSE	2.32	3.96	1.74	2.36	4.31	1.85	0.68	1.28	1.69	1.89	0.68	0.22	2.94	2.29	1.21	4.71	2.7	1.45	-1.617	0.0179705	1.74544	-0.129	0.884197	0.0534509	1.488	0.103062	0.986903	-1.488	0.103062	0.986903
ENSG00000148803	FUOM	FALSE	1.03	4.68	5.23	7.68	6.63	8.63	2.03	0.64	6.78	8.21	3.18	0.67	6.62	5.95	8.46	7.46	9.46	7.26	-1.082	0.11938	0.923068	0.399	0.550729	0.259062	1.481	0.0453008	1.34389	-1.481	0.0453008	1.34389
ENSG00000148680	HTR7	FALSE	12.35	6.12	5.57	8.86	10.61	8.63	5.41	2.57	0.56	0	1.59	1.12	2.94	4.12	6.65	5.1	3.51	2.42	-2.617	4.95588e-09	8.30488	-1.146	0.00942743	2.02561	1.472	0.0395724	1.40261	-1.472	0.0395724	1.40261
ENSG00000171051	FPR1	FALSE	1.8	0.72	1.05	0.59	1.66	1.23	0.68	0	0	0	0.23	0.67	0.98	0.92	0	1.57	1.08	0.97	-1.819	0.0479149	1.31953	-0.347	0.717797	0.143999	1.472	0.307304	0.512431	-1.472	0.307304	0.512431
ENSG00000196597	ZNF782	FALSE	3.09	1.08	3.14	0.59	1.33	1.23	2.71	0	0.56	0.63	0.91	0.67	0.98	0	3.02	3.92	2.43	2.9	-1.234	0.226761	0.644432	0.237	0.831481	0.0801477	1.471	0.264083	0.57826	-1.471	0.264083	0.57826
ENSG00000187955	COL14A1	FALSE	0	1.44	2.09	0	2.65	4.93	0	1.93	0	0	0.45	0.67	1.47	3.2	0.6	0.39	1.62	0.48	-1.807	0.170968	0.767084	-0.337	0.822201	0.0850222	1.471	0.456733	0.340337	-1.471	0.456733	0.340337
ENSG00000137285	TUBB2B	FALSE	0.51	1.8	3.83	1.77	0	0	4.74	7.07	0	0	2.5	1.35	18.87	15.11	0.6	0.39	6.76	0.97	0.955	0.596533	0.224365	2.416	0.0749164	1.12542	1.461	0.489599	0.31016	-1.461	0.489599	0.31016
ENSG00000092929	UNC13D	FALSE	6.43	10.45	13.24	5.91	5.64	4.93	2.03	1.28	3.95	3.16	3.41	1.57	8.33	7.32	10.88	7.85	5.41	2.42	-1.557	0.00104798	2.97965	-0.097	0.891643	0.0498089	1.46	0.0118163	1.92752	-1.46	0.0118163	1.92752
ENSG00000267313	KC6	FALSE	2.06	2.88	2.44	0	0	0	0	0	1.13	0.63	3.18	1.8	2.45	0.92	6.04	5.89	2.97	1.45	-0.204	0.918543	0.0369006	1.254	0.254772	0.593849	1.459	0.369605	0.432262	-1.459	0.369605	0.432262
ENSG00000121858	TNFSF10	FALSE	2.06	1.08	1.05	0	0	0.62	0	1.28	0.56	0	0.45	0.22	1.72	0.92	1.21	1.18	0.81	0.48	-1.019	0.463145	0.334283	0.424	0.721325	0.141869	1.444	0.368836	0.433166	-1.444	0.368836	0.433166
ENSG00000205426	KRT81	FALSE	64.83	102.32	86.39	73.84	62.98	55.47	30.46	32.12	17.51	22.09	19.33	40.42	175.01	204.6	65.28	61.6	22.16	59.01	-1.49	1.03253e-05	4.9861	-0.046	0.94622	0.0240078	1.444	0.000614307	3.21161	-1.444	0.000614307	3.21161
ENSG00000187867	PALM3	FALSE	3.86	2.16	1.05	0.59	0	0	1.35	0	1.13	0	3.41	1.57	5.88	3.66	1.81	0.39	5.68	2.42	0.13	0.951057	0.0217936	1.563	0.148003	0.829728	1.433	0.361462	0.441937	-1.433	0.361462	0.441937
ENSG00000127533	F2RL3	FALSE	5.4	5.76	4.18	6.5	6.63	5.55	1.35	5.78	0.56	1.89	0.68	0.45	5.88	8.7	1.81	2.75	0.27	1.45	-2.429	0.000203118	3.69225	-0.996	0.162906	0.788063	1.433	0.231641	0.635184	-1.433	0.231641	0.635184
ENSG00000272677	RP11-127B20.3	FALSE	2.32	1.44	3.14	0	3.65	1.23	1.35	1.28	0.56	1.89	1.36	0.9	3.68	5.49	3.63	3.14	2.43	1.45	-0.871	0.283331	0.547706	0.56	0.415746	0.381172	1.431	0.0811264	1.09084	-1.431	0.0811264	1.09084
ENSG00000167644	C19orf33	FALSE	5.15	2.52	1.05	0.59	0	0.62	0.68	0	2.82	0	0.23	1.12	7.35	3.66	0	1.96	0.81	0	-1.071	0.54231	0.265752	0.356	0.842107	0.0746325	1.427	0.531419	0.274563	-1.427	0.531419	0.274563
ENSG00000145348	TBCK	FALSE	7.2	3.6	1.39	2.95	1.99	5.55	0.68	0.64	1.69	1.89	0.23	0.45	0.98	3.2	2.42	3.53	2.16	0.97	-2.142	0.00452335	2.34454	-0.715	0.370932	0.430705	1.427	0.246033	0.609006	-1.427	0.246033	0.609006
ENSG00000204271	SPIN3	FALSE	0.51	0.72	0	0	1.99	1.85	1.35	0	0	1.89	0	0.22	0.49	0.46	0	0.39	1.35	2.42	-1.458	0.372168	0.429261	-0.033	0.987574	0.00543044	1.426	0.545663	0.263075	-1.426	0.545663	0.263075
ENSG00000170006	TMEM154	FALSE	2.57	4.32	2.79	2.95	3.65	1.85	3.38	0	2.26	3.79	1.14	1.35	4.41	2.75	4.84	7.06	3.78	5.32	-0.85	0.195265	0.709376	0.574	0.289639	0.538142	1.424	0.0192301	1.71602	-1.424	0.0192301	1.71602
ENSG00000134256	CD101	FALSE	0	0.72	1.05	1.18	0	2.47	0	5.78	0	0.63	0.68	0.9	1.47	0.92	1.21	2.35	2.97	1.93	0.06	0.975417	0.0108098	1.475	0.108764	0.963516	1.415	0.281559	0.550431	-1.415	0.281559	0.550431
ENSG00000173013	CCDC96	FALSE	0.51	4.32	0.7	2.36	0.66	3.7	1.35	0	0.56	0	1.82	3.37	2.94	3.66	4.23	5.1	1.89	2.42	-0.456	0.742557	0.12927	0.957	0.283557	0.54736	1.414	0.234239	0.63034	-1.414	0.234239	0.63034
ENSG00000139269	INHBE	FALSE	2.83	3.6	1.05	1.18	0	1.23	0.68	0.64	0	1.26	5.46	4.27	11.77	1.37	6.04	0	14.05	1.45	0.274	0.894364	0.0484857	1.683	0.176177	0.754051	1.409	0.454004	0.34294	-1.409	0.454004	0.34294
ENSG00000144821	MYH15	FALSE	0.26	0.72	0	0	0	0	0.68	0	1.13	0	0.68	1.57	2.7	1.83	1.21	3.14	2.16	1.45	2.157	0.0860744	1.06513	3.563	5.79455e-05	4.23698	1.406	0.149169	0.826322	-1.406	0.149169	0.826322
ENSG00000250838	RP11-501C14.5	FALSE	1.03	1.08	0.35	0.59	0.66	0	0.68	0	1.69	0	0	0.45	0.25	1.37	2.42	0.78	0.27	1.45	-1.042	0.494686	0.305671	0.36	0.794308	0.100011	1.402	0.462722	0.33468	-1.402	0.462722	0.33468
ENSG00000242516	LINC00960	FALSE	4.63	2.88	3.83	3.54	8.29	1.85	1.35	0.64	2.26	0	2.5	0.9	3.19	3.2	1.81	4.71	5.41	2.42	-1.566	0.0130676	1.8838	-0.166	0.838125	0.0766914	1.4	0.0915124	1.03852	-1.4	0.0915124	1.03852
ENSG00000134343	ANO3	FALSE	0.26	1.08	2.79	0.59	1.66	3.08	0	1.93	0.56	0	0.23	0.22	1.47	1.37	0.6	1.18	0	0.48	-2.202	0.0603691	1.21919	-0.805	0.479199	0.319484	1.398	0.490635	0.309241	-1.398	0.490635	0.309241
ENSG00000228065	LINC01515	FALSE	1.29	0.72	0.7	0.59	0	0.62	0	7.07	0.56	1.89	0.68	0.45	2.45	2.29	1.21	2.35	1.35	2.9	0.148	0.93499	0.029193	1.534	0.0418735	1.37806	1.386	0.206224	0.685662	-1.386	0.206224	0.685662
ENSG00000154930	ACSS1	FALSE	0	1.8	0.7	1.18	2.65	0	0	3.85	1.13	0	1.14	2.02	4.41	4.58	1.21	1.18	4.59	3.39	0.331	0.842192	0.0745891	1.713	0.0613121	1.21245	1.382	0.286611	0.542707	-1.382	0.286611	0.542707
ENSG00000185985	SLITRK2	FALSE	2.57	1.44	1.05	1.77	0.66	3.7	0	0	0.56	0	2.05	2.47	3.43	3.66	0.6	1.96	2.16	4.35	-0.802	0.473468	0.324709	0.58	0.529464	0.276164	1.382	0.249605	0.602746	-1.382	0.249605	0.602746
ENSG00000163032	VSNL1	FALSE	0.51	0	1.39	1.18	0.33	1.23	0.68	1.28	0.56	0.63	0.68	0.22	1.47	0.92	0.6	1.96	2.43	1.93	-0.227	0.893811	0.0487545	1.153	0.169618	0.770527	1.38	0.241112	0.617781	-1.38	0.241112	0.617781
ENSG00000259877	RP11-46C24.7	FALSE	6.17	3.96	3.48	2.36	3.31	3.08	5.41	0.64	1.13	1.26	1.36	3.59	6.62	5.95	3.02	3.92	6.49	3.87	-0.96	0.136145	0.865999	0.418	0.484851	0.314392	1.378	0.0377432	1.42316	-1.378	0.0377432	1.42316
ENSG00000267416	CTD-2319I12.2	FALSE	0.51	3.24	1.05	0	0	0	0	0	0	1.89	0	1.35	0.74	0.46	1.21	0.39	2.97	1.45	-0.312	0.901899	0.044842	1.062	0.472585	0.32552	1.374	0.545663	0.263075	-1.374	0.545663	0.263075
ENSG00000119638	NEK9	FALSE	0	1.44	0	1.77	0.33	0	0	0	0	0.63	1.14	0.45	0	1.83	1.21	1.18	1.35	1.93	0.23	0.923917	0.0343672	1.597	0.239639	0.620443	1.367	0.480487	0.318318	-1.367	0.480487	0.318318
ENSG00000179361	ARID3B	FALSE	6.95	6.12	5.57	6.5	5.3	4.93	2.03	3.85	7.91	0.63	1.59	1.35	3.68	7.32	6.04	2.35	5.14	6.29	-1.621	0.000526115	3.27892	-0.258	0.640337	0.193591	1.363	0.0257827	1.58867	-1.363	0.0257827	1.58867
ENSG00000251350	LVCAT1	FALSE	5.66	10.45	5.92	4.14	0.66	0.62	0.68	0.64	1.69	0.63	4.55	3.37	5.39	6.41	7.25	0.39	8.11	3.87	-1.072	0.301516	0.520689	0.285	0.806806	0.0932309	1.357	0.295694	0.529158	-1.357	0.295694	0.529158
ENSG00000267322	SNHG22	FALSE	0	0.72	1.39	0	1.33	1.23	1.35	0	0	0	0.23	0.45	0.25	1.83	1.21	1.18	0.54	0	-1.351	0.369225	0.432709	-0.005	0.996628	0.0014669	1.345	0.532732	0.273491	-1.345	0.532732	0.273491
ENSG00000171786	NHLH1	FALSE	1.8	1.08	0	1.18	2.98	0	0.68	0	2.26	0	0	0.9	0.25	0	1.81	1.57	1.89	2.42	-1.213	0.44914	0.347618	0.122	0.946397	0.0239267	1.335	0.547799	0.261379	-1.335	0.547799	0.261379
ENSG00000254337	RP11-865I6.2	FALSE	0.77	1.08	0	0	1.33	0	0	0	0	0	2.5	1.8	2.21	3.66	0	0	2.97	2.9	0.352	0.880154	0.0554413	1.686	0.246692	0.607846	1.334	0.566534	0.246774	-1.334	0.566534	0.246774
ENSG00000214265	RP11-701H24.9	FALSE	0.26	0.36	0.35	1.18	0	1.85	0	0.64	0.56	0	1.14	0.9	2.45	1.37	1.81	0	2.43	1.93	0.472	0.777403	0.109354	1.803	0.0654437	1.18413	1.331	0.323077	0.490694	-1.331	0.323077	0.490694
ENSG00000239332	LINC01119	FALSE	0.77	1.44	3.14	0.59	1.33	3.08	0	0	0.56	0.63	1.14	0.45	1.72	1.83	1.81	0.39	0.54	3.87	-1.528	0.124663	0.904263	-0.199	0.872273	0.0593475	1.329	0.38075	0.41936	-1.329	0.38075	0.41936
ENSG00000111319	SCNN1A	FALSE	1.03	2.52	2.09	0	1.33	0	7.44	0	0.56	0	0.45	1.57	2.21	2.75	2.42	1.96	2.16	0.97	-0.631	0.606799	0.216955	0.696	0.429551	0.366985	1.327	0.286874	0.542309	-1.327	0.286874	0.542309
ENSG00000187994	RINL	FALSE	1.03	4.32	1.05	0	0	1.85	0	0	1.13	0.63	0	1.35	1.96	2.29	1.81	1.18	0.27	0.97	-0.917	0.565899	0.247261	0.41	0.775847	0.110224	1.327	0.48079	0.318045	-1.327	0.48079	0.318045
ENSG00000113327	GABRG2	FALSE	3.6	2.52	5.57	2.36	1.33	0.62	1.35	0.64	0.56	1.26	0.68	2.02	3.68	4.58	3.02	1.96	2.43	1.93	-1.156	0.131733	0.880306	0.17	0.85245	0.0693311	1.326	0.15444	0.81124	-1.326	0.15444	0.81124
ENSG00000153253	SCN3A	FALSE	5.4	2.88	0.7	4.73	3.65	3.08	0	0	2.82	0.63	2.05	1.57	1.47	1.37	6.65	4.71	4.05	2.9	-1.357	0.0860744	1.06513	-0.041	0.97293	0.0119184	1.316	0.235182	0.628596	-1.316	0.235182	0.628596
ENSG00000121552	CSTA	FALSE	22.12	20.54	16.72	15.95	10.61	18.49	4.74	5.14	7.34	9.47	33.44	26.5	20.1	22.89	21.76	14.52	39.46	31.92	-0.838	0.11229	0.949659	0.476	0.333299	0.477166	1.314	0.0153182	1.81479	-1.314	0.0153182	1.81479
ENSG00000233695	GAS6-AS1	FALSE	6.17	5.4	4.53	2.95	0.66	0.62	1.35	4.5	1.69	0.63	13.42	13.02	10.78	8.7	6.04	5.1	28.65	14.99	0.304	0.824874	0.0836126	1.617	0.0421247	1.37546	1.313	0.291081	0.535986	-1.313	0.291081	0.535986
ENSG00000103599	IQCH	FALSE	0	3.6	0.35	1.18	0	0	2.71	0	0	0	0	1.35	0.74	0.92	0.6	1.18	0.81	1.45	0.025	0.989769	0.0044661	1.337	0.314895	0.501834	1.313	0.526164	0.278879	-1.313	0.526164	0.278879
ENSG00000278828	HIST1H3H	FALSE	1.29	4.32	2.79	2.36	7.29	0	0.68	1.28	0	1.26	0.23	0.9	2.7	2.75	3.02	1.96	0.27	0	-1.98	0.0605493	1.21789	-0.671	0.556337	0.254662	1.309	0.446985	0.349707	-1.309	0.446985	0.349707
ENSG00000250320	CTD-2269F5.1	FALSE	3.34	1.08	3.83	5.32	3.65	9.24	0	2.57	0.56	1.89	2.05	1.8	4.9	5.95	6.04	2.35	2.97	1.93	-1.281	0.0572241	1.24242	0.026	0.979173	0.00914077	1.308	0.119552	0.922442	-1.308	0.119552	0.922442
ENSG00000272502	RP11-713M15.2	FALSE	1.29	2.88	1.74	2.95	3.31	0	2.71	0	0.56	0.63	0.68	1.35	3.19	0.92	1.21	2.75	1.35	4.35	-1.188	0.191638	0.717519	0.118	0.915351	0.0384123	1.305	0.274159	0.561997	-1.305	0.274159	0.561997
ENSG00000150722	PPP1R1C	FALSE	2.06	2.16	4.53	2.95	2.32	6.16	3.38	0	5.08	2.53	0	0	0.74	3.2	6.65	2.35	1.35	2.42	-1.785	0.0965347	1.01532	-0.483	0.664755	0.177338	1.302	0.449221	0.34754	-1.302	0.449221	0.34754
ENSG00000261886	RP11-63A1.1	FALSE	0.77	0	0.7	0.59	0.99	1.23	0	1.28	2.26	0	0.45	0.22	0.74	1.37	1.81	0.39	2.16	0.97	-0.52	0.745842	0.127353	0.774	0.451432	0.345408	1.294	0.398782	0.399264	-1.294	0.398782	0.399264
ENSG00000062524	LTK	FALSE	1.54	1.08	1.39	1.18	2.65	0	0	0	2.26	0	0.45	1.8	1.96	0.92	2.42	0.39	2.43	2.42	-0.981	0.401035	0.396817	0.312	0.77059	0.113177	1.293	0.374444	0.426613	-1.293	0.374444	0.426613
ENSG00000105996	HOXA2	FALSE	1.03	1.08	1.74	0.59	0	0	2.71	0	0	0	0.91	0.45	1.23	0.46	1.81	0.39	1.35	4.35	-0.615	0.7134	0.146667	0.676	0.578998	0.237323	1.291	0.466367	0.331272	-1.291	0.466367	0.331272
ENSG00000248663	LINC00992	FALSE	1.03	0.72	1.74	0	0	0	0.68	0	1.13	2.53	0.23	0	2.45	0	0.6	2.75	0.81	0.48	-0.292	0.901183	0.0451872	0.989	0.490093	0.309721	1.281	0.57572	0.239789	-1.281	0.57572	0.239789
ENSG00000256576	RP13-977J11.2	FALSE	3.34	2.16	2.79	0.59	0.66	1.23	0	0.64	3.39	1.89	5.69	1.12	2.21	5.49	4.84	4.32	3.24	7.26	-0.103	0.947294	0.0235152	1.177	0.105278	0.977663	1.28	0.233781	0.631191	-1.28	0.233781	0.631191
ENSG00000221916	C19orf73	FALSE	1.03	3.24	1.74	1.77	0.33	0	0	0.64	0.56	0	3.41	1.35	3.19	0.92	0.6	0	4.32	3.87	-0.556	0.754557	0.122308	0.723	0.578386	0.237782	1.279	0.495227	0.305195	-1.279	0.495227	0.305195
ENSG00000184515	BEX5	FALSE	6.43	7.93	5.57	7.68	4.97	9.24	0	3.85	0.56	1.26	1.36	1.57	14.46	14.19	2.42	1.18	2.97	0.48	-2.393	0.000133325	3.87509	-1.114	0.133045	0.876002	1.279	0.290264	0.537207	-1.279	0.290264	0.537207
ENSG00000241322	CDRT1	FALSE	0.77	1.08	1.05	0	1.33	0	0.68	3.21	1.13	0	0.23	1.12	1.47	3.66	1.21	1.18	2.7	1.45	-0.05	0.977875	0.00971682	1.226	0.139484	0.855475	1.277	0.299384	0.523771	-1.277	0.299384	0.523771
ENSG00000185339	TCN2	FALSE	0.51	1.44	0	2.95	0	1.23	0	0	2.82	0.63	0.45	0.45	1.47	0	3.02	1.96	0.81	0.48	-0.631	0.736342	0.13292	0.644	0.635016	0.197215	1.276	0.518714	0.285072	-1.276	0.518714	0.285072
ENSG00000169891	REPS2	FALSE	3.34	0.36	0.35	0	0.66	0	0	1.28	1.13	0.63	0	1.35	1.96	2.75	1.81	1.18	1.89	1.45	0.541	0.742853	0.129097	1.813	0.0555286	1.25548	1.272	0.316803	0.49921	-1.272	0.316803	0.49921
ENSG00000167941	SOST	FALSE	39.1	28.82	42.15	41.94	49.39	43.76	4.06	39.83	10.16	56.18	3.41	5.84	31.86	51.72	18.74	42.38	1.62	4.35	-2.02	0.0119564	1.9224	-0.748	0.38389	0.415793	1.272	0.317075	0.498838	-1.272	0.317075	0.498838
ENSG00000213888	LINC01521	FALSE	7.72	7.21	4.53	13	5.97	1.85	1.35	1.93	3.95	3.16	3.64	10.1	13.48	12.36	3.63	6.67	5.68	9.19	-0.875	0.190542	0.720009	0.396	0.546365	0.262517	1.27	0.0811264	1.09084	-1.27	0.0811264	1.09084
ENSG00000105519	CAPS	FALSE	0	1.08	0.7	0	1.99	1.23	0	0.64	1.69	0.63	0.45	0.45	0.98	0.46	1.81	0.78	1.89	3.39	-0.395	0.820278	0.0860391	0.87	0.421914	0.374776	1.265	0.419891	0.376863	-1.265	0.419891	0.376863
ENSG00000197261	C6orf141	FALSE	5.4	4.32	4.53	4.14	8.29	1.85	2.03	2.57	1.13	0.63	1.36	2.02	5.15	2.75	4.23	4.71	4.59	1.45	-1.548	0.00288872	2.53929	-0.283	0.656382	0.182844	1.265	0.0791023	1.10181	-1.265	0.0791023	1.10181
ENSG00000170381	SEMA3E	FALSE	7.72	3.96	7.32	7.68	9.61	5.55	1.35	1.93	2.82	0.63	3.87	2.47	4.9	6.87	6.04	1.96	5.68	11.61	-1.56	0.000763799	3.11702	-0.297	0.623147	0.20541	1.263	0.0533725	1.27268	-1.263	0.0533725	1.27268
ENSG00000174564	IL20RB	FALSE	17.24	14.41	16.02	7.68	4.31	12.94	7.44	14.78	1.13	4.42	1.59	2.47	9.8	11.44	6.04	9.42	5.68	3.87	-1.953	0.000235454	3.62809	-0.694	0.218789	0.659974	1.26	0.115599	0.937046	-1.26	0.115599	0.937046
ENSG00000179046	TRIML2	FALSE	8.75	6.49	8.71	1.18	0.66	2.47	3.38	1.93	4.52	2.53	2.96	2.25	12.01	13.27	4.84	5.1	2.97	4.35	-0.785	0.378078	0.422419	0.473	0.579645	0.236838	1.259	0.226318	0.64528	-1.259	0.226318	0.64528
ENSG00000125965	GDF5	FALSE	3.34	2.88	1.39	0	0	1.23	1.35	0	2.82	1.26	3.41	3.82	5.15	1.83	3.02	0	26.22	10.64	0.491	0.770879	0.113014	1.748	0.133262	0.875295	1.257	0.48574	0.313596	-1.257	0.48574	0.313596
ENSG00000245468	RP11-367J11.3	FALSE	0.51	1.08	0.35	0.59	1.66	1.23	0	0	0	1.89	1.36	0.45	1.23	4.58	1.21	0.39	2.43	0.97	-0.472	0.765679	0.115953	0.784	0.465498	0.332082	1.256	0.418163	0.378654	-1.256	0.418163	0.378654
ENSG00000186862	PDZD7	FALSE	2.83	3.24	2.09	0	0	0.62	0	0	1.13	0.63	3.41	2.47	4.9	0.92	4.84	1.96	5.95	0.97	-0.201	0.918862	0.0367498	1.054	0.356452	0.447999	1.255	0.456729	0.340341	-1.255	0.456729	0.340341
ENSG00000125999	BPIFB1	FALSE	0.26	0	1.05	1.77	0.66	1.23	0	1.28	0	0	0.68	0	0.25	1.37	0	2.75	0.27	0.97	-1.288	0.430264	0.366265	-0.034	0.987603	0.00541776	1.255	0.600035	0.221824	-1.255	0.600035	0.221824
ENSG00000184564	SLITRK6	FALSE	2.06	1.8	2.09	0.59	1.33	3.7	0	0	1.69	0.63	3.87	2.25	3.19	2.29	4.84	3.14	5.41	2.42	-0.368	0.746474	0.126985	0.884	0.199882	0.699227	1.252	0.189886	0.721506	-1.252	0.189886	0.721506
ENSG00000259426	RP11-253M7.1	FALSE	1.03	0.36	1.39	2.36	2.98	5.55	0	0	0.56	0	0.23	0.22	1.23	0	0.6	0	0	1.45	-3.086	0.00734321	2.13411	-1.835	0.103241	0.986149	1.251	0.625433	0.203819	-1.251	0.625433	0.203819
ENSG00000102890	ELMO3	FALSE	0.77	2.88	2.44	1.77	3.31	1.85	0.68	0	0.56	1.89	0.91	1.35	1.96	2.75	1.21	4.32	2.16	1.93	-1.156	0.128805	0.890069	0.091	0.926029	0.0333753	1.247	0.214356	0.668864	-1.247	0.214356	0.668864
ENSG00000133640	LRRIQ1	FALSE	0.77	0.72	2.79	0.59	1.66	1.85	3.38	1.93	1.13	3.16	2.73	5.16	6.62	5.49	9.07	9.02	5.95	7.26	1.156	0.0720667	1.14227	2.402	4.6001e-08	7.33723	1.246	0.0151335	1.82006	-1.246	0.0151335	1.82006
ENSG00000140538	NTRK3	FALSE	0.51	0	0	1.18	0	0.62	1.35	0	1.69	0	0	0.67	2.21	0	0.6	1.18	1.35	1.93	0.698	0.72997	0.136695	1.942	0.111591	0.952372	1.244	0.510289	0.292184	-1.244	0.510289	0.292184
ENSG00000159753	RLTPR	FALSE	1.8	4.32	1.39	5.91	3.98	3.08	0.68	0.64	3.39	1.26	1.59	0.9	7.35	2.29	3.02	4.71	0.54	2.42	-1.328	0.105834	0.975374	-0.085	0.94035	0.0267107	1.243	0.295694	0.529158	-1.243	0.295694	0.529158
ENSG00000265778	RP11-17M16.2	FALSE	0	2.88	1.05	2.95	0.33	1.23	0	0	0	1.89	0.91	3.37	2.21	2.29	1.21	3.14	2.43	1.45	-0.431	0.798859	0.0975299	0.811	0.455607	0.341409	1.242	0.423179	0.373476	-1.242	0.423179	0.373476
ENSG00000170153	RNF150	FALSE	10.29	9.73	9.75	15.36	19.89	15.41	1.35	1.28	9.03	5.05	8.42	7.63	21.08	10.07	13.3	14.91	14.59	14.99	-1.047	0.00801564	2.09606	0.189	0.705395	0.151568	1.236	0.00372188	2.42924	-1.236	0.00372188	2.42924
ENSG00000236305	RP11-126L15.4	FALSE	2.06	1.08	2.44	0	2.98	2.47	0	1.28	0.56	0	0.23	1.12	1.47	0.92	1.81	0.78	1.35	2.42	-1.688	0.0361615	1.44175	-0.453	0.598896	0.222649	1.235	0.352376	0.452994	-1.235	0.352376	0.452994
ENSG00000263146	RP11-849I19.1	FALSE	3.6	1.8	1.05	2.95	1.99	2.47	0	0	1.69	0.63	0.23	0	0.25	0	1.21	0.39	2.16	0.48	-3.161	0.000397061	3.40114	-1.925	0.0239034	1.62154	1.235	0.589065	0.229837	-1.235	0.589065	0.229837
ENSG00000251432	RP11-420A23.1	FALSE	0.51	0.72	0.35	0.59	0	4.93	0	0	0	1.26	0.45	0.9	1.96	0.46	1.21	0.39	1.62	1.45	-0.082	0.972611	0.0120608	1.151	0.278987	0.554416	1.233	0.411486	0.385644	-1.233	0.411486	0.385644
ENSG00000215912	TTC34	FALSE	1.03	3.6	3.14	2.36	0.33	1.23	0	3.21	1.13	0.63	3.64	8.53	5.88	13.27	5.44	1.96	6.76	3.87	0.299	0.830495	0.0806628	1.529	0.0592102	1.2276	1.23	0.313797	0.503351	-1.23	0.313797	0.503351
ENSG00000274248	AJ011932.1	FALSE	0.51	0.72	1.39	0.59	0.99	1.23	1.35	3.21	0.56	0	0.23	0	0.98	1.83	1.21	0.39	0.81	0	-1.292	0.300331	0.5224	-0.062	0.96519	0.0153873	1.23	0.490095	0.309719	-1.23	0.490095	0.309719
ENSG00000169282	KCNAB1	FALSE	0.77	0	1.74	0.59	1.66	0.62	0	0	1.13	1.26	1.14	0.45	1.72	0	2.42	3.92	1.35	1.45	-0.395	0.802722	0.0954348	0.831	0.423403	0.373246	1.227	0.413447	0.38358	-1.227	0.413447	0.38358
ENSG00000160117	ANKLE1	FALSE	2.57	2.88	3.14	2.36	1.66	1.85	0	0.64	1.69	1.89	1.59	1.12	2.7	3.66	2.42	2.75	3.78	1.93	-0.978	0.117848	0.928678	0.245	0.698586	0.15578	1.223	0.0819536	1.08643	-1.223	0.0819536	1.08643
ENSG00000172738	TMEM217	FALSE	0.26	0.72	2.09	1.18	0.66	4.93	0	2.57	0.56	0.63	0	1.35	2.45	0.92	2.42	1.57	0.54	2.42	-0.719	0.622875	0.205599	0.504	0.675264	0.170526	1.222	0.449221	0.34754	-1.222	0.449221	0.34754
ENSG00000280356	RP1-101G11.3	FALSE	1.8	0.72	2.09	0.59	2.65	0	0	0	0	0	0.45	1.12	0.98	0.46	1.21	0	0.54	3.39	-2.013	0.0843159	1.07409	-0.792	0.503095	0.29835	1.221	0.579554	0.236906	-1.221	0.579554	0.236906
ENSG00000263874	LINC00672	FALSE	0.51	1.44	1.39	1.18	0	0.62	0	0	1.13	2.53	0	1.12	0.98	3.2	0.6	0	1.35	4.84	-0.371	0.860043	0.0654796	0.849	0.532628	0.273576	1.22	0.562026	0.250244	-1.22	0.562026	0.250244
ENSG00000259319	RP11-293M10.6	FALSE	0	0	0.35	0	0	1.85	0	0	1.13	0.63	2.05	0.22	1.72	0.46	1.21	1.57	1.35	1.93	1.943	0.214386	0.668804	3.16	0.0043972	2.35682	1.218	0.411753	0.385363	-1.218	0.411753	0.385363
ENSG00000169429	CXCL8	FALSE	4.63	4.68	2.09	16.54	24.86	26.5	1.35	12.85	1.13	3.16	0.45	1.35	2.7	6.41	3.02	5.89	2.7	2.9	-2.765	0.000260784	3.58372	-1.551	0.0423133	1.37352	1.214	0.378633	0.421781	-1.214	0.378633	0.421781
ENSG00000223774	RP11-307B6.3	FALSE	4.89	3.6	4.53	1.18	1.66	0	0	0	1.69	2.53	15.92	8.98	7.6	7.78	2.42	3.14	13.78	6.29	0.049	0.979251	0.00910616	1.259	0.178753	0.747746	1.21	0.423179	0.373476	-1.21	0.423179	0.373476
ENSG00000066468	FGFR2	FALSE	1.03	0.72	0.7	0.59	0.66	0	2.03	0	0	0	0.91	1.35	1.96	2.29	1.81	1.96	2.16	1.45	0.227	0.876082	0.0574554	1.436	0.0357495	1.44673	1.209	0.19056	0.719969	-1.209	0.19056	0.719969
ENSG00000229628	AC073115.7	FALSE	0.26	0.72	0.35	2.36	0.66	0	0	0	3.39	0.63	2.05	0.67	0.49	1.83	1.81	3.53	4.32	2.9	0.885	0.537376	0.269722	2.093	0.0359776	1.44397	1.208	0.407143	0.390253	-1.208	0.407143	0.390253
ENSG00000198832	SELM	FALSE	1.8	0	0.35	3.54	1.33	2.47	0.68	0.64	0	0	0	0.45	0.49	1.83	1.21	0	0.54	0.48	-2.228	0.0703588	1.15268	-1.02	0.405134	0.392401	1.208	0.608155	0.215986	-1.208	0.608155	0.215986
ENSG00000064300	NGFR	FALSE	1.03	0	1.05	3.54	0.99	0	3.38	0	1.13	0.63	0	0.45	2.21	0.46	2.42	0	1.89	0.48	-0.668	0.721362	0.141847	0.537	0.705898	0.151258	1.206	0.565997	0.247186	-1.206	0.565997	0.247186
ENSG00000054690	PLEKHH1	FALSE	0.51	0.36	0.7	2.95	1.66	3.7	0.68	0.64	0.56	0	0.45	3.59	1.96	3.2	0.6	0.78	0.81	2.9	-0.924	0.501446	0.299776	0.277	0.827461	0.0822527	1.201	0.474759	0.323526	-1.201	0.474759	0.323526
ENSG00000205078	SYCE1L	FALSE	1.54	1.8	0.35	2.95	1.33	0.62	0.68	4.5	0.56	0.63	0.91	2.47	3.43	5.04	3.02	1.57	1.35	7.74	0.005	0.997252	0.00119523	1.205	0.137191	0.862674	1.2	0.312972	0.504495	-1.2	0.312972	0.504495
ENSG00000139725	RHOF	FALSE	1.03	2.16	1.05	1.77	0.66	0	0	0	1.13	0	0.68	2.02	1.72	0.46	1.21	1.96	2.7	0.97	-0.738	0.567936	0.2457	0.462	0.655512	0.183419	1.2	0.408703	0.388592	-1.2	0.408703	0.388592
ENSG00000163803	PLB1	FALSE	3.09	0.36	0.35	0.59	0	0.62	0.68	0	0	0	1.14	1.8	2.45	3.2	0.6	0.39	1.89	1.45	0.411	0.829001	0.0814452	1.61	0.158816	0.799107	1.199	0.458222	0.338924	-1.199	0.458222	0.338924
ENSG00000277969	CTB-58E17.1	FALSE	2.32	3.24	3.14	1.18	3.65	0	1.35	0.64	0	3.79	0.91	0.9	3.68	1.83	0.6	3.14	1.89	1.45	-1.356	0.0953274	1.02078	-0.159	0.872273	0.0593475	1.197	0.312972	0.504495	-1.197	0.312972	0.504495
ENSG00000139133	ALG10	FALSE	2.83	4.32	3.48	4.73	3.65	3.7	0.68	0.64	1.13	3.16	0.68	2.69	2.7	2.29	3.63	3.92	2.7	5.8	-1.363	0.015766	1.80228	-0.166	0.808808	0.0921544	1.197	0.127691	0.893838	-1.197	0.127691	0.893838
ENSG00000124406	ATP8A1	FALSE	4.12	2.16	4.18	0	1.66	3.08	6.77	1.93	1.13	0	0.68	0.9	2.21	1.83	3.02	2.75	3.24	1.45	-1.375	0.0740933	1.13022	-0.181	0.841854	0.0747635	1.195	0.286874	0.542309	-1.195	0.286874	0.542309
ENSG00000158373	HIST1H2BD	FALSE	17.49	15.85	17.42	6.5	11.6	9.24	6.77	3.85	5.65	4.42	6.37	3.82	12.99	11.9	12.69	9.42	12.16	11.12	-1.434	4.3267e-06	5.36384	-0.24	0.561603	0.250571	1.194	0.00174904	2.7572	-1.194	0.00174904	2.7572
ENSG00000259642	ST20-AS1	FALSE	1.54	1.44	4.18	1.18	6.3	1.23	5.41	0.64	1.69	1.26	0.68	0.45	1.47	4.58	1.21	5.1	0.81	2.42	-1.186	0.253695	0.595688	0.004	0.998323	0.000728979	1.19	0.411592	0.385533	-1.19	0.411592	0.385533
ENSG00000158125	XDH	FALSE	1.29	2.52	3.48	1.18	1.99	1.23	0	1.93	3.39	0.63	1.14	2.25	3.92	5.04	3.02	3.53	0	5.8	-0.348	0.784571	0.105368	0.835	0.324809	0.488372	1.183	0.319059	0.496128	-1.183	0.319059	0.496128
ENSG00000259001	RPPH1	FALSE	0.26	2.88	2.09	1.18	1.99	0	0	0.64	0	1.89	1.14	0.67	1.72	1.37	0.6	0.78	2.43	4.84	-0.893	0.468113	0.329649	0.289	0.814671	0.089018	1.182	0.443129	0.35347	-1.182	0.443129	0.35347
ENSG00000136275	C7orf69	FALSE	1.29	0.36	1.74	0	1.66	0	4.06	3.21	0	0	0	2.02	4.66	3.2	2.42	1.18	2.43	2.42	0.327	0.861572	0.0647082	1.502	0.144008	0.841614	1.174	0.483353	0.315735	-1.174	0.483353	0.315735
ENSG00000136114	THSD1	FALSE	0	1.8	2.79	0.59	8.62	1.85	2.71	0.64	1.13	0	0.68	0.45	2.45	1.37	1.81	3.92	1.08	0	-1.225	0.361634	0.44173	-0.052	0.975345	0.0108416	1.173	0.532732	0.273491	-1.173	0.532732	0.273491
ENSG00000078900	TP73	FALSE	3.09	7.21	4.18	1.18	5.3	4.93	0	0	8.47	1.89	2.73	2.47	6.37	3.2	10.28	4.71	3.51	1.93	-1.108	0.139672	0.854891	0.06	0.951575	0.0215572	1.169	0.25049	0.601209	-1.169	0.25049	0.601209
ENSG00000134121	CHL1	FALSE	2.57	6.49	2.44	0	2.98	12.94	4.06	4.5	0.56	1.26	0.45	0.45	2.7	5.95	2.42	4.32	0.81	0.97	-1.567	0.148439	0.828452	-0.4	0.730597	0.136322	1.168	0.48535	0.313945	-1.168	0.48535	0.313945
ENSG00000144681	STAC	FALSE	5.15	3.6	9.06	3.54	4.64	2.47	1.35	0	5.65	0.63	2.96	3.37	3.68	5.95	7.25	4.32	5.95	6.77	-0.901	0.141213	0.850126	0.266	0.682114	0.166143	1.167	0.090111	1.04522	-1.167	0.090111	1.04522
ENSG00000132386	SERPINF1	FALSE	0.77	0.36	0	1.18	3.31	3.7	0.68	0	0.56	1.26	0.23	0	0.74	1.37	0	1.57	1.08	0	-1.823	0.196145	0.707423	-0.658	0.642054	0.192429	1.165	0.624219	0.204663	-1.165	0.624219	0.204663
ENSG00000112812	PRSS16	FALSE	1.29	1.44	1.39	0	0.66	1.23	2.03	0.64	0.56	0	1.14	1.35	2.21	4.12	1.21	1.18	3.78	0.97	-0.069	0.967671	0.0142724	1.095	0.163194	0.787296	1.164	0.297629	0.526324	-1.164	0.297629	0.526324
ENSG00000166317	SYNPO2L	FALSE	0	0	1.05	3.54	5.3	0.62	0.68	0	1.13	0.63	0.23	0.45	0	1.83	0	1.57	0.81	7.26	-1.4	0.420832	0.375892	-0.236	0.909645	0.0411281	1.164	0.667014	0.175865	-1.164	0.667014	0.175865
ENSG00000273174	RP11-434H6.6	FALSE	1.29	1.44	0	0.59	0.33	0	0.68	1.28	1.13	1.89	2.5	0.67	2.21	3.66	1.21	5.89	2.97	3.39	0.998	0.349096	0.457055	2.154	0.0043972	2.35682	1.156	0.284922	0.545274	-1.156	0.284922	0.545274
ENSG00000081051	AFP	FALSE	2.57	0.72	0.35	0	1.66	4.93	2.71	0	1.13	1.26	0.23	0.67	0.74	2.29	3.63	3.92	0.54	0.48	-0.825	0.578108	0.237991	0.331	0.814671	0.089018	1.156	0.537627	0.269519	-1.156	0.537627	0.269519
ENSG00000258634	RP4-773N10.4	FALSE	1.8	2.16	1.05	0.59	2.32	2.47	0.68	0	0.56	0.63	0	1.12	0.98	0.46	2.42	1.96	0.54	0.97	-1.775	0.0432988	1.36352	-0.628	0.477106	0.321385	1.147	0.459471	0.337742	-1.147	0.459471	0.337742
ENSG00000186204	CYP4F12	FALSE	1.03	2.16	1.39	1.18	0.33	0	2.03	1.93	0.56	0.63	0.91	1.12	4.17	1.37	1.81	2.75	3.78	0.48	0.115	0.946579	0.0238432	1.26	0.113573	0.944727	1.145	0.325992	0.486793	-1.145	0.325992	0.486793
ENSG00000164125	FAM198B	FALSE	0.51	2.52	3.48	2.95	3.65	0	1.35	0	1.13	0	0.23	0.67	1.47	2.75	1.21	0.78	0.54	0.97	-1.976	0.0413317	1.38372	-0.833	0.403041	0.39465	1.143	0.519877	0.284099	-1.143	0.519877	0.284099
ENSG00000111052	LIN7A	FALSE	1.8	1.8	1.39	2.95	1.99	4.93	4.74	0	1.69	2.53	1.14	1.35	6.86	3.2	2.42	1.57	4.05	2.9	-0.531	0.578434	0.237746	0.608	0.393488	0.405069	1.139	0.236047	0.627002	-1.139	0.236047	0.627002
ENSG00000126016	AMOT	FALSE	11.58	16.21	12.19	14.18	13.59	2.47	3.38	3.85	5.65	7.58	4.78	6.51	14.46	11.44	11.49	11.77	13.51	6.29	-1.249	0.000216697	3.66415	-0.111	0.82651	0.082752	1.137	0.00462299	2.33508	-1.137	0.00462299	2.33508
ENSG00000235245	RP11-122K13.12	FALSE	0	2.16	1.74	1.18	2.65	1.23	0	0	0	1.89	0.68	0	0.98	1.37	1.21	0.39	0.27	0	-2.218	0.0776857	1.10966	-1.082	0.366383	0.436065	1.136	0.644946	0.190477	-1.136	0.644946	0.190477
ENSG00000154736	ADAMTS5	FALSE	3.34	1.08	2.79	5.32	6.3	6.78	0	2.57	5.08	5.05	1.59	2.25	7.35	10.53	5.44	3.92	4.05	4.35	-0.685	0.381137	0.418919	0.448	0.522803	0.281662	1.133	0.19086	0.719285	-1.133	0.19086	0.719285
ENSG00000109472	CPE	FALSE	5.4	15.49	10.45	11.22	22.54	30.2	1.35	2.57	17.51	16.41	7.05	6.29	23.04	20.6	19.95	16.09	8.11	5.32	-1.086	0.113231	0.946036	0.047	0.960961	0.0172944	1.133	0.213506	0.670591	-1.133	0.213506	0.670591
ENSG00000170017	ALCAM	FALSE	311.54	442.08	517.32	288.86	230.05	196.6	172.58	134.92	339.94	272.07	123.52	159.65	576.25	439.88	557.33	387.27	239.19	246.68	-0.799	0.036758	1.43465	0.332	0.457522	0.339588	1.132	0.00424808	2.37181	-1.132	0.00424808	2.37181
ENSG00000276791	CTD-2270P14.5	FALSE	2.83	3.24	3.14	0.59	2.65	0.62	0.68	1.28	1.69	2.53	3.87	2.47	3.68	6.87	5.44	5.49	6.49	1.93	-0.082	0.94742	0.0234576	1.049	0.0680404	1.16723	1.131	0.138984	0.857034	-1.131	0.138984	0.857034
ENSG00000096996	IL12RB1	FALSE	2.06	3.96	0	0.59	1.99	1.85	0.68	1.28	0.56	0	1.14	2.47	1.72	0.92	4.23	2.35	2.97	2.9	-0.605	0.606309	0.217306	0.525	0.579983	0.236585	1.129	0.376746	0.423951	-1.129	0.376746	0.423951
ENSG00000169116	PARM1	FALSE	7.2	8.65	6.97	8.86	5.3	6.78	0.68	1.93	0.56	1.89	2.5	5.84	2.45	1.37	6.65	7.85	4.32	5.8	-1.792	0.000522597	3.28183	-0.667	0.238212	0.623037	1.126	0.194809	0.71039	-1.126	0.194809	0.71039
ENSG00000196155	PLEKHG4	FALSE	18.27	10.81	17.07	11.22	5.97	1.85	3.38	4.5	3.39	5.68	2.96	3.59	10.78	8.24	11.49	8.24	6.76	4.35	-1.597	0.000471876	3.32617	-0.472	0.395124	0.403267	1.125	0.0859927	1.06554	-1.125	0.0859927	1.06554
ENSG00000163554	SPTA1	FALSE	0.77	1.8	0	0	3.98	1.23	0.68	0	0	1.89	0.45	0.67	0.49	1.83	0.6	1.18	2.16	0.97	-0.879	0.544836	0.263734	0.245	0.864385	0.0632926	1.123	0.53371	0.272694	-1.123	0.53371	0.272694
ENSG00000260877	RP11-211G23.2	FALSE	1.29	1.44	1.39	0	0	2.47	2.03	0	0.56	0.63	0.45	0.22	0.98	1.83	1.21	0	0.54	2.42	-1.122	0.410721	0.386453	0	0.999367	0.000275204	1.121	0.565391	0.247651	-1.121	0.565391	0.247651
ENSG00000250220	RP11-692D12.1	FALSE	1.03	0.36	1.39	0.59	0	0.62	0	0	1.69	0	1.14	2.02	1.72	0.92	1.21	2.75	4.05	1.93	0.448	0.763595	0.117137	1.568	0.0874886	1.05805	1.12	0.414367	0.382615	-1.12	0.414367	0.382615
ENSG00000100739	BDKRB1	FALSE	0	2.52	1.39	5.91	5.64	4.31	0	0	0.56	0.63	1.82	1.57	1.23	0.92	1.81	1.96	2.43	4.35	-1.743	0.0758269	1.12018	-0.623	0.572217	0.24244	1.12	0.490139	0.309681	-1.12	0.490139	0.309681
ENSG00000206567	AC022007.5	FALSE	1.54	1.08	0	0.59	0	0	0	0	0.56	0.63	2.96	0.22	1.23	1.83	0	1.57	1.08	0.48	-0.13	0.961301	0.0171407	0.989	0.446416	0.35026	1.119	0.597634	0.223565	-1.119	0.597634	0.223565
ENSG00000145287	PLAC8	FALSE	3.6	3.6	5.57	0.59	2.32	1.85	0	0	2.26	0	0.91	0.45	1.96	1.37	2.42	1.57	0	0	-2.448	0.0103021	1.98707	-1.33	0.159235	0.797962	1.118	0.562772	0.249667	-1.118	0.562772	0.249667
ENSG00000134516	DOCK2	FALSE	1.54	1.44	2.44	3.54	1.66	0	0	0	2.26	0.63	2.96	1.12	2.7	5.04	0.6	3.14	2.97	0.97	-0.583	0.622108	0.206134	0.534	0.564616	0.248247	1.116	0.38713	0.412143	-1.116	0.38713	0.412143
ENSG00000275902	RP13-1032I1.11	FALSE	1.03	1.44	1.05	0	0.33	0	2.03	0	0	0	0.45	1.57	1.47	0.92	2.42	1.57	1.62	0.48	-0.226	0.902198	0.0446983	0.888	0.370487	0.431226	1.114	0.469501	0.328364	-1.114	0.469501	0.328364
ENSG00000188624	IGFL3	FALSE	3.09	2.52	3.48	0	3.31	0	0	0	0.56	0.63	1.82	2.47	3.68	0.92	1.21	1.18	5.14	1.93	-1.035	0.373399	0.427827	0.078	0.95732	0.018943	1.113	0.488378	0.311244	-1.113	0.488378	0.311244
ENSG00000244041	LINC01011	FALSE	1.29	1.08	2.79	0.59	0	0	0.68	3.85	0.56	0	1.14	0.67	3.68	2.75	1.21	0	0.81	2.9	-0.035	0.98663	0.00584573	1.073	0.361761	0.441579	1.109	0.549722	0.259857	-1.109	0.549722	0.259857
ENSG00000183671	GPR1	FALSE	2.32	2.52	2.79	0.59	0.66	2.47	0	2.57	3.95	1.89	1.82	0.9	6.13	1.83	1.81	1.57	6.22	3.87	-0.18	0.898509	0.0464775	0.929	0.232303	0.633944	1.109	0.328589	0.483347	-1.109	0.328589	0.483347
ENSG00000164128	NPY1R	FALSE	1.03	0	0	0	0	0	2.71	0	1.13	0.63	0	0.22	1.47	1.83	0.6	0.39	1.08	0	2.205	0.266956	0.573561	3.313	0.0265562	1.57583	1.108	0.582284	0.234865	-1.108	0.582284	0.234865
ENSG00000171227	TMEM37	FALSE	19.81	39.63	30.31	16.54	10.61	6.78	20.98	3.21	7.91	2.53	13.88	9.66	24.51	11.9	32.04	3.53	25.95	14.99	-1.145	0.0937859	1.02786	-0.037	0.97293	0.0119184	1.107	0.237744	0.62389	-1.107	0.237744	0.62389
ENSG00000278932	bP-21264C1.2	FALSE	0.51	1.8	2.09	0.59	0	0	1.35	0	2.82	0	0.23	0.45	0.98	0.46	1.21	0.78	1.08	2.9	-0.609	0.723518	0.14055	0.495	0.705563	0.151464	1.103	0.567054	0.246376	-1.103	0.567054	0.246376
ENSG00000169126	ARMC4	FALSE	0	1.44	1.39	0.59	1.66	3.7	1.35	0	2.82	0	0.68	0.67	2.21	1.37	0.6	1.96	1.89	0.97	-0.774	0.529444	0.27618	0.329	0.756679	0.121088	1.102	0.431253	0.365268	-1.102	0.431253	0.365268
ENSG00000136383	ALPK3	FALSE	0	2.16	0	0	0.33	1.23	0	0.64	2.26	0.63	0.23	0.9	1.23	3.66	0.6	1.57	1.35	0.97	0.994	0.535231	0.271459	2.095	0.0539205	1.26825	1.101	0.462169	0.335199	-1.101	0.462169	0.335199
ENSG00000261431	RP4-616B8.4	FALSE	2.06	4.68	0.7	0.59	2.32	3.08	1.35	0	0	1.89	1.82	2.25	2.94	5.49	1.81	1.18	4.59	1.45	-0.628	0.569061	0.244841	0.473	0.617979	0.209026	1.101	0.368984	0.432993	-1.101	0.368984	0.432993
ENSG00000273061	CDC37L1-AS1	FALSE	2.57	2.52	1.05	0.59	0	1.85	0	0	1.13	0	0.68	1.12	0.98	2.29	0	1.57	1.62	1.45	-1.255	0.253923	0.595297	-0.154	0.907993	0.0419174	1.101	0.503389	0.298096	-1.101	0.503389	0.298096
ENSG00000159450	TCHH	FALSE	1.54	2.88	3.83	2.36	0.66	1.23	0.68	1.28	0	1.89	0.91	1.8	3.68	1.37	2.42	1.96	1.08	5.32	-0.847	0.380591	0.419541	0.253	0.800081	0.0968662	1.1	0.368836	0.433166	-1.1	0.368836	0.433166
ENSG00000277938	RP5-965G21.3	FALSE	1.29	1.44	0	0	1.99	0	0	0	0.56	0	1.36	1.35	0.25	2.29	3.02	0.39	1.35	2.42	-0.318	0.876417	0.0572894	0.781	0.569885	0.244213	1.099	0.592338	0.227431	-1.099	0.592338	0.227431
ENSG00000157445	CACNA2D3	FALSE	4.12	3.6	3.83	2.36	4.64	7.4	0.68	0.64	2.82	1.26	4.78	1.57	3.19	2.75	1.81	4.32	6.22	4.84	-1.214	0.0507316	1.29472	-0.115	0.884197	0.0534509	1.098	0.212646	0.672342	-1.098	0.212646	0.672342
ENSG00000163449	TMEM169	FALSE	0.26	1.44	1.39	1.77	0	0	0	0	1.13	0	0.45	0.67	0.25	0.92	1.81	0.39	2.7	0.48	-0.823	0.622699	0.205722	0.271	0.87089	0.0600365	1.095	0.622205	0.206066	-1.095	0.622205	0.206066
ENSG00000102886	GDPD3	FALSE	0.26	1.08	1.39	0	0.99	0	0.68	0	1.13	0	0.91	1.35	1.23	2.75	1.21	1.18	2.43	1.93	0.215	0.892561	0.0493621	1.308	0.111494	0.952747	1.093	0.368179	0.433941	-1.093	0.368179	0.433941
ENSG00000165194	PCDH19	FALSE	3.6	1.8	1.39	2.36	8.62	4.93	1.35	0	3.39	1.89	2.05	2.02	4.9	2.75	4.23	4.71	2.97	4.84	-0.753	0.31261	0.504997	0.338	0.638227	0.195025	1.091	0.184043	0.73508	-1.091	0.184043	0.73508
ENSG00000256463	SALL3	FALSE	3.6	4.32	3.83	28.35	28.51	30.81	0	0	1.69	1.26	0.45	0.22	0	0	3.63	3.14	1.08	0.97	-4.848	1.61983e-07	6.79053	-3.758	7.0702e-05	4.15057	1.09	0.635055	0.197189	-1.09	0.635055	0.197189
ENSG00000272121	RP4-555D20.4	FALSE	0	0.36	0.35	2.95	0	0	0	0.64	2.26	0.63	1.36	1.35	2.21	0.46	3.02	3.92	0.54	5.8	2.169	0.0944993	1.02457	3.258	0.00318579	2.49678	1.089	0.469655	0.328221	-1.089	0.469655	0.328221
ENSG00000163009	C2orf48	FALSE	0.51	2.16	1.05	0	0	0	0	0	1.69	0.63	0.45	1.8	0.98	1.83	1.21	4.32	1.89	1.45	0.64	0.688333	0.162201	1.724	0.0961017	1.01727	1.085	0.477824	0.320732	-1.085	0.477824	0.320732
ENSG00000168679	SLC16A4	FALSE	6.95	6.49	5.57	5.32	6.63	1.85	6.09	2.57	2.26	1.26	0.68	3.59	2.94	6.87	6.65	4.32	8.65	2.42	-1.215	0.0501875	1.2994	-0.131	0.87378	0.0585977	1.085	0.226939	0.644091	-1.085	0.226939	0.644091
ENSG00000122592	HOXA7	FALSE	11.83	13.69	16.72	15.95	12.27	9.24	0	0.64	5.65	3.16	19.11	24.25	16.91	13.27	0	2.35	16.49	21.28	-1.264	0.238403	0.622689	-0.179	0.890006	0.0506068	1.085	0.490405	0.309445	-1.085	0.490405	0.309445
ENSG00000182600	C2orf82	FALSE	0	0.72	2.44	1.77	0.33	0	1.35	0	1.69	0	0.91	1.12	2.45	3.66	1.21	2.35	0.54	1.45	0.445	0.788607	0.10314	1.529	0.137265	0.862439	1.084	0.459578	0.337641	-1.084	0.459578	0.337641
ENSG00000270673	YTHDF3-AS1	FALSE	0.26	2.88	1.74	0	3.65	0	0	0.64	0	0.63	0.91	3.37	1.96	3.2	1.21	1.96	1.08	0.48	-0.849	0.573246	0.241659	0.232	0.877482	0.056762	1.08	0.583109	0.234251	-1.08	0.583109	0.234251
ENSG00000262772	RP11-353N14.2	FALSE	3.86	2.16	1.05	0	0	0.62	0	0.64	0.56	0.63	2.05	1.12	2.7	3.66	3.02	0	1.62	1.45	-0.231	0.907389	0.0422067	0.848	0.489888	0.309903	1.079	0.546001	0.262807	-1.079	0.546001	0.262807
ENSG00000177640	CASC2	FALSE	0.51	2.16	3.14	5.91	0.33	0.62	0	0.64	0	0.63	1.36	3.14	2.21	1.37	1.21	1.57	2.97	2.42	-0.816	0.527848	0.277491	0.263	0.830601	0.0806074	1.079	0.490095	0.309719	-1.079	0.490095	0.309719
ENSG00000109511	ANXA10	FALSE	1.29	0	0	0.59	0	0.62	0	0	0.56	0.63	1.14	0.45	1.23	1.37	1.81	1.57	1.35	0	0.797	0.632316	0.199066	1.875	0.0886864	1.05214	1.078	0.485812	0.313532	-1.078	0.485812	0.313532
ENSG00000141449	GREB1L	FALSE	3.86	4.32	1.74	0	0.33	0.62	2.03	3.21	2.26	0.63	0.45	2.02	5.39	4.12	1.21	3.53	4.05	2.42	0.066	0.971428	0.0125892	1.14	0.190934	0.719118	1.075	0.38388	0.415805	-1.075	0.38388	0.415805
ENSG00000105991	HOXA1	FALSE	2.57	1.44	1.05	0	0.99	0	0	0	1.13	1.89	1.59	0.22	2.45	3.66	1.21	1.18	0.54	1.93	-0.333	0.845606	0.072832	0.743	0.507484	0.294577	1.075	0.510289	0.292184	-1.075	0.510289	0.292184
ENSG00000067715	SYT1	FALSE	76.66	81.07	75.6	49.62	57.68	56.08	18.95	12.85	33.32	17.68	24.11	13.47	75.98	28.38	47.15	27.86	45.95	35.79	-1.825	1.15979e-12	11.9356	-0.75	0.0146543	1.83404	1.075	0.00155189	2.80914	-1.075	0.00155189	2.80914
ENSG00000107518	ATRNL1	FALSE	1.8	1.8	0.7	1.77	1.33	0	0	1.28	0	0	0.45	0.22	0.74	0.46	0	2.35	0.54	0.48	-2.054	0.0411125	1.38603	-0.979	0.317875	0.497744	1.075	0.609979	0.214685	-1.075	0.609979	0.214685
ENSG00000269246	CTC-246B18.10	FALSE	5.4	13.33	12.89	9.45	5.3	9.86	3.38	5.78	8.47	8.21	14.79	9.66	23.53	16.94	13.9	12.16	17.3	20.8	-0.167	0.815807	0.0884124	0.907	0.0220636	1.65632	1.073	0.0196922	1.70571	-1.073	0.0196922	1.70571
ENSG00000106003	LFNG	FALSE	29.33	32.43	40.06	30.72	15.58	35.74	6.77	10.28	21.46	18.31	12.06	14.6	48.78	42.57	38.08	17.26	15.68	18.86	-1.18	0.00198302	2.70267	-0.107	0.861247	0.0648721	1.073	0.0237509	1.62432	-1.073	0.0237509	1.62432
ENSG00000179841	AKAP5	FALSE	1.29	0.36	2.09	1.18	0	0.62	1.35	0	2.26	0	0	0.67	1.47	1.83	2.42	0	1.35	0	-0.778	0.663806	0.177959	0.293	0.859014	0.0659999	1.071	0.645436	0.190147	-1.071	0.645436	0.190147
ENSG00000158639	PAGE5	FALSE	134.8	88.27	96.5	102.19	141.54	136.2	0	0	0	0	0	0	1.47	0	0	0	0	0	-11.267	2.11365e-141	140.675	-10.197	3.96e-123	122.402	1.07	0.72956	0.136939	-1.07	0.72956	0.136939
ENSG00000183044	ABAT	FALSE	2.83	2.16	1.74	2.95	2.32	3.7	0	0.64	2.82	0.63	1.36	3.14	3.43	4.58	2.42	1.18	3.51	4.35	-0.72	0.359382	0.444444	0.348	0.621388	0.206637	1.067	0.236047	0.627002	-1.067	0.236047	0.627002
ENSG00000128849	CGNL1	FALSE	2.32	3.6	3.48	1.18	2.98	1.23	2.71	0	0.56	0	5.23	4.72	7.11	4.58	1.21	2.35	4.86	6.29	-0.272	0.843278	0.074029	0.791	0.338892	0.469938	1.063	0.38713	0.412143	-1.063	0.38713	0.412143
ENSG00000204219	TCEA3	FALSE	2.57	4.68	4.53	4.14	0.66	4.31	1.35	1.28	1.69	0	1.36	2.02	2.94	3.66	2.42	5.49	1.89	1.93	-1.324	0.0454014	1.34293	-0.262	0.742295	0.129423	1.062	0.286611	0.542707	-1.062	0.286611	0.542707
ENSG00000166682	TMPRSS5	FALSE	0.51	1.8	0.7	2.95	0.99	0	1.35	0	0	1.26	0.91	2.25	2.21	0.92	2.42	2.75	3.78	0.48	-0.022	0.991818	0.0035678	1.038	0.270711	0.567494	1.061	0.44327	0.353332	-1.061	0.44327	0.353332
ENSG00000130783	CCDC62	FALSE	1.54	2.88	3.83	0.59	1.99	1.85	0	2.57	0	0	2.5	1.8	4.17	1.83	2.42	1.18	3.78	2.9	-0.717	0.472478	0.325619	0.344	0.707909	0.150023	1.061	0.372554	0.428811	-1.061	0.372554	0.428811
ENSG00000269929	RP11-2B6.2	FALSE	3.09	7.21	5.23	7.09	3.98	6.78	4.06	2.57	3.95	1.89	2.73	3.59	6.62	7.78	4.84	8.63	7.3	3.39	-0.774	0.125711	0.900626	0.285	0.583846	0.233702	1.059	0.0491598	1.30839	-1.059	0.0491598	1.30839
ENSG00000123610	TNFAIP6	FALSE	2.06	0.36	0.35	0.59	0.66	1.23	2.71	0	0	0.63	0.91	0.45	1.23	0.92	0.6	0.78	3.24	1.45	-0.422	0.793161	0.100639	0.636	0.56326	0.249291	1.058	0.512799	0.290053	-1.058	0.512799	0.290053
ENSG00000049192	ADAMTS6	FALSE	6.17	2.88	3.48	7.09	9.61	6.16	3.38	0	6.78	2.53	1.82	1.8	6.62	5.04	3.63	12.56	2.7	1.93	-1.391	0.0310486	1.50796	-0.333	0.664755	0.177338	1.058	0.295694	0.529158	-1.058	0.295694	0.529158
ENSG00000015479	MATR3	FALSE	0	1.8	1.05	0	3.65	0.62	0	0	0	1.89	0.23	0.45	0.25	1.83	0	0	1.35	0.48	-1.676	0.312476	0.505184	-0.619	0.705898	0.151258	1.058	0.710346	0.14853	-1.058	0.710346	0.14853
ENSG00000149654	CDH22	FALSE	0	1.08	0.7	2.95	1.99	0	1.35	0	0.56	1.26	4.09	3.37	3.68	3.2	4.84	1.96	5.41	5.32	0.959	0.37248	0.428897	2.015	0.0124646	1.90432	1.056	0.378633	0.421781	-1.056	0.378633	0.421781
ENSG00000158865	SLC5A11	FALSE	3.6	1.08	0.7	1.18	0	0	0	0	1.69	0.63	0.23	1.12	0.74	0.92	1.21	2.35	1.08	1.93	-0.382	0.830495	0.0806628	0.672	0.576512	0.239191	1.054	0.537499	0.269622	-1.054	0.537499	0.269622
ENSG00000189120	SP6	FALSE	3.09	6.85	2.44	5.91	1.66	2.47	0	0	4.52	1.89	4.78	1.35	2.94	5.04	4.84	4.32	2.97	2.9	-0.963	0.2443	0.612076	0.091	0.927379	0.032743	1.054	0.335096	0.474831	-1.054	0.335096	0.474831
ENSG00000233818	AP000695.4	FALSE	1.03	1.44	0.7	1.18	1.66	0	0	0	1.13	3.16	2.27	0	2.21	0.46	1.81	1.57	1.89	1.93	-0.412	0.795007	0.0996288	0.642	0.525867	0.279124	1.053	0.516865	0.286623	-1.053	0.516865	0.286623
ENSG00000225968	ELFN1	FALSE	1.29	0	1.74	4.14	11.27	4.93	1.35	0	1.13	3.79	1.14	0.9	1.72	4.58	2.42	3.92	0.27	2.42	-1.268	0.281788	0.550077	-0.216	0.877482	0.056762	1.052	0.547622	0.261519	-1.052	0.547622	0.261519
ENSG00000073331	ALPK1	FALSE	6.95	14.05	12.19	6.5	0.99	4.31	4.74	5.78	5.65	5.68	5.46	5.16	13.73	7.32	16.93	14.13	8.92	6.29	-0.476	0.495544	0.304918	0.576	0.315094	0.501559	1.051	0.0960512	1.0175	-1.051	0.0960512	1.0175
ENSG00000170891	CYTL1	FALSE	22.12	25.58	27.87	23.04	21.55	22.8	0	0	6.21	14.52	30.71	61.97	0	0	28.41	30.6	49.19	78.84	-0.704	0.730237	0.136536	0.346	0.859052	0.0659806	1.05	0.692613	0.159509	-1.05	0.692613	0.159509
ENSG00000162595	DIRAS3	FALSE	5.4	1.44	2.09	2.36	4.31	0.62	0	1.28	0	0	1.14	0	0.49	0	0	1.57	0.81	0.97	-3.056	0.00294373	2.5311	-2.007	0.0303358	1.51804	1.049	0.671168	0.173169	-1.049	0.671168	0.173169
ENSG00000257058	RP11-864I4.4	FALSE	0.26	0.36	1.05	0	1.66	0	0	0	1.13	1.89	0.23	0.22	2.45	0.92	1.81	0.39	0	0.48	-0.36	0.872544	0.0592125	0.686	0.654414	0.184147	1.046	0.664634	0.177417	-1.046	0.664634	0.177417
ENSG00000115257	PCSK4	FALSE	0.77	2.52	1.05	2.95	1.33	0	0.68	0	1.69	2.53	2.96	2.47	3.92	1.37	4.23	3.14	8.11	4.35	0.424	0.708601	0.149598	1.469	0.041456	1.38241	1.045	0.316548	0.49956	-1.045	0.316548	0.49956
ENSG00000196110	ZNF699	FALSE	1.54	1.8	0.7	13	5.64	3.08	3.38	1.93	4.52	1.89	0.45	1.12	3.43	5.49	1.21	2.75	4.59	5.8	-0.611	0.58497	0.232866	0.434	0.652857	0.185182	1.045	0.396312	0.401962	-1.045	0.396312	0.401962
ENSG00000250802	ZBED3-AS1	FALSE	1.8	0.72	2.09	0	0.33	1.23	0	3.21	0	1.89	1.14	0	1.47	0.92	1.21	1.96	2.43	0.97	-0.57	0.707194	0.150461	0.474	0.680905	0.166913	1.044	0.547799	0.261379	-1.044	0.547799	0.261379
ENSG00000138741	TRPC3	FALSE	0.26	1.08	0.35	1.77	0.99	0	0	0	1.69	0	0.68	0.45	0.74	0	0.6	1.57	1.35	1.45	-0.581	0.7211	0.142004	0.46	0.704784	0.151944	1.041	0.562772	0.249667	-1.041	0.562772	0.249667
ENSG00000163661	PTX3	FALSE	4.12	0.36	1.74	2.36	4.64	1.23	2.03	0	0	1.26	0.68	0.9	1.72	1.83	1.21	1.57	1.08	2.42	-1.676	0.0411139	1.38601	-0.636	0.45897	0.338216	1.041	0.466359	0.33128	-1.041	0.466359	0.33128
ENSG00000115457	IGFBP2	FALSE	7.2	13.33	10.45	18.9	13.92	14.17	11.51	12.85	10.73	10.73	39.81	42.44	39.71	47.15	10.28	7.46	52.16	43.05	0.405	0.610421	0.214371	1.443	0.00656801	2.18257	1.038	0.210575	0.676592	-1.038	0.210575	0.676592
ENSG00000168913	ENHO	FALSE	1.03	1.8	2.79	0.59	3.98	0	1.35	0.64	2.26	1.89	2.05	1.12	3.19	0.46	2.42	2.35	5.68	4.84	-0.109	0.943929	0.0250608	0.929	0.258271	0.587925	1.038	0.37904	0.421315	-1.038	0.37904	0.421315
ENSG00000183346	C10orf107	FALSE	0.51	1.44	0.35	0	1.33	2.47	0	0	0.56	0	2.96	1.12	0.25	0	0	3.92	2.43	2.42	-0.533	0.799619	0.0971168	0.505	0.755904	0.121533	1.038	0.674652	0.17092	-1.038	0.674652	0.17092
ENSG00000162631	NTNG1	FALSE	1.29	1.8	0.7	0.59	0	1.85	0	0.64	0	0	2.5	0.9	3.19	0.92	1.81	0.78	1.08	0.48	-0.696	0.648188	0.188299	0.338	0.79554	0.099338	1.034	0.584826	0.232973	-1.034	0.584826	0.232973
ENSG00000110195	FOLR1	FALSE	0.77	0.72	0	3.54	0	0	2.03	2.57	0	0.63	1.82	2.69	5.88	2.75	0.6	3.53	5.41	1.93	1.826	0.0825014	1.08354	2.856	0.00118407	2.92662	1.03	0.402617	0.395108	-1.03	0.402617	0.395108
ENSG00000267121	CTD-2020K17.1	FALSE	1.03	3.24	1.39	2.95	2.32	0	0	1.93	5.08	1.89	1.59	2.47	3.92	6.41	3.02	6.67	2.43	2.42	0.091	0.94934	0.0225781	1.119	0.0984173	1.00693	1.028	0.304571	0.516311	-1.028	0.304571	0.516311
ENSG00000272941	RP11-134L10.1	FALSE	0.77	0.72	1.74	0.59	0.33	0	0.68	7.07	0	0	1.14	1.12	2.7	0	3.63	0.39	0.81	3.87	0.277	0.893153	0.049074	1.302	0.270319	0.568123	1.025	0.604644	0.2185	-1.025	0.604644	0.2185
ENSG00000183150	GPR19	FALSE	1.54	1.08	1.05	0	0.33	0.62	0	0	0.56	1.26	0.45	0.45	0.74	0.92	1.81	0	2.7	0.48	-0.839	0.552525	0.257648	0.185	0.900159	0.0456806	1.025	0.592749	0.227129	-1.025	0.592749	0.227129
ENSG00000266538	RP11-385D13.3	FALSE	1.03	0.72	0	2.95	0.99	1.23	0	0	0.56	0	2.27	1.8	0.98	1.37	3.02	0	2.43	3.87	-0.144	0.950762	0.0219284	0.881	0.482711	0.316313	1.024	0.585843	0.232218	-1.024	0.585843	0.232218
ENSG00000257702	LBX2-AS1	FALSE	0.26	1.08	1.74	1.77	0.99	0	0	1.28	0.56	0	2.73	0.45	1.96	1.37	0.6	1.18	2.43	0.48	-0.474	0.766707	0.115371	0.548	0.617507	0.209358	1.023	0.548673	0.260687	-1.023	0.548673	0.260687
ENSG00000268941	RP5-907D15.4	FALSE	2.32	1.8	1.74	1.77	0	1.85	1.35	0	2.26	1.26	1.14	0.67	1.47	1.37	5.44	3.14	1.89	1.93	-0.629	0.5389	0.268492	0.394	0.659518	0.180774	1.023	0.38388	0.415805	-1.023	0.38388	0.415805
ENSG00000124635	HIST1H2BJ	FALSE	4.37	3.6	6.62	0.59	0	3.08	2.03	0	0.56	1.26	1.14	0.67	1.72	2.29	5.44	3.53	0	0	-1.708	0.173575	0.760512	-0.685	0.617979	0.209026	1.023	0.646618	0.189353	-1.023	0.646618	0.189353
ENSG00000230424	RP1-43E13.2	FALSE	0.77	1.44	0.35	0	1.66	0.62	2.71	0	0.56	0.63	1.36	0.67	1.96	4.12	0.6	1.57	2.97	0	0.067	0.973926	0.0114741	1.089	0.272583	0.564502	1.022	0.512799	0.290053	-1.022	0.512799	0.290053
ENSG00000144339	TMEFF2	FALSE	2.57	4.32	0.7	1.77	0.99	5.55	0.68	0	0.56	0	2.96	1.12	3.19	0	3.02	1.57	0.54	1.93	-1.607	0.143025	0.844588	-0.587	0.608788	0.215534	1.02	0.585288	0.23263	-1.02	0.585288	0.23263
ENSG00000257337	RP11-983P16.4	FALSE	11.32	12.61	17.77	8.86	4.31	12.33	6.77	3.85	6.21	4.42	6.82	8.08	12.26	8.24	15.72	12.16	14.59	13.54	-0.863	0.0274442	1.56155	0.155	0.75622	0.121352	1.018	0.0146334	1.83466	-1.018	0.0146334	1.83466
ENSG00000076826	CAMSAP3	FALSE	1.8	0.72	3.48	3.54	1.66	2.47	0	1.93	2.26	3.16	1.82	6.96	4.17	6.41	3.63	5.1	2.97	7.26	0.097	0.941913	0.0259892	1.113	0.0679204	1.168	1.016	0.270355	0.568066	-1.016	0.270355	0.568066
ENSG00000246731	MGC16275	FALSE	3.34	5.04	2.44	1.18	0.99	1.23	0.68	1.93	0	1.89	9.78	6.51	8.09	6.41	4.84	1.96	7.57	4.35	0.214	0.881665	0.0546966	1.226	0.120088	0.9205	1.013	0.423179	0.373476	-1.013	0.423179	0.373476
ENSG00000128482	RNF112	FALSE	0	2.52	0.7	1.18	0	1.85	0	0	1.69	1.26	1.36	0.22	0	1.37	2.42	0	3.51	2.42	-0.326	0.894416	0.0484602	0.687	0.684575	0.164579	1.013	0.696707	0.15695	-1.013	0.696707	0.15695
ENSG00000132010	ZNF20	FALSE	0.77	1.44	0.35	1.18	2.98	0.62	0	0.64	0.56	0.63	0.45	1.57	3.92	0.92	1.81	1.57	0.27	1.45	-0.646	0.644621	0.190696	0.364	0.767419	0.114967	1.011	0.553888	0.256578	-1.011	0.553888	0.256578
ENSG00000140022	STON2	FALSE	1.29	3.96	3.83	0.59	1.66	1.23	0	0	1.69	1.89	1.36	1.8	3.19	1.83	4.84	1.57	3.24	0.48	-0.802	0.421682	0.375015	0.209	0.84431	0.073498	1.011	0.423179	0.373476	-1.011	0.423179	0.373476
ENSG00000249655	CTC-325J23.2	FALSE	0.26	0	0.35	1.18	0	0	0	0	1.13	0	2.5	0.45	1.23	0.46	0	1.96	1.89	0.97	1.266	0.460737	0.336547	2.276	0.0622642	1.20576	1.01	0.603665	0.219204	-1.01	0.603665	0.219204
ENSG00000173918	C1QTNF1	FALSE	4.37	1.8	3.48	11.22	2.32	1.23	0	0	0	0	0.91	0	0.25	0.46	0.6	0	0	0	-4.809	7.6393e-06	5.11695	-3.799	2.62967e-05	4.5801	1.01	0.791473	0.101564	-1.01	0.791473	0.101564
ENSG00000171303	KCNK3	FALSE	0.26	4.68	1.39	0	0	1.23	0	3.21	0.56	0.63	1.14	1.57	2.21	1.37	4.23	0	3.24	2.9	0.528	0.758061	0.120296	1.537	0.175775	0.755043	1.009	0.562772	0.249667	-1.009	0.562772	0.249667
ENSG00000115421	PAPOLG	FALSE	3.86	5.04	6.97	5.91	6.3	9.86	2.03	5.78	7.34	3.16	1.36	4.49	8.33	10.99	4.84	6.67	7.57	7.26	-0.689	0.21502	0.66752	0.32	0.543013	0.26519	1.009	0.0935135	1.02913	-1.009	0.0935135	1.02913
ENSG00000197935	ZNF311	FALSE	5.15	6.85	7.32	5.32	3.31	2.47	9.48	1.93	2.82	5.05	3.64	3.59	6.86	7.78	10.28	7.46	7.3	6.77	-0.475	0.392815	0.405812	0.533	0.212333	0.672982	1.008	0.0442925	1.35367	-1.008	0.0442925	1.35367
ENSG00000182168	UNC5C	FALSE	9.52	4.68	1.74	1.77	4.97	1.85	4.74	0	0	0	0.68	1.57	0.49	1.37	0.6	4.71	0.81	3.39	-2.249	0.015766	1.80228	-1.241	0.199327	0.700433	1.008	0.588812	0.230023	-1.008	0.588812	0.230023
ENSG00000130940	CASZ1	FALSE	3.86	0	0.7	0	0.99	0	0	0.64	0.56	2.53	3.41	1.8	3.43	7.32	1.21	0	2.16	5.8	1.358	0.344601	0.462684	2.364	0.0480623	1.3182	1.006	0.588552	0.230215	-1.006	0.588552	0.230215
ENSG00000238129	RP3-410C9.2	FALSE	3.86	5.76	4.53	2.95	1.66	4.31	0.68	4.5	1.69	1.26	2.27	1.12	2.45	1.37	4.84	8.63	2.7	4.35	-1.163	0.0869514	1.06072	-0.157	0.859182	0.0659148	1.006	0.331661	0.479306	-1.006	0.331661	0.479306
ENSG00000261824	LINC00662	FALSE	11.32	12.97	4.88	2.36	8.95	10.48	2.03	2.57	4.52	4.42	6.6	7.86	12.75	11.44	3.02	7.85	13.78	9.19	-0.825	0.140149	0.85341	0.18	0.793069	0.100689	1.005	0.139673	0.854887	-1.005	0.139673	0.854887
ENSG00000267199	RP11-861E21.2	FALSE	3.09	2.16	1.05	0	0.99	0	0	1.28	1.69	0.63	0	0.9	1.23	3.66	0.6	0.78	1.89	0.97	-0.811	0.55435	0.256216	0.191	0.893321	0.0489926	1.003	0.582284	0.234865	-1.003	0.582284	0.234865
ENSG00000115507	OTX1	FALSE	1.03	6.12	3.83	1.77	6.63	0.62	1.35	0.64	1.69	0	2.05	2.25	4.41	1.83	4.84	3.53	2.7	0.48	-1.176	0.197234	0.705019	-0.173	0.87978	0.0556257	1.003	0.456733	0.340337	-1.003	0.456733	0.340337
ENSG00000198573	SPANXC	FALSE	18.01	10.81	11.15	11.22	13.26	16.02	2.71	7.71	14.68	17.04	3.64	4.04	13.48	15.11	7.25	15.69	9.46	7.26	-1.239	0.00437997	2.35853	-0.237	0.646743	0.189268	1.002	0.0950979	1.02183	-1.002	0.0950979	1.02183
ENSG00000126803	HSPA2	FALSE	5.4	1.44	4.88	2.36	2.65	4.93	0	6.42	2.26	0	0.91	0.45	3.43	2.29	0.6	1.18	0.81	1.93	-2.101	0.00712514	2.14721	-1.098	0.14635	0.834608	1.002	0.519681	0.284263	-1.002	0.519681	0.284263
ENSG00000274020	LINC01138	FALSE	6.17	3.24	3.83	0	0.66	3.7	0.68	5.14	1.13	1.26	1.36	0.9	1.23	3.2	4.84	3.14	2.16	1.93	-1.151	0.212869	0.671887	-0.15	0.891578	0.0498404	1.001	0.458222	0.338924	-1.001	0.458222	0.338924
ENSG00000176896	TCEANC	FALSE	2.57	3.6	6.27	1.77	0.66	1.85	1.35	0.64	0.56	0.63	3.18	2.92	3.68	2.29	2.42	4.32	5.41	3.39	-0.483	0.628375	0.201781	0.517	0.519492	0.284421	1	0.331801	0.479122	-1	0.331801	0.479122
ENSG00000180573	HIST1H2AC	FALSE	32.67	24.86	19.86	11.22	8.62	14.79	15.57	7.07	16.38	5.05	4.78	4.04	19.61	10.53	26.6	16.09	10.27	6.77	-1.35	0.0104301	1.98171	-0.349	0.580925	0.23588	1	0.20897	0.679917	-1	0.20897	0.679917
ENSG00000175564	UCP3	FALSE	0.77	1.08	1.05	1.18	0	1.85	1.35	0	0.56	0	0.68	2.02	0.98	0.46	1.81	1.96	4.32	1.45	-0.2	0.912671	0.0396857	0.799	0.445207	0.351438	0.999	0.534707	0.271884	-0.999	0.534707	0.271884
ENSG00000205403	CFI	FALSE	63.8	54.04	59.57	93.33	142.87	148.53	25.72	43.05	23.15	30.93	18.65	37.5	45.1	67.29	71.33	102.02	40.54	46.43	-1.532	3.73272e-07	6.42797	-0.534	0.177634	0.750473	0.999	0.0114819	1.93999	-0.999	0.0114819	1.93999
ENSG00000164161	HHIP	FALSE	1.29	1.08	3.83	0.59	0	0	0	0	0.56	1.26	0.23	0	0	0	0.6	1.57	1.08	0	-1.753	0.309799	0.50892	-0.755	0.653034	0.185064	0.998	0.748511	0.125802	-0.998	0.748511	0.125802
ENSG00000276966	HIST1H4E	FALSE	2.57	2.88	0.7	1.77	0.66	0.62	0.68	0.64	0	0.63	0	1.35	0.49	1.37	0.6	0.78	1.62	1.45	-1.579	0.136346	0.865358	-0.585	0.578998	0.237323	0.994	0.597634	0.223565	-0.994	0.597634	0.223565
ENSG00000232648	RP11-367N14.2	FALSE	0.51	2.52	1.39	2.36	0.66	0	0	0	1.13	0.63	2.05	0.45	1.47	2.29	0	1.57	0.27	3.39	-0.806	0.58576	0.23228	0.186	0.901562	0.0450044	0.993	0.620215	0.207458	-0.993	0.620215	0.207458
ENSG00000173928	SWSAP1	FALSE	3.09	3.96	4.53	2.95	0.66	3.08	3.38	3.21	1.69	1.26	2.27	2.25	3.43	3.66	5.44	3.92	5.68	5.8	-0.483	0.49819	0.302605	0.505	0.36044	0.443167	0.987	0.142913	0.844927	-0.987	0.142913	0.844927
ENSG00000184363	PKP3	FALSE	14.66	21.98	24.39	8.86	7.96	8.01	6.77	1.28	8.47	6.31	8.87	5.39	18.87	11.44	16.93	8.63	12.43	8.22	-1.059	0.0273667	1.56278	-0.075	0.917621	0.0373367	0.984	0.109368	0.961108	-0.984	0.109368	0.961108
ENSG00000087494	PTHLH	FALSE	1.54	3.24	2.44	0	1.66	0	0	0.64	1.13	0.63	0.68	0.45	1.96	2.29	1.81	0.39	0.81	0	-1.359	0.219135	0.659287	-0.376	0.750053	0.124908	0.983	0.588584	0.230191	-0.983	0.588584	0.230191
ENSG00000224259	LINC01133	FALSE	10.29	8.65	11.84	3.54	15.25	3.7	4.06	1.93	0	1.26	9.1	12.8	8.58	5.49	2.42	4.32	27.03	12.09	-1.182	0.17137	0.766066	-0.201	0.851812	0.0696564	0.982	0.458222	0.338924	-0.982	0.458222	0.338924
ENSG00000180626	ZNF594	FALSE	5.15	5.76	6.62	3.54	4.97	1.85	3.38	0.64	3.95	5.68	5.46	2.02	5.39	7.78	4.23	10.2	8.11	6.77	-0.44	0.517239	0.286308	0.538	0.307273	0.512475	0.979	0.134749	0.870474	-0.979	0.134749	0.870474
ENSG00000225511	LINC00475	FALSE	1.8	0.72	0	2.36	0	0	0	0	1.13	1.26	3.64	2.47	2.45	4.58	1.81	1.57	4.59	2.9	1.26	0.301516	0.520689	2.237	0.0206914	1.68421	0.978	0.489599	0.31016	-0.978	0.489599	0.31016
ENSG00000176390	CRLF3	FALSE	5.15	5.04	2.79	7.68	5.64	6.78	1.35	0	3.95	1.89	2.05	2.69	4.9	4.58	6.04	2.75	3.51	4.35	-1.306	0.00439868	2.35668	-0.329	0.536241	0.27064	0.977	0.155001	0.809665	-0.977	0.155001	0.809665
ENSG00000179455	MKRN3	FALSE	1.29	1.44	2.44	2.95	1.33	0	0	3.21	0	2.53	1.82	2.25	4.66	1.83	0.6	2.35	4.05	6.77	0.081	0.960963	0.0172934	1.056	0.196246	0.7072	0.975	0.423179	0.373476	-0.975	0.423179	0.373476
ENSG00000125744	RTN2	FALSE	0.77	2.16	1.74	1.77	0.33	1.23	1.35	0	1.13	0.63	1.59	0.67	1.72	2.29	2.42	1.57	1.35	2.9	-0.4	0.730286	0.136507	0.575	0.470317	0.327609	0.975	0.384113	0.41554	-0.975	0.384113	0.41554
ENSG00000275216	RP11-54H7.4	FALSE	10.29	10.45	5.92	7.09	9.94	3.7	3.38	8.99	12.99	10.1	5.69	2.47	20.83	23.34	9.67	11.38	6.76	11.12	-0.255	0.759688	0.119365	0.719	0.189963	0.721331	0.974	0.19056	0.719969	-0.974	0.19056	0.719969
ENSG00000125730	C3	FALSE	3.09	2.16	1.05	13.59	4.31	9.86	2.71	3.85	0	0.63	2.73	2.69	2.45	2.29	1.81	3.53	7.84	7.74	-0.983	0.306771	0.513186	-0.01	0.995507	0.00195581	0.973	0.445239	0.351407	-0.973	0.445239	0.351407
ENSG00000184110	EIF3C	FALSE	0.51	0.36	2.09	1.18	0.33	1.23	0	0	4.52	1.26	0.45	0.22	0.98	0	1.81	1.57	0.81	0.97	-0.725	0.623996	0.204818	0.248	0.852308	0.0694037	0.972	0.600737	0.221316	-0.972	0.600737	0.221316
ENSG00000146411	SLC2A12	FALSE	1.03	2.16	0.35	0	0	0.62	0	2.57	1.69	1.26	1.14	0.9	3.19	1.37	3.02	3.14	2.7	0.48	0.955	0.418775	0.37802	1.923	0.0215007	1.66755	0.968	0.423179	0.373476	-0.968	0.423179	0.373476
ENSG00000125378	BMP4	FALSE	2.83	4.32	2.79	46.08	50.05	40.68	2.03	2.57	3.39	1.89	2.27	0.9	5.39	1.37	4.23	9.42	1.89	3.87	-3.401	2.18197e-05	4.66115	-2.433	0.00469084	2.32875	0.968	0.562708	0.249717	-0.968	0.562708	0.249717
ENSG00000282988	RP1-34B20.21	FALSE	6.95	12.61	6.27	2.36	1.66	1.23	3.38	0	2.82	1.26	1.36	0.9	1.72	2.29	3.63	3.92	4.32	1.93	-1.592	0.0402542	1.39519	-0.626	0.458172	0.338971	0.967	0.456428	0.340627	-0.967	0.456428	0.340627
ENSG00000198589	LRBA	FALSE	24.18	16.93	22.64	18.9	19.89	16.64	5.41	5.78	17.51	11.36	8.64	8.53	20.1	18.77	24.18	17.66	11.08	12.09	-1.21	2.96808e-05	4.52752	-0.245	0.516063	0.287297	0.965	0.0102539	1.98911	-0.965	0.0102539	1.98911
ENSG00000227124	ZNF717	FALSE	3.09	3.96	2.09	4.14	2.32	5.55	0.68	0	0	1.89	1.36	4.49	3.19	1.37	4.23	3.14	0.54	1.93	-1.502	0.0584106	1.23351	-0.538	0.513744	0.289253	0.964	0.471619	0.326409	-0.964	0.471619	0.326409
ENSG00000119938	PPP1R3C	FALSE	0.77	1.8	2.44	1.77	0.33	0	0	0	2.82	0.63	1.59	1.57	2.21	4.58	0	1.57	2.97	2.42	-0.031	0.987356	0.00552621	0.932	0.336124	0.473501	0.963	0.515616	0.287674	-0.963	0.515616	0.287674
ENSG00000182308	DCAF4L1	FALSE	2.83	1.8	1.39	1.18	0.99	1.85	0	0	2.26	1.26	1.36	1.8	2.45	2.29	1.81	1.57	4.05	2.42	-0.457	0.639255	0.194326	0.507	0.490823	0.309075	0.963	0.335096	0.474831	-0.963	0.335096	0.474831
ENSG00000242180	OR51B5	FALSE	1.29	3.24	1.74	0	2.98	1.23	2.71	3.85	1.13	2.53	0.91	1.12	5.15	3.2	3.63	3.92	2.97	0.97	-0.136	0.918543	0.0369006	0.826	0.24938	0.603138	0.962	0.370229	0.43153	-0.962	0.370229	0.43153
ENSG00000174483	BBS1	FALSE	1.03	2.16	2.79	1.18	1.99	0	0	0	2.26	1.26	1.82	1.12	2.7	1.83	2.42	2.75	1.89	2.9	-0.442	0.656221	0.18295	0.519	0.476651	0.321799	0.961	0.332942	0.477632	-0.961	0.332942	0.477632
ENSG00000182185	RAD51B	FALSE	3.6	2.52	0.35	1.77	0.66	2.47	1.35	0	0.56	0.63	0.45	0	0	1.83	1.81	0.39	1.35	0	-2.096	0.0784168	1.10559	-1.134	0.330892	0.480314	0.961	0.689336	0.161569	-0.961	0.689336	0.161569
ENSG00000117600	PLPPR4	FALSE	0.26	0.72	2.09	2.95	0.66	0	0	0.64	0	0	5	3.14	0.74	1.37	1.81	1.18	4.86	4.35	0.231	0.911041	0.040462	1.191	0.342643	0.465158	0.96	0.652476	0.185436	-0.96	0.652476	0.185436
ENSG00000102271	KLHL4	FALSE	11.32	13.33	13.93	7.68	1.66	1.85	4.06	5.78	11.86	6.31	3.18	2.47	11.27	4.58	10.88	11.77	8.65	8.71	-0.923	0.177446	0.750933	0.037	0.970088	0.0131889	0.96	0.295694	0.529158	-0.96	0.295694	0.529158
ENSG00000264067	RP11-401O9.3	FALSE	7.46	4.68	4.18	2.95	2.65	7.4	0	0	0	0	0.23	0.22	0.74	0	0.6	0.39	0	0	-4.838	2.66885e-10	9.57368	-3.879	2.27326e-08	7.64335	0.959	0.74883	0.125617	-0.959	0.74883	0.125617
ENSG00000164070	HSPA4L	FALSE	21.87	28.46	18.81	21.86	18.23	20.95	9.48	7.71	20.33	18.94	9.33	8.98	22.8	23.8	28.41	16.48	19.46	14.99	-1.021	0.000471876	3.32617	-0.068	0.878413	0.0563013	0.953	0.00681872	2.1663	-0.953	0.00681872	2.1663
ENSG00000205221	VIT	FALSE	2.83	0.36	3.14	3.54	1.66	1.23	0	1.28	0	0	1.36	0.9	1.47	2.75	0.6	1.18	1.62	0.97	-1.502	0.0762162	1.11795	-0.55	0.540866	0.26691	0.952	0.520253	0.283786	-0.952	0.520253	0.283786
ENSG00000205277	MUC12	FALSE	1.03	2.16	2.09	1.18	0	2.47	0	0	1.13	0	1.36	0	0.25	0.46	0.6	1.57	0.27	1.45	-1.921	0.139584	0.855163	-0.97	0.428389	0.368161	0.951	0.712386	0.147285	-0.951	0.712386	0.147285
ENSG00000184226	PCDH9	FALSE	26.5	19.82	17.42	4.14	4.97	5.55	12.18	1.28	6.21	3.16	28.43	30.99	30.39	11.9	16.93	5.49	49.46	20.8	-0.273	0.843431	0.0739503	0.677	0.467087	0.330602	0.95	0.490095	0.309719	-0.95	0.490095	0.309719
ENSG00000118946	PCDH17	FALSE	15.18	8.65	15.33	1.77	2.32	6.16	1.35	0	0	1.26	7.73	13.92	3.68	1.83	4.23	1.57	15.14	5.8	-1.919	0.0586235	1.23193	-0.97	0.344332	0.463023	0.95	0.611031	0.213937	-0.95	0.611031	0.213937
ENSG00000185477	GPRIN3	FALSE	9.52	3.24	4.53	0.59	0.33	0.62	2.03	0	0	0.63	2.96	6.96	5.64	4.12	3.02	1.18	2.97	2.9	-0.561	0.708805	0.149473	0.388	0.760375	0.118972	0.949	0.588584	0.230191	-0.949	0.588584	0.230191
ENSG00000104833	TUBB4A	FALSE	1.03	2.16	3.48	1.18	1.66	1.85	0	0	3.95	1.89	1.36	0.67	2.45	1.83	0.6	1.57	2.7	2.42	-0.815	0.377632	0.422932	0.133	0.891295	0.0499785	0.949	0.423179	0.373476	-0.949	0.423179	0.373476
ENSG00000148671	ADIRF	FALSE	0.51	1.8	1.74	3.54	2.98	1.23	0.68	1.28	2.26	0	0.45	0.9	1.72	2.29	0.6	2.35	0.81	1.93	-1.189	0.189227	0.723017	-0.24	0.810225	0.0913942	0.949	0.497609	0.303112	-0.949	0.497609	0.303112
ENSG00000151892	GFRA1	FALSE	8.23	2.52	4.53	0.59	3.31	7.4	2.03	1.93	4.52	1.89	0	0.22	2.21	4.58	6.65	1.57	1.08	0.97	-1.792	0.0679491	1.16782	-0.844	0.399554	0.398424	0.948	0.600732	0.221319	-0.948	0.600732	0.221319
ENSG00000135424	ITGA7	FALSE	2.83	1.08	2.44	2.36	2.32	4.31	1.35	3.21	0.56	3.16	2.05	6.29	5.39	6.41	7.86	1.96	4.86	3.39	0.011	0.992375	0.00332413	0.958	0.11557	0.937153	0.946	0.30004	0.52282	-0.946	0.30004	0.52282
ENSG00000245648	RP11-277P12.20	FALSE	2.06	2.52	2.44	0.59	1.99	0.62	1.35	3.85	0.56	0.63	1.14	0.67	2.7	0.46	2.42	1.18	3.24	1.45	-0.83	0.376521	0.424211	0.115	0.91136	0.0403101	0.945	0.441988	0.35459	-0.945	0.441988	0.35459
ENSG00000145390	USP53	FALSE	9.52	10.45	11.5	14.77	9.94	14.17	6.77	5.14	7.91	5.05	3.87	5.84	12.26	15.11	9.67	9.02	7.57	11.12	-1.053	0.000761002	3.11861	-0.108	0.808808	0.0921544	0.945	0.0150018	1.82386	-0.945	0.0150018	1.82386
ENSG00000187796	CARD9	FALSE	0	1.8	1.05	1.77	0	2.47	1.35	0.64	0	1.89	0	0.22	0.74	0.46	1.21	1.18	2.16	0	-1.082	0.527157	0.27806	-0.137	0.942536	0.0257022	0.945	0.710346	0.14853	-0.945	0.710346	0.14853
ENSG00000116032	GRIN3B	FALSE	0.26	0.36	0	0	0	0.62	0	0	0.56	1.89	0.45	1.8	1.72	1.83	1.81	2.75	0.81	0.97	1.859	0.143419	0.843392	2.803	0.00534744	2.27185	0.944	0.522527	0.281892	-0.944	0.522527	0.281892
ENSG00000173825	TIGD3	FALSE	1.03	1.8	1.74	0.59	0	0	1.35	0	0	1.26	2.27	5.39	3.43	7.32	1.21	1.96	2.97	1.93	0.654	0.628375	0.201781	1.597	0.0928263	1.03233	0.942	0.560096	0.251738	-0.942	0.560096	0.251738
ENSG00000234072	AC074117.10	FALSE	2.83	0.36	2.09	1.18	0.33	3.08	0.68	0.64	1.69	0.63	0.91	1.12	1.96	2.29	2.42	0.78	2.16	1.93	-0.726	0.471222	0.326774	0.216	0.82845	0.0817335	0.942	0.447926	0.348793	-0.942	0.447926	0.348793
ENSG00000197405	C5AR1	FALSE	3.09	0.72	2.44	0.59	2.65	0.62	0	0.64	1.13	2.53	1.82	4.27	4.66	2.29	1.21	0.39	5.95	4.84	-0.081	0.9652	0.0153826	0.858	0.364238	0.438615	0.939	0.526164	0.278879	-0.939	0.526164	0.278879
ENSG00000236078	LINC01447	FALSE	3.09	2.88	2.44	0	0	0	0.68	5.78	3.95	1.89	2.05	0.9	8.09	0	7.25	3.14	1.62	7.74	0.632	0.692541	0.159555	1.57	0.161342	0.792254	0.938	0.628348	0.2018	-0.938	0.628348	0.2018
ENSG00000145777	TSLP	FALSE	1.29	6.12	4.53	1.18	0.99	1.85	0.68	0.64	2.82	3.16	4.78	3.14	7.35	4.12	3.63	3.14	7.84	4.35	0.273	0.814481	0.0891189	1.211	0.0827642	1.08216	0.938	0.335955	0.473719	-0.938	0.335955	0.473719
ENSG00000225880	LINC00115	FALSE	2.83	3.24	1.74	0.59	2.65	0	0.68	0	2.26	1.89	3.18	3.14	2.7	7.78	4.23	3.53	4.59	3.39	0.048	0.971046	0.01276	0.986	0.136374	0.865267	0.937	0.327026	0.485418	-0.937	0.327026	0.485418
ENSG00000267368	UPK3BL	FALSE	1.03	1.8	1.05	2.36	0.66	1.85	3.38	0	1.13	0	1.14	2.25	2.21	3.2	3.63	3.92	1.08	1.93	-0.063	0.969472	0.0134647	0.874	0.259779	0.585396	0.937	0.413447	0.38358	-0.937	0.413447	0.38358
ENSG00000136052	SLC41A2	FALSE	1.54	0.72	3.14	3.54	4.64	4.93	0.68	2.57	2.26	2.53	1.59	3.37	0.98	4.58	4.23	7.46	5.41	2.9	-0.426	0.676293	0.169865	0.509	0.523528	0.28106	0.936	0.384556	0.41504	-0.936	0.384556	0.41504
ENSG00000137872	SEMA6D	FALSE	1.03	1.8	1.39	0.59	1.99	0	1.35	0	1.13	0.63	3.41	0.67	1.47	4.12	1.21	1.96	1.08	2.9	-0.279	0.852177	0.0694702	0.656	0.469311	0.328539	0.935	0.511827	0.290877	-0.935	0.511827	0.290877
ENSG00000163623	NKX6-1	FALSE	4.37	5.4	4.88	3.54	2.65	0	4.06	2.57	2.26	2.53	4.78	1.57	10.29	6.41	13.3	3.92	2.97	1.45	-0.328	0.75959	0.11942	0.606	0.446995	0.349697	0.934	0.390424	0.408464	-0.934	0.390424	0.408464
ENSG00000274653	RP11-347C12.11	FALSE	2.06	0.36	1.39	0.59	1.66	0	0	0	0.56	0	0.68	1.8	0	2.29	1.81	1.96	0.27	0.48	-0.986	0.532479	0.273698	-0.057	0.973358	0.0117272	0.93	0.702176	0.153554	-0.93	0.702176	0.153554
ENSG00000198453	ZNF568	FALSE	1.54	1.44	1.05	2.36	2.98	1.23	0.68	0	1.13	0.63	1.36	2.47	2.21	1.83	2.42	0.39	3.24	3.39	-0.569	0.576524	0.239182	0.36	0.677371	0.169173	0.929	0.425956	0.370635	-0.929	0.425956	0.370635
ENSG00000002016	RAD52	FALSE	4.12	5.76	4.18	3.54	3.31	2.47	0.68	3.21	5.65	3.79	2.5	1.57	6.37	4.58	5.44	2.35	4.59	5.8	-0.655	0.296056	0.528626	0.274	0.648994	0.187759	0.929	0.207142	0.683732	-0.929	0.207142	0.683732
ENSG00000235109	ZSCAN31	FALSE	19.55	24.14	28.22	7.68	6.96	8.63	11.51	8.35	16.94	18.94	27.52	21.11	44.36	28.38	18.74	36.49	37.57	30.47	0.196	0.792466	0.101019	1.125	0.0108851	1.96317	0.929	0.0950979	1.02183	-0.929	0.0950979	1.02183
ENSG00000124813	RUNX2	FALSE	50.68	45.04	46.68	46.67	47.73	64.71	18.95	34.69	23.15	20.83	17.06	14.82	32.6	34.79	50.78	57.68	27.3	34.34	-1.369	4.49396e-10	9.34737	-0.441	0.109225	0.961679	0.928	0.00115758	2.93645	-0.928	0.00115758	2.93645
ENSG00000271200	RP11-430G17.3	FALSE	2.32	1.44	2.79	2.36	0.99	0	0	0	1.69	1.26	2.73	3.59	1.72	3.66	3.02	5.49	2.97	3.87	0.018	0.988804	0.00488985	0.944	0.21525	0.667057	0.926	0.41563	0.381293	-0.926	0.41563	0.381293
ENSG00000180914	OXTR	FALSE	0.51	1.08	0.35	0.59	3.31	0.62	0.68	0.64	1.69	1.26	0.45	0.67	1.23	2.75	1.81	1.18	1.35	1.45	-0.018	0.990292	0.00423653	0.906	0.301663	0.520478	0.925	0.458222	0.338924	-0.925	0.458222	0.338924
ENSG00000168874	ATOH8	FALSE	19.55	45.04	34.14	18.9	16.91	20.34	9.48	9.64	9.6	22.09	32.98	25.37	40.2	34.79	38.08	17.66	32.16	32.89	-0.502	0.332764	0.477864	0.424	0.373352	0.427882	0.925	0.0790958	1.10185	-0.925	0.0790958	1.10185
ENSG00000080031	PTPRH	FALSE	4.37	2.16	3.48	2.95	2.32	3.7	3.38	1.28	1.13	1.26	3.41	2.92	5.64	5.04	2.42	5.49	4.86	3.87	-0.38	0.587946	0.230662	0.545	0.286298	0.543182	0.924	0.150067	0.823715	-0.924	0.150067	0.823715
ENSG00000186469	GNG2	FALSE	15.44	20.9	12.54	6.5	8.29	4.93	5.41	3.21	3.95	4.42	5.69	6.51	16.67	6.41	14.51	4.71	9.46	7.74	-1.142	0.0195571	1.7087	-0.218	0.735828	0.133224	0.924	0.194809	0.71039	-0.924	0.194809	0.71039
ENSG00000228084	RP5-884G6.2	FALSE	0.51	0.36	1.05	0.59	0.99	2.47	0	0	0.56	1.26	1.82	2.92	4.9	2.75	3.02	1.57	1.08	1.45	0.463	0.741043	0.130157	1.386	0.125226	0.902304	0.923	0.515283	0.287954	-0.923	0.515283	0.287954
ENSG00000124159	MATN4	FALSE	2.06	0	0.7	0.59	0	1.23	0	0	2.26	0	1.36	0.45	0.74	1.37	0	2.35	1.35	1.93	0.02	0.991442	0.00373273	0.943	0.459035	0.338154	0.923	0.646618	0.189353	-0.923	0.646618	0.189353
ENSG00000128422	KRT17	FALSE	47.34	81.79	69.67	304.22	246.29	236.04	22.33	30.84	131.01	119.31	295.94	378.35	281.63	279.21	116.66	127.52	220.27	400.97	-0.352	0.749407	0.125282	0.57	0.487246	0.312251	0.921	0.431253	0.365268	-0.921	0.431253	0.365268
ENSG00000117226	GBP3	FALSE	5.15	3.24	5.23	4.73	6.3	3.7	0.68	1.28	2.82	7.58	2.5	2.92	3.43	6.41	5.44	5.1	4.59	4.84	-0.932	0.0538762	1.2686	-0.011	0.988393	0.00507049	0.921	0.14884	0.82728	-0.921	0.14884	0.82728
ENSG00000260018	RP11-505K9.1	FALSE	2.06	1.08	2.79	0.59	0.99	1.85	0.68	1.93	1.69	1.89	0.45	1.8	4.17	4.58	3.02	1.57	0.81	1.45	-0.264	0.845923	0.0726689	0.656	0.445223	0.351422	0.919	0.462169	0.335199	-0.919	0.462169	0.335199
ENSG00000142621	FHAD1	FALSE	3.34	5.76	2.79	3.54	0	1.85	1.35	1.93	1.13	2.53	1.36	3.14	2.21	2.75	3.02	5.49	4.32	4.84	-0.57	0.526996	0.278193	0.349	0.668736	0.174745	0.919	0.364878	0.437852	-0.919	0.364878	0.437852
ENSG00000168481	LGI3	FALSE	1.29	0.36	0.7	0	0	2.47	0	0.64	0.56	1.26	1.36	1.12	1.72	2.75	1.21	0.78	2.7	1.45	0.463	0.74148	0.1299	1.38	0.10956	0.960348	0.918	0.471798	0.326244	-0.918	0.471798	0.326244
ENSG00000272579	RP11-101E13.5	FALSE	2.83	0.72	2.09	0.59	1.33	0	0.68	0.64	0.56	3.16	0.91	0.22	0.74	1.83	0	2.75	1.35	1.93	-0.825	0.509333	0.292998	0.093	0.946025	0.0240974	0.918	0.591116	0.228328	-0.918	0.591116	0.228328
ENSG00000143416	SELENBP1	FALSE	7.46	7.57	7.66	8.86	11.93	5.55	4.06	4.5	0	1.89	5.23	3.14	9.07	9.61	1.81	1.57	8.38	5.8	-1.272	0.0210115	1.67754	-0.354	0.592875	0.227037	0.918	0.286874	0.542309	-0.918	0.286874	0.542309
ENSG00000154188	ANGPT1	FALSE	39.36	57.29	47.03	56.71	42.76	43.14	20.98	11.56	5.65	11.36	24.57	28.29	32.35	35.25	36.27	25.5	47.57	26.12	-1.441	2.39876e-07	6.62001	-0.523	0.110469	0.956761	0.917	0.0151335	1.82006	-0.917	0.0151335	1.82006
ENSG00000117245	KIF17	FALSE	0	0	0	4.14	4.64	0.62	0	0.64	1.13	0.63	0.68	0.67	0.49	3.2	0	1.96	0.27	1.93	-0.043	0.988804	0.00488985	0.873	0.59921	0.222421	0.916	0.710346	0.14853	-0.916	0.710346	0.14853
ENSG00000146674	IGFBP3	FALSE	352.44	258.69	239.68	331.98	525.41	510.91	226.73	161.26	97.69	77.01	63.46	50.3	137.75	207.35	189.81	294.28	127.57	124.79	-2.031	2.82136e-10	9.54954	-1.116	0.00117715	2.92917	0.915	0.0570146	1.24401	-0.915	0.0570146	1.24401
ENSG00000233539	AC011294.3	FALSE	1.54	1.08	2.79	1.18	0.99	0	0.68	0	0	0.63	1.82	0.9	2.45	1.37	1.81	0.39	1.08	1.45	-0.757	0.525722	0.279244	0.157	0.896096	0.0476453	0.914	0.559241	0.252401	-0.914	0.559241	0.252401
ENSG00000151790	TDO2	FALSE	0	1.08	1.39	0	0.66	1.23	0	0	1.69	0.63	0.68	0.45	0.74	1.37	1.81	0	1.35	1.45	-0.361	0.841519	0.0749359	0.551	0.650417	0.186808	0.912	0.625861	0.203522	-0.912	0.625861	0.203522
ENSG00000139626	ITGB7	FALSE	1.29	2.52	0	0	0.33	0	0	0.64	0	1.26	0.68	1.8	3.68	2.29	0.6	0.78	1.89	0	0.459	0.818304	0.0870851	1.37	0.297145	0.527031	0.911	0.667283	0.17569	-0.911	0.667283	0.17569
ENSG00000203279	RP11-498P14.5	FALSE	1.03	0.72	0.35	1.77	0.99	0	0	2.57	0.56	0	1.14	1.12	0.98	3.2	1.21	1.57	0.54	3.39	0.093	0.961301	0.0171407	1.004	0.302871	0.518743	0.911	0.558135	0.25326	-0.911	0.558135	0.25326
ENSG00000243276	RP11-384F7.1	FALSE	4.37	2.88	3.14	0.59	1.66	0	0	0	1.69	0	1.14	1.35	0.74	0.92	3.02	1.57	1.89	1.93	-1.387	0.13735	0.86217	-0.48	0.639866	0.193911	0.907	0.574604	0.240632	-0.907	0.574604	0.240632
ENSG00000124762	CDKN1A	FALSE	307.42	272.38	271.03	93.92	118.34	118.94	179.35	162.55	250.72	145.19	418.77	266.98	500.51	275.55	443.69	185.59	671.08	430.96	0.149	0.841557	0.0749163	1.055	0.0134929	1.86989	0.906	0.110921	0.954985	-0.906	0.110921	0.954985
ENSG00000224165	DNAJC27-AS1	FALSE	0.77	0.72	0.35	0	1.66	0	1.35	1.93	0	2.53	0.45	0.45	0.49	1.83	2.42	1.18	2.16	2.42	0.468	0.771769	0.112513	1.372	0.158144	0.800948	0.905	0.563815	0.248863	-0.905	0.563815	0.248863
ENSG00000141448	GATA6	FALSE	3.09	6.49	2.44	8.86	4.64	8.63	2.71	0.64	2.26	3.79	1.82	2.92	1.72	5.04	6.65	5.89	4.05	3.87	-1.204	0.0413147	1.3839	-0.302	0.66928	0.174392	0.901	0.329861	0.481669	-0.901	0.329861	0.481669
ENSG00000143248	RGS5	FALSE	2.32	0.72	0.7	0	0.33	0	0	4.5	1.13	0.63	0.23	0.45	0	0.92	0	1.57	2.97	1.93	0.031	0.994128	0.0025575	0.928	0.519492	0.284421	0.897	0.712386	0.147285	-0.897	0.712386	0.147285
ENSG00000171444	MCC	FALSE	7.98	11.89	10.1	5.91	8.95	9.24	10.15	3.21	3.39	4.42	12.06	11	11.52	11.44	9.67	10.59	20.54	24.67	-0.264	0.700371	0.154672	0.633	0.186316	0.72975	0.897	0.132841	0.876668	-0.897	0.132841	0.876668
ENSG00000114805	PLCH1	FALSE	0.77	1.44	0.7	0	0	0	3.38	0	1.13	0.63	1.14	1.35	5.39	1.83	1.81	1.18	0.81	3.39	1.109	0.377381	0.42322	2.005	0.0372813	1.42851	0.896	0.562708	0.249717	-0.896	0.562708	0.249717
ENSG00000066248	NGEF	FALSE	5.92	3.24	4.88	3.54	1.33	1.23	1.35	3.85	7.91	3.79	3.41	2.25	7.84	5.49	7.86	7.85	5.14	2.9	-0.05	0.96666	0.0147264	0.846	0.142997	0.844674	0.896	0.281559	0.550431	-0.896	0.281559	0.550431
ENSG00000179314	WSCD1	FALSE	2.57	0.36	1.05	0	0.33	0	0	0	1.69	0.63	2.27	2.69	1.47	5.95	3.63	0.39	2.16	3.39	1.179	0.366877	0.435479	2.074	0.0541895	1.26608	0.894	0.591786	0.227835	-0.894	0.591786	0.227835
ENSG00000272341	RP1-151F17.2	FALSE	3.09	2.88	2.44	5.91	0.66	0	2.71	6.42	1.13	0	2.27	0.9	2.7	6.87	2.42	2.35	4.59	0.97	-0.433	0.742557	0.12927	0.461	0.652338	0.185527	0.893	0.54255	0.26556	-0.893	0.54255	0.26556
ENSG00000123576	ESX1	FALSE	0	1.44	1.05	0.59	0	1.85	3.38	0	1.13	0	0.91	0.45	0.98	1.83	1.81	1.96	1.08	0.48	-0.07	0.975024	0.0109845	0.822	0.453958	0.342984	0.892	0.613083	0.212481	-0.892	0.613083	0.212481
ENSG00000272944	CTD-2308L22.1	FALSE	10.03	6.12	7.66	7.68	2.32	2.47	7.44	1.93	2.26	5.05	4.78	4.27	7.35	3.2	8.46	11.38	9.19	7.26	-0.543	0.419941	0.376812	0.349	0.577595	0.238376	0.892	0.237744	0.62389	-0.892	0.237744	0.62389
ENSG00000278834	RP11-458J1.1	FALSE	0	1.08	4.88	0.59	0	3.7	1.35	0	1.13	0.63	0.68	1.35	2.94	2.75	0	0	2.43	1.45	-0.437	0.837356	0.07709	0.453	0.780352	0.107709	0.89	0.701174	0.154174	-0.89	0.701174	0.154174
ENSG00000173890	GPR160	FALSE	1.29	2.16	2.44	4.14	0.99	3.08	1.35	2.57	1.13	1.26	0.45	1.35	3.19	3.66	0	3.14	0.27	3.39	-0.82	0.432061	0.364455	0.07	0.954082	0.0204142	0.89	0.533179	0.273127	-0.89	0.533179	0.273127
ENSG00000139631	CSAD	FALSE	5.15	5.76	6.97	8.27	7.62	3.08	3.38	3.21	2.26	4.42	4.32	7.86	7.35	14.19	10.88	3.92	8.65	4.84	-0.551	0.362008	0.441281	0.336	0.551594	0.25838	0.887	0.204899	0.688461	-0.887	0.204899	0.688461
ENSG00000150625	GPM6A	FALSE	7.72	3.96	2.79	3.54	1.66	1.23	0.68	0	3.95	1.26	1.14	1.35	1.23	0.92	3.63	1.57	2.7	3.87	-1.4	0.0776744	1.10972	-0.513	0.540189	0.267455	0.887	0.510289	0.292184	-0.887	0.510289	0.292184
ENSG00000196159	FAT4	FALSE	6.69	5.04	8.01	13.59	15.58	19.72	4.06	3.85	6.78	15.78	2.5	2.25	8.09	6.87	7.86	12.16	1.89	9.19	-1.375	0.0200499	1.69789	-0.489	0.460903	0.336391	0.886	0.362757	0.440384	-0.886	0.362757	0.440384
ENSG00000075240	GRAMD4	FALSE	0.26	1.44	0.7	1.18	2.32	0.62	1.35	1.28	0	0.63	0.91	0.9	2.21	1.37	0.6	0.78	2.43	1.45	-0.255	0.865407	0.0627797	0.63	0.493687	0.306548	0.885	0.510289	0.292184	-0.885	0.510289	0.292184
ENSG00000273702	RP11-758H9.2	FALSE	3.86	2.16	3.14	3.54	1.99	1.85	1.35	0	1.13	3.79	2.73	1.35	4.41	5.49	1.21	4.32	0.81	2.9	-0.673	0.451441	0.345399	0.208	0.821801	0.0852333	0.881	0.431681	0.364837	-0.881	0.431681	0.364837
ENSG00000156463	SH3RF2	FALSE	16.72	21.62	18.12	25.4	24.2	36.98	4.06	9.64	9.6	4.42	2.27	1.12	8.33	5.49	6.65	7.46	5.68	6.77	-2.63	4.56478e-13	12.3406	-1.749	1.08781e-08	7.96345	0.881	0.226939	0.644091	-0.881	0.226939	0.644091
ENSG00000008517	IL32	FALSE	1.03	7.93	7.32	18.9	4.97	12.94	3.38	0	6.21	2.53	19.33	12.35	8.82	12.36	9.67	5.89	12.97	17.9	-0.415	0.71478	0.145828	0.465	0.59974	0.222037	0.88	0.467106	0.330584	-0.88	0.467106	0.330584
ENSG00000272221	XXbac-BPG181B23.7	FALSE	1.8	2.16	1.74	4.73	0.33	0.62	0.68	0	2.82	0.63	1.59	2.02	3.92	3.66	0	1.96	3.24	1.93	-0.221	0.878182	0.0564155	0.658	0.466063	0.331556	0.879	0.490635	0.309241	-0.879	0.490635	0.309241
ENSG00000270175	RP11-793H13.11	FALSE	2.57	3.6	0.7	1.77	2.32	0	0.68	0	1.13	0	2.73	2.47	2.7	4.58	1.21	1.96	3.78	0.97	-0.465	0.716933	0.144521	0.414	0.690778	0.160662	0.879	0.547799	0.261379	-0.879	0.547799	0.261379
ENSG00000198298	ZNF485	FALSE	0.26	3.96	1.74	1.18	1.33	4.31	0	0	1.13	2.53	2.05	1.57	2.94	2.29	2.42	1.57	5.41	0.48	-0.595	0.633487	0.198262	0.283	0.810143	0.0914384	0.879	0.571292	0.243142	-0.879	0.571292	0.243142
ENSG00000168209	DDIT4	FALSE	33.44	26.3	34.14	5.32	3.98	3.08	27.07	22.49	11.29	10.1	40.26	20.66	61.28	33.41	39.9	16.48	78.92	17.41	0.369	0.734938	0.133749	1.247	0.0986231	1.00602	0.878	0.438972	0.357564	-0.878	0.438972	0.357564
ENSG00000253731	PCDHGA6	FALSE	0	2.52	5.57	2.36	2.32	0	0	1.28	2.26	0.63	0.45	0.22	0.98	0	0.6	1.18	2.16	2.42	-1.463	0.2874	0.541513	-0.585	0.671401	0.173018	0.878	0.709762	0.148887	-0.878	0.709762	0.148887
ENSG00000273759	RP4-563E14.1	FALSE	1.8	0.36	0	0.59	1.99	0	2.71	0	0	1.89	0.23	0.45	1.72	0.92	1.21	0.78	0.54	0.48	-0.702	0.674991	0.170702	0.174	0.913116	0.039474	0.876	0.695055	0.157981	-0.876	0.695055	0.157981
ENSG00000272434	RP13-131K19.6	FALSE	0.26	0.36	0	0	1.66	1.85	0	0	0	1.26	0.91	2.25	0.25	1.83	0	1.57	2.43	2.42	0.332	0.875903	0.0575442	1.207	0.374377	0.426691	0.875	0.701627	0.153893	-0.875	0.701627	0.153893
ENSG00000277959	RP11-45A17.2	FALSE	3.09	1.8	2.09	0	0.99	1.85	0.68	0	1.13	0.63	1.82	3.14	2.7	3.66	1.81	2.35	3.51	0.48	-0.386	0.753494	0.12292	0.489	0.58841	0.23032	0.875	0.506866	0.295107	-0.875	0.506866	0.295107
ENSG00000184486	POU3F2	FALSE	2.57	2.52	2.09	0	3.31	0.62	2.03	0.64	2.26	0.63	1.82	2.02	3.43	3.66	2.42	1.57	4.05	2.9	-0.362	0.696087	0.157336	0.512	0.435169	0.361342	0.874	0.331392	0.479658	-0.874	0.331392	0.479658
ENSG00000123096	SSPN	FALSE	1.03	1.8	2.09	1.77	3.31	1.85	2.71	0	0.56	0.63	1.36	2.47	4.41	3.66	1.81	0.78	2.97	1.45	-0.483	0.649844	0.187191	0.391	0.658724	0.181297	0.874	0.458536	0.338627	-0.874	0.458536	0.338627
ENSG00000185905	C16orf54	FALSE	3.09	4.68	2.79	2.36	1.33	3.08	0.68	1.28	0	0.63	0	0	0.49	0.46	1.81	0.39	0.27	0	-3.524	9.17808e-06	5.03725	-2.65	0.000376182	3.4246	0.873	0.740671	0.130375	-0.873	0.740671	0.130375
ENSG00000142530	FAM71E1	FALSE	1.03	2.52	0.35	3.54	1.66	3.7	1.35	5.78	1.13	0	3.64	1.8	3.68	5.49	4.84	5.89	2.16	1.93	0.104	0.943505	0.025256	0.976	0.205722	0.686718	0.872	0.460526	0.336746	-0.872	0.460526	0.336746
ENSG00000156453	PCDH1	FALSE	3.09	3.6	4.53	1.77	2.98	1.23	1.35	0	1.69	2.53	5.91	6.74	4.17	9.15	1.21	3.53	7.03	9.19	0.055	0.969472	0.0134647	0.927	0.20656	0.684955	0.872	0.441	0.355562	-0.872	0.441	0.355562
ENSG00000135476	ESPL1	FALSE	14.92	7.57	8.01	4.14	8.29	1.85	18.27	1.28	4.52	10.73	2.96	4.49	9.56	6.87	7.25	11.38	8.11	7.74	-0.658	0.324833	0.48834	0.214	0.747886	0.126165	0.872	0.278638	0.554959	-0.872	0.278638	0.554959
ENSG00000089472	HEPH	FALSE	0.26	2.16	1.05	2.95	16.24	8.01	2.03	0	0	0	0.68	0.67	0.98	1.83	1.21	0.78	0.54	0.48	-2.582	0.0190642	1.71978	-1.71	0.11574	0.936517	0.872	0.712411	0.147269	-0.872	0.712411	0.147269
ENSG00000075651	PLD1	FALSE	5.92	6.49	8.71	5.32	5.3	1.85	8.12	3.21	2.26	3.79	11.15	10.33	10.05	15.56	15.72	7.85	14.59	12.09	0.212	0.78331	0.106067	1.083	0.0163548	1.78636	0.871	0.165208	0.78197	-0.871	0.165208	0.78197
ENSG00000244219	GS1-259H13.2	FALSE	2.32	0.72	1.39	1.18	3.31	0	0.68	0	0	1.26	1.14	0.22	0.74	0.46	0.6	0	2.16	2.42	-1.391	0.25147	0.599514	-0.52	0.67948	0.167823	0.871	0.684238	0.164793	-0.871	0.684238	0.164793
ENSG00000166046	TCP11L2	FALSE	3.09	3.6	4.18	4.14	2.98	1.23	4.06	4.5	1.13	3.79	7.73	12.13	13.97	7.32	6.04	3.53	17.57	11.61	0.717	0.334156	0.476051	1.586	0.00468063	2.3297	0.87	0.332942	0.477632	-0.87	0.332942	0.477632
ENSG00000169744	LDB2	FALSE	1.8	4.32	6.62	2.36	0.33	0.62	3.38	0	1.13	1.26	3.41	2.02	3.68	4.12	4.23	0.78	3.51	5.8	-0.26	0.854481	0.0682975	0.61	0.524224	0.280483	0.87	0.519537	0.284383	-0.87	0.519537	0.284383
ENSG00000261587	TMEM249	FALSE	0.26	1.8	0	2.36	3.31	0.62	1.35	1.93	1.13	0	0	1.12	1.23	1.37	3.63	1.96	0.54	1.45	-0.544	0.74148	0.1299	0.324	0.821727	0.0852722	0.869	0.666896	0.175942	-0.869	0.666896	0.175942
ENSG00000272720	CTA-228A9.3	FALSE	0	2.16	1.74	2.36	0.99	0	0	0	0.56	0.63	0.91	1.57	0.49	2.75	1.21	1.18	1.62	1.45	-0.645	0.64863	0.188003	0.223	0.872624	0.0591728	0.868	0.635449	0.196919	-0.868	0.635449	0.196919
ENSG00000186960	LINC01551	FALSE	24.7	19.46	27.17	25.99	28.51	28.35	31.81	12.85	6.78	8.84	5.23	7.41	13.73	9.61	14.51	19.23	18.11	13.54	-1.655	3.81469e-09	8.41854	-0.789	0.00746042	2.12724	0.866	0.0418051	1.37877	-0.866	0.0418051	1.37877
ENSG00000261485	PAN3-AS1	FALSE	1.54	0.36	0.35	1.18	0.99	0	1.35	0	1.69	0.63	0.45	1.57	2.7	3.66	1.81	1.57	0.27	0.97	0.264	0.877629	0.0566891	1.128	0.262004	0.581691	0.864	0.59342	0.226638	-0.864	0.59342	0.226638
ENSG00000231107	LINC01508	FALSE	1.03	0.36	1.74	0	0	0.62	0	1.28	1.13	0.63	0.23	0.22	0.25	2.75	0	0.78	0.81	1.93	-0.259	0.901899	0.044842	0.605	0.675171	0.170586	0.863	0.704449	0.15215	-0.863	0.704449	0.15215
ENSG00000095637	SORBS1	FALSE	1.8	1.44	3.14	0.59	0	0	0.68	0.64	0.56	3.16	1.36	0.9	2.45	1.83	0	3.53	1.62	2.42	-0.014	0.993067	0.00302154	0.848	0.388523	0.410583	0.862	0.573464	0.241494	-0.862	0.573464	0.241494
ENSG00000118292	C1orf54	FALSE	1.03	0	1.74	0	1.66	3.08	0.68	3.21	0.56	0	0.23	0.22	1.96	0.92	0	0.78	0.81	0	-1.434	0.296765	0.527588	-0.572	0.668272	0.175047	0.862	0.72032	0.142474	-0.862	0.72032	0.142474
ENSG00000102383	ZDHHC15	FALSE	0.26	0.72	0.7	1.77	0.33	0	0	0	0.56	0.63	0.68	1.8	2.21	1.37	0	0	1.89	1.45	0.254	0.897962	0.0467422	1.116	0.343796	0.463699	0.861	0.659928	0.180504	-0.861	0.659928	0.180504
ENSG00000163093	BBS5	FALSE	1.29	2.52	3.48	0	0.33	4.93	6.77	1.28	2.82	0	0.45	1.8	2.21	1.83	3.02	5.49	2.16	2.42	-0.333	0.823118	0.0845378	0.528	0.614815	0.211256	0.86	0.585288	0.23263	-0.86	0.585288	0.23263
ENSG00000096093	EFHC1	FALSE	6.17	7.57	8.01	10.63	8.29	6.78	7.44	2.57	5.65	9.47	5.46	4.49	8.33	8.7	7.86	9.02	12.16	13.54	-0.516	0.233476	0.631758	0.343	0.381345	0.418682	0.86	0.0453008	1.34389	-0.86	0.0453008	1.34389
ENSG00000006747	SCIN	FALSE	1.29	0	1.39	0.59	0.33	0.62	0	0.64	0	0	1.36	1.35	1.96	0.46	0.6	0.78	1.35	3.39	-0.01	0.998383	0.000702695	0.848	0.460423	0.336843	0.858	0.636104	0.196472	-0.858	0.636104	0.196472
ENSG00000173432	SAA1	FALSE	0.77	0.36	0	5.32	1.33	4.93	0	4.5	0.56	0	0.23	0.9	0.25	3.66	0	1.96	0.54	0.97	-1.414	0.376518	0.424214	-0.557	0.731456	0.135812	0.858	0.754355	0.122424	-0.858	0.754355	0.122424
ENSG00000149131	SERPING1	FALSE	0.77	1.8	2.09	4.73	6.3	2.47	5.41	0	0	1.89	0.45	0.45	0.98	5.04	0.6	3.14	0	0.48	-2.07	0.0689171	1.16167	-1.212	0.285528	0.544352	0.858	0.717783	0.144007	-0.858	0.717783	0.144007
ENSG00000115616	SLC9A2	FALSE	1.03	0.36	1.39	2.95	0.99	1.23	0	0	0	1.26	0.23	2.47	0.74	1.83	0.6	0.39	1.62	0	-1.265	0.332059	0.478784	-0.408	0.74349	0.128725	0.857	0.695055	0.157981	-0.857	0.695055	0.157981
ENSG00000260942	CAPN10-AS1	FALSE	3.09	2.88	2.44	1.77	0.66	4.31	6.09	1.28	1.13	3.16	2.27	3.59	3.68	7.78	4.23	2.35	8.38	3.87	0.113	0.927081	0.0328824	0.969	0.12739	0.894864	0.856	0.372554	0.428811	-0.856	0.372554	0.428811
ENSG00000188766	SPRED3	FALSE	7.2	17.29	10.8	24.81	11.6	16.64	5.41	7.07	9.6	4.42	6.82	10.55	9.8	7.78	13.9	11.77	18.38	20.31	-0.891	0.040255	1.39518	-0.036	0.95732	0.018943	0.854	0.124359	0.905322	-0.854	0.124359	0.905322
ENSG00000057704	TMCC3	FALSE	2.06	5.76	2.44	2.95	4.97	5.55	4.74	4.5	0.56	0.63	1.36	2.25	1.96	5.95	1.81	2.75	5.14	3.87	-0.979	0.186354	0.729662	-0.125	0.890006	0.0506068	0.854	0.430989	0.365533	-0.854	0.430989	0.365533
ENSG00000268516	CTD-3138B18.5	FALSE	4.12	3.6	4.53	1.77	0.33	3.7	4.74	0	1.13	1.26	4.78	2.92	4.9	4.12	6.04	1.57	8.11	3.39	-0.267	0.828299	0.0818127	0.586	0.485323	0.31397	0.853	0.471619	0.326409	-0.853	0.471619	0.326409
ENSG00000173611	SCAI	FALSE	1.8	0.72	3.14	1.18	1.99	4.31	0	0	0.56	0.63	1.36	1.35	1.47	1.37	0	1.96	2.16	1.93	-1.248	0.129326	0.888313	-0.396	0.660255	0.180288	0.852	0.5362	0.270673	-0.852	0.5362	0.270673
ENSG00000127220	ABHD8	FALSE	2.32	2.16	9.75	2.95	0.99	0	0.68	0.64	0	0	0.45	2.02	2.45	0	0.6	0.39	2.16	0.48	-1.832	0.136853	0.863746	-0.981	0.415516	0.381412	0.851	0.712411	0.147269	-0.851	0.712411	0.147269
ENSG00000012171	SEMA3B	FALSE	7.2	7.93	11.15	4.73	5.97	8.01	2.03	3.21	5.65	5.68	14.1	15.49	14.22	10.53	9.07	7.85	18.65	12.58	-0.175	0.844297	0.0735046	0.674	0.17852	0.748314	0.849	0.249339	0.60321	-0.849	0.249339	0.60321
ENSG00000163947	ARHGEF3	FALSE	13.38	8.29	5.23	8.86	3.31	3.08	5.41	4.5	6.21	3.16	8.19	5.16	9.31	7.32	12.09	7.85	14.05	10.16	-0.216	0.776716	0.109737	0.633	0.201824	0.695027	0.849	0.165067	0.782338	-0.849	0.165067	0.782338
ENSG00000250486	FAM218A	FALSE	2.57	0.36	1.05	2.95	5.64	1.85	0.68	0	0	1.26	1.36	2.47	2.21	2.75	4.23	1.57	1.08	0.48	-0.996	0.359688	0.444074	-0.147	0.909324	0.0412813	0.849	0.604644	0.2185	-0.849	0.604644	0.2185
ENSG00000282034	RP11-2C24.9	FALSE	0.26	1.08	0.35	1.18	1.66	1.23	0	0	0	2.53	0.45	2.02	1.47	1.83	1.21	1.96	0.54	0.48	-0.43	0.795787	0.0992034	0.418	0.725071	0.13962	0.848	0.657719	0.18196	-0.848	0.657719	0.18196
ENSG00000157404	KIT	FALSE	0.77	0.36	0.35	0.59	0	0	0.68	0.64	0	0.63	2.5	1.12	2.21	3.66	0	1.96	0.27	2.42	1.256	0.37575	0.425101	2.101	0.0597577	1.22361	0.845	0.659928	0.180504	-0.845	0.659928	0.180504
ENSG00000272933	RP11-47A8.5	FALSE	0.77	0	1.39	0.59	0	0.62	0	0	1.69	0	1.36	0.45	0.98	2.29	1.81	0.78	0.54	1.45	0.292	0.876123	0.0574349	1.137	0.316311	0.499886	0.845	0.64794	0.188465	-0.845	0.64794	0.188465
ENSG00000168685	IL7R	FALSE	81.81	62.69	60.62	103.97	111.71	101.69	34.52	45.62	37.83	22.73	17.29	12.13	54.9	66.37	44.13	48.65	29.19	48.37	-1.685	3.49837e-09	8.45613	-0.84	0.00832958	2.07938	0.845	0.0445446	1.3512	-0.845	0.0445446	1.3512
ENSG00000273199	AP000692.10	FALSE	3.09	0.36	0.35	1.77	1.33	0	1.35	0	1.13	0	0.45	1.12	0.98	2.75	0	2.75	1.08	0	-0.559	0.743154	0.128921	0.284	0.853266	0.0689156	0.843	0.689336	0.161569	-0.843	0.689336	0.161569
ENSG00000135452	TSPAN31	FALSE	11.83	9.37	6.97	11.81	11.93	15.41	4.74	10.28	4.52	4.42	9.78	8.53	11.77	10.53	16.32	20.01	13.24	9.67	-0.589	0.152876	0.815661	0.253	0.567744	0.245847	0.842	0.0650174	1.18697	-0.842	0.0650174	1.18697
ENSG00000273301	RP11-314B1.2	FALSE	7.72	2.16	0.35	5.32	3.98	1.85	0	0	0	3.79	1.36	2.47	2.21	1.37	3.63	1.96	2.43	1.93	-1.415	0.125836	0.900195	-0.574	0.560148	0.251697	0.841	0.595753	0.224934	-0.841	0.595753	0.224934
ENSG00000272405	RP11-284F21.10	FALSE	0.26	0.36	3.14	2.95	2.32	9.24	0	0	0.56	0.63	1.36	0.9	0.98	1.37	0	1.96	1.35	1.93	-1.547	0.157677	0.802232	-0.706	0.53877	0.268597	0.841	0.667014	0.175865	-0.841	0.667014	0.175865
ENSG00000164972	C9orf24	FALSE	3.09	2.16	4.53	0.59	0	0	1.35	3.21	0.56	0.63	1.14	2.69	1.47	0.92	3.63	3.14	4.32	4.35	-0.031	0.985577	0.00630926	0.81	0.431312	0.365209	0.84	0.592749	0.227129	-0.84	0.592749	0.227129
ENSG00000130766	SESN2	FALSE	41.93	49.36	55.04	21.27	14.25	13.56	31.81	14.13	39.53	23.99	87.8	64.67	93.88	53.55	78.58	29.82	151.08	58.04	0.288	0.733902	0.134362	1.127	0.0453172	1.34374	0.839	0.331801	0.479122	-0.839	0.331801	0.479122
ENSG00000167703	SLC43A2	FALSE	23.67	25.22	19.16	17.13	8.62	9.24	16.24	14.13	13.55	11.36	42.76	33.46	33.09	25.63	32.64	16.87	55.68	46.92	0.135	0.872783	0.0590937	0.973	0.0355035	1.44973	0.838	0.228189	0.641705	-0.838	0.228189	0.641705
ENSG00000258301	RP11-488C13.5	FALSE	3.09	1.8	1.74	5.32	3.31	4.31	1.35	2.57	2.26	1.26	0.68	1.8	1.72	2.75	1.21	4.32	3.24	3.39	-0.997	0.133842	0.873408	-0.159	0.844057	0.0736285	0.838	0.399536	0.398444	-0.838	0.399536	0.398444
ENSG00000128886	ELL3	FALSE	0	1.8	2.09	0	0	0	0	0.64	0.56	0.63	1.59	1.35	1.96	4.12	1.21	0.78	1.35	1.93	1.778	0.179136	0.746818	2.614	0.01757	1.75523	0.836	0.565391	0.247651	-0.836	0.565391	0.247651
ENSG00000161513	FDXR	FALSE	41.42	58.73	64.45	22.45	13.59	20.34	27.75	27.63	30.49	25.25	79.16	64.67	80.15	61.34	64.68	35.71	110.54	61.91	0.131	0.878182	0.0564155	0.965	0.0469588	1.32828	0.834	0.217165	0.66321	-0.834	0.217165	0.66321
ENSG00000226696	LENG8-AS1	FALSE	0.51	0.72	3.14	0	0.99	3.7	0.68	1.93	0	0.63	0.68	2.25	1.96	3.2	1.81	0.78	1.89	1.93	-0.069	0.971046	0.01276	0.765	0.43703	0.359488	0.834	0.565944	0.247227	-0.834	0.565944	0.247227
ENSG00000223764	RP11-54O7.3	FALSE	1.03	4.32	5.23	5.91	2.98	3.08	0.68	0	1.13	5.05	5.46	6.74	8.33	10.53	4.84	5.89	2.16	4.84	-0.13	0.926857	0.0329872	0.703	0.389563	0.409422	0.833	0.487604	0.311933	-0.833	0.487604	0.311933
ENSG00000260261	RP11-480A16.1	FALSE	2.57	0.72	1.39	1.77	2.32	3.08	0	1.93	0	2.53	2.05	0.22	0.98	4.12	1.81	1.18	2.16	2.42	-0.806	0.441443	0.355126	0.027	0.984259	0.00689082	0.833	0.574673	0.240579	-0.833	0.574673	0.240579
ENSG00000251322	SHANK3	FALSE	3.34	0.72	1.05	0	2.98	3.08	0.68	0	1.13	1.26	0.45	3.37	0.49	1.83	1.81	0.78	2.97	2.9	-0.951	0.433886	0.362625	-0.117	0.931863	0.0306481	0.833	0.657092	0.182374	-0.833	0.657092	0.182374
ENSG00000089820	ARHGAP4	FALSE	1.29	5.76	5.92	0.59	2.98	2.47	0.68	0.64	0.56	8.84	2.96	8.08	4.66	1.83	4.23	3.53	7.03	7.74	-0.263	0.853713	0.0686881	0.567	0.537486	0.269633	0.83	0.565614	0.24748	-0.83	0.565614	0.24748
ENSG00000261087	KB-1460A1.5	FALSE	0.26	2.88	0.35	1.77	2.98	0.62	0	0	0	0	1.36	2.02	0.49	6.87	0	0.39	1.89	1.45	-1.152	0.454431	0.342532	-0.322	0.851812	0.0696564	0.83	0.75167	0.123973	-0.83	0.75167	0.123973
ENSG00000171451	DSEL	FALSE	45.02	58.37	64.8	40.17	34.47	36.98	31.13	23.13	36.7	42.93	66.19	73.87	64.71	72.78	73.75	63.56	102.43	75.94	-0.146	0.770879	0.113014	0.682	0.0215038	1.66749	0.828	0.0182858	1.73789	-0.828	0.0182858	1.73789
ENSG00000153982	GDPD1	FALSE	0.77	3.6	3.14	2.95	0.66	0.62	1.35	0	0.56	4.42	4.32	4.27	6.86	5.49	1.21	4.32	4.86	5.8	0.457	0.688175	0.162301	1.282	0.0993085	1.00301	0.825	0.499864	0.301148	-0.825	0.499864	0.301148
ENSG00000164920	OSR2	FALSE	4.63	5.04	4.53	1.18	3.98	1.23	1.35	3.21	2.26	2.53	5.23	4.27	7.84	4.58	4.84	4.71	5.41	9.19	-0.116	0.904585	0.0435506	0.709	0.182828	0.737958	0.825	0.259317	0.586169	-0.825	0.259317	0.586169
ENSG00000268089	GABRQ	FALSE	13.89	10.45	11.5	2.36	0.99	5.55	6.77	4.5	7.91	5.68	5.69	6.29	15.44	8.7	15.11	6.28	11.89	7.26	-0.397	0.605553	0.217848	0.428	0.509831	0.292574	0.825	0.305413	0.515112	-0.825	0.305413	0.515112
ENSG00000156050	FAM161B	FALSE	2.06	0.36	3.83	4.14	1.33	1.85	0	0	1.69	3.16	1.59	1.35	0.49	2.29	1.21	2.75	4.86	2.9	-0.758	0.501519	0.299713	0.067	0.959161	0.0181084	0.825	0.598751	0.222754	-0.825	0.598751	0.222754
ENSG00000196406	SPANXD	FALSE	360.16	298.68	287.75	291.22	268.84	292.12	157.69	153.55	183.52	291.01	211.32	135.85	484.82	479.24	285.31	293.88	231.08	279.57	-0.763	0.0005298	3.27589	0.062	0.871675	0.0596455	0.825	0.00150258	2.82316	-0.825	0.00150258	2.82316
ENSG00000235688	AC116614.1	FALSE	0.77	1.44	1.74	0	0.66	0.62	2.03	0	0	0	1.59	2.02	1.47	2.29	2.42	0.39	4.59	1.45	0.211	0.900463	0.0455342	1.035	0.313736	0.503436	0.824	0.620918	0.206966	-0.824	0.620918	0.206966
ENSG00000101096	NFATC2	FALSE	5.15	2.16	8.36	3.54	3.65	2.47	0	3.21	3.39	3.79	1.36	1.35	7.35	8.7	1.81	3.53	0.81	2.42	-0.985	0.259108	0.58652	-0.161	0.883932	0.0535809	0.824	0.546547	0.262372	-0.824	0.546547	0.262372
ENSG00000165025	SYK	FALSE	2.06	2.16	0.7	0.59	0	0	4.74	0	1.69	1.89	2.05	1.12	7.11	5.04	2.42	3.14	0.81	0.97	0.75	0.576692	0.239056	1.573	0.110798	0.955467	0.823	0.635055	0.197189	-0.823	0.635055	0.197189
ENSG00000119866	BCL11A	FALSE	3.86	7.21	7.66	5.91	6.63	0.62	4.74	3.85	3.39	1.26	0.91	2.02	12.26	2.29	4.84	3.92	5.41	1.93	-1.175	0.0870072	1.06044	-0.351	0.6669	0.175939	0.823	0.466359	0.33128	-0.823	0.466359	0.33128
ENSG00000124459	ZNF45	FALSE	4.12	3.24	2.44	4.14	5.3	4.93	0.68	2.57	1.13	0	1.59	2.47	3.43	1.83	1.81	9.02	2.43	2.42	-1.316	0.0216739	1.66406	-0.492	0.449762	0.347017	0.823	0.419394	0.377378	-0.823	0.419394	0.377378
ENSG00000254682	RP11-660L16.2	FALSE	2.57	2.16	2.09	1.77	0	0	1.35	0	5.65	1.26	4.09	2.25	6.13	2.29	7.86	2.75	4.86	1.93	0.641	0.573227	0.241673	1.462	0.0781839	1.10688	0.821	0.555078	0.255646	-0.821	0.555078	0.255646
ENSG00000266897	AC005546.2	FALSE	0.77	1.08	0	0	0.66	1.85	4.06	0	0	0	1.36	0.9	2.45	1.83	0	1.96	0.81	0.97	0.154	0.939806	0.0269616	0.973	0.38707	0.41221	0.819	0.664634	0.177417	-0.819	0.664634	0.177417
ENSG00000231249	ITPR1-AS1	FALSE	0.51	0.36	0.35	2.36	0	0	0	0	0	1.89	1.36	3.59	1.47	1.83	2.42	0.39	3.78	1.45	1.384	0.319323	0.495769	2.203	0.0480139	1.31863	0.818	0.659928	0.180504	-0.818	0.659928	0.180504
ENSG00000119328	FAM206A	FALSE	4.12	1.8	1.74	1.77	4.64	3.08	10.83	0	2.82	1.89	1.36	2.25	3.92	1.37	2.42	10.2	2.97	4.35	-0.557	0.553406	0.256956	0.261	0.761875	0.118116	0.818	0.488378	0.311244	-0.818	0.488378	0.311244
ENSG00000226644	RP11-128M1.1	FALSE	3.6	1.44	1.74	1.77	2.98	1.85	2.71	0.64	2.26	3.79	8.64	2.69	5.64	3.66	5.44	2.75	7.84	5.32	0.315	0.746474	0.126985	1.132	0.0500322	1.30075	0.817	0.378633	0.421781	-0.817	0.378633	0.421781
ENSG00000138663	COPS4	FALSE	9	10.81	16.37	13.59	6.63	17.87	6.77	8.99	6.78	7.58	5.23	7.63	11.77	16.48	15.72	12.95	6.22	11.12	-0.815	0.04089	1.38838	0.003	0.996628	0.0014669	0.817	0.110721	0.955768	-0.817	0.110721	0.955768
ENSG00000249306	LINC01411	FALSE	3.09	3.6	3.14	2.36	2.65	1.85	0	1.93	1.13	2.53	1.59	0.67	4.66	1.37	7.25	0.78	1.62	1.93	-1.16	0.115559	0.937197	-0.345	0.68462	0.16455	0.815	0.525267	0.27962	-0.815	0.525267	0.27962
ENSG00000170370	EMX2	FALSE	0	0	0	0	0	3.08	1.35	1.28	0.56	0.63	3.41	1.8	1.96	1.83	1.81	0	5.41	8.22	4.654	0.000739834	3.13087	5.467	3.9277e-05	4.40586	0.814	0.638276	0.194992	-0.814	0.638276	0.194992
ENSG00000171724	VAT1L	FALSE	2.32	1.8	0.7	0	1.33	1.23	0	0	0	0.63	1.36	1.8	1.72	0.46	0	2.35	2.97	0.48	-0.696	0.623316	0.205291	0.118	0.938361	0.0276302	0.813	0.678966	0.168152	-0.813	0.678966	0.168152
ENSG00000187634	SAMD11	FALSE	125.54	214.01	175.23	92.74	68.62	59.78	67.68	70.03	97.69	89.01	215.87	194	236.04	151.51	201.9	126.74	204.59	166.39	-0.124	0.86428	0.0633455	0.687	0.0995229	1.00208	0.812	0.123702	0.907624	-0.812	0.123702	0.907624
ENSG00000272077	RP11-348P10.2	FALSE	1.8	1.44	0.35	0.59	0	0.62	2.71	0	0	2.53	0.45	0.67	0.49	0.46	1.21	2.75	1.62	1.45	-0.186	0.926645	0.0330865	0.626	0.60924	0.215211	0.812	0.688791	0.161913	-0.812	0.688791	0.161913
ENSG00000197620	CXorf40A	FALSE	3.09	0.72	0	0	0	1.85	4.74	0	0.56	0	0.45	0.9	0.98	1.37	0	1.96	1.89	0	-0.187	0.942677	0.0256373	0.624	0.689047	0.161751	0.812	0.750961	0.124382	-0.812	0.750961	0.124382
ENSG00000085552	IGSF9	FALSE	2.57	3.6	3.83	3.54	2.98	1.23	0	0	2.26	1.26	4.09	5.39	5.15	3.2	6.65	2.35	5.41	2.42	-0.341	0.74393	0.128468	0.469	0.534342	0.272181	0.811	0.455831	0.341196	-0.811	0.455831	0.341196
ENSG00000275719	CTB-147N14.6	FALSE	3.6	2.16	1.39	0.59	2.98	1.23	1.35	0	1.69	3.16	2.27	1.35	3.68	2.75	3.02	3.14	2.16	3.39	-0.341	0.71746	0.144203	0.469	0.487246	0.312251	0.81	0.38713	0.412143	-0.81	0.38713	0.412143
ENSG00000167904	TMEM68	FALSE	6.43	2.52	4.88	5.91	5.3	4.93	3.38	10.92	1.69	3.16	4.09	2.25	5.88	3.2	4.23	6.67	6.22	7.74	-0.626	0.283174	0.547947	0.183	0.759327	0.119571	0.809	0.259317	0.586169	-0.809	0.259317	0.586169
ENSG00000151150	ANK3	FALSE	30.1	23.78	26.82	15.36	14.25	6.16	7.44	12.85	10.73	10.1	11.83	7.86	25.98	14.19	27.81	12.56	16.49	11.61	-1.029	0.0101467	1.99368	-0.221	0.679737	0.167659	0.809	0.155807	0.807413	-0.809	0.155807	0.807413
ENSG00000257894	RP1-78O14.1	FALSE	1.8	2.16	1.74	1.77	0.33	3.7	0.68	0	2.26	0.63	1.14	0	1.47	0.46	1.21	0.78	0.81	3.39	-1.435	0.154669	0.810596	-0.626	0.540343	0.26733	0.809	0.668079	0.175172	-0.809	0.668079	0.175172
ENSG00000170899	GSTA4	FALSE	3.6	4.32	6.27	1.18	3.98	3.08	4.06	1.93	2.26	1.89	6.6	4.27	8.58	4.58	4.23	2.75	10.81	6.77	-0.124	0.909274	0.0413053	0.684	0.263536	0.57916	0.808	0.368836	0.433166	-0.808	0.368836	0.433166
ENSG00000225434	LINC01504	FALSE	1.03	1.44	1.05	0	0.66	0.62	0	1.28	0	0	1.36	0.67	1.96	1.37	3.02	0.39	0.54	0.48	-0.382	0.81203	0.0904279	0.426	0.723647	0.140473	0.808	0.659928	0.180504	-0.808	0.659928	0.180504
ENSG00000147255	IGSF1	FALSE	2.32	1.08	1.05	2.95	7.29	3.08	1.35	0	0	0	0.23	0.22	1.72	0.46	0	0	0.54	0	-3.374	0.000686493	3.16336	-2.568	0.00904877	2.04341	0.807	0.787736	0.10362	-0.807	0.787736	0.10362
ENSG00000186026	ZNF284	FALSE	2.32	3.96	1.74	0	0.99	4.31	0.68	0	1.13	3.79	2.05	1.35	2.45	2.29	2.42	3.92	1.89	2.42	-0.612	0.521673	0.282601	0.194	0.838103	0.0767024	0.806	0.495227	0.305195	-0.806	0.495227	0.305195
ENSG00000188158	NHS	FALSE	45.02	49.36	42.15	7.68	12.27	11.71	15.57	17.99	4.52	13.89	19.33	13.02	27.21	21.51	35.06	17.66	28.92	19.83	-0.979	0.0767723	1.1148	-0.173	0.815402	0.088628	0.806	0.310636	0.507748	-0.806	0.310636	0.507748
ENSG00000213533	TMEM110	FALSE	1.54	2.16	1.74	2.36	1.99	0	1.35	1.28	1.13	1.26	0.68	0.22	0.98	2.29	2.42	0.78	1.08	1.93	-1.062	0.198373	0.702518	-0.257	0.770525	0.113213	0.804	0.548768	0.260611	-0.804	0.548768	0.260611
ENSG00000261126	RP11-795F19.1	FALSE	0.26	1.08	0.7	1.18	0.99	0	0	2.57	0.56	0.63	0.68	0.9	0.98	1.37	1.81	1.57	0.54	2.9	0.103	0.95493	0.0200284	0.905	0.332081	0.478756	0.802	0.593077	0.226889	-0.802	0.593077	0.226889
ENSG00000124575	HIST1H1D	FALSE	12.86	29.54	26.82	5.91	1.99	2.47	12.86	5.78	16.94	1.26	30.48	14.82	34.32	11.44	24.18	5.89	43.24	14.99	0.218	0.881665	0.0546966	1.018	0.272418	0.564764	0.801	0.577277	0.238616	-0.801	0.577277	0.238616
ENSG00000183785	TUBA8	FALSE	1.03	0.36	2.09	0	0	0	0	0	1.13	0.63	0.68	0.67	0.74	2.29	1.81	1.57	0	0	0.133	0.960059	0.017702	0.934	0.530589	0.275242	0.801	0.746533	0.126951	-0.801	0.746533	0.126951
ENSG00000139190	VAMP1	FALSE	1.29	3.24	4.18	0	0.99	1.23	1.35	1.28	0.56	0.63	2.5	2.25	3.19	2.29	3.02	0	5.14	2.42	-0.174	0.911578	0.0402063	0.626	0.533878	0.272558	0.8	0.589065	0.229837	-0.8	0.589065	0.229837
ENSG00000213865	C8orf44	FALSE	2.32	3.24	2.09	1.18	0.66	3.08	1.35	1.93	1.69	1.26	0.68	2.47	2.21	2.75	1.21	4.32	3.24	2.42	-0.426	0.653392	0.184826	0.374	0.623047	0.205479	0.8	0.436311	0.360203	-0.8	0.436311	0.360203
ENSG00000185864	NPIPB4	FALSE	2.57	0.72	3.83	1.77	3.98	2.47	0	0.64	1.69	2.53	0.68	0.67	2.45	0.46	0	6.28	0.54	2.9	-1.453	0.132767	0.876911	-0.653	0.523122	0.281397	0.8	0.663308	0.178285	-0.8	0.663308	0.178285
ENSG00000268471	DKFZP434I0714	FALSE	1.8	0.36	1.39	0.59	1.66	1.23	0	0	2.82	3.16	0	0.9	1.23	1.83	1.81	1.57	0.54	0	-0.918	0.48782	0.31174	-0.119	0.931628	0.0307576	0.799	0.694881	0.15809	-0.799	0.694881	0.15809
ENSG00000171992	SYNPO	FALSE	65.86	83.95	76.64	69.7	69.61	69.02	23.69	36.62	33.32	44.19	53.23	53.44	73.29	74.61	76.77	54.93	74.86	89	-0.783	8.45335e-05	4.07297	0.015	0.968364	0.0139612	0.798	0.000346818	3.4599	-0.798	0.000346818	3.4599
ENSG00000004777	ARHGAP33	FALSE	15.44	15.49	14.28	10.04	6.3	6.16	14.89	1.28	10.73	7.58	13.88	12.35	23.78	22.89	24.78	7.06	19.73	12.09	-0.103	0.906715	0.042529	0.693	0.163747	0.785828	0.796	0.246619	0.607973	-0.796	0.246619	0.607973
ENSG00000197062	ZSCAN26	FALSE	5.92	6.12	5.57	3.54	2.98	1.23	6.77	2.57	1.13	2.53	5.69	4.72	9.07	9.15	4.23	4.71	11.62	2.9	-0.14	0.895199	0.0480803	0.656	0.301686	0.520444	0.796	0.381296	0.418737	-0.796	0.381296	0.418737
ENSG00000237484	AP000476.1	FALSE	5.15	3.96	1.74	1.77	3.65	7.4	1.35	0	3.39	4.42	2.27	1.35	5.15	5.95	1.21	3.53	2.97	1.93	-0.909	0.229519	0.639181	-0.115	0.902352	0.0446241	0.794	0.471619	0.326409	-0.794	0.471619	0.326409
ENSG00000282851	BISPR	FALSE	1.03	0.72	3.48	1.77	0.33	1.23	1.35	3.21	1.13	1.26	2.05	0.45	3.43	4.58	1.21	0.78	2.7	2.42	0.281	0.848663	0.0712649	1.074	0.209201	0.679436	0.793	0.555898	0.255005	-0.793	0.555898	0.255005
ENSG00000198929	NOS1AP	FALSE	0.77	3.6	1.05	1.18	0.66	1.85	1.35	3.85	1.13	1.26	2.73	3.82	5.15	4.12	4.23	0.39	4.86	6.29	0.96	0.264865	0.576976	1.751	0.0105736	1.97578	0.792	0.436887	0.359631	-0.792	0.436887	0.359631
ENSG00000198598	MMP17	FALSE	0.51	1.44	1.39	4.14	0.66	0	0	0	1.13	1.26	0.91	0.45	1.47	0.92	1.81	0	1.62	0.97	-0.619	0.649392	0.187493	0.173	0.894176	0.0485769	0.792	0.651766	0.185908	-0.792	0.651766	0.185908
ENSG00000223891	OSER1-AS1	FALSE	0.26	0	2.09	0	1.66	1.23	0	0	0.56	1.89	2.5	1.35	2.21	1.83	1.21	2.35	3.51	0.48	0.438	0.780882	0.107415	1.228	0.239647	0.620427	0.791	0.651035	0.186396	-0.791	0.651035	0.186396
ENSG00000163491	NEK10	FALSE	0	2.52	2.09	3.54	1.66	1.23	0	1.93	3.39	0	0	1.57	3.19	2.75	0	0.39	1.62	1.93	-0.877	0.575512	0.239945	-0.086	0.962464	0.0166157	0.791	0.735767	0.13326	-0.791	0.735767	0.13326
ENSG00000140600	SH3GL3	FALSE	3.6	1.08	1.05	0.59	0	0	0	0	0.56	2.53	2.05	0.9	3.68	2.29	0.6	0.39	3.24	0.48	0.354	0.857503	0.0667644	1.141	0.364977	0.437734	0.787	0.702665	0.153252	-0.787	0.702665	0.153252
ENSG00000155324	GRAMD3	FALSE	1.54	0.72	0.35	0	0.99	0.62	1.35	2.57	1.69	0	0.45	0.22	2.45	2.29	0	1.96	0.54	0.97	0.04	0.98785	0.00530912	0.827	0.45959	0.337629	0.787	0.680585	0.167118	-0.787	0.680585	0.167118
ENSG00000251257	CTD-2263F21.1	FALSE	2.83	0.36	1.74	1.18	3.31	0	2.71	0	0.56	0	1.36	0.9	2.21	2.75	1.21	1.18	0.54	1.45	-0.921	0.420778	0.375947	-0.134	0.918137	0.0370924	0.787	0.659928	0.180504	-0.787	0.659928	0.180504
ENSG00000143382	ADAMTSL4	FALSE	2.57	0.36	2.79	4.73	1.66	2.47	0.68	0.64	0.56	1.89	4.55	5.16	4.17	3.66	3.02	1.96	8.38	3.87	-0.017	0.992375	0.00332413	0.769	0.354686	0.450156	0.786	0.548664	0.260693	-0.786	0.548664	0.260693
ENSG00000196741	LINC01560	FALSE	1.54	1.08	2.09	3.54	1.33	4.31	0	0.64	1.13	2.53	0.91	1.35	3.19	1.37	1.21	6.28	0.81	0.97	-0.949	0.322556	0.491394	-0.164	0.886543	0.0523	0.785	0.599272	0.222376	-0.785	0.599272	0.222376
ENSG00000236871	LINC00106	FALSE	7.46	14.41	19.86	8.27	3.31	8.01	8.8	8.35	12.42	15.15	17.06	20.88	24.02	35.7	30.83	10.99	24.86	17.9	0.545	0.337306	0.471977	1.329	0.00264918	2.57689	0.784	0.205904	0.686336	-0.784	0.205904	0.686336
ENSG00000178971	CTC1	FALSE	4.63	4.68	3.83	4.14	1.33	4.93	2.03	3.21	1.69	2.53	2.73	5.39	7.6	3.66	9.07	3.92	3.78	3.87	-0.411	0.594779	0.225644	0.373	0.559434	0.252251	0.784	0.361108	0.442363	-0.784	0.361108	0.442363
ENSG00000046647	GEMIN8	FALSE	3.09	2.52	1.74	2.36	0.33	1.85	2.03	1.93	1.13	1.89	2.73	1.8	4.9	1.83	3.63	4.32	3.78	1.45	-0.07	0.957401	0.0189062	0.714	0.276809	0.557819	0.783	0.410196	0.387009	-0.783	0.410196	0.387009
ENSG00000233903	Z83851.4	FALSE	0	0.72	2.09	1.18	0.33	0.62	2.03	0	0	1.26	0.68	1.12	0.49	1.83	0.6	3.92	1.62	1.45	0.301	0.867829	0.0615659	1.083	0.331425	0.479615	0.782	0.664634	0.177417	-0.782	0.664634	0.177417
ENSG00000196812	ZSCAN16	FALSE	2.32	2.88	3.14	1.77	4.64	1.23	2.71	2.57	2.82	0.63	1.14	2.69	6.37	2.29	1.81	1.57	3.51	5.8	-0.442	0.626101	0.203356	0.339	0.666186	0.176405	0.781	0.458494	0.338666	-0.781	0.458494	0.338666
ENSG00000138193	PLCE1	FALSE	14.41	20.54	15.68	12.41	11.6	6.16	5.41	9.64	10.16	5.68	14.79	13.02	14.46	14.19	18.13	9.81	22.97	28.05	-0.443	0.392815	0.405812	0.339	0.490539	0.309326	0.781	0.162456	0.789264	-0.781	0.162456	0.789264
ENSG00000273204	RP4-549L20.3	FALSE	3.6	0	2.44	1.18	0.66	1.23	0	3.21	2.82	1.89	2.05	2.02	3.68	2.29	3.63	5.1	0.81	5.8	0.472	0.706631	0.150807	1.252	0.139332	0.855949	0.78	0.562708	0.249717	-0.78	0.562708	0.249717
ENSG00000269242	CTD-2192J16.22	FALSE	1.03	4.32	2.09	1.77	3.65	0	0	0	4.52	0.63	1.59	5.84	3.68	0.46	3.63	1.96	3.78	3.87	-0.393	0.792198	0.101166	0.386	0.733948	0.134335	0.779	0.659928	0.180504	-0.779	0.659928	0.180504
ENSG00000170681	MURC	FALSE	2.32	1.44	0.7	0	5.64	6.78	0.68	1.28	5.65	1.26	1.59	2.25	2.94	3.66	3.63	2.35	4.59	1.45	-0.212	0.878055	0.0564782	0.565	0.520896	0.283249	0.777	0.535468	0.271267	-0.777	0.535468	0.271267
ENSG00000196659	TTC30B	FALSE	2.83	3.96	3.83	1.77	3.31	1.23	0.68	3.85	1.69	5.68	2.05	0.9	3.68	3.2	3.02	3.53	1.89	4.84	-0.638	0.401614	0.396192	0.138	0.863701	0.0636368	0.776	0.427192	0.369377	-0.776	0.427192	0.369377
ENSG00000164509	IL31RA	FALSE	9	16.57	17.42	8.27	8.62	5.55	5.41	7.07	14.68	8.21	17.74	18.41	17.89	15.56	29.62	7.85	27.57	26.12	0.162	0.844297	0.0735046	0.937	0.0569594	1.24443	0.775	0.265513	0.575913	-0.775	0.265513	0.575913
ENSG00000166313	APBB1	FALSE	2.83	5.04	5.92	1.77	6.3	2.47	0	1.93	2.82	1.89	4.55	8.76	7.35	2.29	7.86	0.39	8.11	4.84	-0.433	0.702995	0.153048	0.342	0.717706	0.144054	0.775	0.563815	0.248863	-0.775	0.563815	0.248863
ENSG00000109771	LRP2BP	FALSE	2.57	0.72	1.39	1.18	0.99	1.23	0.68	0	1.69	1.26	0.45	0.9	1.96	3.66	1.21	0.78	1.08	0.48	-0.767	0.467158	0.330536	0.008	0.996195	0.00165563	0.775	0.609974	0.214689	-0.775	0.609974	0.214689
ENSG00000258998	RP11-398E10.1	FALSE	1.54	2.16	2.09	1.77	0.33	1.85	0.68	0	0	0	0.45	0.45	0.25	0	1.21	0.39	1.35	0.48	-2.183	0.0198195	1.70291	-1.408	0.128261	0.891905	0.775	0.741317	0.129996	-0.775	0.741317	0.129996
ENSG00000128714	HOXD13	FALSE	2.57	3.24	4.18	4.14	6.96	1.23	3.38	0	1.69	5.05	0.91	2.69	5.39	8.24	2.42	1.57	3.24	1.93	-0.839	0.321758	0.492471	-0.066	0.950096	0.0222325	0.773	0.53587	0.27094	-0.773	0.53587	0.27094
ENSG00000171033	PKIA	FALSE	4.89	6.85	4.18	1.77	7.62	0	7.44	1.28	2.26	1.26	3.64	1.57	5.39	2.75	5.44	3.53	4.59	3.39	-0.932	0.189994	0.721261	-0.159	0.851868	0.0696276	0.773	0.466367	0.331272	-0.773	0.466367	0.331272
ENSG00000275342	SGK223	FALSE	10.29	11.89	4.53	8.86	10.28	7.4	6.77	4.5	9.6	3.79	3.64	1.57	7.11	7.32	8.46	10.59	6.49	4.84	-1.059	0.0249708	1.60257	-0.286	0.590751	0.228595	0.773	0.292058	0.534531	-0.773	0.292058	0.534531
ENSG00000154655	L3MBTL4	FALSE	1.8	3.24	0.35	1.77	0.99	7.4	2.03	0	0	1.89	1.82	2.02	1.47	2.75	1.81	3.92	1.08	3.87	-0.465	0.711097	0.148071	0.307	0.774757	0.110835	0.772	0.592426	0.227366	-0.772	0.592426	0.227366
ENSG00000170290	SLN	FALSE	0.77	0.36	0.7	0.59	0	0	0	0	0	1.89	0.68	1.57	1.23	0	1.21	0	3.24	2.42	0.745	0.688175	0.162301	1.517	0.263835	0.578667	0.771	0.75011	0.124875	-0.771	0.75011	0.124875
ENSG00000179981	TSHZ1	FALSE	39.88	58.37	45.98	27.17	28.84	30.2	28.43	16.7	31.62	32.83	55.05	35.7	54.41	29.75	63.47	35.71	95.95	64.81	-0.24	0.642971	0.191809	0.531	0.173438	0.760855	0.771	0.0996961	1.00132	-0.771	0.0996961	1.00132
ENSG00000108599	AKAP10	FALSE	8.49	10.45	12.89	8.86	11.27	12.94	2.03	8.99	8.47	8.21	12.51	8.31	12.01	12.82	18.13	12.95	17.84	15.48	-0.326	0.466458	0.331187	0.445	0.190711	0.719625	0.771	0.0558595	1.2529	-0.771	0.0558595	1.2529
ENSG00000124429	POF1B	FALSE	0.77	1.8	1.05	1.18	0	0	0	0	0.56	0.63	2.5	0.9	0	0	0.6	2.35	2.7	1.93	-0.157	0.952208	0.0212681	0.612	0.694857	0.158105	0.769	0.768174	0.114541	-0.769	0.768174	0.114541
ENSG00000182873	RP11-181G12.2	FALSE	4.89	3.96	3.48	2.36	3.31	0.62	1.35	0	2.26	4.42	2.73	1.57	3.43	1.83	6.65	0.78	4.05	4.84	-0.699	0.40304	0.394652	0.07	0.94436	0.0248625	0.769	0.510289	0.292184	-0.769	0.510289	0.292184
ENSG00000100626	GALNT16	FALSE	0	0	0	0.59	0.66	0	0.68	0	1.69	1.89	1.82	1.12	2.21	3.2	0.6	1.96	1.89	3.39	2.777	0.0067245	2.17234	3.545	5.39693e-05	4.26785	0.768	0.484622	0.314597	-0.768	0.484622	0.314597
ENSG00000184470	TXNRD2	FALSE	4.37	7.21	6.97	9.45	8.95	8.63	1.35	3.85	3.39	10.1	5.23	5.84	9.07	2.29	9.07	15.3	5.68	9.19	-0.64	0.261673	0.582241	0.128	0.85245	0.0693311	0.768	0.313304	0.504035	-0.768	0.313304	0.504035
ENSG00000196754	S100A2	FALSE	103.16	125.74	112.87	53.76	89.5	53	57.53	39.19	45.17	36.61	88.49	66.01	100.25	75.98	74.35	63.56	107.84	116.08	-0.815	0.00930994	2.03105	-0.046	0.928782	0.0320864	0.768	0.0453008	1.34389	-0.768	0.0453008	1.34389
ENSG00000163481	RNF25	FALSE	5.15	3.24	5.57	6.5	1.66	14.17	1.35	5.14	3.95	2.53	2.73	3.59	6.86	5.95	5.44	4.71	4.86	4.84	-0.637	0.291454	0.53543	0.13	0.851744	0.0696911	0.767	0.293359	0.532601	-0.767	0.293359	0.532601
ENSG00000181392	SYNE4	FALSE	3.09	3.6	2.79	3.54	2.65	0	3.38	0	1.69	0	3.18	3.14	4.66	2.75	4.84	2.75	4.59	3.87	-0.3	0.739913	0.130819	0.464	0.466832	0.330839	0.764	0.38713	0.412143	-0.764	0.38713	0.412143
ENSG00000274349	ZNF658	FALSE	2.57	0	2.09	0.59	1.99	0	0	1.93	0	0	0.91	0.9	1.72	0.46	0.6	0.39	1.35	1.93	-1.004	0.453771	0.343163	-0.24	0.868425	0.0612678	0.764	0.725284	0.139492	-0.764	0.725284	0.139492
ENSG00000277247	RP11-785D18.3	FALSE	1.03	1.8	0.7	1.18	1.33	0	0.68	0	1.13	1.89	2.05	2.47	2.21	2.75	4.23	1.96	2.16	4.35	0.576	0.543208	0.265034	1.338	0.0414913	1.38204	0.762	0.440477	0.356076	-0.762	0.440477	0.356076
ENSG00000074211	PPP2R2C	FALSE	5.92	3.6	2.79	1.77	0.66	0	1.35	1.93	3.39	0.63	4.32	2.25	5.15	7.32	4.23	2.35	3.51	2.42	0.053	0.971345	0.0126266	0.815	0.306379	0.513742	0.761	0.522136	0.282216	-0.761	0.522136	0.282216
ENSG00000224805	LINC00853	FALSE	1.8	0.72	3.14	1.77	0.66	1.23	0	0.64	2.26	0	0.91	1.35	1.72	2.29	0.6	0.78	1.62	2.42	-0.666	0.528422	0.277019	0.095	0.934143	0.0295864	0.761	0.586392	0.231812	-0.761	0.586392	0.231812
ENSG00000261732	LA16c-431H6.6	FALSE	1.54	3.6	1.05	3.54	0.99	0	0.68	0	2.82	1.26	0.68	0.67	0.74	2.29	3.63	2.35	0.81	0	-1.019	0.394688	0.403746	-0.258	0.841121	0.0751414	0.76	0.697527	0.156439	-0.76	0.697527	0.156439
ENSG00000255857	PXN-AS1	FALSE	3.09	3.24	1.74	1.18	2.32	2.47	3.38	3.21	2.82	9.47	1.82	2.02	5.39	2.75	3.63	6.28	5.95	2.9	0.157	0.879693	0.055669	0.916	0.0872017	1.05948	0.759	0.368836	0.433166	-0.759	0.368836	0.433166
ENSG00000184481	FOXO4	FALSE	4.12	11.53	4.53	2.36	6.3	1.85	4.06	4.5	5.65	3.16	3.87	6.51	8.09	10.07	7.25	5.89	8.92	7.74	0.042	0.9652	0.0153826	0.799	0.0742675	1.1292	0.756	0.207142	0.683732	-0.756	0.207142	0.683732
ENSG00000266402	SNHG25	FALSE	283.76	420.46	379.02	305.99	226.74	248.37	226.73	244.78	343.89	294.79	470.4	401.93	616.45	590.93	527.11	316.25	548.65	563.97	0.047	0.926645	0.0330865	0.803	0.0012263	2.9114	0.756	0.00864551	2.06321	-0.756	0.00864551	2.06321
ENSG00000164976	KIAA1161	FALSE	6.69	6.85	8.36	4.73	4.64	1.23	3.38	0.64	2.26	5.05	5.91	2.92	6.86	3.2	6.04	6.28	5.41	6.77	-0.777	0.173575	0.760512	-0.021	0.979297	0.00908546	0.756	0.346267	0.460589	-0.756	0.346267	0.460589
ENSG00000234390	USP27X-AS1	FALSE	2.32	1.08	1.39	0	2.32	0.62	0.68	0.64	0.56	0.63	0.91	4.94	1.96	1.83	1.21	3.14	0.81	1.45	-0.497	0.703743	0.152586	0.258	0.80995	0.0915416	0.755	0.643257	0.191615	-0.755	0.643257	0.191615
ENSG00000251664	PCDHA12	FALSE	1.54	2.88	0.35	1.77	0	3.7	2.03	0	3.39	1.89	1.14	1.57	1.96	1.83	4.23	3.53	2.16	2.9	0.004	0.997488	0.00109226	0.758	0.362534	0.440651	0.754	0.558135	0.25326	-0.754	0.558135	0.25326
ENSG00000153157	SYCP2L	FALSE	2.57	5.76	8.71	4.73	2.32	1.85	7.44	3.21	9.6	3.79	2.27	4.94	11.77	10.53	5.44	5.89	7.57	5.8	0.24	0.795146	0.0995531	0.993	0.0732904	1.13495	0.753	0.369405	0.432497	-0.753	0.369405	0.432497
ENSG00000238266	LINC00707	FALSE	9.52	9.01	5.92	2.36	0.66	3.08	3.38	2.57	15.25	6.94	3.18	3.82	9.56	9.15	7.86	10.2	4.59	4.35	-0.234	0.82983	0.0810109	0.519	0.476345	0.322079	0.753	0.470593	0.327354	-0.753	0.470593	0.327354
ENSG00000272030	RP1-178F15.4	FALSE	1.54	2.16	2.79	4.73	0.66	1.23	0	0.64	0.56	0.63	0.68	2.02	0.98	1.83	1.81	2.75	0.81	0.48	-1.276	0.173459	0.760803	-0.523	0.580925	0.23588	0.753	0.659928	0.180504	-0.753	0.659928	0.180504
ENSG00000254560	BBOX1-AS1	FALSE	1.54	2.16	1.74	0.59	1.66	3.08	0	0	1.69	1.26	3.18	2.02	3.92	1.37	1.81	1.96	2.16	3.87	-0.234	0.851345	0.0698945	0.518	0.508416	0.293781	0.751	0.522527	0.281892	-0.751	0.522527	0.281892
ENSG00000261359	PYCARD-AS1	FALSE	0.51	1.08	1.74	0	1.33	0	0	0	0.56	0	0.68	1.12	1.72	0.92	0.6	0.78	1.08	0	-0.651	0.656592	0.182704	0.099	0.94622	0.0240078	0.751	0.709143	0.149266	-0.751	0.709143	0.149266
ENSG00000100060	MFNG	FALSE	1.8	2.16	4.18	3.54	1.99	4.31	0.68	0	0	0.63	3.87	5.39	2.21	1.83	1.21	1.18	2.97	7.74	-1.079	0.283174	0.547947	-0.328	0.751978	0.123795	0.751	0.659928	0.180504	-0.751	0.659928	0.180504
ENSG00000188234	AGAP4	FALSE	1.03	2.52	1.39	2.36	0.33	0.62	0.68	0	0.56	2.53	2.73	1.57	2.21	6.87	1.81	0	3.78	1.93	0.092	0.960059	0.017702	0.841	0.420918	0.375802	0.749	0.659928	0.180504	-0.749	0.659928	0.180504
ENSG00000164176	EDIL3	FALSE	126.57	109.89	108.69	139.41	150.49	154.69	101.52	133.64	55.9	59.34	55.96	47.83	123.04	104.82	115.46	100.05	90.27	89.96	-1.096	1.36284e-07	6.86556	-0.346	0.163939	0.785318	0.749	0.00466358	2.33128	-0.749	0.00466358	2.33128
ENSG00000169288	MRPL1	FALSE	40.13	42.15	42.5	37.81	50.39	51.15	20.3	14.78	48	36.61	16.15	18.64	44.85	39.36	30.22	37.67	27.84	26.6	-1.11	8.02022e-06	5.09581	-0.361	0.210724	0.676287	0.749	0.0258089	1.58823	-0.749	0.0258089	1.58823
ENSG00000166448	TMEM130	FALSE	3.09	10.81	6.62	6.5	4.31	3.08	3.38	8.99	1.13	0.63	0.68	0.9	2.94	5.04	1.21	0.39	1.62	2.9	-2.039	0.00396453	2.40181	-1.29	0.0622006	1.20621	0.749	0.626026	0.203408	-0.749	0.626026	0.203408
ENSG00000253746	RP11-527N22.2	FALSE	1.29	1.8	2.44	1.18	0.66	1.23	0	0	0.56	0	1.36	0.67	0.74	0.46	1.21	0	1.35	1.93	-1.379	0.174281	0.75875	-0.631	0.524121	0.280568	0.748	0.702319	0.153465	-0.748	0.702319	0.153465
ENSG00000152669	CCNO	FALSE	4.37	4.68	7.32	6.5	4.31	3.08	4.06	8.99	2.26	3.79	6.6	4.94	8.09	5.49	10.28	11.38	8.65	7.26	-0.014	0.987408	0.0055032	0.733	0.081282	1.09001	0.747	0.206224	0.685662	-0.747	0.206224	0.685662
ENSG00000185499	MUC1	FALSE	4.63	13.33	6.27	13.59	12.93	15.41	4.74	0.64	3.39	5.05	8.19	11.23	6.13	17.39	3.02	9.81	12.16	10.16	-0.929	0.129761	0.886855	-0.182	0.814009	0.0893708	0.747	0.423179	0.373476	-0.747	0.423179	0.373476
ENSG00000184949	FAM227A	FALSE	4.89	7.57	1.39	2.36	6.3	1.23	1.35	2.57	1.69	5.68	9.33	17.29	7.84	15.11	4.84	6.67	11.62	5.8	0.357	0.742557	0.12927	1.103	0.118046	0.92795	0.746	0.532494	0.273685	-0.746	0.532494	0.273685
ENSG00000246922	UBAP1L	FALSE	1.29	0.36	0.35	1.18	0.99	0	0	0	1.13	0	0.23	1.12	0.98	1.83	1.21	1.18	0	0	-0.578	0.743154	0.128921	0.166	0.92397	0.0343419	0.745	0.757757	0.12047	-0.745	0.757757	0.12047
ENSG00000047597	XK	FALSE	1.8	1.44	3.14	5.32	4.31	4.31	0	0	1.69	7.58	2.05	1.12	2.45	1.83	3.63	3.53	1.35	1.45	-1.226	0.104938	0.979067	-0.481	0.538943	0.268457	0.745	0.573464	0.241494	-0.745	0.573464	0.241494
ENSG00000109956	B3GAT1	FALSE	10.55	8.65	11.84	9.45	15.91	14.17	12.18	8.35	3.39	11.99	6.14	6.96	13.24	15.11	14.51	10.59	10.27	14.99	-0.616	0.098335	1.00729	0.129	0.768083	0.114592	0.744	0.0919718	1.03635	-0.744	0.0919718	1.03635
ENSG00000079257	LXN	FALSE	5.92	2.88	5.23	2.95	3.31	3.7	1.35	11.56	1.69	1.26	2.73	2.25	3.92	0.92	6.04	3.92	10.27	1.45	-0.837	0.279375	0.553812	-0.093	0.925448	0.033648	0.744	0.532732	0.273491	-0.744	0.532732	0.273491
ENSG00000153233	PTPRR	FALSE	0	0	0.7	1.77	0.66	0	0	1.28	4.52	2.53	0.23	0.22	2.7	2.75	0	2.35	0.54	1.45	1.209	0.479933	0.318819	1.952	0.12739	0.894864	0.743	0.754355	0.122424	-0.743	0.754355	0.122424
ENSG00000138764	CCNG2	FALSE	3.34	5.76	4.18	1.18	1.99	2.47	2.03	1.28	2.82	6.31	3.87	4.49	11.03	6.41	6.04	5.89	5.14	2.9	0.164	0.868122	0.0614191	0.906	0.109884	0.959064	0.742	0.378633	0.421781	-0.742	0.378633	0.421781
ENSG00000278709	NKILA	FALSE	0.51	3.6	4.53	1.18	0	1.23	1.35	1.28	1.13	0.63	3.87	2.69	5.39	2.29	4.84	1.18	3.24	2.9	0.443	0.743675	0.128617	1.184	0.202946	0.692618	0.741	0.60566	0.217771	-0.741	0.60566	0.217771
ENSG00000182952	HMGN4	FALSE	1.8	1.8	3.83	1.77	5.3	4.93	3.38	2.57	2.26	0.63	1.59	1.8	5.88	0.92	1.21	3.92	5.41	1.45	-0.707	0.430162	0.366368	0.034	0.97508	0.0109598	0.741	0.553812	0.256638	-0.741	0.553812	0.256638
ENSG00000145431	PDGFC	FALSE	9.78	21.98	21.6	24.22	15.91	22.8	5.41	4.5	12.99	7.58	4.78	5.61	5.39	10.07	14.51	14.91	9.19	7.74	-1.694	9.68011e-07	6.01412	-0.953	0.010868	1.96385	0.741	0.242507	0.615275	-0.741	0.242507	0.615275
ENSG00000234183	AC004854.4	FALSE	0.51	1.08	1.74	1.18	0	0	0	0	2.26	0.63	0.91	1.12	0.25	1.83	1.21	1.18	2.7	1.45	0.172	0.929205	0.0318886	0.912	0.418584	0.378218	0.74	0.692233	0.159748	-0.74	0.692233	0.159748
ENSG00000158805	ZNF276	FALSE	22.12	31.35	25.08	28.95	16.57	18.49	14.21	18.63	29.93	24.62	19.56	18.86	37.75	39.36	27.81	38.45	29.19	30.96	-0.224	0.557047	0.254108	0.516	0.0592146	1.22757	0.74	0.0125284	1.9021	-0.74	0.0125284	1.9021
ENSG00000236104	ZBTB22	FALSE	10.55	12.25	11.5	6.5	12.93	14.79	7.44	7.71	6.78	11.36	5.69	6.51	10.05	11.44	7.25	15.3	14.32	12.09	-0.706	0.0402015	1.39576	0.034	0.945653	0.0242681	0.74	0.0821568	1.08536	-0.74	0.0821568	1.08536
ENSG00000246560	RP11-10L12.4	FALSE	0	0.72	0.35	0	0	0	0.68	0	1.13	1.26	0.45	0.9	1.72	1.37	1.21	0	2.16	0.48	2.004	0.157646	0.802316	2.743	0.019637	1.70692	0.739	0.678012	0.168763	-0.739	0.678012	0.168763
ENSG00000188763	FZD9	FALSE	0	0.72	1.39	1.77	0.66	0	0	0	0.56	1.89	1.14	0.67	1.47	0.46	1.81	0.78	0.81	3.39	0.067	0.97274	0.0120032	0.805	0.477831	0.320726	0.739	0.689479	0.161479	-0.739	0.689479	0.161479
ENSG00000126562	WNK4	FALSE	0.51	0.72	2.09	0.59	0	0	0	3.21	0	1.26	0.91	1.35	0.25	0.92	1.81	3.53	1.62	2.42	0.817	0.587875	0.230715	1.555	0.165133	0.782165	0.738	0.697717	0.156321	-0.738	0.697717	0.156321
ENSG00000250337	LINC01021	FALSE	9.78	14.41	15.68	3.54	4.97	5.55	8.8	16.06	11.29	11.36	16.15	14.37	32.35	15.11	16.32	8.24	40	22.73	0.6	0.311506	0.506534	1.336	0.0052557	2.27937	0.737	0.306777	0.513178	-0.737	0.306777	0.513178
ENSG00000225828	FAM229A	FALSE	2.57	2.88	4.88	0.59	2.65	1.85	0.68	0.64	2.82	2.53	2.73	3.37	4.66	2.29	4.23	3.14	5.14	3.87	-0.151	0.881665	0.0546966	0.586	0.326407	0.48624	0.737	0.38075	0.41936	-0.737	0.38075	0.41936
ENSG00000165655	ZNF503	FALSE	168.5	162.49	177.32	145.32	140.88	159	86.63	57.82	47.43	82.06	65.51	74.1	125.74	96.12	102.76	111.04	138.38	117.05	-1.209	3.91637e-14	13.4071	-0.472	0.0146858	1.8331	0.737	0.000191579	3.71765	-0.737	0.000191579	3.71765
ENSG00000140323	DISP2	FALSE	3.6	4.68	2.09	3.54	0.33	3.7	4.74	0.64	1.13	2.53	1.36	0.22	1.96	1.83	2.42	0.78	2.43	3.87	-1.213	0.166431	0.778765	-0.478	0.592579	0.227253	0.736	0.628348	0.2018	-0.736	0.628348	0.2018
ENSG00000120149	MSX2	FALSE	79.75	64.85	77.34	61.43	63.98	33.9	44.67	57.82	38.4	41.03	63.69	48.5	95.35	114.43	90.07	68.27	58.92	71.1	-0.449	0.120555	0.918815	0.285	0.350708	0.455055	0.735	0.0114819	1.93999	-0.735	0.0114819	1.93999
ENSG00000177352	CCDC71	FALSE	14.66	25.58	20.55	25.4	17.57	11.09	12.86	12.21	19.2	14.52	39.12	45.81	37.5	28.38	31.43	19.62	34.59	44.02	0.019	0.981689	0.00802597	0.753	0.0525328	1.27957	0.734	0.210354	0.67705	-0.734	0.210354	0.67705
ENSG00000163633	C4orf36	FALSE	3.6	3.6	8.36	5.32	4.31	11.71	1.35	3.85	3.95	6.31	2.96	3.14	7.6	5.95	6.65	5.49	5.68	1.93	-0.681	0.25848	0.587573	0.053	0.944309	0.0248859	0.734	0.361758	0.441582	-0.734	0.361758	0.441582
ENSG00000151025	GPR158	FALSE	3.6	4.32	3.83	1.18	2.65	4.93	1.35	1.93	6.21	5.68	5.23	4.27	7.11	5.49	6.04	14.13	7.57	5.8	0.296	0.682643	0.165806	1.029	0.0253236	1.59647	0.733	0.277658	0.55649	-0.733	0.277658	0.55649
ENSG00000198300	PEG3	FALSE	1.54	2.88	1.74	1.18	2.98	1.23	0.68	0	0	2.53	0.68	1.35	1.23	0.46	2.42	0.78	2.16	1.45	-1.233	0.126746	0.897066	-0.501	0.542075	0.26594	0.733	0.622205	0.206066	-0.733	0.622205	0.206066
ENSG00000243649	CFB	FALSE	1.29	0.36	0.7	3.54	2.98	3.08	0.68	0	0.56	0	3.87	2.92	1.23	0.46	1.81	2.35	3.24	7.74	-0.465	0.76086	0.118695	0.267	0.847416	0.0719033	0.732	0.710676	0.148329	-0.732	0.710676	0.148329
ENSG00000185437	SH3BGR	FALSE	2.83	3.24	3.14	2.95	3.98	2.47	0.68	4.5	0.56	1.89	3.64	1.57	5.15	4.58	1.81	1.96	5.41	0.97	-0.577	0.50216	0.299158	0.153	0.863292	0.0638423	0.731	0.509408	0.292935	-0.731	0.509408	0.292935
ENSG00000167363	FN3K	FALSE	0.26	0.72	0	1.18	0	1.23	0	0	2.26	1.26	0.91	0.22	1.47	0.92	1.81	0.78	1.08	0.48	0.436	0.799619	0.0971168	1.166	0.276947	0.557604	0.73	0.689336	0.161569	-0.73	0.689336	0.161569
ENSG00000179915	NRXN1	FALSE	13.63	12.97	18.46	9.45	7.96	14.17	13.54	15.42	9.03	3.79	11.83	9.43	24.02	18.77	23.57	20.01	10.81	6.29	-0.273	0.657654	0.182002	0.458	0.32982	0.481724	0.73	0.236047	0.627002	-0.73	0.236047	0.627002
ENSG00000186448	ZNF197	FALSE	11.06	6.49	5.92	5.32	7.96	0.62	6.09	5.78	5.65	3.16	4.32	5.84	7.6	5.49	6.04	10.2	11.89	8.71	-0.396	0.5112	0.291409	0.333	0.52258	0.281847	0.73	0.245218	0.610447	-0.73	0.245218	0.610447
ENSG00000175556	LONRF3	FALSE	1.54	2.16	2.44	4.73	4.31	1.23	0	1.93	1.13	1.89	0.91	1.35	1.96	1.83	1.81	1.57	1.62	3.39	-1.161	0.0866011	1.06248	-0.43	0.54949	0.26004	0.73	0.540009	0.267599	-0.73	0.540009	0.267599
ENSG00000251022	THAP9-AS1	FALSE	7.98	5.76	7.66	6.5	11.93	5.55	3.38	1.28	4.52	14.52	1.82	2.69	5.39	5.49	3.63	7.85	4.05	2.9	-1.368	0.00344402	2.46293	-0.64	0.191251	0.718395	0.728	0.38713	0.412143	-0.728	0.38713	0.412143
ENSG00000147799	ARHGAP39	FALSE	1.03	1.8	0.7	4.14	1.66	1.23	2.03	3.21	1.13	1.26	1.82	1.57	3.43	3.2	2.42	2.35	2.16	4.35	0.278	0.780882	0.107415	1.005	0.0883609	1.05374	0.727	0.398782	0.399264	-0.727	0.398782	0.399264
ENSG00000116678	LEPR	FALSE	1.54	2.16	4.18	0.59	1.33	2.47	1.35	6.42	0.56	0.63	1.14	2.02	1.47	0.92	2.42	2.75	3.24	3.87	-0.412	0.712854	0.146999	0.315	0.722408	0.141217	0.727	0.565391	0.247651	-0.727	0.565391	0.247651
ENSG00000129538	RNASE1	FALSE	6.43	3.6	2.44	6.5	4.64	4.31	0.68	0	1.13	1.89	0.23	0.22	5.39	0.46	1.21	1.18	0	0.48	-3.145	7.6393e-06	5.11695	-2.418	0.000916221	3.038	0.727	0.742902	0.129068	-0.727	0.742902	0.129068
ENSG00000268403	CTD-2371O3.3	FALSE	3.34	6.85	3.14	4.73	0.99	0.62	1.35	3.85	4.52	2.53	2.5	3.37	8.33	4.12	3.02	5.1	3.24	6.29	-0.023	0.984597	0.00674161	0.702	0.285679	0.544121	0.725	0.43753	0.358992	-0.725	0.43753	0.358992
ENSG00000136895	GARNL3	FALSE	1.03	2.16	2.09	1.77	2.98	3.08	0.68	1.93	3.39	3.16	1.36	1.12	3.43	1.37	1.81	2.75	3.24	4.35	-0.282	0.775922	0.110182	0.442	0.520261	0.283779	0.725	0.461336	0.335983	-0.725	0.461336	0.335983
ENSG00000270344	RP11-734K2.4	FALSE	2.32	0.36	1.39	0	0.33	1.23	3.38	0.64	0.56	0	0.91	0.45	0.74	2.29	0.6	0.39	1.62	1.45	-0.365	0.824955	0.0835698	0.36	0.770419	0.113273	0.725	0.70218	0.153551	-0.725	0.70218	0.153551
ENSG00000176909	MAMSTR	FALSE	5.4	5.4	7.32	2.36	1.33	2.47	4.74	1.28	6.78	3.79	5.91	6.51	11.27	5.49	9.67	5.49	12.16	5.32	0.272	0.751977	0.123796	0.997	0.0701052	1.15425	0.724	0.381296	0.418737	-0.724	0.381296	0.418737
ENSG00000204262	COL5A2	FALSE	92.36	78.9	95.1	151.81	132.59	156.54	75.8	46.26	66.63	49.87	42.76	52.99	95.59	123.59	103.97	89.46	68.38	65.78	-1.115	8.3151e-07	6.08013	-0.39	0.182233	0.739373	0.724	0.0167446	1.77613	-0.724	0.0167446	1.77613
ENSG00000126264	HCST	FALSE	0.51	2.16	3.83	2.36	3.98	3.7	1.35	0.64	1.69	1.26	2.5	1.8	1.96	7.32	1.81	2.35	1.89	4.35	-0.722	0.39508	0.403315	0.002	0.998878	0.000487685	0.724	0.557439	0.253803	-0.724	0.557439	0.253803
ENSG00000150907	FOXO1	FALSE	6.95	2.16	6.97	2.95	3.31	3.08	4.06	1.28	2.26	5.68	5.23	14.37	8.33	6.41	5.44	5.89	11.35	6.77	0.038	0.974292	0.0113109	0.761	0.187906	0.726059	0.723	0.423179	0.373476	-0.723	0.423179	0.373476
ENSG00000196459	TRAPPC2	FALSE	3.86	7.21	2.79	4.73	5.3	6.78	2.03	8.35	2.82	5.68	3.64	6.74	7.11	8.24	12.09	3.92	6.49	11.12	-0.074	0.940412	0.0266817	0.649	0.205722	0.686718	0.723	0.327026	0.485418	-0.723	0.327026	0.485418
ENSG00000077264	PAK3	FALSE	0.77	2.52	1.74	5.32	2.32	1.23	0	2.57	1.13	1.26	5.69	1.8	2.45	2.29	1.21	4.32	3.24	4.35	-0.144	0.918923	0.0367208	0.579	0.471726	0.32631	0.723	0.563815	0.248863	-0.723	0.563815	0.248863
ENSG00000198466	ZNF587	FALSE	31.64	38.91	37.28	30.13	27.84	22.8	12.86	19.27	35.01	17.68	19.56	32.11	34.81	42.57	30.22	34.53	38.92	33.86	-0.556	0.0582103	1.235	0.166	0.617979	0.209026	0.722	0.022817	1.64174	-0.722	0.022817	1.64174
ENSG00000122420	PTGFR	FALSE	0.26	0.36	0	2.36	0.33	0.62	0	1.93	0	0	1.59	1.35	1.72	0.92	0	0	3.24	2.9	1.069	0.527144	0.278071	1.79	0.184254	0.734584	0.721	0.754279	0.122468	-0.721	0.754279	0.122468
ENSG00000168564	CDKN2AIP	FALSE	35.5	36.03	40.41	28.95	30.17	25.27	12.18	10.92	18.07	16.41	7.05	7.19	17.65	15.56	16.32	22.37	15.68	16.93	-1.653	5.0256e-11	10.2988	-0.933	0.000363742	3.43921	0.721	0.0847964	1.07162	-0.721	0.0847964	1.07162
ENSG00000161010	C5orf45	FALSE	9.26	9.01	11.84	14.18	6.96	4.31	3.38	12.85	11.29	12.63	6.14	10.78	16.42	17.85	12.69	8.24	19.46	18.38	0.021	0.979746	0.00888665	0.741	0.0648152	1.18832	0.72	0.193917	0.712384	-0.72	0.193917	0.712384
ENSG00000254772	EEF1G	FALSE	5.4	7.57	5.92	5.91	6.3	1.85	8.12	4.5	5.65	5.68	4.32	1.57	10.05	9.15	7.86	5.49	6.49	7.74	-0.294	0.664571	0.177459	0.426	0.380133	0.420064	0.72	0.284091	0.546543	-0.72	0.284091	0.546543
ENSG00000270006	RP11-178L8.7	FALSE	2.32	1.08	0.7	0.59	3.65	0	0.68	0.64	1.69	1.89	2.05	0.67	3.19	3.66	1.21	0	2.43	1.93	-0.076	0.966102	0.0149768	0.644	0.535602	0.271158	0.719	0.659928	0.180504	-0.719	0.659928	0.180504
ENSG00000197375	SLC22A5	FALSE	7.2	2.88	4.88	8.27	7.29	4.93	4.74	4.5	5.08	1.89	4.32	3.37	6.37	6.41	4.23	10.59	3.51	9.19	-0.586	0.305781	0.51459	0.132	0.841854	0.0747635	0.718	0.332942	0.477632	-0.718	0.332942	0.477632
ENSG00000182463	TSHZ2	FALSE	2.57	1.8	3.48	2.36	9.61	2.47	4.74	4.5	2.82	4.42	7.51	6.06	8.82	5.49	11.49	5.1	12.97	8.22	0.801	0.185194	0.732372	1.518	0.00181548	2.74101	0.717	0.312972	0.504495	-0.717	0.312972	0.504495
ENSG00000132821	VSTM2L	FALSE	1.54	0.72	2.09	1.77	4.64	4.31	0	1.28	2.26	6.94	1.82	4.72	2.7	3.2	7.25	1.96	6.76	4.84	0.135	0.923792	0.0344258	0.848	0.28447	0.545963	0.714	0.574925	0.240389	-0.714	0.574925	0.240389
ENSG00000277369	RP11-486I11.2	FALSE	0.26	1.08	0.35	0.59	0	0	0	0.64	0.56	1.26	1.59	0.9	3.92	0.92	1.21	1.18	1.08	1.93	1.353	0.262982	0.580075	2.066	0.0377071	1.42358	0.713	0.652393	0.185491	-0.713	0.652393	0.185491
ENSG00000125931	CITED1	FALSE	4.63	5.04	1.05	0.59	0.66	1.23	2.03	3.21	1.13	4.42	2.5	6.96	3.68	11.44	2.42	5.1	7.84	3.39	0.842	0.386754	0.412566	1.555	0.0432319	1.3642	0.713	0.562772	0.249667	-0.713	0.562772	0.249667
ENSG00000162148	PPP1R32	FALSE	0.77	1.44	0.35	0.59	0	0	0	0	1.69	1.26	0.68	0.67	1.23	0	2.42	1.18	1.89	0.48	0.452	0.791313	0.101652	1.165	0.292769	0.533476	0.713	0.700907	0.154339	-0.713	0.700907	0.154339
ENSG00000147082	CCNB3	FALSE	0.77	0.36	1.39	1.18	4.31	0	1.35	0	0	1.26	0.68	0.22	0.49	0	1.21	2.75	1.62	0	-0.877	0.577213	0.238664	-0.166	0.924396	0.034142	0.712	0.772261	0.112236	-0.712	0.772261	0.112236
ENSG00000198189	HSD17B11	FALSE	6.69	14.77	9.41	10.04	8.62	10.48	5.41	6.42	11.86	8.84	11.15	8.31	17.89	15.56	19.95	8.24	14.59	10.16	-0.137	0.831255	0.0802659	0.575	0.138183	0.859547	0.711	0.142913	0.844927	-0.711	0.142913	0.844927
ENSG00000160161	CILP2	FALSE	0.77	2.88	2.79	4.14	1.99	2.47	3.38	0	1.69	0	0.68	4.49	3.43	5.04	1.21	1.96	0.54	2.42	-0.762	0.515795	0.287523	-0.051	0.971442	0.012583	0.711	0.683322	0.165374	-0.711	0.683322	0.165374
ENSG00000166897	ELFN2	FALSE	17.49	7.21	13.59	15.95	10.28	11.09	6.09	6.42	20.33	11.36	7.51	13.02	16.91	16.02	18.13	20.01	13.24	13.06	-0.366	0.44555	0.351104	0.345	0.397067	0.401136	0.71	0.149169	0.826322	-0.71	0.149169	0.826322
ENSG00000107731	UNC5B	FALSE	12.35	17.65	19.16	11.22	6.63	11.09	16.92	5.14	9.03	12.63	9.33	6.29	21.81	36.16	15.72	11.77	11.08	5.8	-0.508	0.389284	0.409733	0.2	0.752848	0.123293	0.709	0.355586	0.449056	-0.709	0.355586	0.449056
ENSG00000196943	NOP9	FALSE	12.86	17.29	19.51	13	7.29	15.41	12.18	10.28	9.03	7.58	9.1	11.68	17.89	17.39	18.74	12.95	14.32	17.41	-0.561	0.0969911	1.01327	0.149	0.707909	0.150023	0.709	0.0592335	1.22743	-0.709	0.0592335	1.22743
ENSG00000196605	ZNF846	FALSE	1.8	2.88	1.05	1.77	7.29	1.23	0	0.64	1.69	0.63	1.82	2.69	4.17	1.37	3.02	1.96	2.97	0	-0.596	0.599899	0.221922	0.113	0.928891	0.0320352	0.709	0.636175	0.196423	-0.709	0.636175	0.196423
ENSG00000099139	PCSK5	FALSE	1.03	2.88	0.7	4.73	4.31	0	2.71	3.21	1.13	2.53	0.45	1.57	3.43	3.66	1.21	1.57	3.24	3.87	-0.287	0.830406	0.0807097	0.421	0.665594	0.176791	0.707	0.620215	0.207458	-0.707	0.620215	0.207458
ENSG00000275549	C9orf173-AS1	FALSE	0.26	1.08	0.35	0	2.65	1.85	0	0	0.56	1.26	0.68	0.9	1.72	0.92	0	0.39	1.35	1.45	-0.443	0.786149	0.104495	0.264	0.847416	0.0719033	0.707	0.714297	0.146121	-0.707	0.714297	0.146121
ENSG00000138650	PCDH10	FALSE	12.86	13.69	13.59	4.73	3.98	5.55	0.68	2.57	5.08	7.58	4.78	3.82	10.29	7.78	9.67	6.67	2.97	3.39	-1.174	0.0494129	1.30616	-0.467	0.489234	0.310484	0.707	0.484466	0.314737	-0.707	0.484466	0.314737
ENSG00000177133	LINC00982	FALSE	1.54	0.36	1.05	1.77	0	1.85	2.03	0.64	3.39	3.16	0.23	0.45	2.7	2.29	4.23	4.32	1.08	0	0.453	0.787464	0.103769	1.16	0.303314	0.518108	0.706	0.724799	0.139783	-0.706	0.724799	0.139783
ENSG00000260805	RP11-61J19.5	FALSE	0.77	1.44	1.05	1.18	5.64	1.85	0	1.28	1.69	1.26	2.05	0.22	2.45	0.46	3.63	1.96	1.62	0.97	-0.448	0.7423	0.129421	0.258	0.827062	0.082462	0.706	0.6617	0.179339	-0.706	0.6617	0.179339
ENSG00000178031	ADAMTSL1	FALSE	23.41	19.1	24.73	18.9	21.22	28.97	5.41	16.06	18.07	11.36	14.56	8.31	17.89	22.89	20.55	26.68	19.73	14.51	-0.872	0.00285161	2.54491	-0.166	0.667205	0.175741	0.706	0.0791023	1.10181	-0.706	0.0791023	1.10181
ENSG00000115290	GRB14	FALSE	3.34	0	3.14	0	0.33	0.62	0	1.28	1.13	0	1.36	1.35	1.23	1.83	1.21	1.57	1.62	2.42	0.307	0.857677	0.0666763	1.012	0.343796	0.463699	0.705	0.662777	0.178632	-0.705	0.662777	0.178632
ENSG00000170442	KRT86	FALSE	0	4.68	6.62	1.77	5.97	3.08	1.35	0	1.69	4.42	0.45	2.47	2.21	3.66	4.23	7.06	0.27	0	-1.198	0.366857	0.435503	-0.492	0.726448	0.138796	0.705	0.763397	0.11725	-0.705	0.763397	0.11725
ENSG00000134072	CAMK1	FALSE	0.26	0	1.74	0	0	0	1.35	0	0	0	4.09	2.92	2.7	3.2	0	0	4.32	3.39	2.887	0.0787651	1.10367	3.59	0.022186	1.65392	0.704	0.791521	0.101537	-0.704	0.791521	0.101537
ENSG00000197461	PDGFA	FALSE	99.04	130.06	129.59	88.02	110.72	122.64	48.05	41.76	93.74	79.54	58	50.52	114.71	113.52	139.63	81.22	72.7	68.68	-0.963	3.85028e-05	4.41451	-0.26	0.407382	0.389998	0.704	0.0231153	1.6361	-0.704	0.0231153	1.6361
ENSG00000064201	TSPAN32	FALSE	1.54	2.88	3.14	0	0	0	2.03	0	0.56	0	1.14	0.22	3.19	1.83	1.81	0	0	0	-0.999	0.633598	0.198187	-0.297	0.891911	0.0496786	0.703	0.840034	0.0757033	-0.703	0.840034	0.0757033
ENSG00000176454	LPCAT4	FALSE	10.8	13.33	11.5	8.27	22.21	9.86	9.48	5.78	11.86	5.05	9.1	8.31	9.8	18.31	10.28	15.3	12.97	15.48	-0.525	0.197409	0.704634	0.177	0.692623	0.159503	0.702	0.126915	0.896486	-0.702	0.126915	0.896486
ENSG00000083535	PIBF1	FALSE	8.23	7.21	9.41	11.81	3.65	10.48	7.44	1.93	6.78	3.79	6.14	4.27	7.11	9.61	7.25	8.24	10.54	6.77	-0.742	0.0847952	1.07163	-0.04	0.948217	0.0230924	0.702	0.234332	0.630168	-0.702	0.234332	0.630168
ENSG00000230615	RP5-1198O20.4	FALSE	0.77	5.04	1.74	0	0.66	1.23	0	0.64	0.56	1.26	5.23	2.25	4.41	0.46	0.6	0.39	4.32	3.39	0.246	0.89899	0.0462451	0.947	0.439053	0.357483	0.701	0.737276	0.13237	-0.701	0.737276	0.13237
ENSG00000269949	RP11-738E22.3	FALSE	3.09	0	0	1.77	1.33	1.23	0.68	0.64	1.69	0	0.68	1.12	1.47	1.83	1.81	0.78	0.81	1.93	-0.31	0.847325	0.07195	0.391	0.73663	0.132751	0.701	0.683048	0.165549	-0.701	0.683048	0.165549
ENSG00000073605	GSDMB	FALSE	1.8	2.16	0.7	1.77	3.31	2.47	0.68	2.57	2.82	0	2.05	1.12	3.92	3.66	0.6	1.96	2.97	1.45	-0.368	0.733652	0.13451	0.333	0.692867	0.15935	0.7	0.562772	0.249667	-0.7	0.562772	0.249667
ENSG00000162814	SPATA17	FALSE	4.63	2.52	4.53	2.95	9.94	2.47	0.68	1.28	0	2.53	0.91	2.69	2.45	2.29	1.21	3.92	1.62	1.93	-1.548	0.0188403	1.72491	-0.848	0.207805	0.682344	0.7	0.588552	0.230215	-0.7	0.588552	0.230215
ENSG00000242349	NPPA-AS1	FALSE	1.29	0.72	1.05	4.73	1.66	1.23	0.68	1.28	0.56	0.63	5	4.94	2.94	2.75	4.23	6.28	1.08	3.87	0.524	0.671103	0.173211	1.223	0.15434	0.811522	0.699	0.635055	0.197189	-0.699	0.635055	0.197189
ENSG00000135205	CCDC146	FALSE	3.09	2.16	3.48	0.59	3.65	2.47	1.35	3.85	3.95	3.79	3.64	2.92	6.62	3.2	6.65	4.71	6.22	3.87	0.22	0.781568	0.107033	0.919	0.0473174	1.32498	0.699	0.299384	0.523771	-0.699	0.299384	0.523771
ENSG00000255121	RP11-110I1.12	FALSE	1.54	1.44	1.39	0	0	0	0	1.93	0	1.89	0.91	1.12	1.23	1.83	1.21	3.92	1.35	0.97	0.192	0.911137	0.0404165	0.891	0.381203	0.418843	0.699	0.686219	0.163538	-0.699	0.686219	0.163538
ENSG00000078401	EDN1	FALSE	21.61	16.21	16.02	195.53	247.62	180.57	8.12	34.69	24.85	34.09	5.91	4.49	14.95	45.77	9.67	47.87	18.65	43.53	-2.509	0.00211944	2.67378	-1.81	0.0423865	1.37277	0.699	0.676275	0.169877	-0.699	0.676275	0.169877
ENSG00000182752	PAPPA	FALSE	31.39	27.74	29.96	22.45	18.89	36.36	64.97	48.83	22.02	19.57	25.48	24.47	37.01	48.98	33.85	20.4	68.92	67.23	0.022	0.979069	0.0091866	0.72	0.0619989	1.20762	0.698	0.223304	0.651104	-0.698	0.223304	0.651104
ENSG00000216490	IFI30	FALSE	0.77	1.44	0.35	3.54	0.33	0.62	0	0	1.13	0	2.27	4.04	1.23	3.2	0.6	1.57	2.16	3.39	0.441	0.775922	0.110182	1.138	0.281567	0.550419	0.697	0.698518	0.155823	-0.697	0.698518	0.155823
ENSG00000156103	MMP16	FALSE	43.73	47.92	58.18	38.4	46.74	40.06	33.16	14.13	41.79	35.98	21.38	28.07	47.31	45.32	54.4	51.4	37.84	43.05	-0.696	0.00315803	2.50058	-0.001	0.998878	0.000487685	0.696	0.0125284	1.9021	-0.696	0.0125284	1.9021
ENSG00000196312	MFSD14C	FALSE	3.09	3.96	2.79	1.18	4.64	3.08	0.68	1.93	3.95	1.89	2.5	1.12	2.45	1.83	4.84	2.75	2.7	5.8	-0.743	0.279535	0.553563	-0.048	0.955552	0.0197457	0.696	0.489374	0.310359	-0.696	0.489374	0.310359
ENSG00000268043	NBPF12	FALSE	1.8	2.52	1.05	5.91	1.99	6.16	0.68	1.93	0.56	1.89	1.59	2.25	1.96	4.12	4.23	3.14	1.35	1.45	-0.712	0.418115	0.378704	-0.017	0.989284	0.00467885	0.695	0.567199	0.246265	-0.695	0.567199	0.246265
ENSG00000271781	CTD-2589H19.6	FALSE	0.26	1.8	1.05	3.54	0.99	1.85	1.35	3.21	0.56	1.26	1.14	1.57	2.94	3.2	1.81	1.96	1.35	2.42	0.099	0.945051	0.0245447	0.791	0.289789	0.537917	0.693	0.547799	0.261379	-0.693	0.547799	0.261379
ENSG00000118640	VAMP8	FALSE	0.51	3.24	1.74	0.59	1.99	0	1.35	0.64	0.56	0.63	0.91	1.35	1.96	0.92	3.63	1.18	0.27	2.42	-0.446	0.746474	0.126985	0.248	0.842865	0.0742418	0.693	0.688916	0.161834	-0.693	0.688916	0.161834
ENSG00000177427	MIEF2	FALSE	2.32	4.32	3.48	8.86	4.97	8.01	1.35	2.57	2.82	1.89	2.96	5.61	4.17	6.41	3.63	3.14	5.14	6.29	-0.733	0.2443	0.612076	-0.039	0.963405	0.0161911	0.693	0.429732	0.366802	-0.693	0.429732	0.366802
ENSG00000089692	LAG3	FALSE	1.03	1.08	0.7	0.59	0.33	0	2.71	3.21	0	0.63	0.45	0.22	1.96	3.66	0	2.35	0.27	0	0.201	0.936784	0.0283606	0.893	0.51532	0.287923	0.692	0.787384	0.103813	-0.692	0.787384	0.103813
ENSG00000146426	TIAM2	FALSE	1.03	1.8	0.7	2.95	7.62	10.48	2.71	3.21	1.69	3.79	1.36	1.35	4.17	4.12	4.23	2.35	3.51	2.42	-0.169	0.898509	0.0464775	0.521	0.537575	0.269561	0.691	0.560096	0.251738	-0.691	0.560096	0.251738
ENSG00000188687	SLC4A5	FALSE	0	0	1.39	0.59	0	1.23	0.68	0	0.56	0	1.14	0.9	1.96	1.37	1.81	0.39	0.54	0.48	0.858	0.599133	0.222477	1.547	0.209201	0.679436	0.69	0.731111	0.136016	-0.69	0.731111	0.136016
ENSG00000267547	RP11-686D22.4	FALSE	0.26	0.36	1.74	3.54	0.66	0.62	2.71	2.57	0.56	0.63	0.91	1.12	3.68	3.2	2.42	1.18	0.54	1.93	0.543	0.694984	0.158025	1.233	0.190984	0.719004	0.69	0.659928	0.180504	-0.69	0.659928	0.180504
ENSG00000170175	CHRNB1	FALSE	3.6	6.12	5.57	3.54	1.33	4.31	1.35	6.42	3.95	0.63	3.64	3.37	7.35	5.04	3.02	3.92	5.14	5.8	-0.394	0.605749	0.217708	0.296	0.652624	0.185337	0.69	0.423179	0.373476	-0.69	0.423179	0.373476
ENSG00000070669	ASNS	FALSE	175.96	196.72	220.52	146.5	126.96	142.36	118.44	119.5	125.36	126.88	222.24	176.26	272.56	193.62	226.07	154.2	295.95	217.66	-0.261	0.44174	0.354833	0.43	0.118387	0.926697	0.69	0.0189033	1.72346	-0.69	0.0189033	1.72346
ENSG00000215784	FAM72D	FALSE	0.51	2.88	2.44	0.59	1.33	3.08	0	0	3.95	1.26	1.36	2.02	3.68	2.29	3.02	0.78	1.89	1.45	-0.38	0.765773	0.1159	0.309	0.761443	0.118363	0.689	0.651766	0.185908	-0.689	0.651766	0.185908
ENSG00000143367	TUFT1	FALSE	10.03	20.18	15.33	30.72	28.18	31.43	4.06	10.92	9.6	10.1	13.88	12.13	16.42	19.22	9.67	9.81	21.35	31.44	-1.118	0.00457016	2.34007	-0.429	0.37433	0.426745	0.689	0.286611	0.542707	-0.689	0.286611	0.542707
ENSG00000239569	KMT2E-AS1	FALSE	0	1.08	0	0	1.66	1.23	0	4.5	0	0	1.36	0.22	1.47	0.46	0.6	2.75	0.27	0.48	-0.162	0.952849	0.0209758	0.526	0.756185	0.121372	0.688	0.812869	0.0899793	-0.688	0.812869	0.0899793
ENSG00000136542	GALNT5	FALSE	1.29	0	0	1.77	0	0.62	1.35	0	0.56	1.26	0.45	0.67	0.98	0	1.21	2.35	0.81	1.45	0.591	0.738936	0.131393	1.278	0.288451	0.539928	0.687	0.728071	0.137826	-0.687	0.728071	0.137826
ENSG00000186472	PCLO	FALSE	31.64	33.15	27.17	20.68	18.89	15.41	18.27	25.06	13.55	12.63	19.79	21.11	31.62	31.13	23.57	11.77	40	32.41	-0.439	0.279974	0.552882	0.246	0.560695	0.251273	0.686	0.140215	0.853206	-0.686	0.140215	0.853206
ENSG00000259153	RP6-65G23.3	FALSE	2.06	0.72	1.74	1.77	2.32	1.23	2.03	2.57	1.69	3.16	1.36	1.8	5.39	2.75	1.21	3.53	2.43	3.39	0.183	0.868052	0.0614541	0.867	0.158816	0.799107	0.685	0.468241	0.329531	-0.685	0.468241	0.329531
ENSG00000115844	DLX2	FALSE	14.41	5.76	5.57	4.14	11.6	17.87	5.41	7.71	5.65	7.58	4.32	3.14	11.52	12.82	6.04	9.02	4.86	7.26	-0.816	0.141213	0.850126	-0.133	0.852485	0.0693132	0.684	0.399536	0.398444	-0.684	0.399536	0.398444
ENSG00000157353	FUK	FALSE	7.72	9.01	2.44	7.68	10.28	9.86	6.77	1.28	3.39	3.16	6.37	5.39	6.13	9.15	8.46	5.49	10	6.29	-0.789	0.0982614	1.00762	-0.106	0.86908	0.0609402	0.683	0.319512	0.495513	-0.683	0.319512	0.495513
ENSG00000198331	HYLS1	FALSE	14.15	11.53	15.68	4.14	8.95	5.55	13.54	2.57	8.47	7.58	7.73	11	19.61	18.31	16.93	10.2	4.86	11.61	-0.279	0.704772	0.151951	0.403	0.485165	0.314111	0.682	0.381296	0.418737	-0.682	0.381296	0.418737
ENSG00000170634	ACYP2	FALSE	3.34	2.52	2.44	1.77	3.65	8.01	3.38	6.42	4.52	3.16	2.27	3.37	5.15	8.7	5.44	6.67	4.86	3.39	0.14	0.876417	0.0572894	0.821	0.0912134	1.03994	0.681	0.345021	0.462154	-0.681	0.345021	0.462154
ENSG00000184939	ZFP90	FALSE	8.75	9.01	6.62	10.04	8.62	1.85	6.77	5.14	5.65	8.21	5.69	8.31	15.93	13.27	11.49	10.59	7.57	5.32	-0.272	0.64194	0.192506	0.409	0.367898	0.434273	0.681	0.242507	0.615275	-0.681	0.242507	0.615275
ENSG00000140451	PIF1	FALSE	18.52	39.63	33.09	25.4	15.91	10.48	16.92	12.21	24.28	13.89	17.06	21.56	52.94	27.92	37.48	19.62	28.11	16.93	-0.398	0.436352	0.360163	0.284	0.573932	0.24114	0.681	0.237744	0.62389	-0.681	0.237744	0.62389
ENSG00000170561	IRX2	FALSE	0.77	3.96	4.53	2.36	0.99	6.16	2.03	0.64	5.08	1.89	2.05	5.61	4.41	5.49	7.25	2.75	3.78	4.84	-0.02	0.988597	0.00498087	0.66	0.384498	0.415106	0.68	0.562772	0.249667	-0.68	0.562772	0.249667
ENSG00000184988	TMEM106A	FALSE	4.89	8.65	10.1	9.45	9.94	9.86	11.51	8.99	10.16	8.84	6.14	6.29	12.5	15.56	11.49	12.95	14.59	10.16	-0.136	0.810703	0.0911381	0.543	0.108897	0.962985	0.679	0.104886	0.979283	-0.679	0.104886	0.979283
ENSG00000116991	SIPA1L2	FALSE	81.81	74.94	65.84	102.78	92.15	105.39	28.43	32.12	55.34	49.24	118.74	95.65	76.23	80.56	47.15	65.92	131.35	146.07	-0.711	0.0719595	1.14291	-0.032	0.95732	0.018943	0.679	0.233781	0.631191	-0.679	0.233781	0.631191
ENSG00000113578	FGF1	FALSE	2.32	1.08	1.39	0	1.33	1.23	2.03	0	0.56	3.79	1.36	5.61	2.21	2.75	4.84	0.78	5.14	3.39	0.544	0.651893	0.185824	1.222	0.144248	0.840891	0.678	0.654643	0.183996	-0.678	0.654643	0.183996
ENSG00000174599	TRAM1L1	FALSE	1.03	0.36	0	0.59	4.64	2.47	0	0	2.26	3.16	0.68	0.9	2.45	2.75	0.6	1.96	0.81	0.97	-0.114	0.955653	0.0196998	0.564	0.648444	0.188128	0.678	0.728071	0.137826	-0.678	0.728071	0.137826
ENSG00000007933	FMO3	FALSE	1.03	0	1.39	4.73	2.65	5.55	0	0	0	0	0.23	1.12	0	0	1.21	2.75	0.27	0	-3.301	0.0138926	1.85722	-2.622	0.0541895	1.26608	0.678	0.864261	0.063355	-0.678	0.864261	0.063355
ENSG00000165091	TMC1	FALSE	0.51	1.44	2.79	0	0.99	0	0.68	0.64	2.82	1.26	3.64	1.8	2.94	3.2	4.84	1.96	4.05	1.45	1.086	0.244713	0.611343	1.763	0.0182824	1.73797	0.677	0.573464	0.241494	-0.677	0.573464	0.241494
ENSG00000049167	ERCC8	FALSE	8.23	5.04	4.18	8.27	8.62	7.4	2.71	1.93	5.65	5.68	3.87	3.14	4.9	5.95	9.07	8.24	5.14	3.87	-0.883	0.0467421	1.33029	-0.206	0.699419	0.155262	0.677	0.326158	0.486572	-0.677	0.326158	0.486572
ENSG00000261188	CTA-445C9.14	FALSE	1.54	1.08	1.05	0.59	0.99	5.55	1.35	0.64	0.56	1.26	1.14	2.25	3.43	0.92	2.42	2.35	2.43	0.48	0.012	0.992584	0.00323257	0.688	0.412679	0.384388	0.676	0.597634	0.223565	-0.676	0.597634	0.223565
ENSG00000110675	ELMOD1	FALSE	3.6	3.96	2.09	3.54	2.32	2.47	0	4.5	1.13	1.26	2.27	2.92	3.92	2.75	1.21	1.57	8.38	4.35	-0.544	0.528729	0.276767	0.133	0.886543	0.0523	0.676	0.562772	0.249667	-0.676	0.562772	0.249667
ENSG00000181381	DDX60L	FALSE	19.81	24.14	25.08	25.4	25.86	22.19	14.89	10.28	14.12	27.14	10.46	19.31	22.8	27.01	22.37	31.39	16.49	23.7	-0.682	0.0198346	1.70258	-0.007	0.989819	0.00444435	0.675	0.0684444	1.16466	-0.675	0.0684444	1.16466
ENSG00000160207	HSF2BP	FALSE	3.34	7.57	7.32	11.81	11.93	6.78	4.74	7.07	3.95	6.31	5.69	4.94	11.27	11.9	4.23	10.59	6.22	6.77	-0.613	0.23912	0.621385	0.061	0.928891	0.0320352	0.674	0.324113	0.489304	-0.674	0.324113	0.489304
ENSG00000164099	PRSS12	FALSE	21.61	21.26	22.99	49.62	37.79	35.74	8.8	3.21	16.38	23.36	27.52	20.88	22.55	21.97	21.76	27.07	48.92	34.34	-0.795	0.0651539	1.18606	-0.121	0.836487	0.0775409	0.674	0.285719	0.54406	-0.674	0.285719	0.54406
ENSG00000175093	SPSB4	FALSE	1.54	1.08	0.35	1.77	0.66	0	0	0	3.39	2.53	2.5	2.47	3.92	1.37	1.81	3.53	2.7	5.8	1.045	0.248531	0.60462	1.719	0.0195398	1.70908	0.673	0.582484	0.234716	-0.673	0.582484	0.234716
ENSG00000127863	TNFRSF19	FALSE	2.32	0.36	1.05	0.59	0.66	1.85	0.68	0	0.56	0	0.23	2.25	0.25	1.37	0	0.78	5.14	0.48	-1.193	0.400416	0.397489	-0.52	0.707909	0.150023	0.673	0.799365	0.097255	-0.673	0.799365	0.097255
ENSG00000087085	ACHE	FALSE	2.06	1.8	1.05	0.59	2.32	4.31	0	0	0.56	1.26	0.45	0.67	0.74	0.46	1.21	1.18	1.35	0	-1.779	0.026627	1.57468	-1.106	0.162032	0.790398	0.673	0.716903	0.14454	-0.673	0.716903	0.14454
ENSG00000130653	PNPLA7	FALSE	0.51	0	2.44	1.18	0	1.85	0	0.64	0	1.89	1.14	1.8	2.7	1.37	1.81	0	1.35	2.42	0.262	0.889737	0.0507385	0.935	0.448873	0.347877	0.672	0.743557	0.128686	-0.672	0.743557	0.128686
ENSG00000198246	SLC29A3	FALSE	3.86	12.61	10.1	1.77	3.98	2.47	4.74	2.57	12.99	3.79	5.69	9.21	10.78	11.9	6.65	9.81	10.81	8.71	0.427	0.565544	0.247534	1.097	0.0372813	1.42851	0.671	0.383504	0.41623	-0.671	0.383504	0.41623
ENSG00000277149	TYW1B	FALSE	0.77	2.52	6.27	0.59	2.32	1.23	1.35	1.93	2.26	1.26	1.59	2.69	2.45	4.58	3.63	1.18	1.89	8.22	0.032	0.983176	0.0073688	0.703	0.403227	0.394451	0.671	0.60001	0.221841	-0.671	0.60001	0.221841
ENSG00000272368	RP4-605O3.4	FALSE	0.26	0.72	0.7	0	1.33	0	0.68	4.5	0	0.63	1.59	0.22	0.74	3.2	0.6	1.18	0.81	2.42	0.607	0.714431	0.14604	1.277	0.258338	0.587812	0.67	0.746737	0.126832	-0.67	0.746737	0.126832
ENSG00000182405	PGBD4	FALSE	14.15	16.93	19.86	13.59	5.3	12.33	13.54	2.57	10.16	10.1	14.56	13.92	22.8	27.01	9.07	10.59	22.16	16.45	-0.317	0.606163	0.21741	0.352	0.49704	0.303609	0.669	0.312972	0.504495	-0.669	0.312972	0.504495
ENSG00000272370	RP11-307L14.1	FALSE	0	0.72	1.39	0	0.99	0	1.35	0	0.56	0	2.05	1.12	1.23	1.83	0.6	1.57	1.08	3.39	0.787	0.567936	0.2457	1.455	0.158816	0.799107	0.668	0.7073	0.150396	-0.668	0.7073	0.150396
ENSG00000261786	RP4-555D20.2	FALSE	2.83	2.16	2.44	5.32	2.32	6.16	0	6.42	1.69	1.89	1.59	1.12	1.47	3.2	2.42	1.96	1.89	4.84	-1.101	0.113076	0.946631	-0.434	0.549411	0.260103	0.668	0.588388	0.230336	-0.668	0.588388	0.230336
ENSG00000153558	FBXL2	FALSE	1.54	1.8	0.7	4.14	1.33	0.62	0.68	1.28	0	0	0.45	0.9	1.72	0	0.6	1.18	1.08	0.48	-1.276	0.197234	0.705019	-0.609	0.535448	0.271283	0.667	0.719387	0.143037	-0.667	0.719387	0.143037
ENSG00000166192	SENP8	FALSE	1.03	2.16	0.7	1.18	2.32	0	2.03	0	0.56	2.53	0.68	2.47	1.23	1.37	3.02	6.67	2.43	1.45	0.09	0.957491	0.0188653	0.756	0.42767	0.368891	0.666	0.6721	0.172566	-0.666	0.6721	0.172566
ENSG00000163312	HELQ	FALSE	5.4	4.68	3.14	4.73	6.63	4.93	4.06	4.5	5.08	3.79	3.18	2.92	7.11	5.49	8.46	6.67	4.05	3.87	-0.436	0.432061	0.364455	0.23	0.658435	0.181487	0.666	0.301359	0.520916	-0.666	0.301359	0.520916
ENSG00000158966	CACHD1	FALSE	6.69	3.96	2.09	7.68	2.65	8.01	2.71	5.14	3.95	1.89	2.73	3.59	3.92	3.66	4.23	3.53	7.57	12.58	-0.605	0.38782	0.41137	0.061	0.943992	0.0250316	0.666	0.489551	0.310202	-0.666	0.489551	0.310202
ENSG00000260852	FBXL19-AS1	FALSE	3.34	5.76	2.44	1.77	0.66	1.23	3.38	0.64	5.08	4.42	3.41	6.29	8.82	4.58	7.86	5.1	7.84	4.35	0.774	0.268704	0.570725	1.439	0.00900393	2.04557	0.665	0.431681	0.364837	-0.665	0.431681	0.364837
ENSG00000167992	VWCE	FALSE	3.86	4.32	3.14	6.5	2.65	1.85	7.44	5.78	6.21	3.79	4.32	4.94	9.8	5.04	12.09	2.75	8.38	10.64	0.515	0.404882	0.392671	1.179	0.00938487	2.02757	0.665	0.347449	0.459109	-0.665	0.347449	0.459109
ENSG00000249684	RP11-423H2.3	FALSE	0.77	0.72	3.83	2.36	0.99	0.62	0	1.28	1.13	0.63	0.91	0.67	1.47	0.92	0.6	0.78	2.97	0.97	-0.666	0.572913	0.241911	-0.001	0.999367	0.000275204	0.665	0.691189	0.160403	-0.665	0.691189	0.160403
ENSG00000188227	ZNF793	FALSE	4.89	6.12	6.62	4.73	3.65	3.08	1.35	2.57	2.82	1.89	3.41	4.49	6.86	7.78	4.84	0.39	3.24	3.87	-0.729	0.259115	0.586508	-0.064	0.940947	0.0264346	0.665	0.487604	0.311933	-0.665	0.487604	0.311933
ENSG00000170454	KRT75	FALSE	1.54	1.8	3.48	5.32	4.64	9.86	0	4.5	0.56	1.26	12.51	15.72	7.11	10.07	1.21	1.18	6.22	15.48	-0.026	0.989016	0.00479687	0.636	0.580397	0.236275	0.663	0.739525	0.131047	-0.663	0.739525	0.131047
ENSG00000106948	AKNA	FALSE	10.55	16.21	12.89	5.91	7.62	7.4	6.09	2.57	5.65	5.68	14.1	13.47	18.63	12.36	6.65	9.02	17.84	8.22	-0.382	0.586289	0.231888	0.281	0.651884	0.18583	0.663	0.415618	0.381305	-0.663	0.415618	0.381305
ENSG00000162946	DISC1	FALSE	5.15	2.88	4.18	12.41	10.94	8.01	4.06	0	4.52	1.89	2.5	2.69	5.64	9.61	2.42	2.35	4.05	3.39	-1.376	0.0198928	1.70131	-0.713	0.26895	0.570329	0.663	0.558135	0.25326	-0.663	0.558135	0.25326
ENSG00000053524	MCF2L2	FALSE	0.26	0.72	1.05	1.18	0	1.23	0	0	1.13	1.26	0.68	0	1.72	2.29	0	0	0	0.97	-0.471	0.834174	0.0787433	0.191	0.923296	0.0346589	0.662	0.821334	0.0854804	-0.662	0.821334	0.0854804
ENSG00000270372	RP11-109M17.2	FALSE	3.09	2.88	2.44	4.73	2.98	2.47	0	0	0	3.79	1.59	5.39	0.25	0	3.63	3.53	4.05	2.42	-1.091	0.356221	0.448281	-0.428	0.717985	0.143885	0.662	0.748814	0.125626	-0.662	0.748814	0.125626
ENSG00000165821	SALL2	FALSE	0	0	0	0	0	3.08	0.68	3.21	0	1.26	0.68	2.02	3.68	1.37	1.81	0	5.41	0.48	4.318	0.00453439	2.34348	4.978	0.000684867	3.16439	0.66	0.758512	0.120037	-0.66	0.758512	0.120037
ENSG00000111801	BTN3A3	FALSE	4.12	10.09	6.62	1.77	5.64	3.7	6.77	11.56	6.21	5.68	6.6	8.08	12.5	7.32	15.72	10.59	12.97	10.16	0.485	0.348503	0.457793	1.145	0.00234851	2.62921	0.66	0.226939	0.644091	-0.66	0.226939	0.644091
ENSG00000174796	THAP6	FALSE	10.55	6.12	6.27	6.5	4.64	8.63	4.74	3.21	6.78	9.47	2.05	4.27	9.31	7.78	5.44	7.85	3.51	8.71	-0.664	0.239361	0.620947	-0.004	0.996517	0.00151537	0.66	0.403351	0.394317	-0.66	0.403351	0.394317
ENSG00000118407	FILIP1	FALSE	2.06	1.44	0	0	0	1.23	2.03	1.93	0	0	0.91	3.14	2.45	1.83	3.63	1.57	2.16	0.97	0.79	0.567472	0.246055	1.448	0.162831	0.788263	0.658	0.716292	0.14491	-0.658	0.716292	0.14491
ENSG00000226179	LINC00685	FALSE	46.56	49.36	39.02	38.4	30.5	28.97	37.22	48.19	75.1	59.34	74.38	113.17	117.16	136.4	81.6	71.8	128.11	77.87	0.719	0.0176284	1.75379	1.376	2.55879e-08	7.59197	0.658	0.090111	1.04522	-0.658	0.090111	1.04522
ENSG00000129514	FOXA1	FALSE	2.06	3.6	0.7	0	3.98	0.62	1.35	0	3.95	0	0.68	1.12	1.23	0.46	1.21	1.96	3.51	0.48	-1.085	0.37495	0.426027	-0.427	0.728331	0.137671	0.658	0.761333	0.118425	-0.658	0.761333	0.118425
ENSG00000235448	LURAP1L-AS1	FALSE	0	1.08	0	0	0	1.23	0.68	0	0	1.26	0	1.35	0.98	1.37	0.6	0	0.81	1.45	1.451	0.431246	0.365275	2.106	0.15468	0.810566	0.655	0.788613	0.103136	-0.655	0.788613	0.103136
ENSG00000214026	MRPL23	FALSE	3.6	2.16	1.74	1.18	0.33	4.93	0.68	0.64	2.26	0.63	3.41	4.94	3.68	2.75	7.25	1.96	4.05	2.42	-0.024	0.988327	0.00509929	0.63	0.470317	0.327609	0.655	0.635901	0.196611	-0.655	0.635901	0.196611
ENSG00000156671	SAMD8	FALSE	4.89	12.97	10.8	15.36	16.57	8.01	7.44	14.13	6.21	10.73	8.87	6.74	12.75	17.85	12.69	13.73	13.51	10.16	-0.478	0.295934	0.528805	0.177	0.711421	0.147873	0.655	0.22931	0.639577	-0.655	0.22931	0.639577
ENSG00000254302	RP11-431M3.1	FALSE	0	0.72	1.05	0	0	0	2.71	1.28	0.56	0	0.68	0.22	1.47	1.83	1.21	1.18	0	0.97	1.305	0.432733	0.36378	1.959	0.126029	0.899531	0.654	0.76934	0.113882	-0.654	0.76934	0.113882
ENSG00000196172	ZNF681	FALSE	1.29	2.88	0.7	1.18	0	1.23	0.68	0	1.13	3.16	0.91	1.35	1.96	0.92	1.21	2.35	1.08	2.9	-0.005	0.997686	0.00100598	0.649	0.485497	0.313813	0.654	0.658492	0.18145	-0.654	0.658492	0.18145
ENSG00000197283	SYNGAP1	FALSE	3.86	8.65	7.32	4.14	3.98	2.47	3.38	0	4.52	3.79	6.6	7.19	9.8	13.27	4.84	3.92	6.76	7.74	-0.086	0.936784	0.0283606	0.568	0.352138	0.453287	0.654	0.463882	0.333593	-0.654	0.463882	0.333593
ENSG00000205683	DPF3	FALSE	0.26	2.16	1.74	2.95	0.99	1.85	0	3.21	1.13	3.79	0.45	0.9	1.23	1.83	0.6	0.78	2.7	3.39	-0.476	0.731113	0.136016	0.178	0.884197	0.0534509	0.654	0.712411	0.147269	-0.654	0.712411	0.147269
ENSG00000079101	CLUL1	FALSE	0.77	1.08	0	1.18	0.99	1.23	3.38	0	0	0.63	0	1.35	0.74	0.46	1.81	3.14	0	0.97	-0.477	0.804458	0.0944964	0.177	0.921869	0.0353308	0.654	0.802871	0.0953542	-0.654	0.802871	0.0953542
ENSG00000205212	CCDC144NL	FALSE	12.86	15.49	13.59	1.18	2.98	4.93	8.8	3.85	3.39	2.53	6.14	2.47	6.13	6.41	10.88	5.89	8.11	3.87	-1.038	0.129378	0.88814	-0.384	0.617979	0.209026	0.654	0.565391	0.247651	-0.654	0.565391	0.247651
ENSG00000276728	AC142472.6	FALSE	4.12	3.24	3.14	3.54	6.63	0.62	7.44	5.78	3.95	1.89	2.27	2.02	5.64	6.41	1.81	5.89	4.86	5.32	-0.187	0.848663	0.0712649	0.466	0.451122	0.345706	0.653	0.468332	0.329446	-0.653	0.468332	0.329446
ENSG00000075275	CELSR1	FALSE	4.12	1.44	3.83	1.77	3.65	4.31	3.38	0	2.26	1.26	3.87	2.92	4.17	5.04	4.23	2.75	3.78	5.32	-0.31	0.696158	0.157292	0.343	0.573998	0.24109	0.653	0.431928	0.364589	-0.653	0.431928	0.364589
ENSG00000169851	PCDH7	FALSE	58.14	59.09	59.92	62.03	78.23	66.56	36.55	38.55	15.25	23.36	22.29	27.62	36.03	33.87	54.4	62.39	38.11	36.28	-1.284	9.73108e-10	9.01184	-0.631	0.00911459	2.04026	0.653	0.0413437	1.38359	-0.653	0.0413437	1.38359
ENSG00000260025	RP11-490M8.1	FALSE	1.29	3.96	1.74	5.32	1.99	1.85	0.68	1.28	3.39	3.79	3.64	0.9	2.45	3.2	4.23	5.49	2.97	3.87	-0.113	0.929186	0.0318976	0.539	0.471726	0.32631	0.652	0.562278	0.250049	-0.652	0.562278	0.250049
ENSG00000214756	METTL12	FALSE	41.42	38.19	37.97	37.22	30.17	17.87	31.81	34.69	37.83	27.78	38.44	37.5	60.79	49.43	62.87	31.39	55.95	59.49	-0.035	0.943409	0.0253001	0.617	0.0101396	1.99398	0.652	0.0148311	1.82883	-0.652	0.0148311	1.82883
ENSG00000091986	CCDC80	FALSE	445.83	504.41	574.11	802.78	623.2	621.22	313.35	361.07	360.83	287.85	321.87	271.69	405.41	448.12	490.23	524.6	566.49	563.49	-0.877	3.78525e-08	7.42191	-0.225	0.315326	0.50124	0.652	0.000558193	3.25322	-0.652	0.000558193	3.25322
ENSG00000226853	AC010894.3	FALSE	2.06	1.08	0.35	0.59	1.99	0.62	1.35	0.64	0.56	3.16	0.45	2.02	1.96	2.29	1.21	3.14	1.08	2.42	0.034	0.98428	0.00688134	0.685	0.429551	0.366985	0.651	0.652393	0.185491	-0.651	0.652393	0.185491
ENSG00000170100	ZNF778	FALSE	15.69	17.29	12.19	20.08	11.6	23.42	8.8	2.57	9.6	10.73	8.19	7.63	16.18	11.44	12.09	14.13	9.73	12.58	-1.007	0.000798001	3.098	-0.355	0.316358	0.499822	0.651	0.162849	0.788214	-0.651	0.162849	0.788214
ENSG00000205090	TMEM240	FALSE	0.26	0	0.35	1.18	0.33	1.23	4.74	0	0.56	0.63	1.14	0.67	1.96	0.92	3.02	1.18	0.54	0.97	0.798	0.564203	0.248565	1.448	0.146523	0.834093	0.65	0.710375	0.148512	-0.65	0.710375	0.148512
ENSG00000242622	RP11-18H7.1	FALSE	5.66	4.32	4.53	4.14	7.29	3.08	2.71	3.21	7.34	8.84	2.96	5.61	6.37	9.15	8.46	9.42	5.95	6.77	-0.075	0.929205	0.0318886	0.575	0.196893	0.70577	0.65	0.314448	0.502452	-0.65	0.314448	0.502452
ENSG00000259959	RP11-121C2.2	FALSE	3.86	2.16	1.74	3.54	2.32	3.08	2.71	0	1.69	2.53	2.5	3.14	2.21	6.87	1.21	5.49	2.7	4.35	-0.281	0.768575	0.114314	0.37	0.612455	0.212926	0.65	0.532181	0.273941	-0.65	0.532181	0.273941
ENSG00000148848	ADAM12	FALSE	0.77	0.36	1.74	0.59	0	0	4.74	1.28	6.78	3.16	2.05	3.82	4.66	7.78	7.86	3.53	2.97	6.29	2.602	0.000189198	3.72308	3.251	2.05107e-07	6.68802	0.649	0.50245	0.298907	-0.649	0.50245	0.298907
ENSG00000089639	GMIP	FALSE	2.57	2.88	6.27	1.18	1.99	3.08	2.71	1.93	4.52	11.36	5	3.82	6.62	6.41	11.49	6.28	4.59	6.77	0.608	0.351939	0.453532	1.257	0.00916567	2.03784	0.649	0.38713	0.412143	-0.649	0.38713	0.412143
ENSG00000135678	CPM	FALSE	0.77	1.8	1.05	1.77	0	2.47	0.68	0	1.69	0	3.41	2.47	2.7	1.37	1.81	1.18	3.24	3.87	0.297	0.838603	0.0764435	0.945	0.312411	0.505274	0.648	0.683883	0.165018	-0.648	0.683883	0.165018
ENSG00000278376	RP11-158I9.8	FALSE	3.86	5.04	5.23	9.45	5.97	7.4	1.35	3.85	1.69	11.99	8.64	6.96	11.03	12.82	10.28	7.46	6.49	8.71	0.001	0.999059	0.000409049	0.649	0.191046	0.718861	0.648	0.38713	0.412143	-0.648	0.38713	0.412143
ENSG00000152457	DCLRE1C	FALSE	11.58	9.73	9.75	8.27	2.98	7.4	4.06	3.21	4.52	3.79	8.19	12.35	10.05	8.7	9.67	9.42	9.46	8.22	-0.571	0.275996	0.559097	0.077	0.904088	0.0437894	0.648	0.346721	0.46002	-0.648	0.346721	0.46002
ENSG00000127423	AUNIP	FALSE	11.58	9.37	11.15	9.45	11.6	9.86	8.12	3.85	7.91	5.68	5.91	7.41	10.78	5.49	21.76	9.42	9.73	11.12	-0.718	0.0308662	1.51052	-0.071	0.884197	0.0534509	0.647	0.179268	0.746498	-0.647	0.179268	0.746498
ENSG00000112561	TFEB	FALSE	2.32	5.4	2.79	1.18	1.66	0.62	1.35	0.64	0	0.63	0.91	2.02	2.45	0.92	1.81	1.18	1.89	0.97	-1.075	0.213127	0.671361	-0.428	0.62978	0.200811	0.647	0.667054	0.175839	-0.647	0.667054	0.175839
ENSG00000145819	ARHGAP26	FALSE	2.57	2.52	2.44	5.91	1.33	4.31	2.03	0	3.95	1.26	3.87	2.92	6.13	3.2	4.23	0.78	2.7	6.77	-0.206	0.86428	0.0633455	0.44	0.591804	0.227822	0.646	0.588584	0.230191	-0.646	0.588584	0.230191
ENSG00000138380	CARF	FALSE	4.63	1.08	2.79	4.14	2.32	1.23	2.71	1.93	2.26	1.26	0.91	4.49	4.9	1.37	3.02	3.92	3.78	2.42	-0.362	0.72662	0.138693	0.284	0.731023	0.136069	0.646	0.588584	0.230191	-0.646	0.588584	0.230191
ENSG00000173451	THAP2	FALSE	2.83	1.08	1.05	1.77	3.65	0.62	1.35	0.64	1.13	2.53	1.82	0.9	2.94	2.29	0.6	1.18	3.78	1.45	-0.456	0.676793	0.169544	0.19	0.851642	0.0697428	0.646	0.63876	0.194662	-0.646	0.63876	0.194662
ENSG00000171428	NAT1	FALSE	3.34	0.36	2.44	2.36	2.65	1.85	0.68	1.93	0.56	3.79	1.82	1.57	3.68	2.75	4.23	2.35	1.89	0.48	-0.47	0.623996	0.204818	0.176	0.851328	0.0699032	0.646	0.601311	0.220901	-0.646	0.601311	0.220901
ENSG00000227863	AC002383.2	FALSE	1.8	1.44	0	0.59	3.31	4.31	0	0	0.56	1.26	0.45	0	0.25	0	0	1.96	0.54	0.97	-2.41	0.0522167	1.28219	-1.764	0.147201	0.832089	0.646	0.83532	0.0781471	-0.646	0.83532	0.0781471
ENSG00000114026	OGG1	FALSE	29.33	24.5	18.46	21.86	10.61	11.09	16.24	14.13	16.94	16.41	13.88	19.54	23.04	20.6	30.22	27.86	23.51	27.57	-0.302	0.460852	0.336438	0.343	0.328486	0.483483	0.645	0.0899498	1.046	-0.645	0.0899498	1.046
ENSG00000229676	ZNF492	FALSE	1.54	0.72	1.05	2.95	1.33	1.23	1.35	0	0.56	2.53	1.59	1.57	2.21	0.92	1.81	2.35	1.89	4.84	-0.026	0.984823	0.00664203	0.618	0.409711	0.387522	0.644	0.575951	0.239614	-0.644	0.575951	0.239614
ENSG00000197779	ZNF81	FALSE	1.8	2.88	4.88	0.59	5.97	1.23	0.68	4.5	2.82	0	2.96	1.8	3.43	4.58	0	3.92	4.32	2.9	-0.443	0.692747	0.159426	0.201	0.849023	0.0710807	0.644	0.651766	0.185908	-0.644	0.651766	0.185908
ENSG00000119725	ZNF410	FALSE	0.77	1.8	0.35	2.95	0.66	0	0	1.28	1.69	1.26	1.36	0.45	1.23	3.2	3.02	0.39	1.62	0.48	0.079	0.967364	0.0144101	0.721	0.502384	0.298964	0.643	0.714297	0.146121	-0.643	0.714297	0.146121
ENSG00000159184	HOXB13	FALSE	5.4	2.88	2.79	1.77	2.65	3.7	2.03	3.85	2.82	2.53	3.18	4.49	8.82	4.58	1.21	1.57	7.3	5.8	-0.011	0.99274	0.00316445	0.633	0.336286	0.473292	0.643	0.522527	0.281892	-0.643	0.522527	0.281892
ENSG00000224897	POT1-AS1	FALSE	2.57	1.08	1.05	1.18	1.33	0	0.68	1.93	0	0.63	0	1.35	0.74	0.46	5.44	0.78	1.89	0.48	-0.835	0.528401	0.277036	-0.191	0.892205	0.0495352	0.643	0.768174	0.114541	-0.643	0.768174	0.114541
ENSG00000101311	FERMT1	FALSE	5.92	1.44	1.74	2.36	0.66	0.62	2.71	2.57	6.21	0.63	1.82	1.57	2.7	2.75	3.02	8.24	4.59	0.97	0.323	0.801863	0.0958999	0.964	0.243113	0.614192	0.642	0.641571	0.192755	-0.642	0.641571	0.192755
ENSG00000102098	SCML2	FALSE	2.06	2.16	4.53	0	7.62	1.23	3.38	2.57	2.26	3.79	0.91	2.92	4.66	4.58	4.23	3.92	2.97	2.9	-0.098	0.938261	0.0276763	0.543	0.459931	0.337307	0.641	0.548673	0.260687	-0.641	0.548673	0.260687
ENSG00000163694	RBM47	FALSE	6.17	6.49	6.97	2.95	10.94	6.16	2.71	5.78	1.69	2.53	5	8.08	7.6	3.66	10.28	8.24	6.76	4.35	-0.612	0.309037	0.509989	0.028	0.972738	0.0120041	0.641	0.431253	0.365268	-0.641	0.431253	0.365268
ENSG00000139209	SLC38A4	FALSE	2.06	1.8	1.74	0	0	0	2.03	0	0.56	1.26	1.36	0.67	0.49	2.29	2.42	1.57	1.89	0.97	-0.122	0.94691	0.0236911	0.518	0.658981	0.181127	0.64	0.736935	0.132571	-0.64	0.736935	0.132571
ENSG00000241370	RPP21	FALSE	12.86	14.41	13.93	17.13	14.59	12.94	8.12	8.99	14.12	11.36	11.6	17.51	24.02	18.77	18.13	11.38	21.62	15.96	-0.249	0.557225	0.25397	0.391	0.224859	0.64809	0.64	0.10016	0.999304	-0.64	0.10016	0.999304
ENSG00000101871	MID1	FALSE	74.35	59.81	70.37	60.25	68.95	57.93	20.98	11.56	31.62	35.35	44.36	30.99	30.15	19.68	56.22	42.77	55.41	67.72	-1.156	3.61972e-05	4.44133	-0.516	0.128619	0.890694	0.64	0.163577	0.786278	-0.64	0.163577	0.786278
ENSG00000167680	SEMA6B	FALSE	5.15	5.04	4.18	7.09	7.62	10.48	8.8	5.78	6.78	3.16	5	5.61	7.11	7.78	9.07	7.46	10.27	12.09	-0.131	0.847754	0.0717303	0.508	0.205856	0.686437	0.639	0.237744	0.62389	-0.639	0.237744	0.62389
ENSG00000099250	NRP1	FALSE	53.51	48.28	55.74	41.35	52.04	31.43	25.72	21.84	36.7	27.78	13.88	14.15	32.84	30.67	41.71	43.16	28.11	25.64	-1.157	9.32092e-06	5.03054	-0.52	0.0819783	1.0863	0.638	0.120986	0.917264	-0.638	0.120986	0.917264
ENSG00000142046	TMEM91	FALSE	1.03	1.8	1.39	0.59	1.33	3.08	4.74	1.28	1.13	1.89	2.73	2.69	3.43	4.58	4.23	4.32	3.24	3.39	0.729	0.278502	0.555172	1.367	0.00590062	2.2291	0.637	0.390641	0.408222	-0.637	0.390641	0.408222
ENSG00000186493	C5orf38	FALSE	15.44	22.34	20.21	21.86	13.59	11.09	18.27	19.92	19.76	17.68	21.61	22	33.82	28.84	19.34	21.19	39.19	45.95	0.181	0.703208	0.152916	0.817	0.00590062	2.2291	0.636	0.109018	0.962501	-0.636	0.109018	0.962501
ENSG00000081386	ZNF510	FALSE	2.83	7.21	3.14	1.77	3.98	2.47	1.35	4.5	3.39	2.53	5.46	2.25	4.17	12.36	7.25	3.14	4.32	4.35	-0.048	0.967894	0.014172	0.588	0.361392	0.442021	0.636	0.511708	0.290978	-0.636	0.511708	0.290978
ENSG00000103494	RPGRIP1L	FALSE	11.06	13.33	13.93	13.59	17.24	16.02	10.83	16.06	6.78	9.47	4.55	7.41	14.46	15.11	10.88	11.38	10.81	11.12	-0.833	0.00930994	2.03105	-0.199	0.60148	0.220779	0.635	0.183388	0.736629	-0.635	0.183388	0.736629
ENSG00000115363	EVA1A	FALSE	8.75	2.88	2.79	12.41	29.17	19.72	4.06	1.28	4.52	5.05	2.5	2.69	3.92	8.7	1.21	6.67	4.86	4.84	-1.678	0.0101371	1.99408	-1.043	0.137073	0.863048	0.635	0.617614	0.209283	-0.635	0.617614	0.209283
ENSG00000130052	STARD8	FALSE	3.09	6.85	5.57	3.54	2.32	1.23	0.68	1.93	1.69	4.42	6.14	7.19	7.35	5.49	9.67	5.1	5.95	3.87	0.082	0.94356	0.0252302	0.716	0.264747	0.577169	0.633	0.526163	0.27888	-0.633	0.526163	0.27888
ENSG00000168280	KIF5C	FALSE	22.64	19.1	17.07	12.41	19.89	25.27	10.15	8.99	11.86	15.78	7.28	8.08	16.42	11.44	15.72	19.23	14.05	11.61	-1.042	0.000136977	3.86335	-0.409	0.196797	0.705981	0.633	0.141556	0.84907	-0.633	0.141556	0.84907
ENSG00000143850	PLEKHA6	FALSE	12.86	14.05	16.72	11.22	11.6	20.95	12.18	32.77	7.34	8.21	9.55	15.72	14.95	14.65	19.95	17.66	17.03	28.54	-0.322	0.49919	0.301734	0.31	0.444586	0.352044	0.632	0.226939	0.644091	-0.632	0.226939	0.644091
ENSG00000179954	SSC5D	FALSE	7.72	6.85	6.27	4.14	7.96	17.26	1.35	4.5	3.39	3.16	4.32	11.68	3.92	4.12	7.86	6.67	10.54	6.29	-0.86	0.134428	0.871509	-0.228	0.727343	0.138261	0.632	0.483353	0.315735	-0.632	0.483353	0.315735
ENSG00000106100	NOD1	FALSE	12.09	11.89	13.24	7.68	8.95	3.08	6.77	4.5	6.21	10.1	9.1	10.78	11.77	15.56	16.93	11.77	7.3	14.03	-0.332	0.525638	0.279313	0.299	0.515832	0.287492	0.631	0.265935	0.575224	-0.631	0.265935	0.575224
ENSG00000258839	MC1R	FALSE	27.27	19.46	14.98	13	9.61	4.31	10.83	10.28	8.47	11.99	11.15	7.19	21.08	16.48	15.72	13.73	14.86	8.71	-0.576	0.219291	0.658978	0.055	0.930662	0.0312081	0.631	0.287775	0.540947	-0.631	0.287775	0.540947
ENSG00000197102	DYNC1H1	FALSE	341.12	428.39	426.4	322.53	253.92	312.46	256.5	213.95	323	306.16	283.43	311.66	438.5	500.3	456.99	319.78	429.46	450.79	-0.329	0.146828	0.833191	0.301	0.18911	0.723285	0.63	0.00312191	2.50558	-0.63	0.00312191	2.50558
ENSG00000271857	RP1-244F24.1	FALSE	1.03	1.08	1.05	0	3.65	0.62	0	1.93	1.69	0	0.45	0.45	0.98	1.83	0.6	0.78	0.81	0.48	-0.827	0.506871	0.295102	-0.196	0.877482	0.056762	0.63	0.749576	0.125184	-0.63	0.749576	0.125184
ENSG00000132470	ITGB4	FALSE	1.8	1.8	1.39	0.59	2.32	2.47	0.68	6.42	0.56	0.63	1.14	2.02	4.41	1.83	1.21	1.96	2.7	0.48	-0.378	0.742557	0.12927	0.251	0.790891	0.101883	0.629	0.65774	0.181946	-0.629	0.65774	0.181946
ENSG00000198157	HMGN5	FALSE	129.4	132.95	138.65	101.01	88.18	81.35	100.84	81.59	111.81	75.75	105.55	105.31	159.57	142.81	165.63	153.02	163.78	95.77	-0.24	0.417564	0.379277	0.389	0.117994	0.928141	0.629	0.0147039	1.83257	-0.629	0.0147039	1.83257
ENSG00000132640	BTBD3	FALSE	4.63	7.21	6.62	10.04	10.61	21.57	8.12	5.14	3.95	4.42	3.87	8.08	6.62	5.95	14.51	11.38	7.3	8.71	-0.599	0.270579	0.567706	0.03	0.968209	0.0140308	0.629	0.38713	0.412143	-0.629	0.38713	0.412143
ENSG00000277693	AP003900.6	FALSE	0.51	2.16	0.7	2.36	0.33	0.62	1.35	0.64	0.56	1.26	0.45	1.35	1.23	3.2	2.42	0	1.08	1.45	-0.118	0.94934	0.0225781	0.509	0.650501	0.186752	0.628	0.723537	0.140539	-0.628	0.723537	0.140539
ENSG00000181619	GPR135	FALSE	3.86	3.6	3.14	1.77	3.65	1.85	0.68	0	4.52	1.26	7.05	2.02	1.47	5.04	3.02	3.14	5.14	2.42	-0.525	0.584774	0.233012	0.104	0.916897	0.0376796	0.628	0.633105	0.198525	-0.628	0.633105	0.198525
ENSG00000085276	MECOM	FALSE	39.1	21.98	24.73	23.04	20.55	16.02	8.12	14.13	21.46	16.41	9.33	10.55	21.57	15.56	16.32	22.76	18.38	17.9	-0.923	0.00204311	2.68971	-0.295	0.411798	0.385316	0.628	0.15444	0.81124	-0.628	0.15444	0.81124
ENSG00000262165	RP11-81A22.5	FALSE	1.03	1.44	0.35	0	1.66	0	0.68	1.93	1.13	0.63	2.05	1.35	2.94	0.46	2.42	2.35	2.43	1.93	0.654	0.525722	0.279244	1.281	0.084376	1.07378	0.627	0.610418	0.214372	-0.627	0.610418	0.214372
ENSG00000279483	AC090498.1	FALSE	188.57	648.16	612.08	459.58	254.58	226.18	249.06	174.11	404.31	315.63	532.96	438.53	622.33	525.93	580.3	291.53	615.95	553.33	-0.07	0.927515	0.0326792	0.557	0.202946	0.692618	0.627	0.273511	0.563025	-0.627	0.273511	0.563025
ENSG00000164162	ANAPC10	FALSE	3.09	3.6	6.62	3.54	5.3	2.47	5.41	0.64	5.08	7.58	1.82	1.8	5.15	8.24	4.23	1.96	6.49	2.9	-0.42	0.634651	0.197465	0.207	0.797812	0.0980996	0.627	0.573464	0.241494	-0.627	0.573464	0.241494
ENSG00000111012	CYP27B1	FALSE	3.34	2.88	1.05	2.36	5.97	0.62	4.74	3.21	1.69	0.63	1.14	1.12	2.21	2.75	2.42	3.53	2.97	1.45	-0.631	0.486149	0.31323	-0.004	0.996628	0.0014669	0.627	0.625996	0.203428	-0.627	0.625996	0.203428
ENSG00000257557	RP11-84G21.1	FALSE	5.15	3.6	3.83	4.73	6.3	3.08	0	2.57	1.13	2.53	3.87	2.92	5.39	2.75	2.42	2.35	5.14	4.35	-0.848	0.136853	0.863746	-0.221	0.733948	0.134335	0.627	0.487459	0.312062	-0.627	0.487459	0.312062
ENSG00000189298	ZKSCAN3	FALSE	6.95	5.76	3.14	2.36	1.66	3.08	0	2.57	1.13	0.63	7.51	5.16	5.39	3.2	3.63	4.32	3.24	4.35	-0.565	0.554006	0.256485	0.061	0.953259	0.020789	0.626	0.636175	0.196423	-0.626	0.636175	0.196423
ENSG00000118690	ARMC2	FALSE	1.54	1.08	1.74	0	0	0	0	0	0	2.53	2.05	2.25	1.96	2.29	0.6	1.18	3.24	2.42	0.601	0.684987	0.164318	1.225	0.257964	0.588441	0.625	0.749576	0.125184	-0.625	0.749576	0.125184
ENSG00000109063	MYH3	FALSE	0.51	0.36	1.05	1.77	0	0	0.68	1.28	0	1.26	1.36	0.22	1.23	2.29	0.6	1.57	0.81	0.97	0.533	0.728276	0.137704	1.158	0.264237	0.578007	0.625	0.723116	0.140792	-0.625	0.723116	0.140792
ENSG00000272990	RP11-305K5.1	FALSE	1.8	1.44	1.05	0	0	1.23	0.68	0	2.26	3.79	1.14	0.67	1.47	1.37	3.02	1.96	1.35	1.93	0.154	0.924146	0.0342593	0.778	0.378584	0.421838	0.624	0.683	0.165579	-0.624	0.683	0.165579
ENSG00000075407	ZNF37A	FALSE	6.43	8.29	10.8	6.5	5.97	9.86	4.06	10.28	9.03	6.94	4.32	9.88	10.78	13.27	7.86	11.77	13.78	10.16	-0.109	0.873884	0.0585464	0.515	0.190939	0.719105	0.624	0.246033	0.609006	-0.624	0.246033	0.609006
ENSG00000250510	GPR162	FALSE	5.92	6.12	2.09	2.36	1.33	1.85	2.03	5.78	2.26	1.26	15.7	13.7	8.82	7.78	9.67	6.28	8.92	6.29	0.644	0.475678	0.322687	1.267	0.0560475	1.25144	0.623	0.611031	0.213937	-0.623	0.611031	0.213937
ENSG00000163472	TMEM79	FALSE	9.78	17.65	10.8	15.36	8.29	8.63	9.48	9.64	9.6	14.52	23.2	12.8	17.16	12.36	22.37	16.48	26.49	20.31	0.116	0.861617	0.0646857	0.739	0.0418735	1.37806	0.623	0.237744	0.62389	-0.623	0.237744	0.62389
ENSG00000214050	FBXO16	FALSE	4.89	2.16	5.57	0.59	4.31	0.62	3.38	0	0	1.89	3.87	4.94	7.11	2.75	4.84	1.96	4.05	2.42	-0.345	0.782474	0.10653	0.277	0.79554	0.099338	0.623	0.687574	0.16268	-0.623	0.687574	0.16268
ENSG00000197162	ZNF785	FALSE	8.49	14.05	17.07	21.27	15.58	11.09	9.48	7.07	7.91	11.36	14.56	15.04	20.59	26.55	9.07	14.13	16.49	17.9	-0.362	0.44486	0.351776	0.26	0.562312	0.250023	0.622	0.242507	0.615275	-0.622	0.242507	0.615275
ENSG00000137474	MYO7A	FALSE	0	0.36	1.39	1.18	0	1.23	0.68	0	0.56	1.89	0.45	0	0	0	2.42	6.28	0.27	0.48	-0.43	0.864863	0.0630529	0.192	0.933955	0.0296742	0.622	0.859328	0.0658412	-0.622	0.859328	0.0658412
ENSG00000182134	TDRKH	FALSE	2.06	1.08	1.05	1.77	0.33	0.62	2.71	0	1.13	0.63	0.91	1.8	2.7	0.92	1.21	3.92	2.16	0	0.025	0.988406	0.00506468	0.646	0.517989	0.28568	0.621	0.70822	0.149832	-0.621	0.70822	0.149832
ENSG00000116774	OLFML3	FALSE	8.23	7.57	10.45	10.04	8.29	16.64	2.03	0	6.78	10.1	8.42	7.19	6.13	9.61	6.65	11.77	13.51	12.58	-0.581	0.273836	0.562509	0.039	0.954325	0.0203038	0.62	0.38481	0.414753	-0.62	0.38481	0.414753
ENSG00000163629	PTPN13	FALSE	25.21	36.03	38.32	27.17	28.51	29.58	14.89	19.92	20.33	38.51	18.2	23.13	32.35	43.94	39.9	34.14	22.43	19.83	-0.583	0.059553	1.2251	0.038	0.93546	0.0289749	0.62	0.118626	0.925821	-0.62	0.118626	0.925821
ENSG00000132801	ZSWIM3	FALSE	2.57	1.8	1.05	1.18	5.3	1.85	0	1.93	1.13	0	0.91	0.9	1.47	1.37	2.42	1.57	0.81	0.48	-1.287	0.114976	0.939394	-0.667	0.41797	0.378855	0.62	0.698518	0.155823	-0.62	0.698518	0.155823
ENSG00000182870	GALNT9	FALSE	2.83	7.93	5.57	3.54	3.98	1.85	6.09	4.5	3.95	1.89	24.57	18.64	11.03	8.24	6.04	2.75	19.19	23.7	0.752	0.412217	0.384875	1.372	0.0557651	1.25364	0.619	0.656166	0.182986	-0.619	0.656166	0.182986
ENSG00000100483	VCPKMT	FALSE	2.32	6.12	4.88	2.95	9.28	3.7	0.68	10.92	3.95	3.79	4.78	4.72	5.88	7.78	6.65	6.67	8.11	5.32	-0.068	0.946235	0.0240008	0.551	0.297959	0.525844	0.619	0.424529	0.372092	-0.619	0.424529	0.372092
ENSG00000166153	DEPDC4	FALSE	0.51	2.16	0.35	0.59	1.33	0.62	0	1.28	0.56	0	0.91	2.92	1.72	0.46	1.21	0.39	1.62	2.9	-0.009	0.997982	0.000877315	0.609	0.590369	0.228876	0.618	0.75167	0.123973	-0.618	0.75167	0.123973
ENSG00000152683	SLC30A6	FALSE	7.98	7.57	4.53	8.27	9.61	6.16	4.74	6.42	5.65	4.42	1.59	5.84	8.09	5.95	9.67	9.42	7.03	3.39	-0.637	0.207915	0.682114	-0.02	0.977436	0.00991185	0.617	0.38713	0.412143	-0.617	0.38713	0.412143
ENSG00000158270	COLEC12	FALSE	140.72	145.56	144.57	145.32	141.88	137.43	92.72	99.58	48	103.53	53.91	62.65	93.39	136.86	136.61	169.11	61.08	102.54	-0.918	0.000181461	3.74122	-0.302	0.355361	0.449331	0.616	0.0935135	1.02913	-0.616	0.0935135	1.02913
ENSG00000163364	LINC01116	FALSE	7.46	7.93	6.97	7.68	6.63	9.86	10.15	10.28	6.21	2.53	3.87	1.12	7.35	5.95	9.07	8.63	8.38	3.39	-0.718	0.207826	0.682299	-0.102	0.877482	0.056762	0.616	0.465044	0.332506	-0.616	0.465044	0.332506
ENSG00000197980	LEKR1	FALSE	0	1.08	0.7	0.59	1.66	0	0	1.93	1.69	0.63	0.91	0.9	3.43	0.46	0	0.39	2.7	1.93	0.525	0.754962	0.122075	1.14	0.331495	0.479523	0.615	0.771516	0.112655	-0.615	0.771516	0.112655
ENSG00000178700	DHFRL1	FALSE	9.52	8.29	8.36	6.5	6.63	7.4	6.09	5.78	6.78	1.26	6.82	11.45	12.5	9.61	12.69	7.46	11.08	8.22	-0.244	0.669637	0.174161	0.37	0.359267	0.444582	0.615	0.278568	0.555068	-0.615	0.278568	0.555068
ENSG00000213654	GPSM3	FALSE	5.4	7.57	4.18	2.36	2.65	4.93	6.09	12.85	5.08	6.31	4.55	4.27	11.27	10.99	7.25	8.24	6.49	5.8	0.29	0.680178	0.167377	0.903	0.041456	1.38241	0.613	0.378633	0.421781	-0.613	0.378633	0.421781
ENSG00000164142	FAM160A1	FALSE	1.8	2.16	0	6.5	1.99	0.62	1.35	0	3.39	0	0.23	2.92	0.98	1.37	1.81	2.35	1.08	3.39	-0.545	0.728349	0.13766	0.068	0.966357	0.0148626	0.613	0.777329	0.109395	-0.613	0.777329	0.109395
ENSG00000163155	LYSMD1	FALSE	2.06	2.52	3.14	1.77	3.98	2.47	1.35	1.28	0.56	0	2.96	2.25	2.7	1.37	1.81	2.75	2.7	3.87	-0.694	0.34095	0.467309	-0.082	0.926029	0.0333753	0.613	0.574673	0.240579	-0.613	0.574673	0.240579
ENSG00000181444	ZNF467	FALSE	13.38	5.4	4.53	4.14	4.31	3.7	2.03	4.5	2.82	1.89	1.59	3.37	8.58	1.37	5.44	0.78	8.11	1.93	-0.982	0.206496	0.685088	-0.37	0.677371	0.169173	0.612	0.652393	0.185491	-0.612	0.652393	0.185491
ENSG00000178694	NSUN3	FALSE	5.66	7.57	4.88	5.32	1.33	5.55	4.06	1.93	5.65	3.79	4.78	3.37	7.6	6.87	8.46	3.14	5.68	4.84	-0.42	0.518313	0.285408	0.191	0.76046	0.118923	0.611	0.427072	0.369499	-0.611	0.427072	0.369499
ENSG00000259460	RP11-128A17.1	FALSE	2.06	0.36	1.39	0	3.31	2.47	2.71	1.28	0.56	0.63	0.45	0.45	2.7	0.46	2.42	1.18	0	0.97	-1.013	0.438027	0.358499	-0.402	0.754836	0.122147	0.611	0.790503	0.102097	-0.611	0.790503	0.102097
ENSG00000163516	ANKZF1	FALSE	16.72	41.43	46.68	27.76	19.89	20.34	18.27	15.42	25.41	22.73	53.45	45.13	59.81	37.53	31.43	22.76	66.49	38.21	-0.011	0.98953	0.00457106	0.599	0.210374	0.677007	0.61	0.38713	0.412143	-0.61	0.38713	0.412143
ENSG00000143512	HHIPL2	FALSE	20.84	18.37	29.96	31.31	18.23	18.49	6.77	17.99	14.68	13.26	23.66	26.5	22.8	27.46	27.2	23.15	35.68	30.47	-0.334	0.432061	0.364455	0.276	0.470317	0.327609	0.61	0.189656	0.722033	-0.61	0.189656	0.722033
ENSG00000100902	PSMA6	FALSE	5.66	9.01	8.01	4.14	6.3	4.93	1.35	1.93	10.16	1.89	4.55	5.39	7.6	15.11	5.44	4.71	4.86	3.39	-0.745	0.206225	0.685659	-0.135	0.855331	0.0678655	0.61	0.510289	0.292184	-0.61	0.510289	0.292184
ENSG00000187838	TMEM256-PLSCR3	FALSE	9.78	9.01	7.32	12.41	5.3	4.93	5.41	5.78	5.65	7.58	9.1	7.19	9.56	14.19	12.69	6.67	12.43	9.19	-0.213	0.716328	0.144888	0.396	0.341311	0.46685	0.609	0.269667	0.569173	-0.609	0.269667	0.569173
ENSG00000166821	PEX11A	FALSE	10.29	10.09	7.66	5.91	3.65	8.63	2.71	1.93	2.82	7.58	6.14	4.49	5.39	5.04	6.65	7.06	7.57	9.19	-0.845	0.0689171	1.16167	-0.237	0.668378	0.174978	0.609	0.405714	0.39178	-0.609	0.405714	0.39178
ENSG00000112294	ALDH5A1	FALSE	6.17	2.88	6.62	10.04	4.31	8.63	4.74	7.71	9.6	11.36	10.46	10.1	19.12	19.22	11.49	10.59	9.73	13.54	0.559	0.237974	0.62347	1.167	0.00162563	2.78898	0.608	0.276957	0.557587	-0.608	0.276957	0.557587
ENSG00000175087	PDIK1L	FALSE	3.34	3.24	2.79	2.95	5.64	5.55	5.41	1.28	5.08	5.05	2.05	1.57	6.13	5.95	6.65	5.1	2.97	1.45	-0.333	0.701692	0.153854	0.275	0.701482	0.153984	0.608	0.547799	0.261379	-0.608	0.547799	0.261379
ENSG00000226864	ATE1-AS1	FALSE	3.34	3.6	5.57	4.73	4.97	3.08	3.38	1.28	1.69	6.31	2.5	4.27	6.86	7.78	3.02	5.1	2.43	3.39	-0.442	0.541945	0.266045	0.166	0.817189	0.0876774	0.608	0.506866	0.295107	-0.608	0.506866	0.295107
ENSG00000169306	IL1RAPL1	FALSE	2.32	2.16	3.48	1.77	4.31	0	2.03	0	1.13	0	2.27	0.9	0.98	0.92	3.02	3.14	1.62	0.97	-1.153	0.197409	0.704634	-0.545	0.549411	0.260103	0.608	0.718379	0.143646	-0.608	0.718379	0.143646
ENSG00000248323	LUCAT1	FALSE	11.83	12.61	7.66	8.27	7.29	7.4	16.92	15.42	6.78	11.99	10.46	16.39	16.67	26.09	29.01	19.23	17.57	14.03	0.468	0.262912	0.58019	1.074	0.000755561	3.12173	0.606	0.214795	0.667975	-0.606	0.214795	0.667975
ENSG00000163701	IL17RE	FALSE	0	0	1.05	1.18	1.33	0.62	0.68	0	1.13	1.26	1.59	0	2.45	2.29	0	0.78	1.35	0	0.212	0.927629	0.0326256	0.817	0.576258	0.239383	0.606	0.814869	0.0889121	-0.606	0.814869	0.0889121
ENSG00000132932	ATP8A2	FALSE	6.17	10.81	4.88	5.32	7.29	4.31	4.06	4.5	2.82	1.26	5.23	2.47	13.73	7.78	4.23	3.14	2.97	5.32	-0.889	0.127301	0.895168	-0.283	0.683572	0.165216	0.606	0.543869	0.264506	-0.606	0.543869	0.264506
ENSG00000048471	SNX29	FALSE	0.51	5.76	5.92	1.18	1.99	2.47	4.06	0	5.65	5.68	3.41	4.04	5.88	10.07	7.25	6.28	3.78	2.9	0.581	0.532165	0.273954	1.187	0.0899254	1.04612	0.605	0.589065	0.229837	-0.605	0.589065	0.229837
ENSG00000214114	MYCBP	FALSE	27.27	28.1	21.25	27.76	27.18	18.49	22.33	16.06	20.89	17.68	12.97	13.47	30.88	20.14	36.27	26.29	23.51	13.06	-0.608	0.0455052	1.34194	-0.003	0.995732	0.0018574	0.605	0.138153	0.859639	-0.605	0.138153	0.859639
ENSG00000151014	NOCT	FALSE	0.77	1.44	0.7	1.18	0.99	3.7	1.35	0	2.26	0	1.14	0.22	0.98	2.29	0.6	1.96	0.54	0.48	-0.686	0.59095	0.228449	-0.081	0.95381	0.0205381	0.605	0.754429	0.122382	-0.605	0.754429	0.122382
ENSG00000119772	DNMT3A	FALSE	10.03	12.61	9.75	21.27	7.29	14.79	10.15	3.85	7.91	13.89	13.42	9.21	18.87	16.02	18.74	12.95	12.16	14.03	-0.196	0.730067	0.136637	0.407	0.30784	0.511675	0.603	0.242507	0.615275	-0.603	0.242507	0.615275
ENSG00000141933	TPGS1	FALSE	1.29	2.88	3.48	1.77	1.33	1.85	1.35	2.57	2.82	3.16	2.73	0.67	1.72	4.58	6.65	3.92	2.97	1.45	0.008	0.996702	0.00143448	0.609	0.423333	0.373318	0.602	0.626026	0.203408	-0.602	0.626026	0.203408
ENSG00000197903	HIST1H2BK	FALSE	1.03	2.16	2.09	0	1.33	3.7	2.71	0.64	1.69	0	0.91	0.22	2.94	2.29	0	0.78	0.81	0.97	-0.964	0.416451	0.380436	-0.362	0.760765	0.118749	0.602	0.768174	0.114541	-0.602	0.768174	0.114541
ENSG00000261118	RP11-104N10.1	FALSE	1.54	0.36	5.92	3.54	0.99	2.47	2.03	2.57	1.69	2.53	1.82	4.49	4.66	8.24	4.23	1.18	4.32	2.42	0.38	0.7353	0.133536	0.981	0.208516	0.680862	0.601	0.635055	0.197189	-0.601	0.635055	0.197189
ENSG00000253669	KB-1732A1.1	FALSE	6.43	2.16	3.48	1.77	0.66	0	6.77	3.85	3.39	1.89	2.27	0.9	6.13	3.2	3.63	5.89	3.51	1.93	0.328	0.791544	0.101525	0.929	0.244225	0.612211	0.601	0.659928	0.180504	-0.601	0.659928	0.180504
ENSG00000259673	IQCH-AS1	FALSE	1.8	0.72	1.74	2.95	6.3	5.55	1.35	1.28	1.13	1.26	0.68	1.8	4.17	1.37	2.42	1.18	1.08	1.93	-1.14	0.185182	0.732401	-0.539	0.552824	0.257413	0.601	0.706465	0.150909	-0.601	0.706465	0.150909
ENSG00000168646	AXIN2	FALSE	1.54	4.68	5.57	2.95	3.65	0.62	1.35	2.57	2.26	4.42	4.09	4.72	5.15	5.49	1.81	4.32	7.03	6.77	0.072	0.94934	0.0225781	0.672	0.270711	0.567494	0.6	0.52176	0.282529	-0.6	0.52176	0.282529
ENSG00000235078	AC142528.1	FALSE	2.32	1.08	1.74	1.18	1.66	0	0	1.28	1.69	2.53	1.82	1.12	2.45	0.46	1.21	0.78	4.32	3.87	-0.026	0.986322	0.00598112	0.574	0.541468	0.266427	0.6	0.697717	0.156321	-0.6	0.697717	0.156321
ENSG00000072864	NDE1	FALSE	17.75	21.98	23.69	12.41	6.3	11.09	16.92	17.35	11.86	8.84	13.88	16.39	20.83	20.14	26.6	23.54	20.54	18.38	-0.197	0.710443	0.14847	0.403	0.29586	0.528913	0.6	0.212158	0.673341	-0.6	0.212158	0.673341
ENSG00000104870	FCGRT	FALSE	1.8	2.88	1.74	4.73	1.99	7.4	0.68	0.64	0.56	0	0.91	2.02	0.74	0.46	0	2.75	2.43	1.45	-1.695	0.0469525	1.32834	-1.095	0.197553	0.704316	0.6	0.74883	0.125617	-0.6	0.74883	0.125617
ENSG00000168071	CCDC88B	FALSE	1.03	3.96	2.09	0.59	0	1.23	1.35	0	1.69	1.89	1.36	3.37	2.21	1.37	6.04	0.39	3.78	2.9	0.395	0.783365	0.106036	0.994	0.327468	0.484831	0.599	0.72956	0.136939	-0.599	0.72956	0.136939
ENSG00000105048	TNNT1	FALSE	165.93	229.5	217.73	184.3	166.07	188.59	96.1	94.44	105.03	144.56	127.38	113.62	159.32	174.39	180.13	200.5	163.51	148.49	-0.778	2.13462e-06	5.67068	-0.179	0.437122	0.359397	0.599	0.00355355	2.44934	-0.599	0.00355355	2.44934
ENSG00000103061	SLC7A6OS	FALSE	37.82	33.15	43.2	34.85	26.19	25.27	23.69	25.7	19.76	26.51	17.52	14.15	43.63	50.81	29.62	25.5	20	27.57	-0.718	0.0193008	1.71442	-0.119	0.784191	0.105578	0.599	0.188659	0.724322	-0.599	0.188659	0.724322
ENSG00000253898	LINC01419	FALSE	11.58	11.17	12.19	5.91	4.64	12.94	29.1	5.78	7.91	10.73	12.06	11.45	25	10.99	14.51	14.91	18.38	14.51	0.088	0.908529	0.0416614	0.685	0.0944197	1.02494	0.598	0.333451	0.476968	-0.598	0.333451	0.476968
ENSG00000148814	LRRC27	FALSE	3.34	8.29	6.62	7.68	5.97	1.85	4.06	7.07	4.52	5.68	9.33	4.94	10.78	10.07	9.07	5.49	7.84	10.64	0.025	0.979129	0.00916028	0.623	0.176845	0.752408	0.598	0.384556	0.41504	-0.598	0.384556	0.41504
ENSG00000246089	RP11-115C21.2	FALSE	6.17	3.6	7.66	1.18	5.3	11.71	1.35	3.21	10.73	4.42	3.18	4.04	7.11	7.78	6.65	6.67	2.97	3.39	-0.614	0.377381	0.42322	-0.016	0.98647	0.00591605	0.598	0.542312	0.265751	-0.598	0.542312	0.265751
ENSG00000110169	HPX	FALSE	0.77	1.44	1.05	0	0.66	0	0	0	1.69	0.63	0.91	1.12	1.96	2.29	0	0.39	1.08	1.45	0.123	0.94691	0.0236911	0.72	0.493849	0.306406	0.597	0.739043	0.13133	-0.597	0.739043	0.13133
ENSG00000154654	NCAM2	FALSE	11.83	14.77	16.72	15.36	12.93	14.79	16.24	6.42	21.46	20.83	13.88	10.55	23.04	21.51	33.85	23.15	17.03	19.83	0.023	0.97301	0.0118825	0.619	0.0488552	1.31109	0.596	0.167458	0.776095	-0.596	0.167458	0.776095
ENSG00000230699	RP11-54O7.1	FALSE	5.4	3.24	3.48	1.77	5.97	5.55	2.71	2.57	3.39	3.16	8.87	5.84	7.11	9.61	3.02	6.28	8.65	4.35	0.014	0.988877	0.00485782	0.61	0.262987	0.580066	0.596	0.483353	0.315735	-0.596	0.483353	0.315735
ENSG00000120662	MTRF1	FALSE	4.12	5.4	3.48	9.45	1.33	6.16	4.74	2.57	3.39	2.53	4.55	5.39	5.88	6.41	5.44	4.32	6.49	8.71	-0.18	0.824079	0.084031	0.417	0.443346	0.353257	0.596	0.411753	0.385363	-0.596	0.411753	0.385363
ENSG00000103269	RHBDL1	FALSE	0.51	2.88	4.53	7.68	4.97	0	3.38	5.78	3.95	1.26	1.14	2.69	3.43	5.49	3.02	3.53	5.68	3.87	-0.267	0.822751	0.0847316	0.329	0.715294	0.145515	0.596	0.652393	0.185491	-0.596	0.652393	0.185491
ENSG00000187730	GABRD	FALSE	11.58	3.96	11.15	1.77	0.99	5.55	2.03	1.28	5.65	3.16	17.74	11.23	6.37	6.87	8.46	2.75	13.51	15.48	0.084	0.957664	0.0187867	0.679	0.457211	0.339883	0.595	0.695055	0.157981	-0.595	0.695055	0.157981
ENSG00000197587	DMBX1	FALSE	10.29	8.65	5.92	2.36	0	0	4.06	0	3.39	1.26	7.96	4.72	6.62	6.41	7.86	1.96	5.14	4.35	-0.339	0.825747	0.0831529	0.256	0.848767	0.0712114	0.595	0.758869	0.119833	-0.595	0.758869	0.119833
ENSG00000278129	ZNF8	FALSE	5.92	5.76	6.62	3.54	3.98	9.86	3.38	1.28	6.78	2.53	5.91	4.72	7.35	9.15	7.25	7.46	4.05	5.32	-0.397	0.515795	0.287523	0.197	0.734573	0.133965	0.595	0.414367	0.382615	-0.595	0.414367	0.382615
ENSG00000169499	PLEKHA2	FALSE	29.33	33.51	25.08	24.22	20.88	21.57	20.98	25.7	19.2	11.99	18.65	19.31	23.29	33.41	36.27	29.43	29.19	24.67	-0.435	0.133842	0.873408	0.158	0.626312	0.203209	0.594	0.0702573	1.15331	-0.594	0.0702573	1.15331
ENSG00000154263	ABCA10	FALSE	5.92	3.6	1.74	1.77	2.65	1.23	4.74	0	3.39	2.53	0.91	0.9	3.19	1.83	1.81	5.89	1.89	1.45	-0.745	0.439818	0.356727	-0.151	0.887458	0.0518522	0.594	0.695055	0.157981	-0.594	0.695055	0.157981
ENSG00000172493	AFF1	FALSE	9.26	15.13	8.71	6.5	17.57	10.48	10.83	7.07	2.82	13.26	2.05	3.37	9.07	11.44	6.65	6.67	5.41	5.32	-1.211	0.0193008	1.71442	-0.617	0.234261	0.6303	0.594	0.532181	0.273941	-0.594	0.532181	0.273941
ENSG00000163818	LZTFL1	FALSE	6.69	2.88	4.88	2.95	11.27	10.48	2.71	10.92	4.52	2.53	5	3.59	4.41	4.58	6.04	8.24	7.84	7.26	-0.544	0.412363	0.38472	0.05	0.949956	0.0222967	0.593	0.503257	0.29821	-0.593	0.503257	0.29821
ENSG00000059691	GATB	FALSE	15.95	16.93	16.37	16.54	9.61	12.33	8.12	14.13	14.68	7.58	7.51	8.98	16.18	23.8	14.51	14.13	10.27	13.06	-0.609	0.0937466	1.02804	-0.016	0.977494	0.00988597	0.593	0.243749	0.613057	-0.593	0.243749	0.613057
ENSG00000196118	CCDC189	FALSE	2.06	2.88	5.23	0.59	1.33	1.23	4.06	0	2.82	7.58	4.78	4.04	4.41	9.61	5.44	7.06	4.32	6.29	0.952	0.155942	0.807036	1.544	0.00521398	2.28283	0.592	0.516865	0.286623	-0.592	0.516865	0.286623
ENSG00000185561	TLCD2	FALSE	69.72	76.02	81.17	60.25	56.68	44.37	59.56	48.19	76.8	119.31	148.08	188.84	172.8	141.44	123.92	113	220.81	132.05	0.572	0.123234	0.909269	1.165	7.90857e-05	4.1019	0.592	0.245218	0.610447	-0.592	0.245218	0.610447
ENSG00000260267	RP11-452L6.5	FALSE	2.06	2.52	0.7	2.95	6.96	0.62	1.35	0	0.56	1.26	2.5	2.47	1.23	0.92	2.42	4.32	2.97	2.42	-0.484	0.680283	0.16731	0.108	0.930144	0.0314499	0.592	0.698648	0.155742	-0.592	0.698648	0.155742
ENSG00000138660	AP1AR	FALSE	28.81	19.82	28.91	27.76	23.87	31.43	18.95	10.28	26.54	24.62	14.1	12.8	20.1	33.41	25.99	32.57	15.14	24.67	-0.678	0.0372799	1.42853	-0.086	0.851642	0.0697428	0.592	0.207086	0.683848	-0.592	0.207086	0.683848
ENSG00000161939	RNASEK-C17orf49	FALSE	3.34	4.68	2.79	2.95	1.66	1.23	1.35	1.93	2.26	1.26	3.64	3.14	1.96	5.49	1.81	2.75	4.59	6.77	-0.204	0.846747	0.0722463	0.388	0.598037	0.223272	0.591	0.582284	0.234865	-0.591	0.582284	0.234865
ENSG00000116106	EPHA4	FALSE	108.82	88.27	82.56	108.69	96.79	110.93	32.49	45.62	41.22	46.08	63.69	80.16	62.75	75.07	56.22	110.26	75.95	86.1	-0.998	3.08442e-06	5.51083	-0.407	0.117129	0.931337	0.591	0.0652594	1.18536	-0.591	0.0652594	1.18536
ENSG00000182511	FES	FALSE	1.8	1.44	2.44	1.18	4.64	1.85	0.68	4.5	0.56	0	2.27	0.22	1.47	3.66	0.6	2.75	0.81	0	-1.183	0.296751	0.527607	-0.593	0.586511	0.231724	0.591	0.78335	0.106044	-0.591	0.78335	0.106044
ENSG00000242220	TCP10L	FALSE	0	0	1.05	0	1.66	1.85	0	1.93	0	2.53	1.14	1.8	0.49	2.75	1.81	0.39	3.24	2.9	0.742	0.631335	0.19974	1.333	0.264926	0.576876	0.59	0.790099	0.102319	-0.59	0.790099	0.102319
ENSG00000169955	ZNF747	FALSE	2.06	0.36	0.7	0.59	0.99	1.85	0	3.21	2.26	1.89	0.91	2.47	4.41	2.29	7.25	1.18	1.89	1.45	0.644	0.562493	0.249883	1.233	0.140937	0.850975	0.59	0.690652	0.160741	-0.59	0.690652	0.160741
ENSG00000203546	RP11-176H8.1	FALSE	0.26	2.16	1.05	0.59	1.33	0	0	0	0	1.89	1.59	0.45	2.21	0.46	0.6	1.18	1.35	0	-0.389	0.836395	0.0775887	0.201	0.897681	0.0468782	0.59	0.80103	0.0963513	-0.59	0.80103	0.0963513
ENSG00000229299	RP4-583P15.10	FALSE	1.8	3.96	2.09	1.18	7.62	1.85	0.68	0	3.95	4.42	3.87	7.41	5.39	2.75	6.04	1.96	6.76	8.22	0.332	0.769948	0.113539	0.921	0.229045	0.64008	0.589	0.652393	0.185491	-0.589	0.652393	0.185491
ENSG00000226445	XXyac-YX65C7_A.2	FALSE	4.63	10.09	5.57	1.77	1.99	1.23	3.38	1.93	1.69	5.05	5.91	5.61	10.29	4.58	3.02	1.96	10.27	5.8	0.107	0.935313	0.0290432	0.696	0.363736	0.439214	0.589	0.626347	0.203185	-0.589	0.626347	0.203185
ENSG00000266302	RP11-219A15.1	FALSE	1.29	0.36	1.74	1.77	4.31	1.85	0.68	0	0.56	2.53	1.82	2.02	3.19	2.75	0.6	1.57	1.89	2.42	-0.218	0.870422	0.06027	0.371	0.685877	0.163754	0.589	0.664634	0.177417	-0.589	0.664634	0.177417
ENSG00000184205	TSPYL2	FALSE	32.93	43.96	27.17	36.03	23.54	21.57	37.22	32.12	25.98	24.62	34.35	37.72	58.58	52.18	36.27	29.82	58.65	48.37	0.082	0.870477	0.0602427	0.671	0.0145841	1.83612	0.589	0.090111	1.04522	-0.589	0.090111	1.04522
ENSG00000160051	IQCC	FALSE	7.72	6.49	7.66	6.5	6.96	10.48	5.41	1.28	4.52	5.05	9.33	2.92	7.11	6.87	4.23	7.06	4.32	9.67	-0.812	0.0907888	1.04197	-0.224	0.674523	0.171004	0.589	0.436311	0.360203	-0.589	0.436311	0.360203
ENSG00000228434	AC004951.6	FALSE	4.89	1.8	2.79	2.36	0.66	0	3.38	0	6.21	1.26	1.59	2.92	2.7	3.2	4.23	3.14	2.97	4.84	0.191	0.880961	0.0550433	0.778	0.306981	0.512889	0.587	0.641571	0.192755	-0.587	0.641571	0.192755
ENSG00000100228	RAB36	FALSE	5.92	10.09	8.36	10.63	9.94	8.63	6.77	5.78	6.78	4.42	5.91	10.55	12.26	10.99	9.67	9.42	8.92	8.71	-0.4	0.360035	0.443656	0.187	0.660073	0.180408	0.587	0.249605	0.602746	-0.587	0.249605	0.602746
ENSG00000273015	RP11-352M15.2	FALSE	11.32	12.97	7.66	5.32	3.65	11.09	4.74	3.21	10.16	5.68	7.51	4.94	15.44	11.9	7.86	7.46	4.86	8.71	-0.572	0.325574	0.487351	0.015	0.985658	0.00627374	0.587	0.470593	0.327354	-0.587	0.470593	0.327354
ENSG00000181541	MAB21L2	FALSE	155.13	192.76	173.49	82.11	62.98	71.49	45.35	34.69	181.83	86.48	108.96	88.47	180.65	109.85	189.81	83.97	110.54	68.68	-0.581	0.298766	0.524669	0.007	0.994376	0.00244927	0.587	0.445812	0.350849	-0.587	0.445812	0.350849
ENSG00000266714	MYO15B	FALSE	1.8	0.36	0	0.59	0	0	0	0.64	0.56	1.26	1.14	1.35	1.96	1.83	0.6	1.18	1.35	1.45	1.58	0.168598	0.773147	2.167	0.0224383	1.64901	0.586	0.671168	0.173169	-0.586	0.671168	0.173169
ENSG00000104221	BRF2	FALSE	11.06	7.21	6.97	9.45	12.6	22.19	25.04	5.78	8.47	8.84	5.69	4.94	10.05	9.15	13.9	13.34	9.19	8.22	-0.564	0.2443	0.612076	0.022	0.97293	0.0119184	0.586	0.372554	0.428811	-0.586	0.372554	0.428811
ENSG00000148053	NTRK2	FALSE	4.63	1.44	0	1.18	5.64	1.23	0.68	2.57	0	0.63	1.14	4.49	0.49	0.92	1.81	5.1	0.54	5.8	-0.69	0.664571	0.177459	-0.104	0.950657	0.021976	0.586	0.814411	0.0891562	-0.586	0.814411	0.0891562
ENSG00000224790	AP000704.5	FALSE	1.54	0.72	1.05	1.18	1.33	4.31	0.68	1.28	0	0.63	2.27	2.47	2.7	1.37	3.02	2.75	2.7	0.97	0.132	0.922032	0.035254	0.717	0.359492	0.444311	0.585	0.63916	0.19439	-0.585	0.63916	0.19439
ENSG00000197417	SHPK	FALSE	2.83	6.12	3.14	3.54	4.64	11.09	2.03	1.28	2.82	5.05	1.82	2.92	1.47	5.95	7.86	5.1	1.89	3.39	-0.844	0.240912	0.618141	-0.26	0.749466	0.125248	0.584	0.626026	0.203408	-0.584	0.626026	0.203408
ENSG00000249087	ZNF436-AS1	FALSE	2.06	2.88	2.44	1.77	1.33	4.93	6.09	1.28	0.56	1.26	1.14	1.35	1.72	1.83	3.63	6.28	1.35	0.48	-0.844	0.328895	0.482942	-0.26	0.777071	0.109539	0.584	0.692613	0.159509	-0.584	0.692613	0.159509
ENSG00000143355	LHX9	FALSE	3.6	2.88	3.14	1.18	0	0.62	0	1.28	1.13	1.26	1.82	0.45	1.96	1.37	3.02	0	2.43	0.48	-0.949	0.453771	0.343163	-0.364	0.777397	0.109357	0.584	0.790138	0.102297	-0.584	0.790138	0.102297
ENSG00000187987	ZSCAN23	FALSE	3.34	1.44	1.05	0	0	2.47	2.03	0.64	1.69	2.53	0.68	1.57	2.94	4.58	1.21	0	1.62	2.9	0.176	0.924496	0.0340951	0.759	0.497458	0.303244	0.583	0.760223	0.119059	-0.583	0.760223	0.119059
ENSG00000170004	CHD3	FALSE	137.89	181.23	183.24	148.86	84.53	97.37	104.9	81.59	152.46	121.2	175.38	133.38	227.71	177.14	235.75	133.8	199.73	160.58	-0.181	0.671103	0.173211	0.402	0.201455	0.695822	0.583	0.122468	0.911976	-0.583	0.122468	0.911976
ENSG00000153391	INO80C	FALSE	5.15	5.04	3.48	9.45	3.98	11.09	2.71	5.78	10.16	5.05	3.41	4.49	5.39	8.7	8.46	7.46	7.03	5.32	-0.265	0.70548	0.151515	0.318	0.545586	0.263136	0.583	0.414367	0.382615	-0.583	0.414367	0.382615
ENSG00000177853	ZNF518A	FALSE	11.32	15.85	22.3	20.08	14.59	19.11	7.44	7.07	9.6	12.63	19.33	16.39	21.81	17.85	23.57	13.34	17.84	14.99	-0.494	0.220472	0.656647	0.089	0.85876	0.066128	0.583	0.261096	0.5832	-0.583	0.261096	0.5832
ENSG00000182685	BRICD5	FALSE	0.51	0.36	1.74	4.14	0.33	3.08	1.35	0	0.56	0	2.5	0.9	2.21	4.12	0.6	0.78	0.81	0.48	-0.635	0.6898	0.161277	-0.052	0.977494	0.00988597	0.583	0.797906	0.0980483	-0.583	0.797906	0.0980483
ENSG00000225855	RUSC1-AS1	FALSE	0	2.16	1.05	1.18	0.33	0.62	2.71	0.64	0	0.63	2.05	1.35	0.98	2.75	3.02	3.14	1.08	1.45	0.763	0.539846	0.26773	1.345	0.162919	0.788027	0.582	0.724273	0.140098	-0.582	0.724273	0.140098
ENSG00000205464	ATP6AP1L	FALSE	3.09	2.52	2.09	3.54	0.99	0	1.35	1.28	1.69	2.53	4.32	7.41	4.17	6.41	5.44	3.14	2.97	5.8	0.475	0.60032	0.221617	1.057	0.102841	0.987833	0.582	0.604644	0.2185	-0.582	0.604644	0.2185
ENSG00000131043	AAR2	FALSE	36.79	37.47	40.41	26.58	34.47	35.74	30.46	21.2	36.14	30.3	37.99	59.28	56.37	59.96	45.94	32.57	42.7	67.72	-0.065	0.897872	0.0467854	0.517	0.0591709	1.22789	0.582	0.100459	0.998011	-0.582	0.100459	0.998011
ENSG00000140044	JDP2	FALSE	31.13	35.31	44.59	31.9	23.54	26.5	18.95	16.06	40.09	34.72	55.73	42.66	64.71	37.99	64.68	25.11	67.03	42.08	0.08	0.907015	0.0423853	0.661	0.0752944	1.12324	0.581	0.297753	0.526144	-0.581	0.297753	0.526144
ENSG00000204920	ZNF155	FALSE	4.37	5.4	2.44	0	0	1.23	1.35	0.64	0	1.26	3.18	3.59	4.9	5.04	1.21	0.78	2.43	1.93	-0.278	0.874729	0.0581266	0.303	0.829342	0.0812663	0.581	0.782994	0.106242	-0.581	0.782994	0.106242
ENSG00000211448	DIO2	FALSE	1324.88	1396.12	1363.85	1443.71	1427.38	1347.22	371.56	477.36	697.95	642.61	450.61	407.09	691.45	724.58	977.44	1411.35	571.35	581.39	-1.503	2.24711e-16	15.6484	-0.922	1.6006e-05	4.79572	0.581	0.0439697	1.35685	-0.581	0.0439697	1.35685
ENSG00000010704	HFE	FALSE	3.09	1.8	1.74	1.18	1.66	1.23	8.8	3.85	3.39	1.89	1.59	1.35	2.7	0.46	4.84	5.1	5.14	3.87	0.404	0.699984	0.154912	0.984	0.152181	0.81764	0.58	0.638164	0.195068	-0.58	0.638164	0.195068
ENSG00000237857	RP11-435O5.2	FALSE	1.8	1.44	2.44	1.18	2.65	1.85	1.35	0	1.69	0	2.73	0.9	1.72	0.92	2.42	0.39	2.16	2.42	-0.812	0.369291	0.432631	-0.232	0.801081	0.0963235	0.58	0.700213	0.15477	-0.58	0.700213	0.15477
ENSG00000105327	BBC3	FALSE	45.28	47.92	46.68	22.45	19.23	6.16	23.69	30.84	33.32	29.04	53.91	41.99	69.12	48.52	52.59	25.5	77.03	40.15	0.057	0.949213	0.0226363	0.636	0.187266	0.727541	0.579	0.410925	0.386237	-0.579	0.410925	0.386237
ENSG00000181449	SOX2	FALSE	24.44	38.91	35.18	6.5	6.63	1.85	26.39	9.64	15.25	5.68	22.29	19.09	29.17	8.24	30.22	9.02	51.08	27.09	-0.09	0.95008	0.02224	0.489	0.593468	0.226603	0.579	0.670465	0.173624	-0.579	0.670465	0.173624
ENSG00000272463	RP11-532F6.3	FALSE	4.89	4.32	4.88	3.54	2.65	6.78	3.38	9.64	3.39	2.53	2.27	6.06	8.09	8.24	6.65	5.89	4.59	1.93	-0.152	0.871788	0.0595891	0.427	0.475775	0.322598	0.579	0.520253	0.283786	-0.579	0.520253	0.283786
ENSG00000154114	TBCEL	FALSE	11.32	9.01	10.45	8.86	9.28	12.33	4.74	7.07	7.91	5.68	6.37	9.43	11.77	14.65	6.65	6.28	9.19	14.51	-0.538	0.17317	0.761528	0.041	0.939999	0.0268726	0.579	0.273909	0.562394	-0.579	0.273909	0.562394
ENSG00000159556	ISL2	FALSE	3.6	0.72	0.35	1.18	1.33	3.08	0	0.64	1.69	1.26	1.14	0.9	1.47	1.83	0.6	0.78	3.24	0.97	-0.658	0.569907	0.244196	-0.081	0.950585	0.0220091	0.578	0.74252	0.129292	-0.578	0.74252	0.129292
ENSG00000021645	NRXN3	FALSE	4.37	6.85	5.57	2.36	4.64	7.4	3.38	0	4.52	3.16	6.37	2.25	6.62	6.87	4.23	1.96	4.59	4.84	-0.667	0.317236	0.498617	-0.089	0.910508	0.0407161	0.578	0.563815	0.248863	-0.578	0.563815	0.248863
ENSG00000214106	PAXIP1-AS2	FALSE	0.51	0.72	2.44	1.77	1.33	1.23	0	1.28	2.26	3.16	2.73	2.25	4.41	2.29	4.23	2.35	3.24	2.42	0.762	0.341489	0.466624	1.338	0.0294189	1.53137	0.577	0.562772	0.249667	-0.577	0.562772	0.249667
ENSG00000234608	MAPKAPK5-AS1	FALSE	9.26	15.49	12.19	4.14	8.62	12.94	6.09	5.14	9.03	7.58	12.97	13.92	18.63	13.73	8.46	16.87	14.32	13.06	-0.156	0.810703	0.0911381	0.421	0.338312	0.470683	0.577	0.328589	0.483347	-0.577	0.328589	0.483347
ENSG00000204540	PSORS1C1	FALSE	4.37	2.88	2.79	2.36	2.98	2.47	0.68	0	1.69	5.05	2.5	2.25	3.43	1.83	2.42	3.92	4.32	0.97	-0.636	0.39242	0.406249	-0.059	0.945649	0.02427	0.577	0.599302	0.222354	-0.577	0.599302	0.222354
ENSG00000218336	TENM3	FALSE	100.33	140.87	157.11	118.14	95.47	99.84	55.5	46.26	100.51	125.62	79.39	79.04	128.93	127.71	160.79	108.29	72.16	103.99	-0.606	0.0370815	1.43084	-0.03	0.948217	0.0230924	0.576	0.140215	0.853206	-0.576	0.140215	0.853206
ENSG00000258791	LINC00520	FALSE	2.83	2.16	1.74	2.36	1.33	2.47	1.35	1.93	1.69	3.16	2.73	2.47	5.64	2.75	3.02	2.35	3.51	3.39	0.102	0.920937	0.0357702	0.677	0.229027	0.640114	0.575	0.511827	0.290877	-0.575	0.511827	0.290877
ENSG00000240005	RP11-293A21.1	FALSE	0	0.36	0	2.36	0.33	1.23	1.35	0	0	2.53	0.68	0.9	0.98	0.92	0	2.75	1.89	0.48	0.964	0.53678	0.270204	1.538	0.199055	0.701027	0.574	0.785394	0.104912	-0.574	0.785394	0.104912
ENSG00000271614	LINC00936	FALSE	0.77	0.72	1.39	2.95	1.33	0	0	1.28	1.69	2.53	2.27	2.02	3.43	1.83	3.02	2.35	3.24	1.93	0.752	0.359382	0.444444	1.326	0.0324372	1.48896	0.574	0.561455	0.250685	-0.574	0.561455	0.250685
ENSG00000171368	TPPP	FALSE	4.89	5.76	4.18	1.18	3.31	4.31	0.68	3.85	2.82	3.16	9.78	7.19	8.82	10.53	5.44	3.92	5.41	7.74	0.187	0.848033	0.0715872	0.761	0.190297	0.720567	0.574	0.557439	0.253803	-0.574	0.557439	0.253803
ENSG00000159713	TPPP3	FALSE	0	1.08	1.74	0	1.33	0	0	2.57	0	1.26	0.91	0.45	0.74	0.92	1.81	0.78	1.35	0.97	-0.025	0.989016	0.00479687	0.549	0.65681	0.182561	0.574	0.783483	0.10597	-0.574	0.783483	0.10597
ENSG00000157570	TSPAN18	FALSE	1.29	0.72	3.83	1.18	2.32	1.85	1.35	2.57	0.56	0	0.91	0.9	2.94	0.92	1.21	0	1.08	2.42	-0.9	0.396582	0.401667	-0.325	0.763226	0.117347	0.574	0.754897	0.122112	-0.574	0.754897	0.122112
ENSG00000187210	GCNT1	FALSE	5.4	5.76	5.23	2.36	1.33	3.7	2.71	4.5	1.69	1.89	1.14	1.57	1.72	1.83	3.63	4.32	5.68	0.97	-1.061	0.151157	0.820573	-0.486	0.529954	0.275762	0.574	0.675643	0.170283	-0.574	0.675643	0.170283
ENSG00000227234	SPANXB1	FALSE	124.77	86.47	96.15	90.38	92.82	122.03	23.01	17.99	19.76	20.83	11.15	11	47.8	53.55	20.55	27.86	14.59	14.51	-2.628	2.80316e-24	23.5524	-2.054	9.02244e-13	12.0447	0.574	0.319177	0.495968	-0.574	0.319177	0.495968
ENSG00000175198	PCCA	FALSE	6.69	3.96	3.14	0.59	1.99	0	2.03	1.28	1.69	7.58	5.23	3.14	8.82	2.29	4.23	4.32	5.14	5.32	0.346	0.752072	0.123741	0.919	0.219606	0.658356	0.573	0.650775	0.186569	-0.573	0.650775	0.186569
ENSG00000140105	WARS	FALSE	92.61	94.4	82.21	79.75	76.24	65.33	72.42	85.45	60.99	94.06	142.17	148.65	170.11	163.87	140.84	120.46	111.08	130.59	0.178	0.635816	0.196669	0.751	0.00120348	2.91956	0.573	0.0859927	1.06554	-0.573	0.0859927	1.06554
ENSG00000158301	GPRASP2	FALSE	6.17	7.21	2.09	4.73	8.62	3.7	1.35	5.14	2.26	6.94	4.32	5.84	6.37	8.24	6.65	3.53	5.14	10.64	-0.353	0.623286	0.205312	0.22	0.739324	0.131165	0.573	0.513529	0.289435	-0.573	0.513529	0.289435
ENSG00000079313	REXO1	FALSE	5.66	20.54	10.8	17.13	17.9	17.26	9.48	12.85	14.68	10.1	11.83	10.55	14.22	16.94	24.78	9.02	18.11	20.31	-0.424	0.353238	0.451933	0.149	0.762939	0.11751	0.573	0.306777	0.513178	-0.573	0.306777	0.513178
ENSG00000079482	OPHN1	FALSE	5.15	3.6	2.09	2.95	2.65	2.47	1.35	0	2.26	2.53	4.32	1.8	3.43	0.92	4.23	2.35	3.24	4.35	-0.646	0.405266	0.39226	-0.073	0.935948	0.0287482	0.573	0.626026	0.203408	-0.573	0.626026	0.203408
ENSG00000071282	LMCD1	FALSE	6.43	6.12	4.88	0.59	5.97	11.09	6.77	6.42	2.82	2.53	2.5	3.37	6.13	7.32	3.02	6.28	5.41	3.87	-0.699	0.22061	0.656376	-0.126	0.854351	0.0683635	0.573	0.495227	0.305195	-0.573	0.495227	0.305195
ENSG00000236824	BCYRN1	FALSE	4.89	8.65	9.06	8.86	3.98	4.93	2.03	7.07	9.6	5.68	7.51	4.94	10.05	6.41	13.9	8.24	9.73	8.22	-0.098	0.901606	0.0449833	0.474	0.307024	0.512827	0.572	0.390234	0.408675	-0.572	0.390234	0.408675
ENSG00000175197	DDIT3	FALSE	21.1	18.37	21.95	16.54	8.62	13.56	16.92	15.42	25.98	17.04	40.03	32.56	41.67	33.87	33.25	20.8	51.08	32.89	0.467	0.289137	0.538896	1.038	0.00259374	2.58607	0.571	0.296873	0.527429	-0.571	0.296873	0.527429
ENSG00000105072	C19orf44	FALSE	3.86	6.85	4.53	5.32	3.65	6.16	2.03	2.57	4.52	7.58	4.55	6.74	7.11	10.07	5.44	5.49	6.49	9.19	-0.032	0.971675	0.0124791	0.539	0.232303	0.633944	0.571	0.384556	0.41504	-0.571	0.384556	0.41504
ENSG00000213931	HBE1	FALSE	36.79	41.07	50.16	27.76	35.8	21.57	46.7	39.83	49.13	41.66	29.34	28.97	62.01	56.76	69.52	64.74	50.27	26.6	0.089	0.861617	0.0646857	0.659	0.0234424	1.63	0.57	0.134401	0.871596	-0.57	0.134401	0.871596
ENSG00000145242	EPHA5	FALSE	24.7	26.3	31.7	23.04	15.58	27.12	8.8	4.5	10.73	13.26	20.7	21.78	25.25	13.27	23.57	16.09	24.32	16.93	-0.883	0.0176486	1.75329	-0.314	0.459592	0.337627	0.57	0.345021	0.462154	-0.57	0.345021	0.462154
ENSG00000154727	GABPA	FALSE	8.23	12.25	9.41	8.86	14.25	12.33	12.86	9.64	9.6	8.21	7.05	8.98	17.89	16.48	7.25	11.38	12.43	13.06	-0.272	0.554501	0.256097	0.297	0.434313	0.362197	0.569	0.240108	0.619593	-0.569	0.240108	0.619593
ENSG00000198003	CCDC151	FALSE	1.54	0.72	0.35	1.18	0.99	0	0	0.64	1.13	0.63	1.36	0.22	1.23	1.37	1.81	0.78	0.81	0.48	-0.31	0.839725	0.0758629	0.259	0.828224	0.0818522	0.569	0.758869	0.119833	-0.569	0.758869	0.119833
ENSG00000166401	SERPINB8	FALSE	11.83	16.57	17.42	16.54	16.24	20.34	4.74	12.21	18.63	15.15	14.1	15.27	18.38	22.43	25.39	25.5	12.97	21.28	-0.216	0.618516	0.208649	0.352	0.292471	0.533917	0.568	0.1843	0.734474	-0.568	0.1843	0.734474
ENSG00000258655	ARHGAP5-AS1	FALSE	2.32	2.52	0.7	2.36	1.99	1.23	2.71	1.28	1.13	1.26	2.73	0.67	1.96	3.2	1.21	4.32	1.35	2.9	-0.216	0.857677	0.0666763	0.352	0.679724	0.167667	0.568	0.664634	0.177417	-0.568	0.664634	0.177417
ENSG00000226137	BAIAP2-AS1	FALSE	25.47	27.74	30.31	23.04	21.88	21.57	29.1	20.56	25.98	25.25	46.18	37.72	48.53	41.65	59.24	36.1	42.97	41.6	0.24	0.497522	0.303188	0.809	0.000607885	3.21618	0.568	0.0847964	1.07162	-0.568	0.0847964	1.07162
ENSG00000065357	DGKA	FALSE	22.9	18.37	20.55	11.81	9.28	8.01	12.86	10.28	16.94	13.89	15.92	13.02	28.43	19.22	24.18	13.34	24.86	11.61	-0.163	0.793229	0.100601	0.403	0.354961	0.44982	0.567	0.335096	0.474831	-0.567	0.335096	0.474831
ENSG00000167103	PIP5KL1	FALSE	3.86	4.32	4.18	2.36	0.99	0	5.41	1.28	1.13	3.16	3.87	6.06	6.13	1.37	9.07	1.96	8.92	4.35	0.354	0.759679	0.11937	0.92	0.258631	0.58732	0.566	0.688916	0.161834	-0.566	0.688916	0.161834
ENSG00000131080	EDA2R	FALSE	6.95	5.76	8.36	4.14	0	2.47	1.35	12.85	3.95	6.31	7.96	6.74	8.33	14.65	7.25	3.53	12.97	9.19	0.321	0.749407	0.125282	0.887	0.199546	0.699956	0.566	0.631224	0.199816	-0.566	0.631224	0.199816
ENSG00000159882	ZNF230	FALSE	1.03	0.36	1.74	1.18	0	0.62	1.35	3.21	0	0	0.45	1.12	3.19	0.92	1.21	0.39	1.35	0.48	-0.079	0.969655	0.013383	0.487	0.700684	0.154478	0.566	0.791843	0.101361	-0.566	0.791843	0.101361
ENSG00000166016	ABTB2	FALSE	3.09	6.85	6.97	4.14	3.65	4.31	1.35	1.93	4.52	4.42	6.37	5.16	7.11	6.87	4.23	10.2	5.68	4.35	-0.176	0.831616	0.0800771	0.39	0.493517	0.306698	0.566	0.483353	0.315735	-0.566	0.483353	0.315735
ENSG00000183251	OR51B4	FALSE	1.03	4.32	3.48	0	3.98	3.08	0	3.85	1.13	3.79	2.05	3.37	5.15	0.92	4.84	3.14	5.14	1.93	-0.19	0.883883	0.0536054	0.375	0.683999	0.164945	0.566	0.689816	0.161267	-0.566	0.689816	0.161267
ENSG00000135953	MFSD9	FALSE	5.66	3.6	6.97	11.81	7.96	9.86	4.06	11.56	2.82	8.21	5.23	6.74	5.64	9.15	11.49	10.2	5.95	12.58	-0.297	0.656571	0.182718	0.27	0.628776	0.201504	0.566	0.445664	0.350992	-0.566	0.445664	0.350992
ENSG00000001460	STPG1	FALSE	4.12	4.68	5.23	2.95	8.95	3.08	6.77	3.21	2.26	6.31	2.73	3.59	5.39	5.04	4.23	6.67	5.95	5.8	-0.32	0.619228	0.208149	0.246	0.655947	0.183131	0.566	0.427072	0.369499	-0.566	0.427072	0.369499
ENSG00000102387	TAF7L	FALSE	2.83	1.8	2.09	2.95	2.65	4.93	1.35	0	0.56	3.16	0.91	1.35	1.23	2.75	0	1.18	1.89	2.42	-1.309	0.0456064	1.34097	-0.744	0.254312	0.594632	0.566	0.68434	0.164728	-0.566	0.68434	0.164728
ENSG00000153714	LURAP1L	FALSE	3.6	2.52	4.88	1.77	0.33	0.62	4.06	5.78	1.13	4.42	6.37	7.41	10.05	6.87	3.02	5.1	18.38	6.77	1.105	0.12676	0.897017	1.67	0.0100681	1.99705	0.565	0.624992	0.204125	-0.565	0.624992	0.204125
ENSG00000133460	SLC2A11	FALSE	8.75	9.37	9.75	5.91	10.94	8.01	7.44	2.57	8.47	11.36	10.46	7.41	9.56	5.04	12.69	18.44	15.41	11.12	-0.122	0.860433	0.0652832	0.443	0.309063	0.509954	0.565	0.366164	0.436324	-0.565	0.366164	0.436324
ENSG00000185920	PTCH1	FALSE	11.58	12.61	17.07	13.59	4.97	4.93	9.48	11.56	5.65	10.1	11.37	8.53	10.78	13.27	10.88	15.69	15.14	18.38	-0.251	0.657686	0.181982	0.314	0.491543	0.308439	0.565	0.326158	0.486572	-0.565	0.326158	0.486572
ENSG00000225684	FAM225B	FALSE	3.86	1.8	3.48	0.59	3.65	3.08	1.35	1.93	1.13	2.53	4.09	2.92	4.41	3.2	6.04	3.92	1.89	3.87	-0.206	0.831929	0.0799138	0.358	0.601233	0.220957	0.564	0.574673	0.240579	-0.564	0.574673	0.240579
ENSG00000110427	KIAA1549L	FALSE	8.75	5.04	4.88	4.14	6.96	6.78	7.44	9.64	7.34	15.78	7.73	4.72	15.69	10.99	7.25	8.63	11.62	14.03	0.315	0.586069	0.232051	0.878	0.0234604	1.62966	0.563	0.370229	0.43153	-0.563	0.370229	0.43153
ENSG00000213676	ATF6B	FALSE	14.92	30.98	13.93	18.31	12.6	6.78	8.8	16.06	19.76	22.73	17.97	15.49	33.09	25.63	30.22	17.26	27.57	12.09	0.164	0.792097	0.101221	0.727	0.0644523	1.19076	0.563	0.312972	0.504495	-0.563	0.312972	0.504495
ENSG00000116205	TCEANC2	FALSE	15.69	16.21	17.07	11.81	14.92	11.71	13.54	6.42	12.99	5.05	20.24	20.21	26.47	21.97	11.49	12.95	23.24	27.09	-0.082	0.910119	0.0409018	0.481	0.251589	0.599308	0.563	0.357801	0.446359	-0.563	0.357801	0.446359
ENSG00000171763	SPATA5L1	FALSE	2.06	2.16	0.35	1.77	7.62	4.31	6.77	2.57	0	3.79	1.14	1.8	1.23	2.75	2.42	3.53	3.78	5.32	-0.26	0.852799	0.0691531	0.303	0.769221	0.113949	0.563	0.720108	0.142602	-0.563	0.720108	0.142602
ENSG00000186019	AC084219.4	FALSE	2.06	2.52	0	0	0.33	0	0	1.28	0.56	0.63	2.27	0.22	1.96	0.46	1.81	0.78	0.81	0.97	0.296	0.891898	0.0496848	0.858	0.534142	0.272343	0.562	0.814411	0.0891562	-0.562	0.814411	0.0891562
ENSG00000169184	MN1	FALSE	4.12	2.88	4.53	5.32	6.96	9.24	7.44	7.71	5.65	0.63	4.32	3.37	9.07	11.44	5.44	5.89	5.41	5.8	-0.13	0.883883	0.0536054	0.433	0.439095	0.357441	0.562	0.495227	0.305195	-0.562	0.495227	0.305195
ENSG00000270959	LPP-AS2	FALSE	3.09	4.32	5.23	10.63	3.65	3.08	1.35	2.57	3.39	10.1	4.55	4.04	4.9	6.87	4.84	7.06	6.76	3.39	-0.165	0.848044	0.0715817	0.396	0.473337	0.32483	0.562	0.476075	0.322325	-0.562	0.476075	0.322325
ENSG00000151846	PABPC3	FALSE	1.29	1.44	0.35	0.59	0.66	0.62	0.68	0	1.69	0	1.36	0	0.74	0.46	3.02	0.39	0.27	2.42	-0.435	0.80577	0.0937891	0.127	0.942456	0.025739	0.562	0.824203	0.0839657	-0.562	0.824203	0.0839657
ENSG00000104447	TRPS1	FALSE	71.78	64.49	76.99	36.62	35.47	33.28	39.93	17.99	28.8	36.61	55.5	53.89	61.52	30.67	84.02	42.38	80.54	48.37	-0.441	0.355785	0.448812	0.121	0.828434	0.081742	0.562	0.366164	0.436324	-0.562	0.366164	0.436324
ENSG00000101353	MROH8	FALSE	2.32	0.36	1.05	0	1.66	0.62	0.68	0	1.69	1.89	1.36	2.92	1.96	0	3.02	3.53	1.08	4.35	0.494	0.72477	0.1398	1.055	0.2976	0.526367	0.561	0.758869	0.119833	-0.561	0.758869	0.119833
ENSG00000128965	CHAC1	FALSE	13.63	17.29	16.02	6.5	4.31	2.47	8.12	12.21	11.29	11.36	22.97	14.15	29.9	15.56	20.55	8.63	62.97	10.16	0.335	0.69516	0.157915	0.896	0.150035	0.823809	0.561	0.591116	0.228328	-0.561	0.591116	0.228328
ENSG00000099949	LZTR1	FALSE	18.01	14.77	8.71	16.54	8.62	12.94	6.09	10.28	8.47	10.73	14.33	15.27	18.14	15.11	11.49	14.91	19.46	20.8	-0.227	0.658324	0.18156	0.334	0.403112	0.394575	0.561	0.278808	0.554694	-0.561	0.278808	0.554694
ENSG00000270019	RP11-141B14.1	FALSE	2.06	5.4	2.44	2.36	3.31	6.16	3.38	0	1.13	7.58	1.36	2.25	3.19	6.41	1.81	1.57	1.08	4.84	-0.862	0.31969	0.495271	-0.301	0.739232	0.131219	0.561	0.707249	0.150427	-0.561	0.707249	0.150427
ENSG00000262621	LA16c-306E5.2	FALSE	0.77	0	0	0	0	0	1.35	0	1.13	1.26	0.23	0.67	0.49	1.37	1.81	1.18	0.81	0.97	2.859	0.0582103	1.235	3.419	0.0100947	1.99591	0.56	0.758869	0.119833	-0.56	0.758869	0.119833
ENSG00000148824	MTG1	FALSE	7.46	5.4	6.27	10.63	9.28	3.7	6.09	0.64	3.39	3.16	7.96	7.41	6.62	9.61	7.86	8.24	9.46	6.29	-0.407	0.47998	0.318777	0.152	0.792795	0.100839	0.56	0.431593	0.364925	-0.56	0.431593	0.364925
ENSG00000122644	ARL4A	FALSE	89.27	66.65	67.58	57.89	65.97	70.26	37.9	34.69	62.12	53.66	56.87	42.89	78.19	67.74	67.7	54.54	100.27	66.75	-0.541	0.0174765	1.75755	0.017	0.965164	0.015399	0.559	0.0453008	1.34389	-0.559	0.0453008	1.34389
ENSG00000126878	AIF1L	FALSE	11.58	13.69	15.68	18.31	16.24	12.94	16.92	8.99	9.03	10.1	11.37	13.47	35.05	18.31	17.53	13.34	15.68	14.99	-0.342	0.378078	0.422419	0.216	0.576308	0.239346	0.559	0.22931	0.639577	-0.559	0.22931	0.639577
ENSG00000106829	TLE4	FALSE	154.61	167.17	196.83	190.21	209.17	201.53	133.33	116.93	180.13	99.11	99.4	122.6	188.24	154.25	174.09	207.56	178.38	146.56	-0.658	0.000216697	3.66415	-0.099	0.701661	0.153873	0.558	0.012184	1.91421	-0.558	0.012184	1.91421
ENSG00000238287	RP11-656D10.3	FALSE	4.12	2.88	6.97	3.54	5.64	4.31	1.35	1.93	1.69	6.31	4.09	4.27	7.35	5.95	5.44	2.75	4.32	3.87	-0.459	0.492128	0.307922	0.099	0.891643	0.0498089	0.558	0.526163	0.27888	-0.558	0.526163	0.27888
ENSG00000154678	PDE1C	FALSE	2.32	3.6	1.05	3.54	4.31	6.16	0.68	1.93	0	1.26	2.27	0.9	2.94	2.29	1.81	0	1.62	1.93	-1.418	0.062869	1.20156	-0.859	0.271529	0.566183	0.558	0.728871	0.137349	-0.558	0.728871	0.137349
ENSG00000171608	PIK3CD	FALSE	22.9	22.34	20.9	31.31	29.17	30.81	16.24	15.42	15.25	20.2	28.21	45.36	28.92	36.62	19.34	34.14	29.19	37.73	-0.303	0.456808	0.340266	0.254	0.476165	0.322242	0.557	0.218696	0.660159	-0.557	0.218696	0.660159
ENSG00000186529	CYP4F3	FALSE	2.83	3.96	4.88	2.36	4.97	3.7	5.41	2.57	5.65	13.89	5.91	5.61	6.86	6.87	7.25	11.77	12.7	4.84	0.552	0.347507	0.459036	1.107	0.0116763	1.93269	0.556	0.449221	0.34754	-0.556	0.449221	0.34754
ENSG00000198046	ZNF667	FALSE	10.29	9.37	9.06	4.73	16.91	8.01	4.06	4.5	9.03	11.99	14.79	17.96	14.46	23.34	16.32	12.95	14.86	15.48	0.2	0.760716	0.118777	0.756	0.0680404	1.16723	0.556	0.38611	0.413289	-0.556	0.38611	0.413289
ENSG00000160886	LY6K	FALSE	53	117.09	98.94	50.8	61.33	49.3	52.11	36.62	106.73	69.44	82.12	70.28	113	127.25	98.53	95.74	66.76	102.06	0.08	0.889737	0.0507385	0.635	0.0480139	1.31863	0.555	0.200137	0.698672	-0.555	0.200137	0.698672
ENSG00000103047	TANGO6	FALSE	9.52	12.25	13.93	10.63	5.3	9.86	4.74	7.71	11.86	5.68	6.82	7.19	8.09	10.99	16.32	15.3	7.84	7.26	-0.549	0.23912	0.621385	0.005	0.994407	0.00243563	0.555	0.392134	0.406565	-0.555	0.392134	0.406565
ENSG00000183250	LINC01547	FALSE	0.77	5.4	8.36	5.91	5.64	1.23	2.71	0.64	1.13	1.26	3.18	4.27	5.64	4.58	5.44	2.35	1.35	1.93	-0.943	0.282825	0.548482	-0.388	0.683216	0.165442	0.555	0.714297	0.146121	-0.555	0.714297	0.146121
ENSG00000182768	NGRN	FALSE	11.06	12.25	16.72	23.04	11.6	25.27	7.44	3.21	22.59	12.63	13.65	13.25	21.32	16.94	21.16	12.56	16.49	17.41	-0.406	0.402345	0.395401	0.148	0.762917	0.117523	0.554	0.354451	0.450444	-0.554	0.354451	0.450444
ENSG00000236723	RP5-1024G6.2	FALSE	3.34	1.08	0	0	0	3.08	0.68	1.93	0	0	1.14	0.22	0.74	0.92	0.6	1.18	1.08	0.97	-0.455	0.815807	0.0884124	0.099	0.95732	0.018943	0.554	0.8299	0.0809742	-0.554	0.8299	0.0809742
ENSG00000176024	ZNF613	FALSE	5.15	3.24	3.48	4.14	6.63	1.23	3.38	0.64	1.69	3.79	2.96	4.27	4.41	4.12	6.65	4.32	4.32	2.9	-0.493	0.440787	0.355772	0.059	0.938361	0.0276302	0.552	0.521959	0.282364	-0.552	0.521959	0.282364
ENSG00000273064	RP11-474G23.3	FALSE	0.77	1.08	0.7	0	1.99	3.08	3.38	3.21	1.13	0.63	2.96	0.67	4.17	2.75	0.6	2.35	4.05	2.42	0.721	0.499322	0.301619	1.272	0.113573	0.944727	0.551	0.697717	0.156321	-0.551	0.697717	0.156321
ENSG00000174586	ZNF497	FALSE	2.83	1.08	3.14	2.95	0.66	1.85	1.35	0	2.82	1.89	5	7.19	4.9	6.41	4.23	3.92	5.95	2.42	0.595	0.50898	0.2933	1.146	0.0880617	1.05521	0.551	0.651854	0.18585	-0.551	0.651854	0.18585
ENSG00000065559	MAP2K4	FALSE	13.38	20.18	14.28	14.18	16.57	24.04	9.48	8.35	7.91	17.68	17.29	16.62	19.36	21.51	17.53	16.48	20.54	23.22	-0.329	0.400483	0.397416	0.222	0.548154	0.261097	0.551	0.211162	0.675384	-0.551	0.211162	0.675384
ENSG00000198673	FAM19A2	FALSE	0.77	1.8	1.39	0.59	0	0	0	0.64	1.69	1.89	0.68	0.67	2.94	1.83	1.21	0.39	0.81	0.97	0.157	0.93448	0.0294302	0.706	0.531477	0.274515	0.55	0.778549	0.108714	-0.55	0.778549	0.108714
ENSG00000196912	ANKRD36B	FALSE	4.89	3.24	3.14	4.73	1.99	9.86	2.03	4.5	5.08	6.94	2.96	2.25	4.41	6.87	4.84	3.14	6.49	5.8	-0.161	0.863773	0.0636005	0.389	0.520343	0.28371	0.55	0.534412	0.272124	-0.55	0.534412	0.272124
ENSG00000198521	ZNF43	FALSE	9.78	5.4	5.57	4.14	6.3	8.01	3.38	2.57	8.47	4.42	4.09	5.61	5.64	4.58	10.28	8.24	5.68	7.74	-0.5	0.339069	0.469712	0.05	0.938768	0.0274419	0.55	0.430989	0.365533	-0.55	0.430989	0.365533
ENSG00000169432	SCN9A	FALSE	1.8	2.88	6.62	14.18	6.96	9.24	2.03	3.21	4.52	1.89	0.91	3.37	3.92	1.37	5.44	3.53	3.78	4.84	-1.262	0.0558822	1.25273	-0.712	0.307024	0.512827	0.55	0.664634	0.177417	-0.55	0.664634	0.177417
ENSG00000206417	H1FX-AS1	FALSE	1.29	0.72	2.79	0.59	1.33	0	0.68	1.93	0.56	1.26	2.05	1.8	2.94	3.2	0	3.14	2.43	0.48	0.402	0.747024	0.126665	0.952	0.267424	0.572799	0.549	0.707626	0.150196	-0.549	0.707626	0.150196
ENSG00000203780	FANK1	FALSE	11.58	10.45	8.71	9.45	7.62	10.48	3.38	7.71	8.47	22.73	13.42	14.82	14.95	13.73	22.97	14.91	13.51	25.64	0.245	0.660621	0.180047	0.794	0.0300216	1.52257	0.549	0.348727	0.457514	-0.549	0.348727	0.457514
ENSG00000231607	DLEU2	FALSE	6.95	7.93	5.57	4.73	8.95	1.85	2.03	3.21	2.26	3.79	3.18	1.57	4.66	3.2	4.23	5.89	2.43	2.42	-1.3	0.00688735	2.16195	-0.751	0.140627	0.85193	0.549	0.573464	0.241494	-0.549	0.573464	0.241494
ENSG00000221874	ZNF816-ZNF321P	FALSE	2.06	3.24	2.79	7.09	0.66	1.23	1.35	3.21	3.39	1.89	3.41	3.82	6.37	7.32	1.81	4.71	2.7	2.9	0.328	0.740806	0.130296	0.876	0.191251	0.718395	0.548	0.612457	0.212924	-0.548	0.612457	0.212924
ENSG00000100764	PSMC1	FALSE	378.94	697.52	753.52	479.66	287.4	289.66	332.31	277.55	591.23	429.25	743.59	673.17	855.18	680.18	811.81	466.92	797.84	756.96	0.174	0.749407	0.125282	0.722	0.0438514	1.35802	0.548	0.281559	0.550431	-0.548	0.281559	0.550431
ENSG00000134574	DDB2	FALSE	38.33	47.2	38.32	14.77	13.59	16.02	26.39	17.99	37.27	18.31	46.4	30.09	63.73	31.13	41.1	24.33	57.3	35.79	0.062	0.943604	0.0252101	0.61	0.210167	0.677436	0.548	0.449221	0.34754	-0.548	0.449221	0.34754
ENSG00000185361	TNFAIP8L1	FALSE	37.05	39.27	33.79	10.63	18.56	16.64	14.21	23.77	27.1	20.2	36.85	43.34	54.66	32.5	44.73	29.43	44.32	36.28	0.026	0.973973	0.011453	0.574	0.175775	0.755043	0.548	0.376986	0.423674	-0.548	0.376986	0.423674
ENSG00000128272	ATF4	FALSE	491.88	562.41	580.03	418.82	293.03	294.59	354.64	289.12	388.5	376.86	724.26	609.4	758.61	527.76	663.11	358.63	874.6	545.11	-0.065	0.912209	0.0399055	0.483	0.163194	0.787296	0.548	0.257635	0.588995	-0.548	0.257635	0.588995
ENSG00000253251	CTC-534A2.2	FALSE	2.57	1.08	0.7	1.77	0	0	2.03	0.64	0	1.26	0.45	0.9	1.23	0.92	0.6	1.96	0.81	1.45	-0.223	0.89553	0.0479197	0.325	0.7916	0.101494	0.548	0.774539	0.110957	-0.548	0.774539	0.110957
ENSG00000114529	C3orf52	FALSE	0.26	0.72	2.09	2.95	4.64	3.08	0.68	0.64	0.56	0.63	0.91	0.22	0.49	1.83	0.6	0.39	0.81	1.45	-1.748	0.0778187	1.10892	-1.2	0.220242	0.657099	0.548	0.810639	0.0911725	-0.548	0.810639	0.0911725
ENSG00000259462	CPEB1-AS1	FALSE	0	0.36	0.35	1.18	0	0	0.68	0.64	0.56	2.53	0.45	0.9	1.47	0.46	2.42	0.39	1.08	1.45	1.74	0.173141	0.761601	2.287	0.0318288	1.49718	0.547	0.755826	0.121578	-0.547	0.755826	0.121578
ENSG00000266680	RP5-1148A21.3	FALSE	1.54	1.44	0.7	0	0	0.62	0	0.64	1.69	3.16	0.91	1.12	1.96	0	1.21	2.35	2.43	1.45	0.474	0.742557	0.12927	1.021	0.296417	0.528097	0.547	0.760496	0.118903	-0.547	0.760496	0.118903
ENSG00000241852	C8orf58	FALSE	14.92	7.57	7.66	10.04	11.6	9.86	6.09	5.78	16.94	7.58	9.1	8.08	12.5	6.87	12.69	21.58	8.11	15.48	-0.326	0.557205	0.253985	0.221	0.667522	0.175534	0.547	0.410925	0.386237	-0.547	0.410925	0.386237
ENSG00000006283	CACNA1G	FALSE	4.89	1.8	1.39	3.54	3.65	3.7	0.68	0	2.26	8.84	3.64	2.02	1.96	3.66	6.65	5.89	1.08	2.42	-0.457	0.67577	0.170201	0.09	0.937221	0.0281579	0.547	0.716903	0.14454	-0.547	0.716903	0.14454
ENSG00000266010	GATA6-AS1	FALSE	2.32	2.88	0.35	1.18	0	0	0	0	0.56	1.26	0.91	1.12	0.74	2.29	0.6	0.78	0.81	1.45	-0.472	0.770699	0.113115	0.075	0.964905	0.0155153	0.547	0.805496	0.0939366	-0.547	0.805496	0.0939366
ENSG00000103522	IL21R	FALSE	1.29	0.72	0	0	0	0	0	0	2.26	0	1.36	1.8	1.72	1.37	2.42	1.57	1.89	0.48	1.726	0.156841	0.804541	2.273	0.0344645	1.46263	0.546	0.758869	0.119833	-0.546	0.758869	0.119833
ENSG00000244687	UBE2V1	FALSE	2.57	5.76	4.88	3.54	2.65	3.08	3.38	5.78	3.39	3.79	5	4.04	5.15	7.32	6.04	4.32	6.22	10.16	0.196	0.788607	0.10314	0.74	0.103305	0.985879	0.545	0.430989	0.365533	-0.545	0.430989	0.365533
ENSG00000104381	GDAP1	FALSE	14.15	14.05	14.98	13.59	11.93	13.56	14.89	10.92	10.16	7.58	7.73	6.51	10.78	10.53	17.53	12.95	18.92	8.71	-0.647	0.0607535	1.21643	-0.102	0.821801	0.0852333	0.545	0.291081	0.535986	-0.545	0.291081	0.535986
ENSG00000058404	CAMK2B	FALSE	0.51	1.44	2.44	0.59	0.66	0	1.35	1.93	1.13	2.53	1.59	1.12	4.17	4.12	3.02	1.18	0.27	0.97	0.761	0.537251	0.269823	1.305	0.171187	0.766529	0.544	0.75167	0.123973	-0.544	0.75167	0.123973
ENSG00000277715	RP11-651L5.3	FALSE	4.63	3.96	3.48	2.95	1.66	0.62	3.38	0	1.13	2.53	2.96	5.16	4.66	4.12	5.44	3.53	2.43	3.87	-0.198	0.851528	0.0698012	0.346	0.635843	0.19665	0.544	0.62778	0.202193	-0.544	0.62778	0.202193
ENSG00000099377	HSD3B7	FALSE	3.86	4.32	4.53	2.36	2.65	5.55	0	1.28	2.26	2.53	9.78	5.16	4.9	6.41	6.04	1.18	4.59	4.84	-0.279	0.781568	0.107033	0.264	0.737534	0.132218	0.543	0.653856	0.184518	-0.543	0.653856	0.184518
ENSG00000213468	FIRRE	FALSE	10.55	12.25	12.19	11.22	5.3	8.63	6.09	5.78	15.81	5.05	10.92	5.84	12.01	5.49	10.28	10.2	14.59	13.06	-0.412	0.446213	0.350458	0.131	0.817189	0.0876774	0.543	0.423179	0.373476	-0.543	0.423179	0.373476
ENSG00000187672	ERC2	FALSE	2.32	6.12	5.23	4.14	7.29	0.62	4.06	7.07	1.69	0.63	3.18	5.39	5.15	6.87	5.44	3.14	4.32	7.74	-0.308	0.733652	0.13451	0.235	0.756679	0.121088	0.542	0.615229	0.210963	-0.542	0.615229	0.210963
ENSG00000164305	CASP3	FALSE	16.46	14.05	8.71	20.68	16.91	36.98	8.12	5.78	20.89	15.15	6.37	9.21	9.8	11.9	12.69	14.91	18.11	14.51	-0.847	0.0423331	1.37332	-0.305	0.516199	0.287183	0.542	0.410925	0.386237	-0.542	0.410925	0.386237
ENSG00000186446	ZNF501	FALSE	1.8	0.72	0	1.18	0.99	0	0	2.57	1.69	0	1.59	0	1.72	0.92	0.6	0.78	1.35	2.42	0.106	0.963008	0.0163702	0.646	0.6168	0.209855	0.541	0.813317	0.0897401	-0.541	0.813317	0.0897401
ENSG00000188906	LRRK2	FALSE	1.29	1.08	0	1.77	1.33	0.62	0.68	1.93	0	0	0.45	1.8	0.74	0	2.42	0	2.16	2.42	-0.241	0.905237	0.0432377	0.3	0.847416	0.0719033	0.541	0.824475	0.0838223	-0.541	0.824475	0.0838223
ENSG00000009694	TENM1	FALSE	2.32	2.52	1.05	2.36	2.32	3.08	4.06	3.85	7.91	20.2	9.55	6.96	9.56	11.44	6.04	10.99	14.59	11.61	1.714	6.90306e-05	4.16096	2.254	4.02167e-09	8.39559	0.54	0.423179	0.373476	-0.54	0.423179	0.373476
ENSG00000260589	STAM-AS1	FALSE	2.57	2.52	3.83	1.18	2.98	0.62	2.03	1.93	2.26	3.79	3.64	1.57	4.41	2.29	4.23	1.57	5.41	3.87	0.038	0.975417	0.0108098	0.577	0.37433	0.426745	0.539	0.608155	0.215986	-0.539	0.608155	0.215986
ENSG00000259891	CTA-204B4.2	FALSE	13.12	16.21	17.42	19.49	18.23	8.01	16.92	7.71	17.51	13.26	12.06	14.82	23.29	29.29	15.11	15.3	21.89	14.99	-0.224	0.623485	0.205174	0.315	0.391152	0.407654	0.539	0.247128	0.607078	-0.539	0.247128	0.607078
ENSG00000102287	GABRE	FALSE	44.76	36.39	36.93	23.63	14.25	19.11	25.04	37.91	27.1	26.51	24.11	17.96	36.03	42.11	30.22	44.73	41.89	26.12	-0.232	0.628375	0.201781	0.307	0.434313	0.362197	0.539	0.272	0.565431	-0.539	0.272	0.565431
ENSG00000185432	METTL7A	FALSE	10.29	5.04	7.66	2.95	1.33	2.47	5.41	8.35	3.39	0	4.32	3.14	12.5	5.04	9.07	4.32	4.86	0	-0.29	0.825202	0.0834395	0.249	0.824601	0.0837559	0.539	0.745767	0.127397	-0.539	0.745767	0.127397
ENSG00000115274	INO80B	FALSE	37.82	36.75	47.38	47.26	31.16	19.11	29.1	25.06	27.67	32.83	34.35	37.27	49.76	39.36	58.63	29.04	48.92	44.02	-0.291	0.378078	0.422419	0.248	0.428268	0.368284	0.539	0.118419	0.926578	-0.539	0.118419	0.926578
ENSG00000066739	ATG2B	FALSE	4.63	6.85	5.92	2.95	7.29	5.55	4.74	8.35	5.65	5.05	2.96	3.82	5.64	9.15	7.25	5.1	5.68	7.26	-0.345	0.544961	0.263635	0.193	0.706584	0.150836	0.539	0.424529	0.372092	-0.539	0.424529	0.372092
ENSG00000158050	DUSP2	FALSE	12.86	4.68	4.53	3.54	13.26	4.93	6.09	1.28	1.13	4.42	1.82	4.04	4.17	5.95	5.44	5.89	2.43	2.42	-1.18	0.0600961	1.22115	-0.641	0.331703	0.47925	0.539	0.651766	0.185908	-0.539	0.651766	0.185908
ENSG00000184897	H1FX	FALSE	128.37	237.07	194.04	80.34	65.63	55.47	86.63	72.6	263.14	148.34	298.89	181.65	361.05	209.64	276.85	122.03	289.73	180.9	0.558	0.355791	0.448805	1.096	0.0264565	1.57747	0.538	0.512799	0.290053	-0.538	0.512799	0.290053
ENSG00000073050	XRCC1	FALSE	71	61.61	75.25	54.35	33.81	37.59	60.91	44.33	73.41	53.03	98.95	64.22	116.67	56.76	119.69	83.18	87.84	80.29	0.142	0.771769	0.112513	0.679	0.0259336	1.58614	0.538	0.228189	0.641705	-0.538	0.228189	0.641705
ENSG00000267107	PCAT19	FALSE	5.15	3.96	4.88	4.14	1.99	3.08	1.35	1.93	6.21	2.53	4.78	7.19	8.09	6.41	4.84	3.14	8.11	5.32	0.089	0.929254	0.0318656	0.627	0.265486	0.575959	0.538	0.553812	0.256638	-0.538	0.553812	0.256638
ENSG00000180357	ZNF609	FALSE	89.01	104.12	129.94	99.24	75.25	69.64	79.86	64.25	94.87	90.9	111.23	105.09	152.21	131.37	142.66	80.04	135.14	135.91	-0.03	0.950762	0.0219284	0.508	0.0411121	1.38603	0.538	0.0702573	1.15331	-0.538	0.0702573	1.15331
ENSG00000274422	LL22NC03-2H8.5	FALSE	11.32	6.12	11.5	3.54	4.64	6.16	5.41	2.57	10.16	6.94	5.69	10.78	10.29	10.07	15.11	8.24	11.08	7.74	-0.006	0.994738	0.00229148	0.531	0.283745	0.547072	0.537	0.456733	0.340337	-0.537	0.456733	0.340337
ENSG00000162878	PKDCC	FALSE	3.6	2.52	1.39	3.54	8.62	6.16	4.06	1.28	1.13	0.63	2.96	0.9	2.21	4.12	1.21	1.57	3.24	2.9	-1.137	0.128145	0.892299	-0.6	0.434969	0.361542	0.537	0.704725	0.151981	-0.537	0.704725	0.151981
ENSG00000174130	TLR6	FALSE	15.69	23.78	24.73	10.63	8.29	11.71	18.95	16.7	14.12	15.15	21.61	9.66	20.83	25.63	36.87	15.69	18.38	27.09	0.066	0.931142	0.0309841	0.602	0.157877	0.801681	0.536	0.379504	0.420784	-0.536	0.379504	0.420784
ENSG00000117139	KDM5B	FALSE	60.46	72.42	74.2	92.74	102.1	79.5	50.08	41.76	59.29	77.64	73.7	81.96	87.75	94.75	105.18	72.59	99.73	108.34	-0.303	0.267086	0.573349	0.234	0.380195	0.419993	0.536	0.0558595	1.2529	-0.536	0.0558595	1.2529
ENSG00000171877	FRMD5	FALSE	1.8	3.6	2.09	3.54	1.99	1.23	0	1.93	0.56	0	0.45	1.8	0.74	1.83	1.21	2.75	0.81	0.48	-1.522	0.0571429	1.24304	-0.986	0.210801	0.676127	0.536	0.776168	0.110044	-0.536	0.776168	0.110044
ENSG00000205293	LINC01602	FALSE	3.09	0.72	2.09	1.77	3.98	1.85	3.38	9.64	9.6	2.53	0.23	0	5.88	7.78	16.32	5.89	0.27	0.48	0.651	0.705219	0.151676	1.186	0.359054	0.44484	0.534	0.839375	0.0760441	-0.534	0.839375	0.0760441
ENSG00000123405	NFE2	FALSE	5.15	0.72	1.74	0	0	0	0	1.28	0.56	0	2.05	1.35	0.49	0	2.42	1.57	3.24	0.97	0.27	0.903606	0.0440207	0.805	0.598624	0.222846	0.534	0.839488	0.0759853	-0.534	0.839488	0.0759853
ENSG00000151914	DST	FALSE	165.16	169.7	196.13	176.03	168.4	228.03	144.83	125.93	121.41	145.19	180.15	169.53	197.56	245.34	184.37	163.23	252.16	236.04	-0.326	0.142048	0.847564	0.208	0.37433	0.426745	0.534	0.0174647	1.75784	-0.534	0.0174647	1.75784
ENSG00000095794	CREM	FALSE	16.21	10.45	14.98	14.77	11.27	8.63	14.21	5.78	6.78	11.36	9.1	11.68	11.52	14.19	13.3	20.8	14.05	13.54	-0.405	0.294679	0.53065	0.129	0.76169	0.118222	0.534	0.272	0.565431	-0.534	0.272	0.565431
ENSG00000128709	HOXD9	FALSE	6.43	12.25	7.66	11.81	2.98	5.55	7.44	5.78	6.21	6.31	10.69	12.57	12.26	15.11	12.69	7.06	15.95	11.12	0.138	0.856383	0.067332	0.67	0.142997	0.844674	0.533	0.425243	0.371363	-0.533	0.425243	0.371363
ENSG00000140263	SORD	FALSE	10.55	9.37	11.15	5.32	5.3	12.33	8.8	16.06	6.21	3.79	6.37	4.94	7.11	8.7	6.65	13.73	10.54	9.19	-0.5	0.332764	0.477864	0.032	0.960523	0.0174924	0.533	0.449221	0.34754	-0.533	0.449221	0.34754
ENSG00000132906	CASP9	FALSE	3.6	1.44	1.39	1.18	6.63	6.16	4.06	3.85	0.56	2.53	1.36	0.9	0.98	2.29	2.42	3.53	4.05	4.35	-0.692	0.485682	0.313648	-0.159	0.884197	0.0534509	0.533	0.732867	0.134975	-0.533	0.732867	0.134975
ENSG00000203497	PDCD4-AS1	FALSE	0.26	2.52	0	0.59	2.32	4.31	2.71	0	0.56	0.63	1.36	0.22	1.72	2.29	0.6	0.78	0.54	0.97	-0.84	0.569907	0.244196	-0.306	0.836123	0.07773	0.533	0.82874	0.0815815	-0.533	0.82874	0.0815815
ENSG00000222020	AC062017.1	FALSE	3.34	2.88	2.79	1.77	4.97	1.23	0	0	1.13	1.89	1.36	2.25	3.19	2.29	0	0.78	2.43	1.45	-1.204	0.116836	0.932422	-0.671	0.392898	0.40572	0.533	0.729624	0.136901	-0.533	0.729624	0.136901
ENSG00000259802	CTD-2256P15.2	FALSE	2.32	0.72	2.44	0.59	2.65	0.62	0	0.64	2.82	3.16	3.18	2.47	5.15	2.29	3.02	1.57	2.43	4.84	0.381	0.719814	0.14278	0.913	0.210047	0.677683	0.532	0.675035	0.170674	-0.532	0.675035	0.170674
ENSG00000249740	OSMR-AS1	FALSE	0.77	0.72	2.44	4.14	0.33	7.4	0	1.93	1.69	2.53	2.27	2.69	2.7	4.12	3.63	4.32	1.35	1.45	0.235	0.865278	0.0628446	0.767	0.394649	0.40379	0.532	0.71284	0.147008	-0.532	0.71284	0.147008
ENSG00000182809	CRIP2	FALSE	5.92	10.09	12.54	8.27	15.91	12.33	6.77	5.78	12.99	12.63	17.74	11.45	14.22	20.14	18.13	14.13	18.11	12.09	0.024	0.975417	0.0108098	0.556	0.149902	0.824194	0.532	0.352376	0.452994	-0.532	0.352376	0.452994
ENSG00000233184	RP11-421L21.3	FALSE	2.06	3.6	2.44	4.73	1.33	1.23	2.03	1.28	3.39	4.42	1.14	3.14	2.21	1.83	4.84	5.89	2.7	4.84	-0.017	0.989016	0.00479687	0.516	0.48124	0.317638	0.532	0.651854	0.18585	-0.532	0.651854	0.18585
ENSG00000171962	DRC3	FALSE	0	1.08	1.05	0.59	0.33	0	1.35	0	0	0	1.59	0.22	0.49	1.37	1.81	0	0.54	0.48	-0.102	0.969495	0.0134543	0.43	0.791316	0.10165	0.532	0.851844	0.06964	-0.532	0.851844	0.06964
ENSG00000153896	ZNF599	FALSE	5.66	7.21	6.62	5.32	2.65	1.23	2.03	3.85	3.95	6.94	2.73	6.74	5.88	11.44	4.23	6.28	6.49	5.32	-0.198	0.814405	0.0891597	0.334	0.59476	0.225658	0.532	0.558135	0.25326	-0.532	0.558135	0.25326
ENSG00000175137	SH3BP5L	FALSE	29.58	55.12	51.56	64.98	48.4	38.21	28.43	27.63	32.19	32.83	58	45.81	58.34	54.93	47.75	36.1	59.73	54.66	-0.436	0.166358	0.778957	0.095	0.803954	0.0947686	0.532	0.163618	0.786169	-0.532	0.163618	0.786169
ENSG00000170734	POLH	FALSE	19.29	15.85	19.86	8.86	7.62	9.24	16.92	5.14	12.99	8.84	14.56	11	18.63	12.36	20.55	10.99	18.65	20.8	-0.244	0.681256	0.16669	0.287	0.549577	0.259972	0.531	0.405714	0.39178	-0.531	0.405714	0.39178
ENSG00000054356	PTPRN	FALSE	16.72	15.13	17.77	8.86	9.28	11.71	5.41	4.5	9.03	8.21	19.11	10.78	9.8	9.61	12.09	7.46	21.35	19.83	-0.623	0.219273	0.659015	-0.093	0.886543	0.0523	0.531	0.492958	0.30719	-0.531	0.492958	0.30719
ENSG00000135502	SLC26A10	FALSE	1.8	3.24	0.35	4.14	0.33	0.62	2.71	2.57	3.95	1.89	2.96	3.82	5.15	1.83	4.23	5.89	3.24	6.29	1.144	0.115697	0.936677	1.674	0.00754591	2.12229	0.53	0.599644	0.222106	-0.53	0.599644	0.222106
ENSG00000186832	KRT16	FALSE	2.83	2.88	5.23	1.18	3.65	0	2.03	0	3.39	0.63	5.23	10.78	7.11	3.66	3.02	2.35	3.78	7.26	0.172	0.90428	0.0436969	0.701	0.423961	0.372674	0.53	0.736805	0.132647	-0.53	0.736805	0.132647
ENSG00000130517	PGPEP1	FALSE	39.62	63.41	48.42	44.89	43.42	39.44	23.01	30.84	28.8	66.28	46.63	60.85	56.87	47.6	62.26	56.89	75.14	56.11	-0.17	0.697003	0.156766	0.36	0.234826	0.629254	0.53	0.188236	0.725297	-0.53	0.188236	0.725297
ENSG00000172922	RNASEH2C	FALSE	58.65	77.46	63.4	82.7	65.63	53	37.9	25.7	38.96	35.98	43.22	41.32	58.58	49.43	62.26	71.41	43.78	44.5	-0.84	1.21831e-05	4.91424	-0.31	0.204784	0.688703	0.53	0.059681	1.22416	-0.53	0.059681	1.22416
ENSG00000177946	CENPBD1	FALSE	34.22	55.84	31.35	27.76	35.8	21.57	25.72	26.34	37.27	25.25	30.94	22.45	49.51	42.57	39.9	38.06	41.62	22.73	-0.241	0.524702	0.280087	0.289	0.372617	0.428737	0.53	0.15444	0.81124	-0.53	0.15444	0.81124
ENSG00000172361	CFAP53	FALSE	2.06	1.44	1.74	3.54	0	0	0.68	1.28	0	1.26	0.68	1.35	0.98	0.92	1.81	1.18	0.81	2.9	-0.632	0.603464	0.219348	-0.102	0.938361	0.0276302	0.53	0.78048	0.107638	-0.53	0.78048	0.107638
ENSG00000105538	RASIP1	FALSE	0.26	0	0.7	1.77	0	0	0	0	0	1.89	1.82	0.9	1.23	1.37	0.6	0.39	1.35	3.39	1.433	0.303833	0.517365	1.961	0.0999286	1.00031	0.529	0.801557	0.0960654	-0.529	0.801557	0.0960654
ENSG00000223797	ENTPD3-AS1	FALSE	0.51	0.36	2.09	2.36	0.99	0.62	0	0	0	2.53	3.64	2.47	0.25	4.58	3.02	2.75	1.62	1.45	0.402	0.808018	0.0925791	0.931	0.434783	0.361727	0.529	0.809474	0.0917973	-0.529	0.809474	0.0917973
ENSG00000255062	RP11-712L6.5	FALSE	2.06	1.44	1.74	2.36	0.33	0.62	2.03	0.64	1.13	3.16	1.36	1.35	3.92	1.37	1.81	0.78	2.97	1.93	0.068	0.9652	0.0153826	0.596	0.470317	0.327609	0.529	0.702665	0.153252	-0.529	0.702665	0.153252
ENSG00000102384	CENPI	FALSE	15.69	19.1	17.42	7.09	11.6	11.71	15.57	8.35	16.94	10.73	18.65	11	22.06	16.94	24.18	15.3	18.65	20.31	-0.098	0.869323	0.0608186	0.431	0.227408	0.643195	0.529	0.281559	0.550431	-0.529	0.281559	0.550431
ENSG00000273237	CTB-119C2.1	FALSE	2.32	1.08	1.74	0.59	0.99	0.62	0.68	0	1.13	1.89	1.36	1.8	1.23	1.37	3.02	3.14	1.08	1.93	-0.099	0.945051	0.0245447	0.43	0.622986	0.205521	0.529	0.705412	0.151557	-0.529	0.705412	0.151557
ENSG00000109452	INPP4B	FALSE	16.98	15.49	8.36	12.41	13.26	10.48	10.83	5.14	18.07	8.84	6.6	3.59	10.54	13.73	12.69	18.05	3.78	7.26	-0.785	0.125711	0.900626	-0.256	0.664755	0.177338	0.529	0.540827	0.266942	-0.529	0.540827	0.266942
ENSG00000258545	RHOXF1-AS1	FALSE	2.83	2.52	1.39	1.18	2.98	5.55	0	3.85	1.69	1.89	1.14	1.35	1.72	0.92	3.63	1.57	1.62	4.35	-0.847	0.281908	0.549892	-0.319	0.696192	0.157271	0.529	0.703712	0.152605	-0.529	0.703712	0.152605
ENSG00000254139	CTD-2339F6.1	FALSE	1.54	0.72	1.39	4.14	2.98	1.23	4.06	10.92	0	0	3.64	4.94	4.66	2.75	3.63	1.96	8.38	7.26	0.776	0.458004	0.33913	1.304	0.110083	0.95828	0.528	0.737509	0.132232	-0.528	0.737509	0.132232
ENSG00000166123	GPT2	FALSE	50.94	43.23	57.83	38.99	34.81	22.8	41.96	27.63	46.3	49.87	27.07	24.03	73.29	59.05	55.01	46.69	43.51	22.73	-0.271	0.547264	0.261803	0.256	0.537206	0.26986	0.528	0.301266	0.52105	-0.528	0.301266	0.52105
ENSG00000268439	RP3-461F17.3	FALSE	2.32	7.57	10.45	1.18	4.64	6.16	6.77	0.64	3.39	3.79	3.64	6.29	6.13	9.61	1.81	4.32	4.05	11.61	-0.312	0.757335	0.120712	0.216	0.810225	0.0913942	0.528	0.671168	0.173169	-0.528	0.671168	0.173169
ENSG00000272009	RP1-313I6.12	FALSE	4.89	3.6	2.79	4.14	2.32	1.85	1.35	2.57	5.65	3.16	5.69	3.82	6.86	4.58	5.44	3.92	6.76	6.29	0.228	0.763495	0.117194	0.755	0.118046	0.92795	0.527	0.489551	0.310202	-0.527	0.489551	0.310202
ENSG00000047346	FAM214A	FALSE	6.69	4.32	4.53	1.77	2.98	1.23	2.71	2.57	5.65	3.79	3.41	5.61	6.13	6.87	6.04	3.92	6.22	6.29	0.137	0.873884	0.0585464	0.664	0.184986	0.732861	0.527	0.483878	0.315264	-0.527	0.483878	0.315264
ENSG00000110171	TRIM3	FALSE	11.83	6.49	8.01	7.09	7.96	8.01	7.44	5.78	12.99	5.68	8.87	6.29	10.78	4.12	12.09	11.77	11.08	13.06	-0.143	0.818346	0.0870631	0.383	0.351174	0.454478	0.527	0.368836	0.433166	-0.527	0.368836	0.433166
ENSG00000172671	ZFAND4	FALSE	2.57	6.49	3.83	2.95	3.31	2.47	4.06	1.28	1.69	0.63	2.96	3.59	3.68	1.83	2.42	3.92	5.68	3.87	-0.446	0.557047	0.254108	0.081	0.924396	0.034142	0.527	0.597634	0.223565	-0.527	0.597634	0.223565
ENSG00000267940	RP11-290F24.6	FALSE	3.86	1.8	4.18	3.54	1.99	9.86	6.77	3.21	1.13	2.53	1.14	2.92	2.21	3.66	3.63	3.14	3.78	4.84	-0.53	0.506395	0.29551	-0.003	0.997306	0.00117167	0.527	0.639012	0.194491	-0.527	0.639012	0.194491
ENSG00000183166	CALN1	FALSE	15.18	13.33	18.12	14.77	6.3	8.01	9.48	8.35	16.38	12.63	9.78	11.23	20.1	15.56	18.74	16.48	10.81	14.99	-0.242	0.632045	0.199252	0.285	0.493849	0.306406	0.526	0.326158	0.486572	-0.526	0.326158	0.486572
ENSG00000241127	YAE1D1	FALSE	26.5	12.97	20.55	21.27	17.57	30.81	23.69	19.27	16.94	15.78	13.42	21.56	24.27	29.75	19.34	32.96	27.3	22.73	-0.25	0.532479	0.273698	0.276	0.416408	0.380481	0.526	0.205485	0.68722	-0.526	0.205485	0.68722
ENSG00000256525	POLG2	FALSE	12.35	12.25	10.1	8.86	21.55	11.09	10.15	12.21	7.91	10.1	9.1	6.96	11.03	22.43	8.46	14.52	11.35	15.48	-0.415	0.333016	0.477534	0.111	0.821801	0.0852333	0.526	0.331801	0.479122	-0.526	0.331801	0.479122
ENSG00000138678	GPAT3	FALSE	80.01	71.34	83.96	41.35	39.78	28.35	47.38	23.77	32.75	24.62	24.11	17.07	41.91	37.53	48.96	43.16	28.92	26.12	-1.181	0.000216697	3.66415	-0.654	0.0705191	1.15169	0.526	0.361326	0.4421	-0.526	0.361326	0.4421
ENSG00000228288	PCAT6	FALSE	5.15	2.88	2.79	5.32	2.65	3.7	1.35	1.28	2.26	3.79	6.6	8.53	4.41	5.49	4.23	4.71	6.22	10.64	0.066	0.953136	0.0208449	0.591	0.340501	0.467881	0.525	0.615754	0.210593	-0.525	0.615754	0.210593
ENSG00000161277	THAP8	FALSE	12.09	9.37	7.32	7.68	9.61	5.55	4.74	6.42	7.91	6.94	10.92	13.25	12.01	9.61	17.53	13.34	11.08	13.06	-0.033	0.965381	0.0153013	0.491	0.197486	0.704464	0.525	0.348727	0.457514	-0.525	0.348727	0.457514
ENSG00000067445	TRO	FALSE	27.53	40.71	20.9	24.81	21.22	20.95	26.39	23.13	20.33	30.93	19.33	21.11	46.08	42.57	32.04	34.14	24.32	19.35	-0.114	0.824079	0.084031	0.412	0.217314	0.662913	0.525	0.228704	0.640726	-0.525	0.228704	0.640726
ENSG00000130635	COL5A1	FALSE	158.47	156.73	159.55	212.07	174.03	181.81	93.4	64.89	155.85	150.87	120.1	138.32	197.07	225.66	202.5	162.44	141.89	142.2	-0.495	0.037131	1.43026	0.03	0.935506	0.0289532	0.525	0.0763117	1.11741	-0.525	0.0763117	1.11741
ENSG00000147099	HDAC8	FALSE	33.44	33.15	45.29	41.35	28.18	22.8	28.43	18.63	37.83	27.78	20.93	20.88	32.35	25.63	30.22	42.77	38.65	40.15	-0.491	0.100164	0.999289	0.034	0.938361	0.0276302	0.525	0.170393	0.768548	-0.525	0.170393	0.768548
ENSG00000109083	IFT20	FALSE	18.52	14.77	17.07	20.68	24.53	17.87	15.57	22.49	12.99	13.89	9.55	11.9	22.3	20.14	16.93	20.8	17.3	13.54	-0.553	0.0706318	1.151	-0.027	0.950126	0.0222186	0.525	0.214729	0.668109	-0.525	0.214729	0.668109
ENSG00000250303	RP11-356J5.12	FALSE	10.03	7.57	8.01	13.59	13.26	11.09	5.41	11.56	11.86	7.58	4.32	2.47	10.78	9.15	7.86	12.56	6.22	7.26	-0.752	0.123851	0.907101	-0.227	0.666862	0.175964	0.525	0.503193	0.298265	-0.525	0.503193	0.298265
ENSG00000161509	GRIN2C	FALSE	3.6	4.68	4.53	3.54	2.65	2.47	7.44	1.93	5.08	2.53	7.51	5.84	9.56	4.12	7.25	5.1	17.84	7.26	0.517	0.433886	0.362625	1.041	0.0469127	1.32871	0.524	0.555773	0.255103	-0.524	0.555773	0.255103
ENSG00000123609	NMI	FALSE	25.98	28.82	36.93	27.76	34.14	33.9	31.13	26.98	22.59	37.88	26.39	28.97	41.67	43.48	43.52	42.77	38.11	36.28	-0.146	0.628375	0.201781	0.378	0.0737408	1.13229	0.524	0.0260514	1.58417	-0.524	0.0260514	1.58417
ENSG00000141524	TMC6	FALSE	4.89	11.53	10.1	11.81	6.63	8.01	4.74	4.5	5.65	6.94	9.1	11.23	6.86	10.99	13.9	14.13	6.76	12.58	-0.251	0.698946	0.155556	0.273	0.607737	0.216284	0.524	0.458222	0.338924	-0.524	0.458222	0.338924
ENSG00000168702	LRP1B	FALSE	2.32	0.72	0	1.18	4.64	4.31	0	1.28	1.13	2.53	0.68	0.67	1.23	0	1.81	1.96	1.35	1.93	-1.114	0.329316	0.482387	-0.589	0.598701	0.22279	0.524	0.805519	0.0939245	-0.524	0.805519	0.0939245
ENSG00000151468	CCDC3	FALSE	3.09	4.68	4.18	4.14	1.99	1.23	0	0	4.52	6.94	10.01	7.86	9.07	7.32	3.02	0.39	11.62	11.12	0.602	0.606309	0.217306	1.125	0.22279	0.652104	0.523	0.763722	0.117065	-0.523	0.763722	0.117065
ENSG00000143344	RGL1	FALSE	12.86	15.13	15.33	13.59	7.62	10.48	6.77	7.71	8.47	6.94	16.38	15.49	14.46	20.14	18.13	9.02	10.81	19.35	-0.271	0.627809	0.202173	0.253	0.599885	0.221932	0.523	0.411787	0.385328	-0.523	0.411787	0.385328
ENSG00000204923	FBXO48	FALSE	2.83	1.08	1.74	2.36	1.66	2.47	5.41	1.93	5.65	1.89	0.91	1.35	4.41	1.83	1.21	3.92	3.24	1.93	0	0.999097	0.000392343	0.523	0.485823	0.313522	0.522	0.688916	0.161834	-0.522	0.688916	0.161834
ENSG00000102003	SYP	FALSE	3.09	2.52	2.44	2.36	2.32	3.08	2.71	3.85	3.39	2.53	0.91	1.57	1.47	4.58	3.02	4.71	3.51	1.93	-0.287	0.754962	0.122075	0.236	0.75394	0.122663	0.522	0.635693	0.196753	-0.522	0.635693	0.196753
ENSG00000115657	ABCB6	FALSE	6.69	7.93	9.06	10.63	3.98	1.85	2.03	4.5	5.65	5.68	12.28	5.61	12.01	5.49	9.67	5.89	7.57	6.77	-0.331	0.650663	0.186644	0.191	0.768611	0.114294	0.522	0.562278	0.250049	-0.522	0.562278	0.250049
ENSG00000167779	IGFBP6	FALSE	184.97	242.84	219.82	194.35	166.07	155.31	154.31	191.46	120.84	132.56	93.03	85.77	171.58	168.44	252.67	211.09	136.22	148.49	-0.671	0.0069263	2.1595	-0.149	0.659644	0.18069	0.522	0.14489	0.838962	-0.522	0.14489	0.838962
ENSG00000145908	ZNF300	FALSE	14.66	13.33	13.93	11.81	8.95	5.55	8.12	5.78	7.34	7.58	5	8.76	8.58	17.85	10.88	9.02	9.73	8.71	-0.772	0.0309199	1.50976	-0.25	0.563061	0.249444	0.522	0.380011	0.420204	-0.522	0.380011	0.420204
ENSG00000267002	RP11-242D8.1	FALSE	12.61	12.97	16.37	12.41	11.27	11.71	19.63	17.35	9.03	26.51	19.11	13.25	31.86	21.51	21.76	20.8	28.65	20.8	0.387	0.306866	0.513051	0.908	0.00105353	2.97735	0.521	0.234239	0.63034	-0.521	0.234239	0.63034
ENSG00000169071	ROR2	FALSE	1.29	1.44	4.18	1.77	2.32	1.23	1.35	0.64	0.56	0.63	2.05	4.49	2.21	1.83	2.42	1.96	2.43	2.9	-0.277	0.809226	0.09193	0.244	0.777071	0.109539	0.521	0.693791	0.158771	-0.521	0.693791	0.158771
ENSG00000104881	PPP1R13L	FALSE	3.34	6.49	2.44	2.36	1.33	4.31	4.06	8.35	2.26	0.63	2.05	1.35	2.45	2.29	3.02	2.75	5.68	3.39	-0.486	0.592543	0.22728	0.034	0.973571	0.0116325	0.52	0.685925	0.163723	-0.52	0.685925	0.163723
ENSG00000113212	PCDHB7	FALSE	0	0	2.44	0.59	2.98	3.7	0.68	0.64	0.56	4.42	0.45	0.45	0.49	0.92	2.42	2.75	0	0.48	-1.044	0.534762	0.27184	-0.525	0.739232	0.131219	0.52	0.86543	0.0627682	-0.52	0.86543	0.0627682
ENSG00000198722	UNC13B	FALSE	1.8	2.88	1.39	1.18	2.32	1.85	3.38	7.07	2.82	1.89	1.82	2.25	3.19	3.2	4.84	3.92	3.78	2.9	0.329	0.681875	0.166295	0.849	0.0977994	1.00966	0.519	0.539943	0.267652	-0.519	0.539943	0.267652
ENSG00000126001	CEP250	FALSE	36.79	51.88	46.33	36.03	23.54	29.58	31.81	30.2	48.56	22.73	54.36	47.15	50.49	48.98	52.59	35.31	77.3	76.42	0.077	0.897164	0.0471282	0.596	0.0767828	1.11474	0.519	0.286874	0.542309	-0.519	0.286874	0.542309
ENSG00000278463	HIST1H2AB	FALSE	2.32	7.57	6.62	0	1.66	0	1.35	0	6.21	2.53	4.78	0.22	4.66	1.37	5.44	1.18	4.59	3.39	-0.157	0.938404	0.0276101	0.362	0.801553	0.0960676	0.519	0.820046	0.0861615	-0.519	0.820046	0.0861615
ENSG00000177692	DNAJC28	FALSE	2.57	2.52	0.7	2.95	0.33	0	2.03	0	2.82	1.89	0.23	1.35	0.49	4.12	0	2.35	3.24	0.97	-0.24	0.898509	0.0464775	0.278	0.851534	0.0697979	0.519	0.824203	0.0839657	-0.519	0.824203	0.0839657
ENSG00000204131	NHSL2	FALSE	1.29	0	1.05	2.36	1.33	0	0	0.64	1.13	0.63	0.45	0.22	0.74	1.37	2.42	0.39	0	0.48	-0.996	0.465849	0.331755	-0.477	0.720352	0.142455	0.519	0.841934	0.0747217	-0.519	0.841934	0.0747217
ENSG00000101161	PRPF6	FALSE	210.18	297.6	278	247.51	171.38	175.03	190.18	168.97	217.97	198.84	368.04	341.08	345.6	298.44	301.03	194.62	409.19	388.4	-0.017	0.977875	0.00971682	0.501	0.0873325	1.05882	0.518	0.218696	0.660159	-0.518	0.218696	0.660159
ENSG00000278266	RP11-575F12.3	FALSE	3.09	8.29	9.06	0	1.66	3.08	3.38	5.14	4.52	3.79	6.14	1.8	11.03	5.49	9.67	0.39	6.49	1.93	0.098	0.952469	0.0211489	0.614	0.537543	0.269587	0.517	0.755341	0.121857	-0.517	0.755341	0.121857
ENSG00000182208	MOB2	FALSE	11.32	14.77	14.98	17.13	20.88	12.33	12.18	5.14	15.81	9.47	12.28	13.02	20.1	12.36	17.53	18.83	18.92	11.61	-0.381	0.32964	0.481961	0.136	0.742236	0.129458	0.517	0.278568	0.555068	-0.517	0.278568	0.555068
ENSG00000108352	RAPGEFL1	FALSE	4.63	2.88	2.44	2.36	1.66	3.08	3.38	0	1.13	1.89	3.18	4.27	3.43	6.41	3.02	1.18	4.86	3.39	-0.163	0.882573	0.0542492	0.353	0.649561	0.18738	0.516	0.664176	0.177717	-0.516	0.664176	0.177717
ENSG00000255874	LINC00346	FALSE	9	12.25	19.16	11.22	7.29	2.47	4.74	8.35	18.07	11.99	40.03	19.54	21.81	17.85	17.53	18.83	28.11	22.25	0.554	0.334156	0.476051	1.069	0.0163513	1.78645	0.515	0.500796	0.30034	-0.515	0.500796	0.30034
ENSG00000133808	MICALCL	FALSE	1.54	1.44	0.7	1.18	2.32	3.08	2.03	1.28	0.56	8.84	1.82	2.69	2.7	3.66	4.23	0.39	2.97	3.87	0.306	0.780882	0.107415	0.821	0.25593	0.59188	0.515	0.688791	0.161913	-0.515	0.688791	0.161913
ENSG00000187609	EXD3	FALSE	9	6.12	4.88	4.14	2.65	6.78	3.38	3.85	1.13	10.73	4.55	6.51	3.19	5.04	4.23	8.24	9.46	10.64	-0.248	0.781612	0.107009	0.266	0.706678	0.150778	0.515	0.623059	0.205471	-0.515	0.623059	0.205471
ENSG00000260563	RP13-516M14.1	FALSE	6.69	5.76	8.71	4.14	3.31	3.7	2.03	3.21	3.95	7.58	5.23	3.82	8.09	6.87	3.63	3.92	6.22	7.26	-0.354	0.586069	0.232051	0.161	0.795243	0.0994999	0.515	0.521959	0.282364	-0.515	0.521959	0.282364
ENSG00000230257	NFE4	FALSE	0.26	1.44	2.44	0	0.66	1.85	0	0	1.13	3.16	0.23	0.9	0.25	0.46	6.65	4.32	0.54	0	-0.715	0.694097	0.15858	-0.2	0.916359	0.0379345	0.515	0.867738	0.0616115	-0.515	0.867738	0.0616115
ENSG00000079215	SLC1A3	FALSE	2.83	9.73	7.32	2.36	3.31	4.31	0.68	3.85	3.95	3.16	2.05	2.25	5.39	0.92	2.42	2.35	6.22	3.87	-0.862	0.246951	0.60739	-0.347	0.665338	0.176957	0.514	0.687021	0.16303	-0.514	0.687021	0.16303
ENSG00000269313	MAGIX	FALSE	0.77	2.52	0.7	0	0.33	0	0	0	1.13	0	1.59	2.47	0.74	2.75	1.21	1.96	1.89	0	0.684	0.672981	0.171997	1.196	0.331425	0.479615	0.513	0.820912	0.0857032	-0.513	0.820912	0.0857032
ENSG00000273382	RP5-1065J22.8	FALSE	11.06	5.76	4.18	8.86	5.64	11.09	6.77	7.07	6.78	8.84	4.32	8.53	7.6	8.7	9.67	11.77	10.54	11.12	-0.139	0.838603	0.0764435	0.374	0.400173	0.397753	0.513	0.4081	0.389233	-0.513	0.4081	0.389233
ENSG00000205628	LINC01446	FALSE	10.29	14.05	6.62	8.27	10.94	12.33	5.41	10.92	10.16	9.47	10.69	8.53	15.69	7.32	14.51	9.02	15.68	15.48	-0.181	0.743154	0.128921	0.332	0.409745	0.387486	0.513	0.352376	0.452994	-0.513	0.352376	0.452994
ENSG00000198455	ZXDB	FALSE	3.34	1.44	1.74	2.95	7.29	4.31	2.71	0	2.26	4.42	3.18	1.8	2.7	2.75	1.21	7.06	4.59	3.39	-0.374	0.704772	0.151951	0.138	0.884967	0.0530731	0.513	0.685263	0.164142	-0.513	0.685263	0.164142
ENSG00000031081	ARHGAP31	FALSE	57.11	63.41	79.43	66.16	55.69	51.77	36.55	43.05	46.3	45.45	44.58	30.09	70.35	72.32	68.91	40.02	47.03	48.37	-0.619	0.00788105	2.10342	-0.106	0.74673	0.126836	0.513	0.109018	0.962501	-0.513	0.109018	0.962501
ENSG00000167807	CTD-2369P2.10	FALSE	2.06	6.12	2.79	4.73	1.66	4.31	4.06	1.28	4.52	6.31	6.82	2.92	7.11	10.07	3.02	3.92	7.84	4.84	0.362	0.670415	0.173656	0.873	0.143865	0.842045	0.512	0.606088	0.217465	-0.512	0.606088	0.217465
ENSG00000126500	FLRT1	FALSE	2.83	3.6	2.44	0	0	0	0	3.21	0	0	2.73	2.47	1.47	0.46	4.23	0.39	4.86	1.45	-0.078	0.975517	0.0107651	0.434	0.802801	0.0953922	0.512	0.861218	0.0648869	-0.512	0.861218	0.0648869
ENSG00000147118	ZNF182	FALSE	4.89	4.68	4.88	6.5	7.29	9.86	12.18	3.85	6.21	11.36	4.55	4.04	5.64	11.44	7.86	11.38	8.65	5.32	-0.085	0.923792	0.0344258	0.427	0.391152	0.407654	0.512	0.511827	0.290877	-0.512	0.511827	0.290877
ENSG00000228439	TSTD3	FALSE	4.89	2.88	2.09	2.36	5.64	5.55	3.38	8.35	1.13	3.16	1.14	2.92	3.43	5.04	3.02	4.32	1.89	4.35	-0.645	0.375424	0.425478	-0.134	0.870108	0.0604269	0.512	0.659928	0.180504	-0.512	0.659928	0.180504
ENSG00000174332	GLIS1	FALSE	20.32	24.14	26.48	14.18	16.24	9.24	10.83	6.42	20.89	13.89	16.38	15.94	20.59	20.6	21.16	15.3	22.7	24.18	-0.406	0.309849	0.50885	0.105	0.820858	0.085732	0.511	0.309799	0.50892	-0.511	0.309799	0.50892
ENSG00000236751	LINC01186	FALSE	2.32	1.8	2.09	0.59	1.33	0	0.68	0	1.13	0	1.36	1.35	1.47	1.83	1.81	1.57	0.27	1.45	-0.702	0.500724	0.300401	-0.191	0.863138	0.0639199	0.511	0.767565	0.114885	-0.511	0.767565	0.114885
ENSG00000069020	MAST4	FALSE	16.98	13.69	22.3	15.95	17.9	11.71	8.12	5.78	8.47	8.21	19.33	12.35	14.46	12.36	8.46	13.73	17.57	16.45	-0.761	0.0313305	1.50403	-0.25	0.535615	0.271147	0.511	0.374444	0.426613	-0.511	0.374444	0.426613
ENSG00000272829	XXbac-B135H6.18	FALSE	0	0.72	1.39	0.59	0.99	0.62	0	0.64	1.69	1.89	2.96	1.8	1.23	6.87	3.63	0.78	3.51	0.48	1.138	0.32459	0.488665	1.649	0.100431	0.998134	0.51	0.788613	0.103136	-0.51	0.788613	0.103136
ENSG00000168237	GLYCTK	FALSE	3.6	2.16	2.09	1.77	1.66	0.62	0.68	1.93	2.26	4.42	0.68	2.69	3.43	2.29	3.02	4.32	2.7	0	-0.124	0.927455	0.0327072	0.387	0.659379	0.180865	0.51	0.716292	0.14491	-0.51	0.716292	0.14491
ENSG00000183386	FHL3	FALSE	16.46	17.65	14.63	13	16.57	17.87	3.38	17.99	8.47	13.89	10.69	15.72	18.87	14.65	21.16	15.69	14.59	20.8	-0.403	0.263243	0.579644	0.107	0.789745	0.102513	0.51	0.260785	0.583717	-0.51	0.260785	0.583717
ENSG00000251136	RP11-37B2.1	FALSE	2.06	5.4	3.83	3.54	0.66	2.47	4.06	0.64	1.13	7.58	1.36	1.57	2.45	3.2	3.63	1.57	3.24	1.93	-0.659	0.463338	0.334103	-0.148	0.877099	0.0569513	0.51	0.71284	0.147008	-0.51	0.71284	0.147008
ENSG00000180592	SKIDA1	FALSE	0.26	1.08	2.44	1.18	0	0.62	2.03	0.64	1.69	2.53	0.91	0.67	1.96	2.75	2.42	0	2.16	1.45	0.731	0.565899	0.247261	1.24	0.196797	0.705981	0.509	0.764012	0.1169	-0.509	0.764012	0.1169
ENSG00000255495	AC145124.2	FALSE	2.06	1.08	0.7	4.73	0.66	0.62	0	0	1.69	1.26	1.59	2.47	2.94	2.75	1.81	0.78	1.08	2.42	0.064	0.967671	0.0142724	0.573	0.554958	0.25574	0.509	0.751349	0.124158	-0.509	0.751349	0.124158
ENSG00000143409	FAM63A	FALSE	4.12	5.4	2.09	2.36	1.99	1.23	1.35	1.28	2.26	0.63	6.6	2.92	4.9	2.29	5.44	2.75	2.7	1.45	-0.347	0.74393	0.128468	0.161	0.866724	0.0621193	0.509	0.709762	0.148887	-0.509	0.709762	0.148887
ENSG00000273058	RP11-385F5.5	FALSE	6.95	2.52	5.57	8.27	3.65	4.93	0	2.57	1.69	3.16	6.14	8.08	3.68	8.24	4.84	0	7.84	6.29	-0.502	0.610243	0.214497	0.008	0.995507	0.00195581	0.509	0.728051	0.137838	-0.509	0.728051	0.137838
ENSG00000005108	THSD7A	FALSE	3.09	0.72	1.74	3.54	0	0	0	0	1.13	1.26	1.14	1.35	0.98	1.83	1.21	0.39	2.7	0.48	-0.717	0.612687	0.212762	-0.208	0.890006	0.0506068	0.509	0.827331	0.0823208	-0.509	0.827331	0.0823208
ENSG00000114013	CD86	FALSE	0.51	0	1.39	0	0.66	0	0	0	0.56	0.63	1.14	1.35	1.23	0.46	0	2.35	1.62	0.48	0.775	0.611284	0.213757	1.283	0.281567	0.550419	0.508	0.810981	0.0909891	-0.508	0.810981	0.0909891
ENSG00000260653	RP11-114G11.5	FALSE	0	0.72	0	0.59	0.66	0	0	0	1.69	0.63	2.05	4.04	2.7	3.2	0	1.57	2.97	0.97	1.946	0.112509	0.948814	2.453	0.0265562	1.57583	0.507	0.809474	0.0917973	-0.507	0.809474	0.0917973
ENSG00000160588	MPZL3	FALSE	2.57	2.88	2.44	2.95	0.99	0.62	4.74	1.28	1.69	8.21	2.5	1.8	4.66	4.12	1.81	8.24	3.78	1.45	0.312	0.768735	0.114223	0.819	0.244096	0.61244	0.507	0.689336	0.161569	-0.507	0.689336	0.161569
ENSG00000177873	ZNF619	FALSE	1.03	2.52	1.74	4.14	1.99	1.23	1.35	1.28	2.26	0	4.32	1.8	4.17	3.66	1.21	1.96	2.43	1.45	-0.125	0.929149	0.0319145	0.382	0.653488	0.184762	0.507	0.712411	0.147269	-0.507	0.712411	0.147269
ENSG00000213185	FAM24B	FALSE	3.34	3.6	4.53	4.73	5.3	11.71	4.74	5.14	2.82	5.05	2.96	5.16	6.62	7.78	2.42	6.67	6.22	4.84	-0.148	0.850182	0.0704883	0.359	0.48433	0.314858	0.507	0.478285	0.320313	-0.507	0.478285	0.320313
ENSG00000196951	SCOC-AS1	FALSE	6.43	5.76	7.32	2.36	12.6	7.4	3.38	5.14	5.08	5.68	2.27	2.47	6.86	5.49	4.84	8.63	2.7	3.39	-0.887	0.117685	0.929277	-0.38	0.537132	0.269919	0.507	0.608441	0.215781	-0.507	0.608441	0.215781
ENSG00000256061	DYX1C1	FALSE	11.83	9.73	6.62	2.95	6.3	2.47	9.48	10.28	6.21	11.36	6.6	5.39	10.05	11.44	9.67	15.3	12.7	7.26	0.187	0.795122	0.0995661	0.693	0.127343	0.895024	0.506	0.466367	0.331272	-0.506	0.466367	0.331272
ENSG00000241764	AC002467.7	FALSE	0.51	1.44	0.35	1.77	3.98	4.31	0.68	2.57	0.56	0.63	3.64	1.57	2.7	1.37	1.21	1.57	4.05	2.42	-0.103	0.952974	0.0209189	0.403	0.705563	0.151464	0.506	0.76613	0.115698	-0.506	0.76613	0.115698
ENSG00000164494	PDSS2	FALSE	16.46	14.05	17.07	11.22	5.3	12.33	8.8	7.07	11.29	10.1	10.69	19.31	11.27	15.56	13.3	16.09	18.11	17.9	-0.328	0.50323	0.298233	0.178	0.697606	0.15639	0.506	0.381296	0.418737	-0.506	0.381296	0.418737
ENSG00000084764	MAPRE3	FALSE	11.58	14.05	15.33	18.31	13.59	6.78	6.09	9.64	5.65	6.31	12.51	8.76	13.24	11.9	10.88	6.67	10.81	17.9	-0.719	0.0598859	1.22268	-0.213	0.642339	0.192235	0.506	0.407739	0.389617	-0.506	0.407739	0.389617
ENSG00000179627	ZBTB42	FALSE	6.43	12.97	17.77	2.95	9.94	9.86	5.41	11.56	7.91	10.1	27.75	33.68	16.18	16.02	25.99	12.95	21.89	16.45	0.369	0.610101	0.214598	0.874	0.084376	1.07378	0.505	0.575951	0.239614	-0.505	0.575951	0.239614
ENSG00000075223	SEMA3C	FALSE	87.47	72.06	89.88	81.52	74.92	70.87	55.5	34.69	41.79	34.72	37.53	25.15	67.9	48.52	85.84	40.02	52.97	24.18	-1.119	1.07337e-06	5.96925	-0.613	0.0275013	1.56065	0.505	0.231315	0.635796	-0.505	0.231315	0.635796
ENSG00000117016	RIMS3	FALSE	11.06	11.89	8.01	5.91	1.99	4.31	12.18	2.57	5.08	3.16	16.15	14.15	12.99	8.7	11.49	5.49	20.81	15.96	0.24	0.808197	0.0924826	0.744	0.265628	0.575727	0.504	0.663508	0.178154	-0.504	0.663508	0.178154
ENSG00000196517	SLC6A9	FALSE	14.15	15.49	17.42	6.5	5.64	10.48	10.15	7.71	6.21	8.84	15.92	20.21	22.8	16.48	9.67	8.63	20.54	17.9	-0.068	0.941913	0.0259892	0.436	0.411915	0.385193	0.504	0.532181	0.273941	-0.504	0.532181	0.273941
ENSG00000268798	CTB-25B13.5	FALSE	4.37	1.8	5.23	0.59	0	0	2.03	0.64	0.56	0	1.14	0.9	0.49	4.58	1.81	0	1.62	0.97	-1.051	0.480437	0.318364	-0.547	0.716063	0.145049	0.504	0.85694	0.0670496	-0.504	0.85694	0.0670496
ENSG00000197594	ENPP1	FALSE	50.42	49.36	62.71	83.88	82.21	94.29	34.52	28.91	13.55	15.15	33.89	32.11	29.41	25.18	48.96	45.51	48.65	37.24	-1.348	4.4395e-07	6.35267	-0.844	0.00456139	2.3409	0.504	0.314643	0.502183	-0.504	0.314643	0.502183
ENSG00000084693	AGBL5	FALSE	33.19	38.19	30.31	30.72	28.18	27.12	19.63	24.41	29.36	30.3	43.45	31.66	43.87	42.11	45.34	37.28	43.51	36.76	-0.117	0.752072	0.123741	0.386	0.0971783	1.01243	0.503	0.0874807	1.05809	-0.503	0.0874807	1.05809
ENSG00000154813	DPH3	FALSE	15.18	15.85	12.19	15.95	12.27	15.41	12.18	10.92	9.03	5.05	11.37	11	15.2	16.02	12.09	18.05	10	16.45	-0.492	0.126168	0.899051	0.011	0.981586	0.00807185	0.503	0.248069	0.605428	-0.503	0.248069	0.605428
ENSG00000232442	CTD-3184A7.4	FALSE	3.86	3.96	1.74	4.73	4.64	2.47	1.35	4.5	5.08	6.94	2.96	7.63	5.15	7.78	1.81	6.67	7.84	11.12	0.414	0.573122	0.241753	0.917	0.0908982	1.04144	0.502	0.588584	0.230191	-0.502	0.588584	0.230191
ENSG00000184208	C22orf46	FALSE	28.3	51.88	45.64	60.25	28.51	26.5	18.27	26.34	28.23	29.67	52.32	51.87	47.06	42.57	44.13	39.24	53.24	52.72	-0.261	0.573122	0.241753	0.241	0.540302	0.267363	0.502	0.331498	0.47952	-0.502	0.331498	0.47952
ENSG00000249592	RP11-440L14.1	FALSE	1.54	10.09	16.72	11.22	1.99	6.16	1.35	4.5	5.08	6.31	13.42	11.45	8.33	9.61	9.67	13.34	11.08	8.71	-0.054	0.967186	0.0144901	0.446	0.562907	0.249564	0.501	0.669677	0.174134	-0.501	0.669677	0.174134
ENSG00000169972	PUSL1	FALSE	12.35	16.93	14.63	14.18	12.6	9.24	8.12	14.78	11.86	7.58	16.38	11	22.3	12.82	16.93	10.2	19.46	16.45	-0.206	0.688175	0.162301	0.295	0.455951	0.341082	0.501	0.346721	0.46002	-0.501	0.346721	0.46002
ENSG00000265485	RP11-449D8.1	FALSE	2.32	1.44	2.44	6.5	1.33	6.16	0	0	2.26	2.53	4.78	4.94	2.21	1.37	6.65	7.06	4.86	0.48	-0.281	0.851345	0.0698945	0.22	0.863881	0.0635462	0.501	0.786898	0.104081	-0.501	0.786898	0.104081
ENSG00000236144	TMEM147-AS1	FALSE	9	13.33	11.15	14.77	7.96	14.79	6.09	13.49	14.68	6.94	10.24	6.29	12.5	13.27	13.3	12.95	10.81	15.48	-0.346	0.441701	0.354872	0.155	0.725536	0.139341	0.501	0.362928	0.44018	-0.501	0.362928	0.44018
ENSG00000120913	PDLIM2	FALSE	65.34	85.75	83.26	83.88	48.73	51.77	41.28	46.26	67.76	51.13	59.6	52.77	85.05	81.48	83.42	55.32	78.92	67.23	-0.425	0.10103	0.995551	0.077	0.825399	0.0833359	0.501	0.108723	0.963678	-0.501	0.108723	0.963678
ENSG00000250999	RP11-1379J22.5	FALSE	0	2.88	1.05	0	0.66	0	2.71	0.64	0.56	1.89	1.36	0.45	2.21	0.46	2.42	2.35	2.43	0	1.093	0.432061	0.364455	1.594	0.155746	0.807583	0.5	0.803288	0.0951287	-0.5	0.803288	0.0951287
ENSG00000178947	SMIM10L2A	FALSE	0.77	1.08	0	2.95	0	0	0	0	1.13	0.63	1.82	3.37	2.94	0.92	1.21	0	3.78	0.97	1.038	0.528422	0.277019	1.539	0.254726	0.593926	0.5	0.84498	0.0731535	-0.5	0.84498	0.0731535
ENSG00000184270	HIST2H2AB	FALSE	1.03	6.49	7.32	0.59	0	0	1.35	1.28	3.39	2.53	2.5	2.25	3.43	1.37	8.46	0.39	4.32	3.39	0.891	0.493594	0.30663	1.391	0.196194	0.707313	0.5	0.787339	0.103838	-0.5	0.787339	0.103838
ENSG00000204498	NFKBIL1	FALSE	66.89	103.4	117.05	95.11	46.08	67.18	95.43	87.38	92.04	92.79	149.45	151.34	196.58	102.07	171.07	64.35	199.46	176.06	0.41	0.319237	0.495886	0.91	0.0071101	2.14812	0.5	0.352333	0.453047	-0.5	0.352333	0.453047
ENSG00000197557	TTC30A	FALSE	3.34	2.88	9.06	4.73	1.99	5.55	5.41	4.5	4.52	8.84	4.09	5.16	9.8	7.32	3.63	6.28	6.76	9.19	0.378	0.571411	0.243052	0.879	0.0657945	1.18181	0.5	0.507126	0.294884	-0.5	0.507126	0.294884
ENSG00000256628	ZBTB11-AS1	FALSE	4.37	5.04	2.09	3.54	3.98	1.85	4.06	0	3.39	2.53	2.5	1.57	4.17	2.75	1.81	2.35	6.22	2.42	-0.635	0.377381	0.42322	-0.135	0.872273	0.0593475	0.5	0.666017	0.176514	-0.5	0.666017	0.176514
ENSG00000068400	GRIPAP1	FALSE	109.85	194.56	186.03	159.49	116.68	81.97	102.2	96.37	140.61	141.4	201.76	207.25	220.35	234.36	196.46	141.25	212.43	213.3	-0.007	0.990523	0.0041356	0.493	0.115959	0.935695	0.499	0.24857	0.604552	-0.499	0.24857	0.604552
ENSG00000120885	CLU	FALSE	217.13	312.01	323.28	271.14	228.06	231.11	152.96	98.3	247.9	251.87	609.84	707.98	376.49	278.3	255.69	190.3	842.16	706.18	-0.048	0.960553	0.0174786	0.452	0.389405	0.409599	0.499	0.566846	0.246535	-0.499	0.566846	0.246535
ENSG00000167552	TUBA1A	FALSE	135.06	68.46	62.71	98.06	187.62	199.06	49.41	83.52	64.94	123.73	85.76	51.2	97.06	93.83	94.3	147.53	104.32	85.13	-0.702	0.0530355	1.27543	-0.202	0.659017	0.181103	0.499	0.356243	0.448254	-0.499	0.356243	0.448254
ENSG00000256087	ZNF432	FALSE	10.55	22.7	24.04	28.35	19.89	11.09	19.63	22.49	14.12	25.25	23.43	26.27	32.35	41.2	27.2	21.58	28.65	35.79	0.127	0.811593	0.0906619	0.625	0.057672	1.23904	0.498	0.283132	0.548011	-0.498	0.283132	0.548011
ENSG00000275630	RP6-65G23.5	FALSE	1.8	0.72	0	0.59	0.33	3.08	0	0	0	1.89	1.14	1.35	1.23	0	1.21	0.39	3.51	1.45	-0.196	0.92876	0.0320965	0.302	0.851534	0.0697979	0.498	0.844635	0.073331	-0.498	0.844635	0.073331
ENSG00000005059	CCDC109B	FALSE	14.15	14.41	11.15	8.27	11.6	4.31	5.41	5.78	16.94	7.58	12.74	8.98	14.71	13.27	9.67	18.05	13.78	8.71	-0.283	0.608236	0.215928	0.215	0.66477	0.177329	0.498	0.433285	0.363226	-0.498	0.433285	0.363226
ENSG00000274825	RP4-616B8.5	FALSE	1.54	0.72	2.44	0	4.64	0	0.68	0.64	1.13	0.63	1.14	0.22	1.47	0.92	0	0.39	1.62	1.45	-0.88	0.495332	0.305104	-0.382	0.760429	0.118942	0.498	0.823473	0.0843505	-0.498	0.823473	0.0843505
ENSG00000198563	DDX39B	FALSE	5.4	13.33	9.75	23.63	5.64	6.16	4.06	0.64	7.34	15.15	10.92	10.1	13.73	15.56	9.07	10.59	10	12.58	-0.1	0.913416	0.0393312	0.397	0.493079	0.307083	0.497	0.562772	0.249667	-0.497	0.562772	0.249667
ENSG00000168802	CHTF8	FALSE	90.04	116.01	133.08	109.87	61.66	79.5	77.83	61.68	94.87	86.48	116.24	98.35	148.05	123.59	143.26	101.62	122.97	109.8	-0.174	0.622997	0.205514	0.323	0.245057	0.610733	0.497	0.123702	0.907624	-0.497	0.123702	0.907624
ENSG00000213722	DDAH2	FALSE	33.96	42.15	41.11	36.03	39.45	40.06	32.49	30.84	59.29	41.03	42.31	36.15	72.06	51.72	48.36	57.29	59.19	31.92	-0.013	0.978719	0.00934196	0.482	0.0431702	1.36482	0.496	0.111146	0.954106	-0.496	0.111146	0.954106
ENSG00000079134	THOC1	FALSE	31.39	21.98	24.73	19.49	36.46	19.72	27.75	13.49	24.28	19.57	20.93	19.76	26.96	33.87	25.39	30.21	26.22	33.86	-0.312	0.336226	0.473369	0.185	0.567186	0.246274	0.496	0.167171	0.776838	-0.496	0.167171	0.776838
ENSG00000163625	WDFY3	FALSE	17.24	16.57	14.98	14.77	10.28	11.09	8.8	8.99	11.29	15.15	8.19	9.21	14.22	21.51	16.32	14.91	10.54	9.19	-0.549	0.123854	0.907089	-0.053	0.916359	0.0379345	0.496	0.346721	0.46002	-0.496	0.346721	0.46002
ENSG00000146376	ARHGAP18	FALSE	33.7	29.18	33.09	16.54	33.48	22.19	28.43	17.35	24.28	17.68	14.56	14.15	39.95	21.97	26.6	32.17	23.51	10.16	-0.635	0.076279	1.11759	-0.14	0.763622	0.117121	0.496	0.381296	0.418737	-0.496	0.381296	0.418737
ENSG00000112062	MAPK14	FALSE	22.38	15.85	22.3	20.08	13.26	19.11	19.63	17.99	17.51	15.78	14.1	24.03	23.29	34.33	23.57	21.97	21.62	30.47	-0.067	0.896421	0.047488	0.427	0.150035	0.823809	0.494	0.222178	0.653298	-0.494	0.222178	0.653298
ENSG00000258457	RP11-298I3.4	FALSE	4.37	5.04	9.06	10.63	5.64	4.31	3.38	0	6.21	7.58	5.69	11.9	5.39	10.53	4.84	8.24	12.16	8.22	-0.127	0.894059	0.0486337	0.366	0.543692	0.264647	0.493	0.603421	0.21938	-0.493	0.603421	0.21938
ENSG00000137449	CPEB2	FALSE	3.86	2.88	3.48	5.32	6.96	3.7	4.74	1.28	3.39	3.79	2.96	3.37	4.41	2.75	6.65	2.75	4.32	9.19	-0.419	0.527848	0.277491	0.075	0.921869	0.0353308	0.493	0.584611	0.233133	-0.493	0.584611	0.233133
ENSG00000189144	ZNF573	FALSE	6.43	3.24	2.44	5.32	8.95	6.16	0.68	1.28	5.08	1.89	4.09	6.51	6.13	6.41	4.23	1.96	5.14	4.84	-0.655	0.353383	0.451755	-0.162	0.838836	0.0763229	0.493	0.662512	0.178806	-0.493	0.662512	0.178806
ENSG00000096070	BRPF3	FALSE	10.03	9.37	7.66	6.5	11.6	14.17	5.41	3.21	7.34	4.42	5	7.63	11.03	10.07	4.84	8.63	7.57	2.9	-0.808	0.0493683	1.30655	-0.315	0.505351	0.296407	0.493	0.48079	0.318045	-0.493	0.48079	0.318045
ENSG00000180611	MB21D2	FALSE	27.01	16.93	8.36	31.9	56.02	38.83	7.44	26.34	14.68	10.73	13.19	6.06	11.27	15.11	13.9	22.76	12.16	22.25	-1.315	0.00345939	2.461	-0.822	0.0889479	1.05086	0.493	0.565391	0.247651	-0.493	0.565391	0.247651
ENSG00000231064	RP11-263K19.4	FALSE	2.32	1.08	1.05	2.36	2.32	0	0.68	1.28	1.13	0	3.41	3.59	2.21	4.12	1.21	4.32	2.43	2.9	0.328	0.776283	0.10998	0.821	0.310107	0.508488	0.492	0.728871	0.137349	-0.492	0.728871	0.137349
ENSG00000196437	ZNF569	FALSE	5.92	8.29	8.36	5.91	7.29	3.08	4.74	4.5	6.78	10.73	9.78	8.98	13.24	13.27	13.9	6.28	10.81	8.71	0.218	0.714988	0.145701	0.71	0.0682802	1.16571	0.492	0.413868	0.383138	-0.492	0.413868	0.383138
ENSG00000162402	USP24	FALSE	14.41	18.37	18.46	20.68	26.52	27.12	13.54	16.7	14.12	17.04	13.88	18.64	13.24	25.63	25.99	23.15	17.03	27.57	-0.409	0.23912	0.621385	0.082	0.851534	0.0697979	0.491	0.280407	0.552211	-0.491	0.280407	0.552211
ENSG00000196233	LCOR	FALSE	20.58	18.01	18.81	33.08	21.22	32.05	13.54	8.35	17.51	23.36	13.65	13.02	20.59	25.63	23.57	9.42	12.16	31.44	-0.722	0.053725	1.26982	-0.231	0.617447	0.2094	0.491	0.423179	0.373476	-0.491	0.423179	0.373476
ENSG00000273136	NBPF26	FALSE	0	0.72	1.74	0	0	0	0.68	0	2.26	0	0.91	1.12	0.74	0	2.42	0	1.89	2.42	1.529	0.36304	0.440046	2.018	0.166355	0.778964	0.49	0.856754	0.0671437	-0.49	0.856754	0.0671437
ENSG00000204390	HSPA1L	FALSE	2.06	0.72	3.14	1.18	0	0	2.03	1.28	1.13	1.26	0.23	2.47	2.7	3.2	0.6	1.96	1.89	0.97	0.288	0.859829	0.0655877	0.778	0.464099	0.33339	0.49	0.791521	0.101537	-0.49	0.791521	0.101537
ENSG00000253417	RP11-109J4.1	FALSE	1.03	1.8	0	1.77	0	0	0	0	0	0	1.82	2.25	0.25	0.46	0	1.18	1.89	2.9	0.019	0.991168	0.00385265	0.509	0.788901	0.102977	0.49	0.881709	0.0546746	-0.49	0.881709	0.0546746
ENSG00000119878	CRIPT	FALSE	13.63	19.82	20.21	18.9	26.85	14.79	12.18	12.21	14.12	17.04	15.47	13.92	25.25	22.89	16.93	18.44	20.81	12.58	-0.415	0.219273	0.659015	0.075	0.859927	0.0655382	0.49	0.25049	0.601209	-0.49	0.25049	0.601209
ENSG00000104953	TLE6	FALSE	1.54	0.72	1.74	0	2.65	0	0.68	0	0.56	0.63	0.91	1.57	1.72	0.92	1.21	0.78	0.81	1.93	-0.467	0.716033	0.145067	0.023	0.988527	0.0050113	0.49	0.788731	0.103071	-0.49	0.788731	0.103071
ENSG00000138829	FBN2	FALSE	2.57	4.68	5.57	10.63	1.99	8.63	2.03	0	2.82	3.79	4.09	5.61	4.9	4.12	3.02	8.24	5.41	2.9	-0.583	0.460737	0.336547	-0.094	0.921864	0.0353331	0.49	0.679965	0.167514	-0.49	0.679965	0.167514
ENSG00000119922	IFIT2	FALSE	1.8	1.8	3.83	0	0	0	4.06	1.28	1.69	0.63	1.82	3.14	2.7	2.75	1.21	1.57	4.32	5.32	0.933	0.376518	0.424214	1.422	0.101978	0.991492	0.489	0.758662	0.119951	-0.489	0.758662	0.119951
ENSG00000135046	ANXA1	FALSE	229.73	224.46	265.8	124.05	111.05	167.02	172.58	163.19	166.02	135.72	153.77	96.1	297.56	172.56	261.74	200.89	189.73	147.04	-0.356	0.324208	0.489177	0.133	0.74558	0.127506	0.489	0.267407	0.572827	-0.489	0.267407	0.572827
ENSG00000244694	PTCHD4	FALSE	5.92	2.16	8.01	1.18	0	4.93	18.27	5.14	5.08	4.42	1.82	4.27	8.09	6.41	4.23	5.1	6.76	7.74	0.314	0.771771	0.112511	0.802	0.267225	0.573122	0.488	0.704725	0.151981	-0.488	0.704725	0.151981
ENSG00000145147	SLIT2	FALSE	30.36	12.97	10.8	15.36	28.84	25.27	12.86	15.42	6.78	5.05	5	7.41	9.31	8.24	10.88	22.76	11.62	9.19	-1.404	0.000406728	3.3907	-0.916	0.0365644	1.43694	0.488	0.563419	0.249168	-0.488	0.563419	0.249168
ENSG00000277602	AC005363.11	FALSE	1.03	5.4	3.48	1.18	0	1.85	1.35	0.64	0.56	0	6.6	3.82	2.21	5.49	1.21	2.35	2.97	1.93	-0.002	0.999144	0.000371734	0.485	0.687332	0.162834	0.487	0.813035	0.0898907	-0.487	0.813035	0.0898907
ENSG00000136367	ZFHX2	FALSE	3.86	0.36	3.83	2.36	0.99	4.31	1.35	0.64	3.95	1.89	2.5	4.49	4.66	4.12	2.42	1.57	7.3	2.42	-0.007	0.997232	0.00120378	0.48	0.58219	0.234935	0.487	0.732832	0.134996	-0.487	0.732832	0.134996
ENSG00000197766	CFD	FALSE	3.6	3.96	4.53	2.95	3.98	1.85	0	5.14	5.08	0.63	2.27	4.49	4.17	5.49	4.23	2.75	7.03	2.9	-0.185	0.849911	0.0706265	0.302	0.664696	0.177377	0.487	0.645436	0.190147	-0.487	0.645436	0.190147
ENSG00000164136	IL15	FALSE	2.83	1.44	2.09	0.59	0.99	2.47	0.68	4.5	1.69	3.16	0.45	1.12	1.47	2.75	1.21	3.92	1.62	1.45	-0.343	0.771769	0.112513	0.145	0.891295	0.0499785	0.487	0.759385	0.119538	-0.487	0.759385	0.119538
ENSG00000165195	PIGA	FALSE	2.83	1.44	2.79	1.18	0.33	4.93	4.06	4.5	2.82	1.26	2.73	2.02	4.41	3.2	5.44	6.67	1.89	2.42	0.38	0.70548	0.151515	0.865	0.215236	0.667085	0.485	0.687151	0.162948	-0.485	0.687151	0.162948
ENSG00000267100	ILF3-AS1	FALSE	43.48	52.6	44.24	31.31	31.82	33.28	40.61	24.41	38.4	40.4	50.04	44.68	71.33	60.88	47.75	51.4	62.43	45.47	0.039	0.93642	0.0285294	0.524	0.035674	1.44765	0.485	0.140358	0.852762	-0.485	0.140358	0.852762
ENSG00000184497	TMEM255B	FALSE	3.86	4.68	5.57	4.14	9.61	5.55	3.38	1.28	4.52	0.63	7.51	11	5.64	8.24	1.81	3.53	9.19	10.16	-0.263	0.794771	0.0997578	0.222	0.788901	0.102977	0.485	0.692613	0.159509	-0.485	0.692613	0.159509
ENSG00000243678	NME2	FALSE	7.98	12.25	8.36	14.18	13.26	11.09	7.44	5.14	6.78	13.26	5.91	5.16	8.33	15.11	8.46	8.63	7.3	9.19	-0.785	0.0289599	1.5382	-0.301	0.461226	0.336086	0.485	0.430612	0.365914	-0.485	0.430612	0.365914
ENSG00000110619	CARS	FALSE	219.18	234.91	248.04	135.27	127.29	119.56	169.2	167.69	174.49	186.22	272.28	267.43	356.63	263.65	299.22	193.44	349.73	255.38	0.174	0.693358	0.159042	0.658	0.0261464	1.58259	0.484	0.258124	0.588171	-0.484	0.258124	0.588171
ENSG00000162129	CLPB	FALSE	6.95	9.01	5.92	6.5	6.3	5.55	5.41	3.85	6.78	3.79	9.33	8.31	12.75	8.24	10.28	5.49	11.08	7.26	-0.033	0.968689	0.0138155	0.451	0.305301	0.515272	0.484	0.454536	0.342432	-0.484	0.454536	0.342432
ENSG00000177548	RABEP2	FALSE	9.78	14.77	10.8	10.04	5.3	17.26	8.12	6.42	7.34	7.58	14.56	11	15.44	12.36	15.72	10.2	14.32	9.19	-0.305	0.563134	0.249388	0.179	0.712567	0.147174	0.484	0.429972	0.36656	-0.484	0.429972	0.36656
ENSG00000151093	OXSM	FALSE	1.29	1.8	2.79	2.95	1.66	0.62	1.35	0	2.82	1.26	4.32	4.04	3.19	5.04	6.65	2.75	3.51	2.9	0.552	0.509333	0.292998	1.035	0.107852	0.96717	0.483	0.668805	0.174701	-0.483	0.668805	0.174701
ENSG00000101104	PABPC1L	FALSE	17.75	7.93	7.32	11.22	7.62	9.24	6.77	9.64	9.6	6.31	10.01	10.55	17.16	13.73	10.28	5.49	14.86	10.64	-0.072	0.924311	0.0341819	0.411	0.350634	0.455147	0.483	0.430612	0.365914	-0.483	0.430612	0.365914
ENSG00000224086	LL22NC03-86G7.1	FALSE	0.77	2.52	0.35	2.36	3.98	1.85	0	0.64	2.26	2.53	4.32	1.12	2.94	4.58	3.02	0.78	2.16	0.97	-0.142	0.931142	0.0309841	0.341	0.754723	0.122213	0.483	0.788762	0.103054	-0.483	0.788762	0.103054
ENSG00000183718	TRIM52	FALSE	29.33	26.66	29.96	24.81	10.28	8.63	20.3	12.85	27.67	24.62	20.47	26.5	32.84	47.15	22.97	18.44	32.16	34.34	-0.097	0.88266	0.0542066	0.385	0.374415	0.426647	0.482	0.41563	0.381293	-0.482	0.41563	0.381293
ENSG00000204524	ZNF805	FALSE	3.09	1.08	1.74	2.36	1.66	1.23	2.71	1.28	2.26	0.63	0.68	1.8	1.47	0.92	3.02	2.75	2.16	2.42	-0.397	0.678762	0.168282	0.085	0.931628	0.0307576	0.482	0.711521	0.147812	-0.482	0.711521	0.147812
ENSG00000100288	CHKB	FALSE	9.26	7.93	7.32	4.14	4.31	0.62	1.35	3.85	3.95	6.94	5.23	3.82	7.35	3.66	4.84	1.57	7.84	9.19	-0.526	0.488091	0.311499	-0.043	0.963405	0.0161911	0.482	0.6691	0.174509	-0.482	0.6691	0.174509
ENSG00000109572	CLCN3	FALSE	51.19	54.04	56.78	49.62	66.63	51.77	32.49	26.98	50.82	76.38	36.39	31.21	62.75	57.67	50.17	65.53	38.38	37.73	-0.575	0.0311212	1.50694	-0.093	0.792116	0.101211	0.482	0.212912	0.6718	-0.482	0.212912	0.6718
ENSG00000111671	SPSB2	FALSE	17.24	15.49	20.21	14.18	8.29	12.33	6.77	16.06	9.6	15.15	23.66	19.76	26.96	22.89	22.37	10.99	22.97	21.28	0.048	0.949488	0.0225106	0.53	0.186542	0.729223	0.481	0.429653	0.366882	-0.481	0.429653	0.366882
ENSG00000137411	VARS2	FALSE	18.01	19.46	14.28	10.04	10.94	7.4	13.54	8.99	11.29	7.58	25.93	20.66	19.12	19.22	19.34	15.69	20	24.67	0.028	0.971046	0.01276	0.509	0.203497	0.691443	0.481	0.437208	0.359312	-0.481	0.437208	0.359312
ENSG00000148835	TAF5	FALSE	15.18	10.45	19.16	3.54	3.98	3.7	21.66	5.14	10.16	5.68	6.82	7.19	13.48	10.99	9.07	14.13	10	7.26	-0.047	0.965773	0.0151251	0.434	0.483988	0.315165	0.481	0.608225	0.215936	-0.481	0.608225	0.215936
ENSG00000136870	ZNF189	FALSE	4.37	3.6	7.66	5.91	6.96	4.93	3.38	3.21	3.95	5.05	9.1	3.82	5.88	3.2	4.84	8.63	7.84	6.29	-0.331	0.620062	0.207565	0.15	0.806865	0.0931991	0.481	0.567054	0.246376	-0.481	0.567054	0.246376
ENSG00000232586	KIAA1614-AS1	FALSE	0.26	0	0.35	0	2.32	1.23	1.35	0.64	0	1.89	0.68	0.9	1.47	0.46	0	1.57	1.08	2.9	0.837	0.561815	0.250407	1.317	0.237123	0.625027	0.48	0.804261	0.0946027	-0.48	0.804261	0.0946027
ENSG00000262049	RP13-1032I1.7	FALSE	1.54	2.16	1.05	2.36	0.66	1.23	2.03	0	2.82	1.26	3.18	2.47	3.68	2.29	1.81	1.57	4.59	3.87	0.566	0.519945	0.284042	1.046	0.111257	0.953674	0.48	0.677797	0.1689	-0.48	0.677797	0.1689
ENSG00000187954	CYHR1	FALSE	26.24	37.47	34.84	25.99	24.86	25.27	37.9	19.92	24.85	20.2	32.3	43.11	51.96	43.94	53.8	26.29	42.43	27.09	-0.001	0.999097	0.000392343	0.479	0.146523	0.834093	0.48	0.314014	0.503051	-0.48	0.314014	0.503051
ENSG00000197757	HOXC6	FALSE	34.22	30.62	37.97	17.13	12.93	16.64	18.95	16.06	35.01	16.41	29.34	29.19	42.4	18.77	40.5	22.37	49.73	29.99	-0.059	0.942016	0.0259419	0.421	0.369472	0.432419	0.48	0.476638	0.321811	-0.48	0.476638	0.321811
ENSG00000158406	HIST1H4H	FALSE	13.38	21.62	26.13	7.68	11.6	6.78	12.86	12.21	15.81	11.36	9.55	11.9	22.06	9.61	22.37	7.46	22.97	14.51	-0.151	0.843639	0.0738435	0.329	0.543692	0.264647	0.48	0.520637	0.283465	-0.48	0.520637	0.283465
ENSG00000144642	RBMS3	FALSE	9.26	4.68	6.62	10.63	19.23	15.41	2.71	6.42	18.07	12.63	4.09	3.59	5.88	6.87	8.46	13.73	7.84	6.77	-0.844	0.165048	0.782391	-0.364	0.560695	0.251273	0.48	0.652393	0.185491	-0.48	0.652393	0.185491
ENSG00000154310	TNIK	FALSE	4.89	9.37	6.27	2.95	7.29	0.62	8.8	2.57	5.65	3.79	5.69	7.63	7.84	5.95	11.49	6.28	9.19	8.22	0.044	0.963201	0.016283	0.523	0.306045	0.514214	0.479	0.534707	0.271884	-0.479	0.534707	0.271884
ENSG00000226067	LINC00623	FALSE	5.92	4.68	5.23	5.91	4.97	9.86	4.06	5.14	4.52	7.58	4.55	8.98	6.37	8.24	6.65	9.81	8.65	8.71	-0.009	0.990292	0.00423653	0.47	0.251476	0.599503	0.479	0.431928	0.364589	-0.479	0.431928	0.364589
ENSG00000185272	RBM11	FALSE	1.03	2.52	2.79	4.73	3.31	4.31	0	2.57	4.52	3.79	3.18	1.57	5.88	1.83	3.02	5.49	3.24	1.93	-0.166	0.885121	0.0529972	0.313	0.696472	0.157096	0.479	0.701682	0.153859	-0.479	0.701682	0.153859
ENSG00000173465	SSSCA1	FALSE	24.18	16.93	16.72	24.81	18.89	24.65	11.51	31.48	14.12	19.57	11.37	16.17	23.29	15.56	18.13	23.93	25.14	19.35	-0.466	0.165768	0.780499	0.013	0.978259	0.00954596	0.479	0.292058	0.534531	-0.479	0.292058	0.534531
ENSG00000006025	OSBPL7	FALSE	15.95	10.09	11.15	6.5	7.29	13.56	10.15	3.85	3.95	7.58	7.73	6.51	7.84	10.07	10.88	14.52	4.86	9.19	-0.697	0.121135	0.916732	-0.218	0.682807	0.165702	0.479	0.518812	0.28499	-0.479	0.518812	0.28499
ENSG00000250132	RP11-359B12.2	FALSE	1.29	2.52	0.7	0	2.98	1.23	2.03	1.93	1.69	1.89	1.36	2.92	1.72	5.04	0.6	1.18	3.78	4.35	0.375	0.746677	0.126867	0.853	0.29586	0.528913	0.478	0.744166	0.12833	-0.478	0.744166	0.12833
ENSG00000243926	TIPARP-AS1	FALSE	0	1.8	0	1.18	0.66	1.85	0.68	1.28	0	0	1.36	1.12	0.25	1.83	0.6	1.18	2.16	0.97	-0.004	0.999059	0.000409049	0.475	0.729473	0.136991	0.478	0.839488	0.0759853	-0.478	0.839488	0.0759853
ENSG00000167272	POP5	FALSE	19.81	25.58	19.51	25.4	15.25	11.71	12.86	17.99	12.99	18.94	21.84	26.5	26.23	17.85	34.46	22.76	28.92	27.57	-0.083	0.882814	0.0541306	0.395	0.251476	0.599503	0.478	0.317075	0.498838	-0.478	0.317075	0.498838
ENSG00000121988	ZRANB3	FALSE	8.23	7.57	8.01	5.32	8.29	4.31	2.71	7.07	9.03	2.53	6.37	10.55	10.05	9.15	13.3	7.46	10.54	5.8	-0.109	0.882573	0.0542492	0.369	0.427921	0.368636	0.478	0.491438	0.308532	-0.478	0.491438	0.308532
ENSG00000113761	ZNF346	FALSE	69.97	95.12	91.97	80.93	55.03	64.09	79.86	35.98	54.77	62.49	88.71	66.24	139.96	88.34	110.02	73.77	77.57	76.91	-0.245	0.501446	0.299776	0.233	0.479563	0.319154	0.478	0.242507	0.615275	-0.478	0.242507	0.615275
ENSG00000233403	RP11-86A5.1	FALSE	0.26	1.44	2.44	2.36	2.32	0	2.03	0	2.26	0	1.14	1.12	2.21	2.75	1.21	0	0.81	2.42	-0.422	0.779868	0.107979	0.056	0.971987	0.0123396	0.478	0.823349	0.0844158	-0.478	0.823349	0.0844158
ENSG00000143156	NME7	FALSE	17.24	12.25	14.63	7.09	24.86	21.57	12.18	14.78	15.25	9.47	9.55	12.13	12.75	12.36	11.49	18.83	21.08	26.6	-0.462	0.287327	0.541624	0.016	0.979642	0.00893277	0.478	0.420364	0.376375	-0.478	0.420364	0.376375
ENSG00000186314	PRELID2	FALSE	9.52	4.32	4.88	9.45	8.95	9.86	3.38	2.57	8.47	4.42	4.55	5.16	5.88	7.78	7.86	8.63	5.41	3.87	-0.737	0.107197	0.969819	-0.259	0.613475	0.212203	0.478	0.533179	0.273127	-0.478	0.533179	0.273127
ENSG00000108375	RNF43	FALSE	7.2	9.37	16.72	15.36	3.98	8.01	4.06	0	0.56	0.63	2.96	5.39	4.17	3.2	5.44	1.96	2.16	2.42	-2.114	0.000248458	3.60475	-1.636	0.00542749	2.2654	0.478	0.743816	0.128535	-0.478	0.743816	0.128535
ENSG00000185189	NRBP2	FALSE	6.17	5.04	5.57	4.14	3.65	11.71	6.77	6.42	1.69	3.79	4.78	6.06	10.54	4.12	5.44	5.1	10	5.32	-0.153	0.857897	0.0665647	0.324	0.579645	0.236838	0.477	0.573464	0.241494	-0.477	0.573464	0.241494
ENSG00000100147	CCDC134	FALSE	2.83	5.04	7.66	7.68	3.31	2.47	0	0	5.08	1.26	3.41	4.94	5.88	3.66	3.63	1.18	4.32	4.35	-0.788	0.333016	0.477534	-0.311	0.71946	0.142993	0.477	0.733529	0.134583	-0.477	0.733529	0.134583
ENSG00000108799	EZH1	FALSE	12.35	17.65	19.51	15.95	5.64	8.63	11.51	13.49	15.25	11.99	14.56	23.58	20.1	27.46	16.32	9.42	26.49	21.77	0.106	0.879955	0.0555393	0.583	0.168671	0.77296	0.476	0.460133	0.337116	-0.476	0.460133	0.337116
ENSG00000180190	TDRP	FALSE	3.34	4.68	5.23	4.73	7.96	8.01	6.77	4.5	1.69	1.89	5.46	8.08	8.82	4.58	1.81	5.1	8.65	10.16	-0.194	0.828437	0.0817407	0.282	0.674692	0.170894	0.476	0.62867	0.201577	-0.476	0.62867	0.201577
ENSG00000160584	SIK3	FALSE	14.41	11.53	10.1	13	15.91	12.33	16.92	10.28	10.73	9.47	11.6	18.41	17.16	12.82	18.13	15.3	22.97	20.31	-0.021	0.974558	0.0111922	0.454	0.156414	0.805724	0.475	0.305413	0.515112	-0.475	0.305413	0.515112
ENSG00000261971	MMP25-AS1	FALSE	14.66	9.37	5.92	9.45	6.63	14.17	10.15	5.78	5.08	10.73	7.73	6.96	13.24	9.61	13.9	11.77	6.22	9.19	-0.371	0.482725	0.3163	0.104	0.857864	0.0665814	0.475	0.478285	0.320313	-0.475	0.478285	0.320313
ENSG00000189376	C8orf76	FALSE	9.52	7.21	7.66	7.68	8.95	22.19	3.38	8.35	6.21	6.31	7.28	7.41	8.09	11.9	10.88	8.63	9.73	7.26	-0.416	0.328028	0.484089	0.059	0.909907	0.0410028	0.475	0.38481	0.414753	-0.475	0.38481	0.414753
ENSG00000106537	TSPAN13	FALSE	20.32	16.57	19.51	13.59	22.54	26.5	4.06	7.71	15.25	23.99	18.2	14.37	14.22	14.65	27.81	26.29	18.92	18.86	-0.479	0.255968	0.591815	-0.004	0.995252	0.00206675	0.475	0.423179	0.373476	-0.475	0.423179	0.373476
ENSG00000198018	ENTPD7	FALSE	7.46	5.04	4.53	11.22	13.26	14.17	1.35	12.85	3.95	10.73	6.37	4.04	5.15	10.07	4.23	10.59	6.76	12.58	-0.636	0.337636	0.471551	-0.161	0.827545	0.0822084	0.475	0.656504	0.182763	-0.475	0.656504	0.182763
ENSG00000101098	RIMS4	FALSE	15.44	15.49	14.98	24.81	9.28	11.09	12.86	12.85	25.41	25.88	67.33	76.57	49.02	31.13	19.34	14.91	76.76	53.21	0.858	0.150885	0.821354	1.332	0.00923599	2.03452	0.474	0.658288	0.181584	-0.474	0.658288	0.181584
ENSG00000116668	SWT1	FALSE	0.77	2.16	5.23	1.77	4.31	4.31	4.06	5.14	2.26	1.26	3.64	2.92	2.45	3.66	2.42	5.89	5.95	6.29	0.035	0.977676	0.00980522	0.509	0.473064	0.325081	0.474	0.680585	0.167118	-0.474	0.680585	0.167118
ENSG00000020129	NCDN	FALSE	86.18	94.4	93.01	88.61	65.3	72.11	62.26	57.18	76.23	80.17	126.93	89.37	125.99	88.34	136.61	89.46	94.86	109.8	-0.126	0.738633	0.131571	0.349	0.17247	0.763286	0.474	0.146429	0.834372	-0.474	0.146429	0.834372
ENSG00000268996	MAN1B1-AS1	FALSE	10.03	15.49	16.72	11.81	3.65	6.16	7.44	2.57	11.29	8.84	11.15	14.15	19.36	16.02	8.46	13.34	14.05	9.19	-0.184	0.807776	0.0927088	0.29	0.61282	0.212667	0.474	0.557439	0.253803	-0.474	0.557439	0.253803
ENSG00000138639	ARHGAP24	FALSE	6.95	4.68	5.57	4.14	3.31	2.47	3.38	7.71	1.13	0.63	2.96	3.14	3.68	2.75	3.02	9.02	4.32	2.42	-0.789	0.213742	0.670111	-0.315	0.645881	0.189847	0.474	0.680319	0.167287	-0.474	0.680319	0.167287
ENSG00000125430	HS3ST3B1	FALSE	11.06	6.85	5.92	9.45	15.91	28.35	2.71	14.78	7.34	3.79	5.23	6.96	6.62	7.78	6.04	9.42	7.3	13.54	-0.883	0.0776744	1.10972	-0.409	0.452913	0.343985	0.474	0.588812	0.230023	-0.474	0.588812	0.230023
ENSG00000233621	LINC01137	FALSE	5.4	4.68	3.14	5.91	2.32	6.16	2.71	3.21	2.82	1.89	7.51	6.96	6.13	8.24	4.84	3.53	7.84	6.77	-0.007	0.99639	0.00157082	0.467	0.421524	0.375178	0.473	0.606867	0.216906	-0.473	0.606867	0.216906
ENSG00000087088	BAX	FALSE	30.1	50.08	57.83	58.48	41.77	37.59	44.67	44.33	50.26	44.19	50.5	42.89	62.99	33.87	66.49	35.71	83.24	81.74	-0.017	0.976771	0.0102073	0.456	0.141721	0.848565	0.473	0.270488	0.567851	-0.473	0.270488	0.567851
ENSG00000248932	RP11-319G6.1	FALSE	0	1.08	2.44	1.18	0	2.47	0	0.64	1.69	0	0.91	0.9	1.23	0.92	0.6	1.18	0.54	1.93	-0.457	0.781198	0.107239	0.016	0.992115	0.00343812	0.473	0.839379	0.0760421	-0.473	0.839379	0.0760421
ENSG00000185917	SETD4	FALSE	12.86	14.05	11.84	10.04	8.29	22.19	10.15	8.35	11.29	15.15	10.01	12.57	13.48	20.14	18.13	21.58	11.62	8.22	-0.159	0.780039	0.107884	0.313	0.453861	0.343077	0.472	0.399536	0.398444	-0.472	0.399536	0.398444
ENSG00000282386	RP11-422P24.12	FALSE	4.12	8.65	6.97	0.59	4.31	4.93	2.03	5.78	6.21	2.53	4.32	6.06	5.15	8.7	3.02	6.67	7.84	6.77	-0.159	0.854724	0.068174	0.313	0.610065	0.214624	0.472	0.588552	0.230215	-0.472	0.588552	0.230215
ENSG00000169136	ATF5	FALSE	101.87	154.2	157.11	153.59	114.36	114.01	87.98	53.97	117.45	104.16	124.65	94.31	137.75	117.64	141.45	136.54	135.68	159.62	-0.425	0.0813705	1.08953	0.047	0.891295	0.0499785	0.472	0.122944	0.910291	-0.472	0.122944	0.910291
ENSG00000174373	RALGAPA1	FALSE	10.03	9.01	9.75	15.36	13.59	8.63	0.68	5.14	3.39	6.31	10.01	10.78	6.62	10.99	8.46	8.63	11.08	10.64	-0.716	0.111665	0.952085	-0.244	0.623975	0.204833	0.472	0.525842	0.279145	-0.472	0.525842	0.279145
ENSG00000107551	RASSF4	FALSE	8.23	10.81	6.62	5.91	2.98	3.7	6.09	5.14	7.34	5.05	14.33	20.66	17.16	6.41	14.51	3.92	31.89	12.58	0.502	0.52548	0.279444	0.974	0.119143	0.923933	0.471	0.686824	0.163154	-0.471	0.686824	0.163154
ENSG00000153132	CLGN	FALSE	12.09	10.81	8.01	7.09	5.64	9.24	12.86	3.85	5.65	6.31	26.84	25.15	16.91	13.73	11.49	7.85	34.32	16.45	0.271	0.744572	0.128094	0.742	0.184268	0.73455	0.471	0.65456	0.18405	-0.471	0.65456	0.18405
ENSG00000077522	ACTN2	FALSE	0	0.72	1.39	2.95	3.98	0.62	1.35	0	2.26	1.26	2.27	0.9	2.45	1.83	0	1.57	1.62	4.84	0.009	0.996329	0.00159709	0.48	0.693071	0.159223	0.471	0.815844	0.088393	-0.471	0.815844	0.088393
ENSG00000165046	LETM2	FALSE	6.17	4.32	3.48	4.73	6.63	5.55	2.03	2.57	10.16	8.84	1.36	1.8	4.9	5.49	0	6.67	1.35	4.35	-0.856	0.296079	0.528592	-0.385	0.626312	0.203209	0.471	0.751349	0.124158	-0.471	0.751349	0.124158
ENSG00000165912	PACSIN3	FALSE	24.95	31.71	25.43	21.27	17.24	21.57	27.75	27.63	24.85	22.73	30.48	30.99	49.51	23.8	47.15	35.71	40.27	29.02	0.213	0.575347	0.24007	0.683	0.0102616	1.98878	0.47	0.231315	0.635796	-0.47	0.231315	0.635796
ENSG00000155962	CLIC2	FALSE	9.26	4.68	4.88	4.14	1.99	2.47	20.3	5.78	1.13	5.05	3.41	5.61	6.62	9.15	4.23	9.02	7.3	3.39	0.165	0.875086	0.057949	0.635	0.308484	0.510768	0.47	0.664176	0.177717	-0.47	0.664176	0.177717
ENSG00000108506	INTS2	FALSE	9	12.97	11.84	8.27	6.96	11.09	9.48	8.99	8.47	9.47	7.05	14.82	11.27	13.73	13.3	16.09	10.81	14.03	-0.103	0.864708	0.0631307	0.367	0.310001	0.508637	0.47	0.376746	0.423951	-0.47	0.376746	0.423951
ENSG00000254901	BORCS8	FALSE	22.9	32.07	32.75	30.72	29.83	28.97	25.04	21.84	26.54	26.51	27.98	38.17	39.95	35.25	29.62	32.17	50.54	43.05	-0.105	0.792097	0.101221	0.365	0.156336	0.805941	0.47	0.15521	0.809081	-0.47	0.15521	0.809081
ENSG00000099849	RASSF7	FALSE	41.93	58.37	47.38	50.8	46.41	33.28	19.63	23.13	39.53	28.41	43.45	40.87	49.27	50.81	47.75	38.84	45.41	47.4	-0.483	0.0617779	1.20917	-0.014	0.973358	0.0117272	0.47	0.175284	0.756258	-0.47	0.175284	0.756258
ENSG00000166507	NDST2	FALSE	2.57	3.96	1.74	5.91	3.65	4.31	1.35	3.85	1.69	3.16	2.05	2.92	1.96	3.2	3.02	4.71	2.97	5.8	-0.495	0.482359	0.316629	-0.025	0.977259	0.00999015	0.47	0.652393	0.185491	-0.47	0.652393	0.185491
ENSG00000182175	RGMA	FALSE	2.83	1.8	1.05	0	0	0	1.35	0.64	0.56	1.26	2.73	1.57	2.21	2.75	2.42	0.39	2.7	1.93	0.716	0.563134	0.249388	1.184	0.222101	0.653449	0.469	0.788762	0.103054	-0.469	0.788762	0.103054
ENSG00000165113	GKAP1	FALSE	11.58	6.12	13.93	5.32	11.6	6.16	8.12	6.42	5.08	15.15	17.29	17.29	19.61	16.94	10.88	16.87	18.92	17.41	0.379	0.485682	0.313648	0.848	0.0389544	1.40944	0.469	0.487604	0.311933	-0.469	0.487604	0.311933
ENSG00000231025	RP11-175O19.4	FALSE	13.38	19.46	13.24	12.41	8.29	12.33	7.44	12.85	6.21	12.63	10.46	6.96	12.01	20.14	12.09	15.3	9.46	10.64	-0.487	0.2443	0.612076	-0.018	0.976337	0.0104001	0.469	0.42641	0.370172	-0.469	0.42641	0.370172
ENSG00000164107	HAND2	FALSE	1.54	2.16	1.39	0	1.99	0	0.68	0.64	6.78	4.42	2.05	2.69	2.45	5.49	4.84	1.96	2.97	3.87	0.867	0.307493	0.512164	1.335	0.0523615	1.28099	0.468	0.718379	0.143646	-0.468	0.718379	0.143646
ENSG00000126970	ZC4H2	FALSE	8.23	9.37	5.92	5.91	2.65	0	14.21	8.99	11.86	8.84	4.78	5.61	14.46	10.99	18.13	9.42	9.19	9.19	0.538	0.402776	0.394936	1.006	0.04758	1.32258	0.468	0.592913	0.227009	-0.468	0.592913	0.227009
ENSG00000115425	PECR	FALSE	3.6	5.4	1.39	1.18	1.66	2.47	1.35	1.28	3.95	5.05	4.55	2.92	2.7	5.95	6.65	3.53	3.51	6.29	0.384	0.660621	0.180047	0.851	0.179017	0.747105	0.468	0.664634	0.177417	-0.468	0.664634	0.177417
ENSG00000279529	CTD-3222D19.8	FALSE	0	1.44	2.09	3.54	0.66	0.62	0	1.28	2.26	1.26	0.91	2.02	1.96	1.37	1.81	1.96	2.43	1.45	0.174	0.90428	0.0436969	0.643	0.47735	0.321163	0.468	0.75698	0.120916	-0.468	0.75698	0.120916
ENSG00000137171	KLC4	FALSE	9.26	8.29	9.75	2.36	6.63	5.55	6.77	7.07	7.91	6.31	11.83	7.41	14.22	14.19	8.46	8.24	13.78	4.84	0.089	0.910695	0.040627	0.556	0.219606	0.658356	0.468	0.51249	0.290314	-0.468	0.51249	0.290314
ENSG00000159314	ARHGAP27	FALSE	3.86	4.32	3.83	5.91	7.62	2.47	3.38	4.5	2.82	3.79	3.87	6.29	5.15	11.9	4.23	5.49	5.41	6.77	-0.103	0.902198	0.0446983	0.364	0.499812	0.301194	0.467	0.560331	0.251556	-0.467	0.560331	0.251556
ENSG00000175294	CATSPER1	FALSE	1.8	1.8	2.44	0.59	0.99	1.85	4.74	3.21	1.69	4.42	2.27	2.25	4.17	1.83	6.65	5.49	4.32	1.45	0.792	0.283331	0.547706	1.258	0.0350212	1.45567	0.466	0.664634	0.177417	-0.466	0.664634	0.177417
ENSG00000164989	CCDC171	FALSE	7.72	4.68	8.36	7.09	3.65	6.78	8.12	5.78	6.78	6.94	11.83	5.61	11.52	6.41	9.67	8.63	10.27	13.54	0.178	0.785044	0.105106	0.645	0.110626	0.956142	0.466	0.478285	0.320313	-0.466	0.478285	0.320313
ENSG00000204569	PPP1R10	FALSE	178.28	207.53	196.13	140.59	102.1	115.86	131.97	114.36	163.76	149.61	204.95	136.52	208.1	172.11	217.61	181.27	219.46	210.89	-0.137	0.718193	0.143759	0.33	0.219717	0.658137	0.466	0.15444	0.81124	-0.466	0.15444	0.81124
ENSG00000136010	ALDH1L2	FALSE	3.86	11.17	4.88	7.09	5.64	2.47	4.06	3.85	4.52	1.89	7.05	4.49	3.68	5.49	3.63	5.89	8.65	9.67	-0.276	0.732758	0.13504	0.19	0.784419	0.105452	0.466	0.625307	0.203907	-0.466	0.625307	0.203907
ENSG00000003756	RBM5	FALSE	32.93	53.68	42.85	49.03	44.42	33.9	36.55	25.7	37.27	28.41	30.71	37.5	45.59	50.35	53.8	36.1	47.03	38.69	-0.389	0.114502	0.941185	0.076	0.809107	0.0919943	0.465	0.117395	0.93035	-0.465	0.117395	0.93035
ENSG00000213859	KCTD11	FALSE	2.06	8.65	5.92	3.54	6.3	8.01	4.74	3.85	3.95	2.53	3.87	7.63	6.62	4.58	5.44	7.06	7.57	4.84	-0.408	0.533013	0.273262	0.057	0.938361	0.0276302	0.465	0.592749	0.227129	-0.465	0.592749	0.227129
ENSG00000267571	AC104532.4	FALSE	0.26	1.08	1.05	0	0	0	1.35	0.64	0	0	0.23	3.37	0.25	0.92	1.21	0.39	1.35	1.45	0.499	0.802265	0.0956822	0.963	0.486703	0.312736	0.464	0.866245	0.0623594	-0.464	0.866245	0.0623594
ENSG00000040531	CTNS	FALSE	5.92	4.32	6.27	6.5	6.96	1.85	4.74	7.71	2.26	4.42	8.42	6.96	4.17	6.87	8.46	9.02	9.46	14.03	0.131	0.874729	0.0581266	0.595	0.241376	0.617306	0.464	0.572695	0.242077	-0.464	0.572695	0.242077
ENSG00000116396	KCNC4	FALSE	4.12	3.24	6.62	3.54	9.61	1.85	8.8	0	10.73	3.79	4.78	2.47	9.8	7.78	5.44	3.53	7.3	3.39	-0.041	0.975417	0.0108098	0.423	0.573882	0.241177	0.464	0.712411	0.147269	-0.464	0.712411	0.147269
ENSG00000162419	GMEB1	FALSE	35.5	36.39	34.84	30.13	25.52	22.19	25.04	21.84	30.49	24.62	38.67	31.88	38.73	59.5	31.43	29.04	47.3	39.18	-0.12	0.784157	0.105597	0.344	0.255545	0.592532	0.464	0.249605	0.602746	-0.464	0.249605	0.602746
ENSG00000163013	FBXO41	FALSE	6.69	11.17	13.24	6.5	8.95	4.31	9.48	2.57	5.65	5.05	9.1	14.6	10.78	11.44	11.49	7.06	14.05	8.22	-0.166	0.824955	0.0835698	0.298	0.573998	0.24109	0.464	0.559241	0.252401	-0.464	0.559241	0.252401
ENSG00000133619	KRBA1	FALSE	15.44	10.45	5.92	13	7.96	9.24	3.38	12.21	3.95	3.79	4.32	5.84	3.19	5.49	9.07	8.63	7.03	7.26	-1.074	0.0147961	1.82985	-0.609	0.193259	0.71386	0.464	0.591116	0.228328	-0.464	0.591116	0.228328
ENSG00000166704	ZNF606	FALSE	5.4	8.29	4.53	4.73	3.98	1.23	1.35	2.57	4.52	2.53	6.6	6.29	6.86	9.15	5.44	8.63	2.97	2.9	-0.146	0.885529	0.0527972	0.317	0.663261	0.178316	0.463	0.667054	0.175839	-0.463	0.667054	0.175839
ENSG00000177981	ASB8	FALSE	24.7	24.86	24.04	14.77	21.88	17.87	27.07	19.92	18.07	20.2	17.29	15.04	25.49	27.01	31.43	30.21	23.78	14.51	-0.225	0.554501	0.256097	0.238	0.464566	0.332953	0.463	0.26551	0.575919	-0.463	0.26551	0.575919
ENSG00000185442	FAM174B	FALSE	2.57	1.8	0	0	0.33	1.23	0	0	0.56	1.89	0.23	2.02	0.49	2.29	2.42	0.78	0.54	0.48	-0.287	0.891267	0.0499921	0.176	0.924476	0.0341045	0.463	0.866262	0.0623505	-0.463	0.866262	0.0623505
ENSG00000171469	ZNF561	FALSE	8.23	6.85	9.06	10.04	4.64	6.78	3.38	7.71	3.39	8.21	6.82	5.84	8.58	6.87	7.86	9.02	8.11	8.71	-0.357	0.437907	0.358619	0.106	0.82845	0.0817335	0.463	0.423179	0.373476	-0.463	0.423179	0.373476
ENSG00000138347	MYPN	FALSE	18.52	14.77	11.5	17.13	8.95	20.95	16.92	6.42	18.63	10.73	12.28	8.53	12.26	14.65	14.51	26.68	12.16	22.25	-0.37	0.454356	0.342604	0.093	0.870711	0.0601261	0.463	0.477864	0.320695	-0.463	0.477864	0.320695
ENSG00000175106	TVP23C	FALSE	0	1.08	0	0	0	2.47	1.35	0	0.56	0.63	0.91	0.45	1.23	1.37	0.6	2.35	0.27	0	1.804	0.255617	0.59241	2.266	0.101442	0.993781	0.462	0.839488	0.0759853	-0.462	0.839488	0.0759853
ENSG00000243056	EIF4EBP3	FALSE	3.34	1.8	4.88	6.5	1.99	4.31	4.74	1.28	3.95	3.16	4.09	8.98	2.94	6.41	10.28	3.53	7.3	5.8	0.185	0.855292	0.0678856	0.646	0.307679	0.511902	0.462	0.675035	0.170674	-0.462	0.675035	0.170674
ENSG00000189079	ARID2	FALSE	26.75	23.78	31.35	23.04	16.24	25.88	15.57	21.2	20.33	12.63	21.15	20.88	26.72	22.43	27.81	29.04	28.92	21.28	-0.404	0.16891	0.772343	0.057	0.882081	0.0544916	0.462	0.222178	0.653298	-0.462	0.222178	0.653298
ENSG00000138642	HERC6	FALSE	8.49	11.89	9.41	10.04	16.57	4.31	2.03	8.35	4.52	6.31	8.64	9.21	11.03	5.49	12.69	7.06	10.27	11.61	-0.539	0.282277	0.549324	-0.078	0.902429	0.0445871	0.462	0.532181	0.273941	-0.462	0.532181	0.273941
ENSG00000166407	LMO1	FALSE	4.63	2.52	1.39	1.18	0	1.85	2.71	0.64	6.78	0.63	4.78	4.27	4.66	4.58	5.44	4.71	4.32	5.32	0.916	0.240825	0.618298	1.377	0.037552	1.42537	0.461	0.688916	0.161834	-0.461	0.688916	0.161834
ENSG00000162600	OMA1	FALSE	5.4	7.57	4.53	6.5	5.97	11.71	4.74	3.85	2.82	3.16	16.83	10.33	8.09	5.04	4.23	7.06	14.59	11.12	-0.191	0.840899	0.0752564	0.27	0.69153	0.160189	0.461	0.664634	0.177417	-0.461	0.664634	0.177417
ENSG00000008838	MED24	FALSE	158.21	141.59	151.19	122.87	106.08	83.2	103.55	92.52	93.74	120.57	153.77	111.37	193.64	138.69	163.81	131.84	137.03	143.65	-0.267	0.353248	0.451921	0.194	0.489402	0.310334	0.461	0.140215	0.853206	-0.461	0.140215	0.853206
ENSG00000254101	RP11-30J20.1	FALSE	8.23	5.76	4.18	2.95	4.31	4.31	8.8	1.93	3.39	3.16	2.05	5.39	8.82	4.12	4.84	7.06	3.24	2.9	-0.457	0.537172	0.269886	0.004	0.996628	0.0014669	0.461	0.669481	0.174262	-0.461	0.669481	0.174262
ENSG00000181004	BBS12	FALSE	1.29	2.88	2.79	1.18	5.64	2.47	0.68	5.78	2.26	0	1.59	1.57	1.72	1.37	3.02	1.96	3.78	0.97	-0.708	0.445347	0.351301	-0.247	0.792644	0.100922	0.461	0.764668	0.116527	-0.461	0.764668	0.116527
ENSG00000265688	MAFG-AS1	FALSE	13.12	22.34	21.95	18.31	23.87	19.11	11.51	17.99	24.28	27.14	30.03	44.23	43.38	24.26	38.69	19.23	45.41	34.83	0.35	0.442795	0.353797	0.81	0.0163513	1.78645	0.46	0.422306	0.374372	-0.46	0.422306	0.374372
ENSG00000149646	CNBD2	FALSE	2.57	2.88	0.35	0.59	2.65	2.47	0	0.64	2.26	1.26	2.27	1.8	2.45	1.37	3.02	3.14	1.89	0.97	-0.382	0.715939	0.145124	0.079	0.940797	0.0265041	0.46	0.747618	0.12632	-0.46	0.747618	0.12632
ENSG00000204682	CASC10	FALSE	9	4.32	4.18	4.14	4.31	4.31	5.41	0.64	6.78	8.21	5	5.61	9.8	5.04	6.65	7.85	10.81	1.93	0.147	0.871389	0.0597879	0.606	0.271911	0.565574	0.459	0.613083	0.212481	-0.459	0.613083	0.212481
ENSG00000048028	USP28	FALSE	14.92	14.41	11.84	6.5	5.97	8.63	7.44	3.21	11.29	16.41	13.19	9.66	18.38	16.48	17.53	12.16	10.81	12.09	-0.028	0.973187	0.0118038	0.431	0.332193	0.478609	0.459	0.499864	0.301148	-0.459	0.499864	0.301148
ENSG00000138942	RNF185	FALSE	10.29	2.16	1.74	5.91	3.65	6.78	2.03	5.14	4.52	9.47	3.87	2.69	6.62	9.61	2.42	7.85	2.16	5.8	-0.133	0.911128	0.0404205	0.327	0.686225	0.163534	0.459	0.713927	0.146346	-0.459	0.713927	0.146346
ENSG00000102312	PORCN	FALSE	37.3	37.47	40.41	41.94	61.66	57.32	30.46	31.48	41.22	45.45	39.58	35.03	45.84	65.91	33.25	60.42	45.41	52.24	-0.29	0.321347	0.493026	0.17	0.572433	0.242276	0.459	0.159752	0.796552	-0.459	0.159752	0.796552
ENSG00000133195	SLC39A11	FALSE	46.56	36.75	47.38	42.53	30.5	38.21	29.78	25.06	36.7	40.4	28.66	35.93	39.22	48.98	55.01	49.83	39.46	38.21	-0.329	0.200839	0.697152	0.13	0.653572	0.184706	0.459	0.122338	0.91244	-0.459	0.122338	0.91244
ENSG00000241258	CRCP	FALSE	91.07	104.84	109.39	89.2	69.28	66.56	44.67	34.05	75.1	56.18	75.06	61.3	83.58	84.68	78.58	70.23	72.16	97.22	-0.605	0.0106867	1.97115	-0.146	0.639866	0.193911	0.459	0.190304	0.720552	-0.459	0.190304	0.720552
ENSG00000260924	LINC01311	FALSE	2.06	3.24	1.05	1.77	3.31	3.7	2.03	0.64	1.13	0.63	2.5	1.12	2.45	2.29	0	1.96	2.97	0.97	-0.794	0.329216	0.482519	-0.335	0.685482	0.164004	0.459	0.75267	0.123396	-0.459	0.75267	0.123396
ENSG00000140450	ARRDC4	FALSE	1.29	2.52	1.74	2.36	6.3	4.31	4.06	0	2.82	3.16	2.96	3.59	3.19	3.66	1.21	5.1	5.95	4.35	0.108	0.926968	0.0329353	0.566	0.412156	0.384939	0.458	0.686219	0.163538	-0.458	0.686219	0.163538
ENSG00000109576	AADAT	FALSE	6.43	4.68	3.14	4.14	7.29	8.63	6.09	1.28	13.55	6.31	3.64	2.92	8.33	5.95	8.46	5.49	4.86	2.9	-0.386	0.596533	0.224365	0.072	0.926111	0.0333372	0.458	0.650197	0.186955	-0.458	0.650197	0.186955
ENSG00000138795	LEF1	FALSE	14.41	20.9	15.68	11.81	15.91	20.34	12.18	10.92	9.03	15.15	13.19	11.23	16.67	8.7	16.93	16.09	19.19	17.41	-0.479	0.128145	0.892299	-0.021	0.96519	0.0153873	0.458	0.307304	0.512431	-0.458	0.307304	0.512431
ENSG00000224152	AC009506.1	FALSE	1.8	1.44	2.09	0.59	1.99	0	1.35	0	1.69	1.26	0.23	0.45	0.49	0.92	0.6	0.78	2.43	0.97	-1.054	0.30709	0.512734	-0.596	0.556519	0.25452	0.458	0.830419	0.0807026	-0.458	0.830419	0.0807026
ENSG00000196482	ESRRG	FALSE	0	1.08	0.35	2.36	0	1.85	0.68	0.64	0.56	1.26	1.59	2.47	1.47	1.83	0	1.18	2.7	3.87	0.969	0.44634	0.350335	1.426	0.178788	0.747661	0.457	0.81086	0.0910539	-0.457	0.81086	0.0910539
ENSG00000180616	SSTR2	FALSE	0.51	0.72	0.35	0	1.33	0.62	1.35	0	0.56	0	2.5	2.02	0.98	1.37	1.21	1.18	2.43	4.35	0.96	0.410569	0.386614	1.417	0.146349	0.83461	0.457	0.802871	0.0953542	-0.457	0.802871	0.0953542
ENSG00000149503	INCENP	FALSE	24.44	50.44	47.73	13	28.51	17.87	24.36	12.85	32.19	30.93	29.34	28.52	49.76	30.21	48.96	24.72	34.05	32.41	-0.052	0.945051	0.0245447	0.405	0.349092	0.45706	0.457	0.431253	0.365268	-0.457	0.431253	0.365268
ENSG00000004660	CAMKK1	FALSE	7.98	5.4	3.83	1.18	2.98	6.16	4.74	0	1.69	3.16	5.69	4.49	4.41	2.75	3.63	7.85	9.73	1.93	-0.385	0.693735	0.158806	0.072	0.944055	0.0250025	0.457	0.736935	0.132571	-0.457	0.736935	0.132571
ENSG00000100206	DMC1	FALSE	2.57	0.72	2.44	0.59	0	0	1.35	0	0	0	1.82	0.45	0	2.75	0	0.39	1.89	0.48	-0.85	0.670415	0.173656	-0.392	0.838515	0.0764893	0.457	0.896087	0.0476499	-0.457	0.896087	0.0476499
ENSG00000128564	VGF	FALSE	24.18	14.41	17.07	22.45	32.15	50.54	14.89	10.92	5.08	8.84	10.69	10.78	7.11	16.02	7.25	14.91	18.65	18.86	-1.252	0.00070275	3.1532	-0.795	0.0577215	1.23866	0.457	0.534857	0.271763	-0.457	0.534857	0.271763
ENSG00000125462	C1orf61	FALSE	0.26	1.08	0	1.18	1.33	0	1.35	0.64	0	0	1.14	2.02	0.98	0.92	1.21	0.78	1.89	2.42	0.575	0.683689	0.165142	1.031	0.323524	0.490093	0.456	0.814158	0.0892913	-0.456	0.814158	0.0892913
ENSG00000135643	KCNMB4	FALSE	1.8	1.08	1.39	0.59	1.99	1.23	4.74	0	2.26	0.63	1.59	2.02	3.19	2.75	1.81	2.35	1.35	2.42	0.215	0.850508	0.0703218	0.672	0.330335	0.481046	0.456	0.707249	0.150427	-0.456	0.707249	0.150427
ENSG00000150672	DLG2	FALSE	2.57	1.08	1.39	1.18	1.33	0.62	2.71	0	1.69	3.16	2.05	0.45	4.41	0.92	1.81	2.35	2.16	1.45	0.099	0.950335	0.0221234	0.555	0.542075	0.26594	0.456	0.777244	0.109442	-0.456	0.777244	0.109442
ENSG00000175175	PPM1E	FALSE	2.32	0	0.35	0	1.66	4.31	0	0	0.56	1.26	1.82	2.92	1.47	0	1.21	1.18	2.97	2.9	-0.024	0.992561	0.00324261	0.432	0.770594	0.113174	0.456	0.856208	0.067421	-0.456	0.856208	0.067421
ENSG00000180596	HIST1H2BC	FALSE	6.17	7.57	12.54	4.73	3.65	0	6.09	5.14	7.34	3.16	6.37	3.37	13.97	4.12	4.84	3.92	10.27	7.26	-0.136	0.8988	0.0463368	0.32	0.675264	0.170526	0.456	0.686824	0.163154	-0.456	0.686824	0.163154
ENSG00000164073	MFSD8	FALSE	2.83	8.65	6.62	10.63	8.62	8.01	2.71	3.85	8.47	11.36	5.91	4.27	5.15	6.41	12.09	12.95	4.86	7.74	-0.42	0.532708	0.273511	0.036	0.96444	0.0157247	0.456	0.628348	0.2018	-0.456	0.628348	0.2018
ENSG00000174749	C4orf32	FALSE	12.35	9.01	9.75	4.73	7.29	21.57	2.71	5.14	2.82	8.84	6.14	4.27	7.35	8.7	9.67	4.32	4.86	6.29	-0.997	0.0280582	1.55194	-0.54	0.268684	0.570759	0.456	0.591786	0.227835	-0.456	0.591786	0.227835
ENSG00000164236	ANKRD33B	FALSE	18.52	17.29	17.77	28.35	33.48	14.17	22.33	34.69	20.33	27.78	21.84	23.8	33.82	38.45	18.74	37.28	31.35	35.79	0.242	0.543208	0.265034	0.697	0.0126274	1.89869	0.455	0.276406	0.558452	-0.455	0.276406	0.558452
ENSG00000151748	SAV1	FALSE	27.53	32.07	29.96	24.22	28.18	28.97	19.63	24.41	30.49	21.46	31.16	32.11	37.01	49.43	22.97	33.74	38.11	39.18	-0.088	0.826725	0.0826389	0.367	0.152181	0.81764	0.455	0.163577	0.786278	-0.455	0.163577	0.786278
ENSG00000178764	ZHX2	FALSE	0	0.72	2.44	1.18	1.99	2.47	0.68	5.14	1.13	0.63	1.36	1.12	3.19	0.92	1.21	1.18	2.7	0.48	-0.188	0.909981	0.0409676	0.267	0.820858	0.085732	0.455	0.810912	0.0910262	-0.455	0.810912	0.0910262
ENSG00000278869	CITF22-49E9.3	FALSE	0	0.72	1.05	0	1.33	1.23	1.35	0	2.82	0.63	1.36	1.12	1.47	1.37	0.6	1.57	2.43	1.93	0.676	0.549929	0.259693	1.131	0.183457	0.736465	0.454	0.764891	0.116401	-0.454	0.764891	0.116401
ENSG00000244300	GATA2-AS1	FALSE	7.98	7.93	9.41	8.86	7.29	7.4	0	6.42	5.65	14.52	11.15	11.23	14.22	13.27	16.32	9.42	9.46	13.54	0.155	0.805115	0.094142	0.609	0.115451	0.9376	0.454	0.466359	0.33128	-0.454	0.466359	0.33128
ENSG00000254695	RP11-396O20.1	FALSE	0.51	0.72	1.74	0	0	1.23	0	0	0.56	1.26	0.45	2.25	1.23	0.92	2.42	0	0.81	0.97	0.115	0.957336	0.0189357	0.57	0.674379	0.171096	0.454	0.853299	0.068899	-0.454	0.853299	0.068899
ENSG00000032219	ARID4A	FALSE	41.42	28.46	41.46	32.49	38.12	25.88	41.28	48.83	31.62	44.19	28.89	36.6	53.68	49.43	55.01	54.93	50.27	43.53	0.075	0.851345	0.0698945	0.529	0.0146858	1.8331	0.454	0.123087	0.909787	-0.454	0.123087	0.909787
ENSG00000138640	FAM13A	FALSE	31.64	38.91	32.05	26.58	17.24	22.8	19.63	26.98	27.1	17.68	19.79	16.39	26.23	38.45	33.85	27.47	21.89	25.64	-0.463	0.162473	0.789218	-0.009	0.98647	0.00591605	0.454	0.316548	0.49956	-0.454	0.316548	0.49956
ENSG00000176018	LYSMD3	FALSE	6.95	12.61	16.72	13.59	13.59	15.41	7.44	8.35	10.16	11.36	7.96	12.57	11.27	17.39	13.9	12.16	11.62	14.99	-0.464	0.207633	0.682704	-0.01	0.985913	0.00616127	0.454	0.372877	0.428434	-0.454	0.372877	0.428434
ENSG00000181754	AMIGO1	FALSE	0	0.72	0.7	0	0.33	0	1.35	2.57	0	1.89	2.5	2.69	0.49	3.2	3.02	0.39	3.78	6.29	2.422	0.0252494	1.59775	2.876	0.00619311	2.20809	0.453	0.823349	0.0844158	-0.453	0.823349	0.0844158
ENSG00000135679	MDM2	FALSE	67.14	63.77	64.1	59.66	52.37	56.08	51.44	58.47	66.63	49.87	65.97	56.58	80.64	66.83	82.81	51.01	92.16	93.83	-0.073	0.840899	0.0752564	0.38	0.0834103	1.07878	0.453	0.0915124	1.03852	-0.453	0.0915124	1.03852
ENSG00000033030	ZCCHC8	FALSE	15.69	15.13	14.98	12.41	15.25	18.49	16.92	6.42	13.55	11.36	13.42	13.92	14.46	20.14	16.93	17.66	20	17.9	-0.25	0.467188	0.330508	0.202	0.507304	0.294732	0.453	0.233774	0.631204	-0.453	0.233774	0.631204
ENSG00000102755	FLT1	FALSE	1.03	0.72	1.05	1.18	2.32	2.47	0.68	0.64	1.13	1.89	0.68	1.35	2.45	2.29	0.6	1.96	0.54	0.48	-0.42	0.726125	0.138988	0.033	0.978804	0.00930447	0.453	0.787736	0.10362	-0.453	0.787736	0.10362
ENSG00000036448	MYOM2	FALSE	2.83	2.88	1.39	3.54	0.99	0.62	0	1.28	0.56	0	2.27	2.69	1.72	3.2	1.21	3.53	0.81	0.97	-0.587	0.605294	0.218033	-0.134	0.914581	0.0387779	0.453	0.802524	0.0955418	-0.453	0.802524	0.0955418
ENSG00000135336	ORC3	FALSE	2.32	13.33	6.27	5.32	5.97	7.4	6.09	6.42	9.03	3.16	7.05	5.39	9.8	4.12	3.63	10.59	10	11.61	0.006	0.995254	0.00206587	0.459	0.430265	0.366264	0.452	0.606088	0.217465	-0.452	0.606088	0.217465
ENSG00000181097	RP11-429J17.2	FALSE	28.56	55.84	47.38	53.16	22.87	29.58	26.39	23.77	34.45	36.61	43.9	48.28	56.37	49.43	42.92	41.98	50.27	54.17	-0.141	0.765679	0.115953	0.311	0.367892	0.43428	0.452	0.312413	0.50527	-0.452	0.312413	0.50527
ENSG00000142330	CAPN10	FALSE	4.63	7.93	8.71	7.09	7.96	8.01	0.68	1.93	6.21	6.31	4.32	6.51	8.58	8.7	6.04	8.24	3.24	3.39	-0.661	0.229452	0.639309	-0.209	0.733799	0.134423	0.452	0.620215	0.207458	-0.452	0.620215	0.207458
ENSG00000104177	MYEF2	FALSE	16.72	15.13	10.1	8.86	12.27	8.63	26.39	12.21	10.73	9.47	15.7	16.62	21.57	18.77	14.51	20.8	24.05	15.96	0.214	0.661257	0.17963	0.664	0.040183	1.39596	0.451	0.381296	0.418737	-0.451	0.381296	0.418737
ENSG00000270933	CTD-2227E11.1	FALSE	2.06	2.52	3.14	0	1.99	0	0	2.57	3.39	2.53	1.59	1.57	2.21	3.66	4.23	0.78	3.51	1.45	0.046	0.976739	0.0102216	0.497	0.572518	0.242211	0.451	0.764668	0.116527	-0.451	0.764668	0.116527
ENSG00000137992	DBT	FALSE	12.09	18.01	15.68	21.27	8.62	28.97	14.89	16.06	17.51	11.99	13.65	20.88	25.98	23.8	19.95	20.4	18.65	21.77	-0.052	0.933011	0.0301133	0.399	0.251476	0.599503	0.451	0.335096	0.474831	-0.451	0.335096	0.474831
ENSG00000196705	ZNF431	FALSE	18.01	13.69	12.54	13.59	20.22	11.09	10.83	6.42	14.12	10.1	14.33	17.07	12.26	23.34	12.69	13.73	19.19	23.22	-0.265	0.570779	0.243532	0.186	0.668574	0.17485	0.451	0.413447	0.38358	-0.451	0.413447	0.38358
ENSG00000130540	SULT4A1	FALSE	3.6	4.68	3.14	3.54	5.64	8.01	2.71	9.64	1.13	3.16	4.09	3.37	3.68	5.95	5.44	7.06	2.43	4.35	-0.436	0.535486	0.271252	0.015	0.986937	0.00571063	0.451	0.656776	0.182583	-0.451	0.656776	0.182583
ENSG00000127993	RBM48	FALSE	10.29	12.61	13.59	16.54	12.6	8.63	10.15	8.99	7.91	11.36	6.14	5.84	12.75	10.07	9.07	5.49	11.08	14.51	-0.657	0.0721606	1.1417	-0.205	0.634277	0.197721	0.451	0.443129	0.35347	-0.451	0.443129	0.35347
ENSG00000139531	SUOX	FALSE	6.69	9.73	7.66	3.54	3.98	6.16	8.12	7.71	3.95	5.68	5.23	7.86	8.58	7.32	9.67	9.02	12.16	4.84	0.005	0.996451	0.00154413	0.455	0.322933	0.490887	0.45	0.521959	0.282364	-0.45	0.521959	0.282364
ENSG00000106608	URGCP	FALSE	42.19	39.27	54.69	59.07	39.12	47.45	29.78	30.84	46.3	39.77	67.33	77.02	58.58	68.2	66.49	40.81	51.89	81.74	-0.078	0.882095	0.0544846	0.372	0.232073	0.634375	0.45	0.327565	0.484703	-0.45	0.327565	0.484703
ENSG00000130396	MLLT4	FALSE	32.41	31.71	21.6	35.44	23.54	19.72	19.63	19.92	29.93	25.25	18.65	23.58	35.54	34.33	35.06	28.25	25.95	26.12	-0.298	0.349318	0.456779	0.152	0.642727	0.191973	0.45	0.234259	0.630304	-0.45	0.234259	0.630304
ENSG00000155744	FAM126B	FALSE	11.58	7.21	9.06	7.68	11.93	12.33	4.06	8.99	1.13	6.31	5	3.59	7.35	4.58	5.44	8.63	5.41	5.32	-1.143	0.00207271	2.68346	-0.693	0.0709325	1.14915	0.45	0.561792	0.250424	-0.45	0.561792	0.250424
ENSG00000182601	HS3ST4	FALSE	0.26	0.36	0.7	0	1.99	0	0	3.21	0	0	1.36	2.02	1.47	6.41	0	0.78	0.54	2.9	1.161	0.467332	0.330374	1.61	0.240352	0.619152	0.449	0.866262	0.0623505	-0.449	0.866262	0.0623505
ENSG00000272644	RP11-33O4.1	FALSE	4.89	3.96	4.18	0	2.65	1.85	0.68	4.5	4.52	1.89	1.14	2.92	5.39	1.37	5.44	2.75	2.43	3.39	-0.354	0.732299	0.135311	0.096	0.926655	0.0330817	0.449	0.749171	0.125419	-0.449	0.749171	0.125419
ENSG00000161551	ZNF577	FALSE	2.06	2.88	7.32	1.77	2.65	1.85	3.38	5.14	2.82	7.58	7.05	7.86	8.82	10.07	4.84	9.02	9.73	4.84	1.136	0.0251515	1.59944	1.583	0.0005378	3.26938	0.448	0.562772	0.249667	-0.448	0.562772	0.249667
ENSG00000198863	RUNDC1	FALSE	22.12	41.79	32.4	29.54	23.87	16.64	26.39	21.84	37.83	23.99	30.25	39.74	36.77	51.27	36.27	36.49	39.46	48.85	0.158	0.71478	0.145828	0.606	0.0317933	1.49766	0.448	0.260077	0.584898	-0.448	0.260077	0.584898
ENSG00000141699	FAM134C	FALSE	11.32	17.65	16.72	14.77	8.62	17.26	12.18	12.21	20.89	11.36	17.52	17.29	21.08	27.92	21.76	16.09	19.46	21.77	0.098	0.855382	0.0678399	0.546	0.0796032	1.09907	0.448	0.326319	0.486357	-0.448	0.326319	0.486357
ENSG00000242372	EIF6	FALSE	332.89	468.74	421.87	353.84	254.91	257.61	264.63	204.31	365.35	284.06	373.96	327.83	445.61	369.39	466.66	317.03	427.3	465.3	-0.18	0.592994	0.22695	0.268	0.335543	0.474252	0.448	0.181989	0.739955	-0.448	0.181989	0.739955
ENSG00000245248	USP2-AS1	FALSE	0.26	1.08	0.35	2.95	3.31	1.23	0	0	1.13	0.63	2.73	2.02	1.23	0.92	2.42	0.39	3.24	1.93	-0.181	0.924916	0.0338978	0.267	0.848953	0.0711166	0.448	0.83917	0.0761498	-0.448	0.83917	0.0761498
ENSG00000011198	ABHD5	FALSE	2.83	2.52	3.48	5.32	14.92	5.55	2.03	3.85	3.39	4.42	4.09	2.02	2.45	5.95	1.81	4.71	5.14	6.77	-0.42	0.606309	0.217306	0.028	0.976956	0.0101251	0.448	0.687681	0.162613	-0.448	0.687681	0.162613
ENSG00000168386	FILIP1L	FALSE	97.5	113.85	116.7	170.72	183.31	192.9	81.22	90.59	89.78	81.43	132.16	143.03	138	113.52	160.79	122.03	238.65	120.92	-0.518	0.0772089	1.11233	-0.07	0.872273	0.0593475	0.448	0.305671	0.514745	-0.448	0.305671	0.514745
ENSG00000155729	KCTD18	FALSE	8.23	10.09	5.57	5.91	6.3	4.31	3.38	0.64	4.52	7.58	5.46	5.16	7.84	7.32	1.81	7.06	5.14	8.22	-0.535	0.318037	0.497523	-0.087	0.892715	0.0492871	0.448	0.585288	0.23263	-0.448	0.585288	0.23263
ENSG00000185386	MAPK11	FALSE	5.15	10.45	9.41	1.77	6.96	6.16	8.12	3.21	3.39	8.84	11.37	9.88	14.71	13.27	10.88	9.42	9.73	3.39	0.142	0.871389	0.0597879	0.589	0.286298	0.543182	0.447	0.622205	0.206066	-0.447	0.622205	0.206066
ENSG00000243279	PRAF2	FALSE	55.83	76.02	69.32	79.16	51.05	75.19	59.56	50.11	48	65.02	79.61	89.14	87.26	93.83	99.74	59.25	93.78	90.93	-0.068	0.873906	0.0585353	0.379	0.139332	0.855949	0.447	0.189068	0.723382	-0.447	0.189068	0.723382
ENSG00000161904	LEMD2	FALSE	50.17	45.04	58.87	59.07	43.42	58.55	44.67	31.48	48.56	41.66	44.13	49.62	65.44	60.88	66.49	55.32	52.16	58.04	-0.266	0.237051	0.625157	0.181	0.419865	0.37689	0.447	0.0558595	1.2529	-0.447	0.0558595	1.2529
ENSG00000115904	SOS1	FALSE	55.57	49.36	53.3	35.44	43.09	35.13	23.69	19.27	40.09	52.39	41.4	39.52	49.27	54.01	56.22	56.5	44.05	44.5	-0.319	0.295475	0.52948	0.129	0.687265	0.162876	0.447	0.22951	0.639199	-0.447	0.22951	0.639199
ENSG00000083097	DOPEY1	FALSE	3.09	2.52	3.48	1.77	5.97	4.31	2.71	1.28	2.26	2.53	0.68	3.37	3.19	4.12	6.04	1.96	2.16	1.45	-0.73	0.316743	0.499293	-0.283	0.712667	0.147113	0.447	0.728071	0.137826	-0.447	0.728071	0.137826
ENSG00000013441	CLK1	FALSE	21.1	28.1	24.39	23.63	13.26	9.86	8.8	13.49	22.59	20.83	16.61	23.58	28.68	26.09	19.95	22.37	22.16	29.02	-0.202	0.679508	0.167805	0.244	0.537486	0.269633	0.446	0.38713	0.412143	-0.446	0.38713	0.412143
ENSG00000224982	TMEM233	FALSE	1.03	0.72	2.09	1.77	0.66	0	0	1.93	0	1.26	0.45	1.12	0.25	0.92	1.21	0.78	1.35	2.9	-0.465	0.74393	0.128468	-0.019	0.990034	0.00434972	0.446	0.837413	0.0770604	-0.446	0.837413	0.0770604
ENSG00000272275	RP11-791G15.2	FALSE	1.8	2.16	0.7	0.59	3.98	2.47	1.35	0	1.69	1.26	0.91	0	1.72	1.37	0.6	1.96	0.54	0	-1.274	0.230823	0.63672	-0.828	0.418652	0.378147	0.446	0.842384	0.0744901	-0.446	0.842384	0.0744901
ENSG00000171004	HS6ST2	FALSE	1.03	0	1.05	2.36	3.31	3.08	1.35	1.93	0	0.63	0.45	0.67	1.72	0.92	0.6	0.39	1.08	0.97	-1.21	0.250164	0.601776	-0.766	0.447044	0.34965	0.445	0.839379	0.0760421	-0.445	0.839379	0.0760421
ENSG00000112139	MDGA1	FALSE	18.01	16.93	19.86	10.63	2.98	3.7	5.41	12.21	25.98	18.31	28.89	25.82	36.03	28.38	37.48	20.8	23.51	19.35	0.616	0.309799	0.50892	1.06	0.0384033	1.41563	0.444	0.62778	0.202193	-0.444	0.62778	0.202193
ENSG00000148773	MKI67	FALSE	467.95	558.45	552.86	258.14	218.78	217.55	446.68	239.64	435.37	270.81	420.82	341.53	598.56	461.39	640.75	322.92	486.22	407.26	-0.044	0.948702	0.0228704	0.4	0.308965	0.51009	0.444	0.402384	0.395359	-0.444	0.402384	0.395359
ENSG00000230798	FOXD3-AS1	FALSE	0.77	0.36	1.39	0	0.66	1.85	0.68	0	0	3.79	0.68	0.9	1.72	0	0	1.96	1.35	0	-0.266	0.894369	0.0484832	0.178	0.909324	0.0412813	0.444	0.860722	0.0651369	-0.444	0.860722	0.0651369
ENSG00000236859	NIFK-AS1	FALSE	10.55	10.81	9.41	10.04	7.96	9.86	8.12	7.07	5.08	8.21	8.64	9.66	16.18	9.61	10.88	11.77	10.54	7.26	-0.294	0.493313	0.306878	0.15	0.720352	0.142455	0.444	0.393798	0.404726	-0.444	0.393798	0.404726
ENSG00000121005	CRISPLD1	FALSE	31.9	36.39	32.75	18.31	22.54	20.34	17.6	12.21	16.38	15.78	12.97	23.35	20.59	11.9	39.9	22.76	34.59	14.51	-0.75	0.0384788	1.41478	-0.306	0.494124	0.306164	0.444	0.488378	0.311244	-0.444	0.488378	0.311244
ENSG00000227014	AC007285.6	FALSE	1.29	1.8	2.79	2.36	0	1.85	0	0	3.39	0.63	0.91	1.12	0.74	1.83	0.6	0.39	2.43	0.97	-0.962	0.399177	0.398834	-0.518	0.638227	0.195025	0.444	0.839379	0.0760421	-0.444	0.839379	0.0760421
ENSG00000120910	PPP3CC	FALSE	6.43	9.73	5.23	6.5	10.61	9.86	4.74	14.78	10.16	6.31	5.46	5.61	8.09	10.53	7.25	10.59	7.57	11.61	-0.257	0.650761	0.186578	0.187	0.699602	0.155149	0.443	0.510289	0.292184	-0.443	0.510289	0.292184
ENSG00000272968	RBAK-RBAKDN	FALSE	48.62	31.35	34.14	18.9	28.84	34.51	24.36	19.27	32.19	27.78	24.11	29.19	32.84	42.57	30.83	47.48	28.11	33.86	-0.322	0.321347	0.493026	0.121	0.734573	0.133965	0.443	0.246619	0.607973	-0.443	0.246619	0.607973
ENSG00000105855	ITGB8	FALSE	76.41	51.88	57.13	76.2	109.39	107.23	24.36	35.34	18.63	31.56	39.12	43.79	19.85	35.7	42.92	98.88	49.73	49.34	-1.29	7.6393e-06	5.11695	-0.847	0.0158071	1.80115	0.443	0.45842	0.338736	-0.443	0.45842	0.338736
ENSG00000188542	DUSP28	FALSE	4.37	2.16	3.83	4.14	5.3	2.47	7.44	1.28	3.39	3.79	4.32	6.74	6.62	6.41	3.02	7.85	11.08	3.39	0.284	0.721832	0.141564	0.726	0.189619	0.722118	0.442	0.643257	0.191615	-0.442	0.643257	0.191615
ENSG00000167700	MFSD3	FALSE	11.83	21.26	17.42	11.81	20.88	11.71	10.15	8.35	16.94	17.04	15.7	29.86	28.92	11.44	30.22	18.05	20.81	14.51	-0.077	0.918056	0.037131	0.365	0.418568	0.378234	0.442	0.52176	0.282529	-0.442	0.52176	0.282529
ENSG00000127663	KDM4B	FALSE	52.22	63.05	57.13	47.26	53.37	38.83	30.46	22.49	35.58	49.24	67.1	68.04	63.48	49.43	67.7	44.34	71.35	57.56	-0.279	0.47117	0.326822	0.163	0.648964	0.187779	0.442	0.340225	0.468234	-0.442	0.340225	0.468234
ENSG00000152223	EPG5	FALSE	4.37	7.21	7.66	13	6.63	15.41	4.06	5.14	9.6	6.31	5.46	6.74	4.66	8.24	10.88	10.99	8.11	8.71	-0.391	0.498202	0.302594	0.052	0.939366	0.0271653	0.442	0.562772	0.249667	-0.442	0.562772	0.249667
ENSG00000103064	SLC7A6	FALSE	19.81	16.21	22.99	33.67	27.18	20.95	13.54	19.27	12.42	18.94	8.19	12.8	15.69	30.21	18.13	25.5	12.7	14.99	-0.754	0.0286561	1.54278	-0.312	0.441798	0.354776	0.442	0.451128	0.3457	-0.442	0.451128	0.3457
ENSG00000179168	GGN	FALSE	1.03	1.08	0.7	1.18	0.33	0	0	0.64	2.26	3.79	1.59	1.8	3.19	3.2	1.21	1.18	2.16	1.93	1.059	0.228543	0.641032	1.5	0.0387806	1.41139	0.441	0.739043	0.13133	-0.441	0.739043	0.13133
ENSG00000143590	EFNA3	FALSE	8.75	5.4	7.32	6.5	3.98	14.17	5.41	7.07	1.69	5.05	7.96	15.72	10.29	5.49	8.46	9.02	11.08	10.16	-0.08	0.931142	0.0309841	0.36	0.508966	0.293311	0.441	0.610418	0.214372	-0.441	0.610418	0.214372
ENSG00000147231	CXorf57	FALSE	10.8	5.4	6.27	7.68	1.66	3.08	8.8	4.5	7.34	4.42	3.64	5.16	7.84	5.49	6.65	9.42	6.22	8.22	-0.097	0.913419	0.0393299	0.344	0.549863	0.259746	0.441	0.598126	0.223207	-0.441	0.598126	0.223207
ENSG00000185761	ADAMTSL5	FALSE	3.09	4.32	4.53	7.68	5.97	9.24	10.15	0	1.69	7.58	3.41	4.27	6.13	5.04	4.84	8.24	2.43	5.8	-0.501	0.515851	0.287475	-0.06	0.944055	0.0250025	0.441	0.704399	0.152181	-0.441	0.704399	0.152181
ENSG00000136689	IL1RN	FALSE	2.32	2.16	7.66	4.73	2.65	3.08	1.35	0	2.82	5.05	10.69	13.02	6.86	11.44	1.81	1.57	7.3	10.64	0.433	0.726543	0.138739	0.873	0.324914	0.488232	0.44	0.794648	0.0998254	-0.44	0.794648	0.0998254
ENSG00000160972	PPP1R16A	FALSE	20.07	19.82	27.17	12.41	10.61	12.94	10.83	23.77	14.68	13.26	18.42	21.78	23.04	25.63	24.78	17.66	22.97	28.05	0.041	0.951198	0.0217291	0.48	0.17639	0.753527	0.44	0.38713	0.412143	-0.44	0.38713	0.412143
ENSG00000196867	ZFP28	FALSE	3.09	3.6	2.09	3.54	5.3	1.23	2.03	0	2.26	5.05	6.6	3.37	5.88	5.49	5.44	1.57	4.05	4.35	0.019	0.987356	0.00552621	0.459	0.509831	0.292574	0.44	0.712411	0.147269	-0.44	0.712411	0.147269
ENSG00000072121	ZFYVE26	FALSE	11.32	6.49	4.18	5.91	12.27	5.55	7.44	2.57	10.16	8.84	6.37	6.06	10.29	19.22	9.67	5.89	9.46	6.29	-0.179	0.81128	0.090829	0.261	0.657988	0.181782	0.44	0.601742	0.22059	-0.44	0.601742	0.22059
ENSG00000156990	RPUSD3	FALSE	46.82	57.65	60.62	36.62	35.47	33.28	27.07	36.62	46.3	34.72	41.63	39.74	61.77	50.81	44.73	50.62	50	48.85	-0.231	0.46551	0.332071	0.209	0.46975	0.328134	0.44	0.184043	0.73508	-0.44	0.184043	0.73508
ENSG00000275111	ZNF2	FALSE	3.09	2.52	2.09	1.18	1.33	1.23	2.03	0	0.56	2.53	1.14	2.69	1.72	0.92	4.23	1.18	2.97	2.42	-0.363	0.733667	0.134501	0.077	0.942919	0.0255255	0.44	0.764423	0.116666	-0.44	0.764423	0.116666
ENSG00000064726	BTBD1	FALSE	10.03	11.17	6.27	8.86	16.91	8.01	4.06	12.85	4.52	11.99	7.05	3.59	9.8	7.78	10.28	7.06	8.38	7.26	-0.677	0.160224	0.795272	-0.237	0.648444	0.188128	0.44	0.575951	0.239614	-0.44	0.575951	0.239614
ENSG00000245025	RP11-875O11.1	FALSE	1.29	2.52	0.7	0.59	2.65	0	0.68	1.28	0	1.26	1.36	0.22	1.47	0.92	0.6	0.39	2.97	0.48	-0.786	0.536484	0.270443	-0.346	0.784278	0.10553	0.44	0.847353	0.0719357	-0.44	0.847353	0.0719357
ENSG00000198920	KIAA0753	FALSE	8.23	7.57	7.32	12.41	4.97	3.08	14.21	5.78	10.16	8.84	9.1	8.53	14.71	13.27	7.25	7.85	15.68	14.99	0.361	0.493355	0.30684	0.8	0.0404613	1.39296	0.439	0.484622	0.314597	-0.439	0.484622	0.314597
ENSG00000272831	RP11-792A8.4	FALSE	28.04	31.35	32.05	33.08	41.77	36.98	16.92	26.34	27.1	25.88	46.63	56.58	41.42	34.79	38.69	42.38	38.11	56.11	-0.15	0.743154	0.128921	0.289	0.353276	0.451886	0.439	0.339972	0.468557	-0.439	0.339972	0.468557
ENSG00000124171	PARD6B	FALSE	6.69	7.21	8.36	7.09	5.64	3.08	1.35	4.5	9.03	4.42	2.73	5.39	4.41	9.15	6.65	4.71	3.78	7.26	-0.625	0.254076	0.595037	-0.186	0.756679	0.121088	0.439	0.630115	0.20058	-0.439	0.630115	0.20058
ENSG00000243660	ZNF487	FALSE	0.51	1.8	0.35	0	0	2.47	4.74	0	1.13	1.89	0.91	0.9	2.94	0.92	2.42	0	2.16	0.97	0.87	0.561815	0.250407	1.308	0.257964	0.588441	0.438	0.842384	0.0744901	-0.438	0.842384	0.0744901
ENSG00000132024	CC2D1A	FALSE	19.81	22.34	21.25	12.41	29.5	19.72	31.81	12.85	15.25	23.36	16.38	25.6	27.21	26.09	27.81	23.93	27.57	30.47	-0.088	0.862633	0.0641737	0.35	0.261486	0.582552	0.438	0.307304	0.512431	-0.438	0.307304	0.512431
ENSG00000235531	MSC-AS1	FALSE	4.37	3.6	2.44	8.27	7.29	8.01	8.12	3.21	5.08	8.21	3.18	3.82	6.37	5.49	3.02	14.91	8.38	5.8	-0.147	0.873477	0.0587487	0.29	0.661973	0.17916	0.438	0.664634	0.177417	-0.438	0.664634	0.177417
ENSG00000277443	MARCKS	FALSE	290.19	257.61	277.3	276.46	220.77	260.08	222.66	206.24	276.13	179.91	229.06	240.93	345.85	292.95	278.06	246.41	348.38	317.78	-0.239	0.272384	0.564819	0.199	0.347917	0.458524	0.438	0.0453008	1.34389	-0.438	0.0453008	1.34389
ENSG00000005339	CREBBP	FALSE	98.27	101.96	115.31	83.29	93.15	63.48	62.26	50.76	96	87.11	64.6	79.94	101.23	110.31	100.95	77.69	100.81	100.12	-0.393	0.0990947	1.00395	0.044	0.895048	0.0481535	0.438	0.142913	0.844927	-0.438	0.142913	0.844927
ENSG00000188064	WNT7B	FALSE	61.23	116.37	121.23	196.12	111.05	119.56	37.9	88.66	63.81	68.81	71.2	63.55	49.02	124.96	84.02	95.35	46.22	156.71	-0.837	0.0138926	1.85722	-0.399	0.341712	0.46634	0.438	0.463882	0.333593	-0.438	0.463882	0.333593
ENSG00000099957	P2RX6	FALSE	0.77	3.6	0	0.59	0.66	0	1.35	0	0	0.63	2.05	1.8	1.23	1.83	2.42	1.18	2.16	0.97	0.923	0.444524	0.352105	1.36	0.170418	0.768484	0.437	0.799883	0.0969736	-0.437	0.799883	0.0969736
ENSG00000002822	MAD1L1	FALSE	20.07	34.59	33.44	38.99	32.49	40.68	30.46	28.91	41.79	46.08	46.63	54.79	63.73	59.96	44.73	42.77	55.14	80.77	0.304	0.350297	0.455563	0.742	0.00349814	2.45616	0.437	0.249339	0.60321	-0.437	0.249339	0.60321
ENSG00000166963	MAP1A	FALSE	224.84	226.98	252.91	135.27	142.54	127.57	196.27	157.41	177.31	216.52	309.81	307.85	322.56	228.86	345.16	236.6	386.22	283.92	0.261	0.501163	0.300021	0.699	0.0146005	1.83563	0.437	0.332942	0.477632	-0.437	0.332942	0.477632
ENSG00000152910	CNTNAP4	FALSE	1.29	1.8	0	0	6.63	0.62	3.38	1.28	0.56	0	0.68	0.9	0.98	2.29	0.6	1.18	0.81	1.45	-0.278	0.871453	0.0597561	0.159	0.913926	0.0390888	0.437	0.840034	0.0757033	-0.437	0.840034	0.0757033
ENSG00000203326	ZNF525	FALSE	1.29	1.44	1.05	3.54	0	1.85	0	0	1.69	1.89	1.82	0.67	0.98	0.46	2.42	1.96	1.08	2.42	-0.293	0.845606	0.072832	0.144	0.912066	0.0399738	0.437	0.8164	0.088097	-0.437	0.8164	0.088097
ENSG00000113643	RARS	FALSE	243.62	394.16	418.74	466.67	312.59	306.3	234.85	248.64	279.52	308.68	267.05	273.27	351.24	402.34	324.6	367.65	312.97	412.58	-0.436	0.0298533	1.52501	0	0.999367	0.000275204	0.436	0.0811264	1.09084	-0.436	0.0811264	1.09084
ENSG00000135334	AKIRIN2	FALSE	11.83	11.53	14.28	8.86	6.3	4.93	4.74	1.93	6.21	8.84	13.19	14.6	13.48	12.82	10.28	6.28	15.95	11.12	-0.189	0.809226	0.09193	0.247	0.678567	0.168407	0.436	0.624658	0.204358	-0.436	0.624658	0.204358
ENSG00000067596	DHX8	FALSE	34.22	29.18	29.96	22.45	30.5	25.88	33.16	23.77	24.85	17.68	25.02	27.39	36.03	40.28	30.83	36.49	31.35	30.96	-0.211	0.47117	0.326822	0.224	0.367956	0.434205	0.436	0.143866	0.842041	-0.436	0.143866	0.842041
ENSG00000145569	FAM105A	FALSE	1.8	2.52	1.05	2.95	3.31	0.62	3.38	0.64	6.21	2.53	3.64	0.45	5.15	3.66	1.81	2.35	3.24	4.35	0.301	0.793189	0.100623	0.736	0.331425	0.479615	0.435	0.761333	0.118425	-0.435	0.761333	0.118425
ENSG00000273619	RP5-908M14.9	FALSE	2.06	2.52	5.57	2.36	1.33	3.08	5.41	1.28	1.69	1.26	5.46	3.14	6.13	4.12	4.23	1.96	4.86	3.39	0.254	0.80164	0.0960205	0.689	0.30765	0.511943	0.435	0.709392	0.149114	-0.435	0.709392	0.149114
ENSG00000075945	KIFAP3	FALSE	10.29	9.73	10.8	6.5	10.61	9.24	4.74	6.42	6.21	10.73	13.88	13.25	15.69	8.7	10.28	10.59	14.05	20.8	-0.009	0.989934	0.0043936	0.426	0.313972	0.50311	0.435	0.498496	0.302338	-0.435	0.498496	0.302338
ENSG00000011258	MBTD1	FALSE	1.54	6.49	4.53	1.77	3.65	6.78	1.35	3.21	7.34	0.63	5	4.94	4.66	5.49	3.02	5.49	5.68	7.74	-0.053	0.9652	0.0153826	0.381	0.58222	0.234913	0.435	0.69626	0.157228	-0.435	0.69626	0.157228
ENSG00000123575	FAM199X	FALSE	21.61	22.7	20.21	25.4	19.56	30.81	14.21	16.06	19.2	17.04	14.79	15.94	19.85	25.63	24.78	27.47	18.11	13.54	-0.531	0.0493683	1.30655	-0.096	0.788901	0.102977	0.435	0.278568	0.555068	-0.435	0.278568	0.555068
ENSG00000243701	DUBR	FALSE	8.75	6.49	11.5	11.22	7.29	13.56	4.74	9.64	11.29	6.31	3.18	4.04	6.13	7.78	10.28	8.24	3.24	10.64	-0.782	0.120698	0.9183	-0.347	0.51787	0.285779	0.435	0.631224	0.199816	-0.435	0.631224	0.199816
ENSG00000049323	LTBP1	FALSE	10.03	11.89	11.84	17.13	5.3	11.71	4.06	5.14	14.12	5.68	4.78	6.06	8.58	8.7	4.23	7.06	9.19	7.26	-0.99	0.0101371	1.99408	-0.555	0.169618	0.770527	0.435	0.556056	0.254882	-0.435	0.556056	0.254882
ENSG00000116254	CHD5	FALSE	1.03	0.72	3.83	4.14	2.32	3.08	4.06	0	7.91	12.63	6.14	5.16	10.78	12.82	6.04	1.96	7.84	6.77	1.245	0.0825232	1.08342	1.679	0.00900393	2.04557	0.434	0.74086	0.130264	-0.434	0.74086	0.130264
ENSG00000108515	ENO3	FALSE	1.03	0.72	2.44	1.18	5.97	0	0	3.21	3.39	1.89	1.82	3.59	4.17	5.49	1.21	3.92	2.97	1.45	0.731	0.4664	0.331241	1.165	0.146824	0.833202	0.434	0.764012	0.1169	-0.434	0.764012	0.1169
ENSG00000120068	HOXB8	FALSE	6.69	7.93	10.1	10.63	12.6	3.7	8.12	11.56	11.29	9.47	13.42	17.07	24.51	15.56	18.13	7.85	18.92	12.58	0.449	0.345173	0.461963	0.883	0.0229145	1.63989	0.434	0.50245	0.298907	-0.434	0.50245	0.298907
ENSG00000085511	MAP3K4	FALSE	24.7	19.82	21.25	20.08	16.24	22.8	20.3	18.63	23.15	19.57	29.34	29.19	30.88	37.08	36.27	31	31.89	29.5	0.199	0.544961	0.263635	0.632	0.00523056	2.28145	0.434	0.183388	0.736629	-0.434	0.183388	0.736629
ENSG00000115129	TP53I3	FALSE	6.43	3.6	3.14	1.77	5.97	4.31	4.74	5.14	9.6	3.16	4.32	2.92	7.6	3.66	6.65	4.32	7.84	4.84	-0.008	0.993519	0.00282369	0.426	0.443346	0.353257	0.434	0.638164	0.195068	-0.434	0.638164	0.195068
ENSG00000146530	VWDE	FALSE	1.29	0.72	1.74	1.77	0.66	1.85	0	0.64	1.13	1.89	0.91	4.04	1.96	2.75	0	3.14	1.08	0.97	-0.049	0.979251	0.00910616	0.386	0.707068	0.150539	0.434	0.810912	0.0910262	-0.434	0.810912	0.0910262
ENSG00000040275	SPDL1	FALSE	84.9	142.31	119.49	87.43	69.94	67.79	78.51	83.52	127.05	68.81	87.58	79.71	155.89	112.14	127.54	89.07	99.46	110.76	-0.101	0.818209	0.0871357	0.333	0.258271	0.587925	0.434	0.252174	0.5983	-0.434	0.252174	0.5983
ENSG00000214381	LINC00488	FALSE	2.83	0	1.05	0	0	1.23	0.68	0	0	1.89	3.18	4.49	0	0	4.23	0.39	6.22	3.87	1.249	0.531376	0.274598	1.682	0.330846	0.480374	0.433	0.900141	0.0456895	-0.433	0.900141	0.0456895
ENSG00000277496	RP11-93B14.9	FALSE	0.26	1.44	1.39	0.59	0	0	1.35	0	1.13	0.63	1.14	0.22	0.49	0.92	0.6	3.53	1.62	0	0.179	0.934397	0.0294688	0.612	0.666865	0.175962	0.433	0.866019	0.0624726	-0.433	0.866019	0.0624726
ENSG00000182836	PLCXD3	FALSE	0.51	1.8	0	0.59	0.66	0	3.38	1.28	0	0	0.91	0	1.72	1.37	0	0	0.27	1.45	0.126	0.965686	0.0151641	0.558	0.741279	0.130018	0.433	0.890458	0.0503867	-0.433	0.890458	0.0503867
ENSG00000068971	PPP2R5B	FALSE	5.4	7.21	7.32	13	8.95	4.93	2.71	5.14	7.34	11.36	6.14	11.9	10.54	10.53	12.69	7.46	11.89	8.22	0.016	0.984597	0.00674161	0.449	0.310309	0.508205	0.433	0.532181	0.273941	-0.433	0.532181	0.273941
ENSG00000212694	LINC01089	FALSE	10.03	7.93	10.8	3.54	5.97	9.24	7.44	10.28	7.91	5.68	10.46	7.63	12.99	10.07	13.9	2.75	12.43	11.61	0.016	0.98428	0.00688134	0.449	0.323211	0.490513	0.433	0.536185	0.270685	-0.433	0.536185	0.270685
ENSG00000276571	AC002550.6	FALSE	2.57	1.8	0.7	1.77	0.99	1.23	0	2.57	3.95	1.26	0.23	1.35	1.23	2.29	0.6	3.92	1.62	0.97	-0.342	0.799545	0.097157	0.092	0.942074	0.025915	0.433	0.817617	0.08745	-0.433	0.817617	0.08745
ENSG00000179979	CRIPAK	FALSE	8.75	8.29	9.06	10.04	8.95	9.24	11.51	6.42	7.34	8.21	4.09	5.61	6.86	14.19	5.44	10.2	8.38	8.71	-0.508	0.218733	0.660086	-0.075	0.885561	0.0527818	0.433	0.487604	0.311933	-0.433	0.487604	0.311933
ENSG00000197774	EME2	FALSE	4.63	1.8	4.53	1.77	5.3	2.47	6.77	4.5	7.34	5.05	3.18	5.16	3.92	10.53	10.88	7.46	7.03	0.97	0.512	0.482359	0.316629	0.944	0.0995229	1.00208	0.432	0.683048	0.165549	-0.432	0.683048	0.165549
ENSG00000280987	MATR3	FALSE	0.51	1.8	1.39	0	0	1.85	1.35	0	2.82	0.63	0.68	1.12	0.49	0.46	2.42	0.39	1.89	3.39	0.121	0.952974	0.0209189	0.553	0.668816	0.174693	0.432	0.853205	0.0689467	-0.432	0.853205	0.0689467
ENSG00000090539	CHRD	FALSE	2.32	1.08	0	0.59	3.65	2.47	0	0	1.69	0	4.09	3.37	2.94	4.12	0.6	1.57	1.89	1.93	-0.063	0.976209	0.0104573	0.369	0.778148	0.108938	0.432	0.846742	0.0722487	-0.432	0.846742	0.0722487
ENSG00000112541	PDE10A	FALSE	2.57	2.16	1.05	3.54	0	1.23	0	2.57	0	1.26	1.59	2.69	3.43	4.12	0.6	1.57	0.54	1.45	-0.256	0.878281	0.0563665	0.176	0.901287	0.0451371	0.432	0.840195	0.0756199	-0.432	0.840195	0.0756199
ENSG00000176597	B3GNT5	FALSE	18.01	19.82	22.99	22.45	23.54	28.97	15.57	17.99	6.78	31.56	16.83	19.54	22.8	31.58	25.99	20.8	18.38	24.67	-0.354	0.321347	0.493026	0.077	0.850946	0.0700978	0.432	0.356492	0.44795	-0.432	0.356492	0.44795
ENSG00000135636	DYSF	FALSE	5.92	8.65	4.53	7.68	8.29	10.48	5.41	3.85	6.78	8.21	16.61	19.09	12.5	8.7	7.86	8.24	16.49	25.15	0.261	0.735065	0.133674	0.691	0.184986	0.732862	0.431	0.652476	0.185436	-0.431	0.652476	0.185436
ENSG00000050730	TNIP3	FALSE	24.95	25.22	18.81	53.16	35.47	27.73	11.51	20.56	21.46	21.46	5.23	3.14	37.01	36.62	21.16	15.3	5.68	2.9	-1.172	0.0851956	1.06958	-0.741	0.326559	0.486038	0.431	0.760496	0.118903	-0.431	0.760496	0.118903
ENSG00000169372	CRADD	FALSE	5.4	1.8	0.7	6.5	2.65	8.01	2.71	3.21	6.21	2.53	2.05	3.59	4.66	5.04	4.84	6.67	0.81	4.35	-0.274	0.801863	0.0958999	0.155	0.876045	0.0574734	0.43	0.759576	0.119429	-0.43	0.759576	0.119429
ENSG00000174720	LARP7	FALSE	201.95	243.56	218.08	220.34	162.43	154.69	130.62	140.7	228.13	200.74	168.33	157.18	225.25	230.24	277.46	252.29	176.76	192.99	-0.274	0.310112	0.508482	0.156	0.575575	0.239898	0.43	0.162456	0.789264	-0.43	0.162456	0.789264
ENSG00000124733	MEA1	FALSE	398.24	379.03	440.33	286.5	173.37	191.67	230.11	197.24	308.32	248.71	345.3	267.43	422.08	346.5	403.19	307.23	350.54	303.75	-0.316	0.347663	0.458841	0.114	0.761443	0.118363	0.43	0.280407	0.552211	-0.43	0.280407	0.552211
ENSG00000197019	SERTAD1	FALSE	29.07	16.21	13.93	12.41	11.93	19.11	23.69	11.56	11.29	10.1	12.74	11.68	17.16	17.39	15.72	16.48	16.22	16.45	-0.362	0.339583	0.469054	0.068	0.87917	0.0559269	0.43	0.371037	0.430583	-0.43	0.371037	0.430583
ENSG00000107614	TRDMT1	FALSE	4.12	1.08	1.05	3.54	3.31	7.4	0.68	4.5	2.26	2.53	1.59	2.69	3.43	2.29	1.81	5.89	4.32	0.48	-0.398	0.711418	0.147875	0.033	0.977246	0.00999588	0.43	0.774071	0.111219	-0.43	0.774071	0.111219
ENSG00000111321	LTBR	FALSE	15.44	12.25	14.63	14.77	8.95	12.33	4.74	11.56	1.13	1.26	16.61	21.56	17.89	15.11	3.02	2.75	15.68	15.96	-0.575	0.536484	0.270443	-0.145	0.885341	0.0528896	0.43	0.77315	0.111736	-0.43	0.77315	0.111736
ENSG00000147174	ACRC	FALSE	1.54	2.16	2.79	1.77	0.66	1.85	0.68	0.64	0.56	3.79	1.59	0.67	1.72	0	0.6	2.35	1.35	2.42	-0.696	0.487416	0.3121	-0.267	0.786539	0.10428	0.43	0.802871	0.0953542	-0.43	0.802871	0.0953542
ENSG00000136828	RALGPS1	FALSE	1.8	3.24	1.39	0	0.33	0	2.03	0.64	2.82	2.53	2.96	2.92	3.92	5.04	1.81	1.57	4.05	2.9	1.142	0.15153	0.819502	1.571	0.0239163	1.62131	0.429	0.730439	0.136416	-0.429	0.730439	0.136416
ENSG00000102967	DHODH	FALSE	8.23	8.29	10.1	20.68	9.28	8.63	21.66	7.71	11.86	9.47	6.82	7.19	12.99	10.99	13.9	12.16	10	11.61	-0.125	0.836493	0.0775375	0.304	0.436302	0.360213	0.429	0.438972	0.357564	-0.429	0.438972	0.357564
ENSG00000229809	ZNF688	FALSE	5.15	3.6	3.83	2.95	3.98	9.24	3.38	0	2.26	7.58	4.55	4.94	5.39	6.87	4.23	3.92	5.95	6.29	-0.128	0.879044	0.0559896	0.301	0.589166	0.229763	0.429	0.611031	0.213937	-0.429	0.611031	0.213937
ENSG00000142731	PLK4	FALSE	8.49	6.85	6.97	2.36	9.28	4.93	3.38	5.14	5.08	7.58	5.23	2.47	7.11	3.66	9.67	9.81	4.05	3.87	-0.557	0.362237	0.441007	-0.128	0.85836	0.0663307	0.429	0.661074	0.17975	-0.429	0.661074	0.17975
ENSG00000089234	BRAP	FALSE	10.55	16.57	8.01	11.81	13.26	12.33	17.6	8.99	12.42	6.94	15.01	16.39	15.2	15.56	16.32	22.76	19.73	18.86	0.162	0.744946	0.127875	0.589	0.0652599	1.18535	0.428	0.383715	0.415991	-0.428	0.383715	0.415991
ENSG00000234771	SLC25A25-AS1	FALSE	3.34	11.89	11.84	15.95	4.31	5.55	9.48	5.14	8.47	6.94	7.96	13.02	8.33	10.53	15.11	7.06	11.89	19.83	0.026	0.979251	0.00910616	0.454	0.434396	0.362115	0.428	0.636175	0.196423	-0.428	0.636175	0.196423
ENSG00000133858	ZFC3H1	FALSE	51.19	46.12	56.78	50.21	51.05	54.23	60.23	60.39	48	47.98	50.27	52.77	77.94	84.68	58.03	62.78	63.78	78.36	0.021	0.954979	0.0200062	0.449	0.0117437	1.9302	0.428	0.054046	1.26724	-0.428	0.054046	1.26724
ENSG00000100490	CDKL1	FALSE	4.12	2.88	5.92	5.91	2.32	1.23	4.06	0	1.69	2.53	4.09	3.59	4.41	2.75	4.23	2.35	5.14	4.84	-0.354	0.66717	0.175764	0.074	0.931863	0.0306481	0.428	0.702176	0.153554	-0.428	0.702176	0.153554
ENSG00000131171	SH3BGRL	FALSE	44.25	49.36	44.94	55.53	37.13	48.07	41.96	27.63	31.06	46.71	33.89	36.38	43.63	53.55	55.01	51.4	41.62	45.95	-0.381	0.0776744	1.10972	0.047	0.877482	0.056762	0.428	0.10908	0.962257	-0.428	0.10908	0.962257
ENSG00000106078	COBL	FALSE	0.26	0.72	0.7	0	0.33	2.47	0	1.28	2.82	0	4.55	4.27	4.9	1.83	1.21	1.96	3.78	5.32	2.046	0.0368076	1.43406	2.473	0.00831831	2.07996	0.427	0.80627	0.0935196	-0.427	0.80627	0.0935196
ENSG00000175482	POLD4	FALSE	13.63	11.17	19.16	23.63	20.55	8.01	17.6	7.07	13.55	22.73	19.33	31.21	20.83	23.34	32.04	16.09	28.92	28.54	0.176	0.769861	0.113588	0.603	0.119603	0.922258	0.427	0.510289	0.292184	-0.427	0.510289	0.292184
ENSG00000230148	HOXB-AS1	FALSE	14.15	26.3	16.72	21.27	16.24	9.24	10.83	10.28	19.76	31.56	17.97	24.25	26.47	20.14	20.55	22.76	29.46	29.99	0.121	0.837931	0.0767917	0.548	0.120873	0.91767	0.427	0.430989	0.365533	-0.427	0.430989	0.365533
ENSG00000080823	MOK	FALSE	15.44	28.1	29.96	32.49	22.87	24.65	26.39	28.27	45.17	34.09	17.97	18.86	39.71	48.98	28.41	43.55	27.57	24.18	0.029	0.966102	0.0149768	0.456	0.196574	0.706475	0.427	0.425395	0.371208	-0.427	0.425395	0.371208
ENSG00000100296	THOC5	FALSE	31.13	40.35	37.28	21.27	16.24	23.42	30.46	28.27	25.98	23.99	31.16	27.62	50.98	47.15	23.57	22.76	40	37.73	-0.051	0.933855	0.0297204	0.375	0.301703	0.520421	0.427	0.398782	0.399264	-0.427	0.398782	0.399264
ENSG00000129116	PALLD	FALSE	297.91	321.74	346.28	534.6	531.7	523.23	178.67	220.37	396.97	424.2	199.49	192.43	361.78	302.56	401.37	410.03	223.24	222.01	-0.844	0.00403127	2.39456	-0.417	0.202312	0.693978	0.427	0.398782	0.399264	-0.427	0.398782	0.399264
ENSG00000273132	RP11-350J20.12	FALSE	3.6	6.12	3.83	0.59	2.98	7.4	4.06	7.07	3.39	3.79	1.59	2.47	4.17	8.24	2.42	3.53	5.14	2.9	-0.394	0.634766	0.197386	0.032	0.97293	0.0119184	0.426	0.71807	0.143833	-0.426	0.71807	0.143833
ENSG00000272768	RP4-673M15.1	FALSE	1.8	0.36	2.09	4.14	3.98	5.55	0	0	1.69	1.26	3.87	0.67	1.23	1.83	1.81	2.35	0.81	0.48	-1.451	0.126332	0.898488	-1.025	0.252237	0.598191	0.426	0.844635	0.073331	-0.426	0.844635	0.073331
ENSG00000105516	DBP	FALSE	8.49	6.85	5.23	1.77	1.66	1.23	6.77	3.85	7.91	4.42	8.42	13.47	14.22	8.24	9.07	7.85	17.3	3.87	0.833	0.229872	0.638515	1.258	0.0379802	1.42044	0.425	0.711521	0.147812	-0.425	0.711521	0.147812
ENSG00000184702	SEPT5	FALSE	3.09	5.04	3.14	2.95	3.31	0.62	2.03	1.28	13.55	6.31	5.91	6.06	7.6	7.32	7.86	4.71	7.57	8.22	0.718	0.207826	0.682299	1.143	0.0124832	1.90367	0.425	0.618749	0.208485	-0.425	0.618749	0.208485
ENSG00000160505	NLRP4	FALSE	2.57	1.44	1.39	2.36	0	0	4.06	0	0.56	0.63	1.59	4.72	3.43	1.83	1.21	3.53	1.89	1.93	0.361	0.805115	0.094142	0.786	0.438781	0.357752	0.425	0.8299	0.0809742	-0.425	0.8299	0.0809742
ENSG00000115392	FANCL	FALSE	16.72	10.09	9.06	3.54	4.97	3.7	6.09	9.64	9.6	6.94	4.09	4.27	8.09	6.41	9.67	16.09	7.84	6.77	-0.205	0.801168	0.0962763	0.22	0.742236	0.129458	0.425	0.658288	0.181584	-0.425	0.658288	0.181584
ENSG00000222009	BTBD19	FALSE	14.66	11.89	12.54	13	10.28	18.49	9.48	3.21	12.42	6.31	17.97	14.37	12.01	19.68	4.84	10.99	26.22	16.45	-0.295	0.628257	0.201863	0.13	0.834249	0.0787045	0.425	0.602269	0.220209	-0.425	0.602269	0.220209
ENSG00000115568	ZNF142	FALSE	13.89	15.13	14.28	16.54	12.6	6.78	9.48	8.35	11.86	11.99	10.69	12.13	16.18	10.53	15.72	16.87	11.62	16.93	-0.346	0.331265	0.479824	0.079	0.848767	0.0712114	0.425	0.351379	0.454224	-0.425	0.351379	0.454224
ENSG00000204843	DCTN1	FALSE	113.19	147.36	145.27	129.96	89.83	69.02	94.75	74.53	126.49	109.21	86.89	84.88	146.08	121.76	151.72	116.93	105.41	120.44	-0.351	0.205435	0.687326	0.075	0.830987	0.080406	0.425	0.226416	0.645093	-0.425	0.226416	0.645093
ENSG00000188321	ZNF559	FALSE	6.17	1.44	3.48	2.95	2.98	3.7	1.35	0	3.95	1.26	2.05	3.82	1.96	2.75	1.21	2.75	5.68	4.35	-0.579	0.500788	0.300346	-0.155	0.872273	0.0593475	0.425	0.76105	0.118587	-0.425	0.76105	0.118587
ENSG00000231365	RP11-418J17.1	FALSE	3.34	7.93	4.53	6.5	3.65	3.08	4.06	9.64	5.65	3.79	9.78	4.04	9.56	11.9	4.84	5.49	7.84	8.22	0.351	0.611659	0.213491	0.774	0.120088	0.9205	0.424	0.62778	0.202193	-0.424	0.62778	0.202193
ENSG00000213920	MDP1	FALSE	11.58	7.93	9.41	10.63	7.96	8.01	10.83	7.07	6.21	10.73	17.52	8.98	11.77	15.11	15.72	11.77	13.24	10.16	0.026	0.971046	0.01276	0.449	0.197173	0.705152	0.424	0.437406	0.359115	-0.424	0.437406	0.359115
ENSG00000104979	C19orf53	FALSE	144.06	204.64	191.25	154.77	145.52	147.29	104.9	123.36	186.91	135.09	203.13	218.93	227.46	207.81	212.78	153.42	244.05	263.61	-0.026	0.960193	0.0176415	0.398	0.131299	0.881738	0.424	0.245287	0.610325	-0.424	0.245287	0.610325
ENSG00000031698	SARS	FALSE	136.6	199.24	186.03	148.27	120.99	126.34	92.04	120.79	138.35	131.3	192.21	169.98	214.47	194.08	171.67	125.95	225.41	179.93	-0.133	0.7353	0.133536	0.29	0.310626	0.507763	0.424	0.260945	0.583452	-0.424	0.260945	0.583452
ENSG00000184678	HIST2H2BE	FALSE	1.54	2.16	1.74	3.54	1.33	4.93	2.03	0	2.82	1.89	1.14	3.59	2.21	0.46	3.63	3.53	2.7	3.39	-0.196	0.872544	0.0592125	0.228	0.803014	0.0952767	0.424	0.763397	0.11725	-0.424	0.763397	0.11725
ENSG00000083223	ZCCHC6	FALSE	43.22	46.12	40.41	40.17	45.75	44.37	35.19	12.85	31.06	44.82	37.3	40.42	47.55	48.52	50.17	47.48	52.16	43.53	-0.282	0.237051	0.625157	0.142	0.560769	0.251216	0.424	0.111146	0.954106	-0.424	0.111146	0.954106
ENSG00000010030	ETV7	FALSE	3.34	4.32	3.48	0	0	1.23	4.74	1.28	0	0.63	1.14	1.12	3.19	3.2	1.21	0.39	1.08	0	-0.901	0.550519	0.259228	-0.477	0.734573	0.133965	0.424	0.875194	0.0578957	-0.424	0.875194	0.0578957
ENSG00000225978	HAR1A	FALSE	1.29	0.36	1.74	2.36	3.31	1.85	0.68	1.93	0	2.53	1.59	2.92	1.96	1.83	2.42	0.78	2.97	4.35	-0.03	0.984507	0.00678129	0.393	0.668816	0.174693	0.423	0.781813	0.106897	-0.423	0.781813	0.106897
ENSG00000155592	ZKSCAN2	FALSE	8.49	3.6	5.92	5.32	4.31	5.55	1.35	6.42	7.91	6.31	5.91	3.37	6.62	6.41	7.86	3.53	11.08	7.26	-0.095	0.913748	0.0391737	0.328	0.569263	0.244687	0.423	0.63582	0.196666	-0.423	0.63582	0.196666
ENSG00000130762	ARHGEF16	FALSE	0	2.88	0	0.59	2.32	0	0	0	3.39	4.42	0.91	0.45	1.47	1.37	1.81	0.78	1.62	0.97	0.651	0.725859	0.139148	1.073	0.418568	0.378234	0.422	0.866019	0.0624726	-0.422	0.866019	0.0624726
ENSG00000139613	SMARCC2	FALSE	77.95	123.22	95.45	95.7	73.59	42.52	68.36	68.75	93.74	70.7	93.72	81.06	119.37	108.94	113.04	91.03	115.95	89.48	-0.12	0.749407	0.125282	0.302	0.263914	0.578537	0.422	0.19753	0.704367	-0.422	0.19753	0.704367
ENSG00000277283	RP1-267D11.6	FALSE	1.29	3.24	4.53	4.14	3.31	2.47	2.03	1.93	1.13	1.89	3.64	3.14	4.41	3.66	5.44	3.14	2.16	1.93	-0.309	0.7211	0.142004	0.113	0.891119	0.0500642	0.422	0.70543	0.151546	-0.422	0.70543	0.151546
ENSG00000272841	RP3-428L16.2	FALSE	1.03	0.72	2.09	0.59	4.31	0	0	0	0.56	0.63	1.36	0.9	0.49	2.75	0	1.96	0.27	0.97	-0.821	0.560478	0.251441	-0.399	0.774698	0.110868	0.422	0.869513	0.0607238	-0.422	0.869513	0.0607238
ENSG00000109586	GALNT7	FALSE	46.31	49.36	53.3	52.57	55.36	64.09	23.01	32.12	48.56	47.98	20.24	26.05	48.29	35.7	45.34	42.77	32.43	31.44	-0.868	0.000229739	3.63876	-0.446	0.082391	1.08412	0.422	0.310911	0.507363	-0.422	0.310911	0.507363
ENSG00000254245	PCDHGA3	FALSE	3.86	0.72	1.74	8.27	0	4.93	0	0	2.26	0.63	1.59	0.9	1.72	0.92	1.21	1.18	1.35	1.45	-1.43	0.175649	0.755353	-1.009	0.335903	0.473787	0.422	0.853205	0.0689467	-0.422	0.853205	0.0689467
ENSG00000204344	STK19	FALSE	1.29	2.16	2.79	1.18	0.33	1.23	0.68	1.28	3.95	1.26	2.27	2.02	2.7	1.83	1.21	3.14	2.97	3.39	0.358	0.717097	0.144422	0.779	0.250987	0.600349	0.421	0.721973	0.141479	-0.421	0.721973	0.141479
ENSG00000172819	RARG	FALSE	38.33	38.19	45.98	28.95	20.22	29.58	18.95	26.98	37.83	43.56	26.84	37.72	55.39	47.15	45.34	40.41	36.49	33.86	-0.095	0.850857	0.0701435	0.326	0.309635	0.50915	0.421	0.332942	0.477632	-0.421	0.332942	0.477632
ENSG00000170921	TANC2	FALSE	18.27	21.26	19.16	15.95	13.92	11.09	11.51	9.64	12.99	15.15	11.37	14.15	15.44	18.77	19.95	14.13	18.11	14.51	-0.459	0.125794	0.90034	-0.038	0.92986	0.0315824	0.421	0.326881	0.48561	-0.421	0.326881	0.48561
ENSG00000175575	PAAF1	FALSE	6.69	15.49	11.84	6.5	15.91	19.11	5.41	5.78	16.38	9.47	6.82	9.43	8.58	7.32	11.49	10.99	13.78	14.03	-0.63	0.173459	0.760803	-0.21	0.68462	0.16455	0.421	0.57533	0.240083	-0.421	0.57533	0.240083
ENSG00000235884	LINC00941	FALSE	5.4	4.68	2.79	6.5	7.62	1.23	5.41	8.99	3.39	0.63	0.91	2.47	1.23	5.95	2.42	5.1	3.51	4.35	-0.798	0.349269	0.45684	-0.377	0.657151	0.182335	0.421	0.786898	0.104081	-0.421	0.786898	0.104081
ENSG00000185088	RPS27L	FALSE	406.21	689.96	761.18	563.54	404.41	377.79	476.46	578.23	590.1	580.12	1133.93	940.38	901.51	756.63	813.02	453.58	1190	1141.97	0.344	0.391453	0.40732	0.764	0.0153395	1.81419	0.42	0.423179	0.373476	-0.42	0.423179	0.373476
ENSG00000266278	RP11-41O4.2	FALSE	4.89	5.4	6.27	0.59	0.66	0	0.68	1.93	2.26	0	2.5	2.25	0.98	2.29	3.02	2.35	3.78	1.45	-0.841	0.451976	0.344885	-0.421	0.707909	0.150023	0.42	0.838153	0.0766768	-0.42	0.838153	0.0766768
ENSG00000204568	MRPS18B	FALSE	204.52	220.5	212.85	192.57	125.96	122.03	152.28	127.21	173.92	156.55	271.14	264.96	289.96	248.09	238.16	172.64	242.7	245.71	-0.039	0.943409	0.0253001	0.38	0.194327	0.711467	0.419	0.32533	0.487676	-0.419	0.32533	0.487676
ENSG00000232098	CTD-2619J13.14	FALSE	0.26	0.72	3.83	1.18	0.66	2.47	0	0.64	0	2.53	1.82	1.57	0.74	3.66	2.42	1.96	0.27	1.45	-0.065	0.975611	0.0107233	0.354	0.796624	0.0987467	0.419	0.851397	0.069868	-0.419	0.851397	0.069868
ENSG00000167110	GOLGA2	FALSE	274.49	504.05	484.93	596.62	382.54	353.75	293.05	305.18	352.93	443.14	548.43	473.11	505.17	581.32	520.46	377.07	564.32	595.9	-0.154	0.688333	0.162201	0.266	0.366233	0.436243	0.419	0.259317	0.586169	-0.419	0.259317	0.586169
ENSG00000131016	AKAP12	FALSE	90.81	93.32	107.3	248.69	230.71	232.34	72.42	82.24	141.17	91.53	78.25	66.69	90.94	172.11	55.01	131.05	90.27	141.72	-0.967	0.00719235	2.14313	-0.548	0.187266	0.727541	0.419	0.532563	0.273629	-0.419	0.532563	0.273629
ENSG00000121753	ADGRB2	FALSE	1.29	4.68	1.05	0.59	1.33	3.08	3.38	0.64	2.82	1.26	2.73	6.96	5.15	2.75	2.42	2.75	5.68	2.42	0.678	0.470286	0.327638	1.096	0.131631	0.880642	0.418	0.759576	0.119429	-0.418	0.759576	0.119429
ENSG00000105204	DYRK1B	FALSE	2.83	2.16	3.83	5.32	5.3	2.47	3.38	3.85	3.39	6.31	6.82	7.63	8.82	6.41	7.86	4.71	10.54	5.32	0.6	0.283174	0.547947	1.018	0.0262365	1.58109	0.418	0.599894	0.221925	-0.418	0.599894	0.221925
ENSG00000185924	RTN4RL1	FALSE	0.77	1.08	2.44	1.18	0	0	0	0	1.13	1.26	3.18	1.35	3.19	0.92	1.21	1.57	1.62	0.48	0.455	0.768664	0.114263	0.873	0.434532	0.361978	0.418	0.843121	0.07411	-0.418	0.843121	0.07411
ENSG00000064195	DLX3	FALSE	4.37	3.24	1.05	0	2.32	6.78	0	2.57	2.26	1.89	4.32	4.04	4.66	6.87	4.23	2.35	3.24	0.97	-0.03	0.98428	0.00688134	0.388	0.683216	0.165442	0.418	0.788731	0.103071	-0.418	0.788731	0.103071
ENSG00000181827	RFX7	FALSE	10.8	10.45	9.75	10.04	7.96	16.64	8.12	9.64	11.86	8.84	8.42	11.23	12.01	9.15	12.69	13.34	13.78	16.93	-0.118	0.817817	0.0873439	0.3	0.376702	0.424002	0.418	0.376746	0.423951	-0.418	0.376746	0.423951
ENSG00000146223	RPL7L1	FALSE	185.23	227.7	197.87	176.62	176.68	146.68	141.45	138.78	166.58	159.71	176.06	149.77	296.83	194.99	221.24	201.29	190	183.8	-0.263	0.238425	0.622647	0.154	0.524829	0.279982	0.418	0.094836	1.02303	-0.418	0.094836	1.02303
ENSG00000125089	SH3TC1	FALSE	5.66	4.32	6.27	6.5	6.3	6.16	12.86	5.78	1.13	5.68	3.41	3.37	4.9	6.41	3.63	7.06	6.22	4.35	-0.507	0.338084	0.470976	-0.089	0.882803	0.0541364	0.418	0.607874	0.216186	-0.418	0.607874	0.216186
ENSG00000256771	ZNF253	FALSE	4.37	2.52	4.18	3.54	5.97	3.08	1.35	0	1.69	1.89	5.23	3.14	3.19	6.41	1.21	2.75	2.43	3.87	-0.79	0.249396	0.60311	-0.372	0.594356	0.225953	0.418	0.74883	0.125617	-0.418	0.74883	0.125617
ENSG00000162522	KIAA1522	FALSE	12.86	16.57	15.33	13	11.27	9.24	10.15	7.71	13.55	12.63	21.61	27.39	21.08	16.02	22.37	12.56	27.57	19.35	0.16	0.793161	0.100639	0.577	0.133045	0.876002	0.417	0.521238	0.282964	-0.417	0.521238	0.282964
ENSG00000167555	ZNF528	FALSE	8.23	7.57	8.01	17.13	5.97	6.16	9.48	7.71	5.65	7.58	7.28	9.66	11.03	16.02	4.84	11.77	10.27	8.71	0.005	0.995018	0.0021689	0.422	0.30162	0.52054	0.417	0.485812	0.313532	-0.417	0.485812	0.313532
ENSG00000089050	RBBP9	FALSE	12.35	13.69	13.93	8.27	14.25	9.86	16.24	12.85	10.73	9.47	11.37	13.7	21.57	10.99	20.55	15.3	10.81	19.83	-0.013	0.984579	0.00674945	0.405	0.25296	0.596948	0.417	0.423179	0.373476	-0.417	0.423179	0.373476
ENSG00000212643	ZRSR1	FALSE	2.06	8.65	9.41	9.45	2.98	1.23	2.71	0.64	9.03	6.31	3.64	3.59	6.37	9.15	4.23	4.71	2.43	5.32	-0.51	0.583177	0.234199	-0.093	0.929316	0.0318365	0.417	0.776058	0.110106	-0.417	0.776058	0.110106
ENSG00000100027	YPEL1	FALSE	0.26	1.44	0.35	0.59	0.99	0.62	2.03	4.5	0.56	1.89	4.09	2.02	5.39	5.04	3.63	0.39	4.59	0.97	1.791	0.0461594	1.33574	2.207	0.00840877	2.07527	0.416	0.797926	0.0980374	-0.416	0.797926	0.0980374
ENSG00000134265	NAPG	FALSE	32.93	50.08	48.42	40.17	42.76	43.76	23.01	32.12	33.88	27.78	27.75	30.99	42.89	43.03	50.78	26.29	31.62	39.66	-0.569	0.0120749	1.91812	-0.153	0.6058	0.217671	0.416	0.236506	0.626157	-0.416	0.236506	0.626157
ENSG00000163040	CCDC74A	FALSE	5.92	2.52	0.7	0.59	4.64	3.08	0.68	7.71	0	1.26	3.41	1.12	1.72	1.83	2.42	2.75	2.16	2.42	-0.806	0.43705	0.359469	-0.389	0.691449	0.16024	0.416	0.824338	0.0838947	-0.416	0.824338	0.0838947
ENSG00000152818	UTRN	FALSE	22.38	27.74	28.91	33.67	34.14	27.12	20.98	20.56	16.94	24.62	9.78	10.78	21.32	35.7	25.39	23.15	14.32	18.86	-0.818	0.00910631	2.04066	-0.403	0.260301	0.584524	0.416	0.464127	0.333363	-0.416	0.464127	0.333363
ENSG00000125266	EFNB2	FALSE	31.13	58.01	67.93	197.89	138.56	131.27	46.7	60.39	59.29	61.23	39.12	30.76	71.08	67.74	62.26	70.23	43.51	77.87	-1.011	0.00474539	2.32373	-0.595	0.148003	0.829728	0.416	0.520224	0.28381	-0.416	0.520224	0.28381
ENSG00000185513	L3MBTL1	FALSE	5.92	2.88	4.53	2.36	1.99	0	0	3.21	1.69	0.63	2.05	1.12	1.96	3.66	1.81	1.96	1.08	1.45	-1.079	0.18849	0.724711	-0.662	0.41942	0.377351	0.416	0.802871	0.0953542	-0.416	0.802871	0.0953542
ENSG00000164122	ASB5	FALSE	0	0	0	0	0	0	1.35	0	3.39	0	1.59	1.35	0	1.37	1.81	2.35	1.89	2.9	4.76	0.00112061	2.95054	5.175	0.000433695	3.36282	0.415	0.866354	0.0623047	-0.415	0.866354	0.0623047
ENSG00000162745	OLFML2B	FALSE	1.8	0.36	1.74	1.18	0.33	1.23	0.68	0	0.56	4.42	3.41	0.9	0.49	1.83	3.02	1.18	2.43	2.42	0.252	0.876417	0.0572894	0.667	0.529133	0.276435	0.415	0.840034	0.0757033	-0.415	0.840034	0.0757033
ENSG00000105866	SP4	FALSE	9.26	6.49	4.88	2.95	8.29	6.78	8.8	3.21	10.16	9.47	6.82	6.51	7.6	7.78	13.9	9.02	9.19	13.06	0.119	0.865407	0.0627797	0.534	0.200168	0.698606	0.415	0.536894	0.270111	-0.415	0.536894	0.270111
ENSG00000123154	WDR83	FALSE	2.32	2.16	3.48	1.77	0.33	2.47	0.68	1.93	2.82	1.26	3.18	2.47	4.17	1.37	3.02	1.18	5.14	2.42	0.043	0.975417	0.0108098	0.458	0.577792	0.238228	0.415	0.764012	0.1169	-0.415	0.764012	0.1169
ENSG00000146555	SDK1	FALSE	24.95	14.05	14.98	8.27	17.9	12.94	9.48	12.21	16.94	15.15	12.74	19.76	18.14	20.14	19.95	18.83	19.73	19.83	-0.09	0.868468	0.0612461	0.325	0.339136	0.469626	0.415	0.372554	0.428811	-0.415	0.372554	0.428811
ENSG00000099308	MAST3	FALSE	11.83	12.25	13.59	12.41	6.3	10.48	10.83	7.07	6.78	5.68	14.79	9.43	13.48	10.53	11.49	7.85	15.95	11.12	-0.348	0.479218	0.319467	0.068	0.901562	0.0450044	0.415	0.521163	0.283026	-0.415	0.521163	0.283026
ENSG00000140937	CDH11	FALSE	24.7	28.82	28.22	38.99	33.81	34.51	22.33	17.35	25.98	27.14	12.74	22	26.96	39.36	36.27	25.11	19.73	25.64	-0.574	0.046353	1.33392	-0.159	0.657988	0.181782	0.415	0.363662	0.439302	-0.415	0.363662	0.439302
ENSG00000162174	ASRGL1	FALSE	31.9	27.02	37.62	28.35	18.23	20.95	14.89	18.63	46.87	30.93	44.81	41.76	63.24	40.74	41.1	44.34	45.68	45.95	0.351	0.377081	0.423565	0.765	0.0119601	1.92227	0.414	0.419488	0.37728	-0.414	0.419488	0.37728
ENSG00000119125	GDA	FALSE	10.55	13.33	14.98	20.68	16.24	20.95	2.71	7.71	8.47	10.73	7.05	10.33	15.69	12.82	10.28	7.85	3.78	12.58	-0.969	0.0101531	1.9934	-0.555	0.191985	0.716732	0.414	0.582018	0.235063	-0.414	0.582018	0.235063
ENSG00000250571	GLI4	FALSE	4.37	4.68	5.23	2.95	1.99	0.62	8.12	6.42	7.34	5.68	8.64	13.25	14.95	7.78	7.86	6.67	13.78	14.51	1.203	0.00876577	2.05721	1.616	0.000120371	3.91948	0.413	0.603421	0.21938	-0.413	0.603421	0.21938
ENSG00000197978	GOLGA6L9	FALSE	3.86	8.65	4.88	9.45	1.33	6.78	1.35	8.99	3.95	5.68	10.92	10.1	9.56	6.87	13.9	7.46	10.81	11.12	0.329	0.667244	0.175715	0.742	0.185713	0.731158	0.413	0.670438	0.173641	-0.413	0.670438	0.173641
ENSG00000163877	SNIP1	FALSE	11.06	15.49	7.32	14.77	12.93	11.71	4.74	11.56	10.73	10.1	6.14	11	11.27	15.56	10.88	10.2	13.78	9.67	-0.452	0.256656	0.590649	-0.04	0.940393	0.0266907	0.413	0.470811	0.327154	-0.413	0.470811	0.327154
ENSG00000140950	TLDC1	FALSE	13.89	14.77	12.54	15.36	30.17	21.57	8.8	9.64	12.99	10.1	6.14	9.21	13.48	15.11	11.49	12.56	8.38	12.58	-0.869	0.00719235	2.14313	-0.456	0.205039	0.688163	0.413	0.475845	0.322534	-0.413	0.475845	0.322534
ENSG00000136490	LIMD2	FALSE	16.46	27.74	27.87	35.44	30.83	36.98	28.43	21.2	42.35	28.41	44.13	49.4	50.25	51.72	55.01	25.9	62.43	38.21	0.3	0.460737	0.336547	0.712	0.0234604	1.62966	0.412	0.4081	0.389233	-0.412	0.4081	0.389233
ENSG00000181638	ZFP41	FALSE	22.9	25.22	29.96	37.81	23.54	24.04	13.54	19.27	25.98	23.36	35.03	40.42	35.05	31.58	33.25	26.29	43.78	43.05	-0.015	0.979806	0.00885973	0.396	0.213063	0.671491	0.412	0.38713	0.412143	-0.412	0.38713	0.412143
ENSG00000059122	FLYWCH1	FALSE	14.66	19.46	17.07	20.08	10.28	5.55	6.09	10.92	12.99	15.78	17.29	22.23	25.74	16.48	22.37	12.16	27.57	11.61	-0.043	0.961301	0.0171407	0.369	0.454403	0.342559	0.412	0.582284	0.234865	-0.412	0.582284	0.234865
ENSG00000272602	ZNF595	FALSE	2.57	3.96	2.79	3.54	1.33	1.23	2.03	3.21	1.13	1.26	3.41	1.57	2.45	4.58	1.21	3.53	2.7	2.9	-0.259	0.781612	0.107009	0.153	0.853266	0.0689156	0.412	0.72873	0.137434	-0.412	0.72873	0.137434
ENSG00000153975	ZUFSP	FALSE	4.12	8.29	4.88	2.95	3.31	2.47	1.35	2.57	4.52	3.16	4.09	3.14	5.64	4.12	3.63	3.14	5.68	2.9	-0.34	0.626101	0.203356	0.072	0.92397	0.0343419	0.412	0.6592	0.180982	-0.412	0.6592	0.180982
ENSG00000183955	KMT5A	FALSE	58.65	61.61	65.14	60.84	35.8	51.15	48.73	26.34	72.28	45.45	41.85	43.56	65.69	69.57	60.45	43.55	59.73	54.17	-0.371	0.187809	0.726283	0.04	0.915206	0.0384813	0.412	0.261107	0.583181	-0.412	0.261107	0.583181
ENSG00000157349	DDX19B	FALSE	21.1	23.06	16.37	21.27	20.88	18.49	14.21	17.35	24.28	20.83	8.19	10.55	20.1	20.6	27.81	26.68	9.73	13.54	-0.441	0.320521	0.494143	-0.029	0.96068	0.0174214	0.412	0.530576	0.275252	-0.412	0.530576	0.275252
ENSG00000164199	ADGRV1	FALSE	2.83	2.88	2.44	3.54	1.66	8.01	4.06	6.42	1.13	3.79	5	2.47	7.11	5.49	4.84	3.53	5.41	2.9	0.336	0.686446	0.163394	0.747	0.197701	0.70399	0.411	0.683048	0.165549	-0.411	0.683048	0.165549
ENSG00000011243	AKAP8L	FALSE	13.63	28.46	22.64	41.94	10.94	16.64	16.24	8.99	31.62	13.89	25.93	28.52	33.82	27.46	25.39	24.72	31.35	29.02	0.076	0.915931	0.0381374	0.487	0.255866	0.591988	0.411	0.528617	0.276859	-0.411	0.528617	0.276859
ENSG00000140398	NEIL1	FALSE	3.86	1.08	1.74	1.18	1.33	1.85	0	0	1.69	4.42	1.82	2.25	1.47	2.29	4.23	1.18	1.62	3.39	-0.118	0.934756	0.0293019	0.293	0.761419	0.118376	0.411	0.791473	0.101564	-0.411	0.791473	0.101564
ENSG00000131437	KIF3A	FALSE	59.43	59.81	66.54	93.92	78.56	72.11	53.47	50.76	59.29	71.33	51.41	56.36	69.86	82.39	75.56	72.98	66.76	85.13	-0.318	0.126168	0.899051	0.093	0.710432	0.148478	0.411	0.0859336	1.06584	-0.411	0.0859336	1.06584
ENSG00000188191	PRKAR1B	FALSE	22.12	21.98	28.22	44.3	35.47	30.81	12.86	24.41	29.36	31.56	15.92	16.39	28.19	33.87	32.64	29.82	18.38	24.67	-0.513	0.144288	0.84077	-0.102	0.820427	0.0859601	0.411	0.431253	0.365268	-0.411	0.431253	0.365268
ENSG00000125124	BBS2	FALSE	9.78	9.01	4.88	4.14	9.94	13.56	11.51	7.07	6.78	4.42	2.96	5.16	8.58	5.04	10.88	12.95	4.59	4.84	-0.606	0.30714	0.512663	-0.195	0.762698	0.117647	0.411	0.680889	0.166924	-0.411	0.680889	0.166924
ENSG00000187583	PLEKHN1	FALSE	66.12	83.59	58.53	83.29	59.34	62.25	46.7	17.99	46.3	53.66	41.85	52.54	42.16	67.29	74.35	57.29	50.27	70.62	-0.616	0.0094003	2.02686	-0.205	0.483511	0.315594	0.411	0.276406	0.558452	-0.411	0.276406	0.558452
ENSG00000273706	LHX1	FALSE	9.78	10.09	12.89	11.22	6.63	9.86	8.8	9.64	19.76	13.26	20.7	13.02	28.19	23.8	10.88	15.3	19.19	16.45	0.483	0.261139	0.583129	0.893	0.0107305	1.96938	0.41	0.500796	0.30034	-0.41	0.500796	0.30034
ENSG00000184194	GPR173	FALSE	5.15	2.52	4.18	3.54	3.65	5.55	2.03	3.85	3.39	8.84	3.18	4.49	5.64	12.36	1.21	5.1	4.05	5.8	-0.084	0.93038	0.0313398	0.326	0.596002	0.224753	0.41	0.677797	0.1689	-0.41	0.677797	0.1689
ENSG00000137642	SORL1	FALSE	6.95	3.24	2.09	3.54	6.3	7.4	6.09	2.57	3.39	5.68	3.87	5.84	3.68	11.44	5.44	8.24	5.41	4.84	-0.123	0.891407	0.0499238	0.287	0.652952	0.185119	0.41	0.671787	0.172768	-0.41	0.671787	0.172768
ENSG00000130347	RTN4IP1	FALSE	10.8	10.45	3.48	7.68	3.65	8.01	9.48	4.5	6.21	5.68	5.23	8.76	10.78	9.61	5.44	5.1	10.54	10.64	-0.18	0.810622	0.0911819	0.23	0.692176	0.159783	0.41	0.626347	0.203185	-0.41	0.626347	0.203185
ENSG00000172888	ZNF621	FALSE	23.67	21.26	13.93	15.95	20.55	7.4	15.57	17.35	19.2	18.31	14.33	15.27	24.27	21.51	18.13	24.33	19.46	21.77	-0.18	0.663192	0.178361	0.23	0.486961	0.312506	0.41	0.336168	0.473444	-0.41	0.336168	0.473444
ENSG00000212719	C17orf51	FALSE	27.78	28.46	31	27.17	27.84	23.42	26.39	20.56	20.89	22.09	26.84	28.07	29.17	32.04	32.04	26.29	37.57	38.69	-0.195	0.513604	0.289371	0.215	0.3937	0.404834	0.41	0.183812	0.735626	-0.41	0.183812	0.735626
ENSG00000106105	GARS	FALSE	235.91	232.75	217.38	191.39	192.93	167.63	178.67	155.48	210.63	224.73	264.77	206.13	299.52	296.15	266.57	227.18	300	223.94	-0.043	0.909981	0.0409676	0.366	0.0768832	1.11417	0.409	0.124066	0.906348	-0.409	0.124066	0.906348
ENSG00000121067	SPOP	FALSE	196.8	209.69	221.21	161.27	110.39	109.7	89.34	125.28	183.52	145.82	179.47	145.28	233.59	200.94	205.52	167.15	200	162.52	-0.258	0.454404	0.342557	0.151	0.664696	0.177377	0.409	0.309421	0.50945	-0.409	0.309421	0.50945
ENSG00000160753	RUSC1	FALSE	72.8	79.62	70.02	57.89	32.15	41.29	29.1	37.26	40.66	31.56	70.74	60.63	63.73	48.98	62.87	31.78	66.22	66.26	-0.497	0.189227	0.723017	-0.088	0.859673	0.0656667	0.409	0.466386	0.331254	-0.409	0.466386	0.331254
ENSG00000205423	CNEP1R1	FALSE	1.03	0.36	0.7	1.77	2.98	4.93	0	1.93	0	0.63	0.45	0.9	1.47	0	0.6	1.57	0.81	0	-1.394	0.238083	0.623272	-0.986	0.375931	0.424892	0.409	0.872263	0.0593527	-0.409	0.872263	0.0593527
ENSG00000179406	LINC00174	FALSE	0.51	1.44	0.35	1.77	4.97	6.16	1.35	0	1.13	0	0	0.9	0.98	0.46	0.6	1.18	0.54	0.48	-1.834	0.116622	0.933218	-1.426	0.20656	0.684955	0.409	0.882361	0.0543537	-0.409	0.882361	0.0543537
ENSG00000172650	AGAP5	FALSE	0.77	0	1.39	1.18	0	0	1.35	0	1.13	0	0.68	0.67	0.25	0.92	0.6	0.78	1.35	1.45	0.272	0.883883	0.0536054	0.679	0.591171	0.228287	0.408	0.858439	0.0662908	-0.408	0.858439	0.0662908
ENSG00000198626	RYR2	FALSE	15.69	20.18	25.08	14.18	22.54	19.11	25.04	11.56	17.51	15.78	25.93	22.9	36.03	40.74	16.32	12.56	23.51	29.02	0.022	0.975517	0.0107651	0.43	0.283468	0.547497	0.408	0.503778	0.29776	-0.408	0.503778	0.29776
ENSG00000172007	RAB33B	FALSE	2.06	1.44	1.74	0.59	1.66	2.47	0	1.28	2.26	1.89	2.05	0.9	2.94	1.37	4.84	1.18	1.89	0	-0.244	0.845343	0.0729672	0.164	0.877099	0.0569513	0.408	0.792958	0.10075	-0.408	0.792958	0.10075
ENSG00000168159	RNF187	FALSE	208.12	278.14	248.39	216.79	172.37	161.47	190.86	190.17	235.47	200.74	434.46	395.87	348.05	243.51	332.46	209.53	397.57	385.49	0.164	0.715939	0.145124	0.572	0.0493524	1.30669	0.407	0.393798	0.404726	-0.407	0.393798	0.404726
ENSG00000170558	CDH2	FALSE	204.78	205.01	240.37	300.67	294.03	282.88	158.37	169.61	352.36	249.98	191.53	173.12	269.13	257.7	293.17	250.72	225.14	271.83	-0.377	0.104032	0.982834	0.03	0.92986	0.0315824	0.407	0.179906	0.744953	-0.407	0.179906	0.744953
ENSG00000127980	PEX1	FALSE	13.12	20.18	12.89	21.86	9.61	12.94	12.18	10.28	9.6	18.31	5.46	10.78	11.52	16.94	12.09	15.69	12.43	14.51	-0.51	0.218733	0.660086	-0.103	0.834599	0.078522	0.407	0.518812	0.28499	-0.407	0.518812	0.28499
ENSG00000164114	MAP9	FALSE	99.82	92.23	84.3	115.19	99.11	101.69	50.08	74.53	80.19	109.21	45.27	67.59	88.73	93.38	117.87	108.29	69.19	63.85	-0.555	0.0274513	1.56144	-0.148	0.640062	0.193778	0.407	0.29374	0.532037	-0.407	0.29374	0.532037
ENSG00000163624	CDS1	FALSE	14.92	12.97	9.41	11.22	5.64	8.63	6.09	9.64	16.94	13.26	11.83	18.86	27.21	18.31	18.13	14.91	13.51	15.48	0.281	0.587946	0.230662	0.686	0.073802	1.13193	0.406	0.526863	0.278302	-0.406	0.526863	0.278302
ENSG00000164048	ZNF589	FALSE	4.63	4.32	4.53	6.5	0.99	3.08	2.03	0	3.95	4.42	4.55	5.84	4.41	7.32	4.23	6.28	5.68	3.39	-0.071	0.94691	0.0236911	0.335	0.60432	0.218733	0.406	0.687681	0.162613	-0.406	0.687681	0.162613
ENSG00000151665	PIGF	FALSE	5.15	2.52	0.7	3.54	4.31	13.56	3.38	12.85	1.13	5.05	2.27	2.69	2.7	2.75	5.44	2.35	5.95	6.77	-0.274	0.809014	0.092044	0.132	0.894223	0.048554	0.406	0.777785	0.10914	-0.406	0.777785	0.10914
ENSG00000138778	CENPE	FALSE	138.41	156.73	137.95	105.15	92.82	104.15	113.02	52.04	140.04	112.99	71.2	85.33	156.13	136.4	182.55	115.75	90.54	80.77	-0.401	0.25147	0.599514	0.005	0.9926	0.00322561	0.406	0.414367	0.382615	-0.406	0.414367	0.382615
ENSG00000135749	PCNXL2	FALSE	57.37	46.12	54.35	50.21	37.79	44.37	25.72	28.27	35.01	28.41	76.66	68.93	44.36	48.06	30.83	36.1	80.54	69.65	-0.405	0.339373	0.469323	0.001	0.998878	0.000487685	0.406	0.511827	0.290877	-0.406	0.511827	0.290877
ENSG00000104973	MED25	FALSE	45.28	63.05	66.89	40.17	24.2	28.97	41.96	45.62	56.47	40.4	83.03	64.67	89.22	59.5	106.99	41.98	67.57	69.17	0.286	0.540611	0.267115	0.691	0.0536338	1.27056	0.405	0.476638	0.321811	-0.405	0.476638	0.321811
ENSG00000112425	EPM2A	FALSE	2.06	1.44	1.74	3.54	0.99	0.62	2.71	0.64	0	0.63	2.27	4.04	1.96	2.29	3.02	0.78	4.32	1.93	0.057	0.96985	0.0132956	0.463	0.623047	0.205479	0.405	0.80627	0.0935196	-0.405	0.80627	0.0935196
ENSG00000005448	WDR54	FALSE	22.64	29.54	33.09	26.58	45.41	17.26	26.39	13.49	25.41	17.04	31.39	41.54	37.01	38.45	25.39	39.63	34.05	28.05	-0.158	0.754962	0.122075	0.246	0.522161	0.282196	0.405	0.436311	0.360203	-0.405	0.436311	0.360203
ENSG00000204599	TRIM39	FALSE	13.12	12.61	10.8	11.22	12.93	11.71	11.51	5.78	10.16	13.89	10.01	11.45	15.69	13.73	15.11	12.56	12.16	14.99	-0.219	0.549929	0.259693	0.186	0.554358	0.25621	0.405	0.319059	0.496128	-0.405	0.319059	0.496128
ENSG00000175787	ZNF169	FALSE	2.83	0.36	2.44	1.18	2.65	1.23	2.71	1.28	2.82	0	1.36	1.57	1.72	3.2	1.21	0.39	3.51	2.42	-0.243	0.850857	0.0701435	0.162	0.881117	0.0549665	0.405	0.802871	0.0953542	-0.405	0.802871	0.0953542
ENSG00000011566	MAP4K3	FALSE	11.06	20.54	21.6	26.58	12.27	19.72	16.24	12.85	16.94	8.84	25.48	14.37	23.04	15.56	16.93	25.5	21.08	17.41	-0.279	0.563134	0.249388	0.125	0.789419	0.102692	0.405	0.49524	0.305184	-0.405	0.49524	0.305184
ENSG00000099840	IZUMO4	FALSE	1.54	2.88	1.39	1.18	1.99	0	0	0	0	4.42	1.36	2.47	0.74	1.37	3.63	3.53	0.81	0.48	-0.355	0.825202	0.0834395	0.05	0.975762	0.0106562	0.405	0.861218	0.0648869	-0.405	0.861218	0.0648869
ENSG00000064703	DDX20	FALSE	24.95	19.46	14.98	13.59	19.56	19.72	16.92	22.49	14.12	12.63	9.33	14.82	17.4	17.85	21.16	18.83	18.65	18.38	-0.43	0.189227	0.723017	-0.025	0.955241	0.0198871	0.405	0.383494	0.416242	-0.405	0.383494	0.416242
ENSG00000268858	RP4-591C20.9	FALSE	2.57	3.24	2.79	3.54	6.63	7.4	0.68	5.78	5.08	3.79	2.05	1.8	5.88	5.04	3.02	3.14	1.62	4.35	-0.552	0.495544	0.304918	-0.147	0.867139	0.0619113	0.405	0.75698	0.120916	-0.405	0.75698	0.120916
ENSG00000175764	TTLL11	FALSE	3.09	2.16	1.74	0.59	2.65	4.93	0	1.28	0.56	0	0.45	1.12	0.49	0.92	1.21	1.57	0	1.45	-1.907	0.0165584	1.78098	-1.502	0.0632328	1.19906	0.405	0.858584	0.066217	-0.405	0.858584	0.066217
ENSG00000263531	RP13-753N3.1	FALSE	3.34	2.88	1.05	3.54	2.32	4.31	1.35	3.21	0.56	0.63	2.96	3.82	2.94	2.75	1.81	5.89	2.97	2.9	-0.263	0.782534	0.106497	0.141	0.872541	0.0592139	0.404	0.745953	0.127288	-0.404	0.745953	0.127288
ENSG00000178233	TMEM151B	FALSE	3.86	9.01	7.66	2.95	2.98	1.85	4.06	0.64	0.56	1.89	8.42	11	7.35	5.95	1.81	1.57	15.14	3.87	-0.321	0.809056	0.0920215	0.083	0.947765	0.0232992	0.404	0.830146	0.0808456	-0.404	0.830146	0.0808456
ENSG00000083750	RRAGB	FALSE	6.17	3.24	6.27	5.91	18.89	5.55	0.68	7.71	5.65	3.16	3.64	4.49	3.68	4.12	4.84	11.77	4.59	7.74	-0.57	0.406256	0.3912	-0.166	0.828481	0.0817175	0.404	0.714297	0.146121	-0.404	0.714297	0.146121
ENSG00000186814	ZSCAN30	FALSE	7.2	5.76	7.32	5.32	13.26	7.4	4.06	3.85	5.08	5.05	5.69	4.72	6.13	5.04	6.65	5.89	9.73	5.32	-0.604	0.170627	0.767951	-0.2	0.688869	0.161863	0.404	0.574925	0.240389	-0.404	0.574925	0.240389
ENSG00000257056	RP11-966I7.2	FALSE	3.09	2.88	0.35	5.32	0	0.62	0.68	0.64	1.13	3.16	0.91	1.12	2.45	2.29	0.6	3.92	0.54	0	-0.612	0.700723	0.154454	-0.208	0.894176	0.0485769	0.404	0.872563	0.0592032	-0.404	0.872563	0.0592032
ENSG00000261136	RP11-37C7.3	FALSE	0.26	0	1.39	1.18	0.33	1.23	2.71	1.28	0.56	1.26	1.14	2.02	1.96	1.37	1.21	2.35	5.68	0.97	1.149	0.250748	0.600763	1.552	0.0754505	1.12234	0.403	0.804122	0.094678	-0.403	0.804122	0.094678
ENSG00000168661	ZNF30	FALSE	0	2.88	0.7	0.59	1.66	1.85	1.35	0	3.39	0.63	0.91	2.92	2.7	2.29	1.81	1.57	2.16	1.93	0.434	0.737429	0.13228	0.837	0.370932	0.430705	0.403	0.810981	0.0909891	-0.403	0.810981	0.0909891
ENSG00000132141	CCT6B	FALSE	3.86	2.88	3.48	12.41	4.64	11.71	6.77	3.85	6.21	3.16	4.55	7.19	2.21	7.78	7.25	10.99	6.49	7.26	0.096	0.926222	0.0332849	0.499	0.429191	0.367349	0.403	0.686824	0.163154	-0.403	0.686824	0.163154
ENSG00000185219	ZNF445	FALSE	16.21	9.01	13.24	13.59	3.98	4.93	7.44	7.07	7.91	13.89	9.78	10.33	12.75	16.02	12.69	6.67	15.14	11.12	-0.167	0.808119	0.0925249	0.236	0.661583	0.179416	0.403	0.585288	0.23263	-0.403	0.585288	0.23263
ENSG00000273888	FRMD6-AS1	FALSE	7.46	11.89	6.27	5.91	5.97	6.78	11.51	3.85	10.16	6.31	5.23	4.27	9.31	17.39	7.86	6.28	8.92	4.35	-0.218	0.757488	0.120624	0.184	0.756442	0.121225	0.403	0.639565	0.194115	-0.403	0.639565	0.194115
ENSG00000129518	EAPP	FALSE	45.02	47.92	35.18	43.71	38.78	27.73	40.61	38.55	36.14	40.4	63.69	50.07	71.57	51.27	65.89	34.92	63.51	52.24	0.115	0.780882	0.107415	0.516	0.0461188	1.33612	0.402	0.307304	0.512431	-0.402	0.307304	0.512431
ENSG00000115266	APC2	FALSE	5.66	5.4	3.83	6.5	2.32	1.23	2.71	0.64	3.95	3.16	5.46	6.06	6.37	4.58	3.02	5.89	11.35	2.42	-0.088	0.939912	0.026913	0.314	0.677983	0.168781	0.402	0.740671	0.130375	-0.402	0.740671	0.130375
ENSG00000179630	LACC1	FALSE	1.29	6.12	2.09	8.27	2.65	8.01	5.41	5.14	6.21	3.16	4.55	3.82	2.7	10.53	6.04	5.89	4.86	8.22	0.093	0.934658	0.0293471	0.494	0.479563	0.319154	0.401	0.728084	0.137819	-0.401	0.728084	0.137819
ENSG00000129493	HEATR5A	FALSE	17.24	15.49	22.64	28.35	17.9	19.11	16.24	16.7	15.81	20.2	19.11	26.05	25.25	28.38	25.39	28.25	15.14	28.05	-0.037	0.94691	0.0236911	0.363	0.23758	0.62419	0.401	0.364649	0.438125	-0.401	0.364649	0.438125
ENSG00000198467	TPM2	FALSE	14.66	26.66	17.07	20.08	12.6	16.64	20.98	10.28	19.76	17.04	17.74	14.6	26.96	17.85	12.69	21.58	28.11	20.31	-0.062	0.918543	0.0369006	0.339	0.345204	0.461925	0.401	0.426433	0.370149	-0.401	0.426433	0.370149
ENSG00000258315	C17orf49	FALSE	4.89	4.68	7.32	8.27	8.62	4.93	9.48	4.5	6.21	3.79	6.6	4.27	8.33	4.58	9.07	6.67	9.73	5.32	-0.205	0.751794	0.123901	0.195	0.708446	0.149694	0.401	0.591786	0.227835	-0.401	0.591786	0.227835
ENSG00000042429	MED17	FALSE	12.09	17.65	7.66	13.59	22.21	9.24	8.8	10.28	11.29	11.99	10.69	10.1	11.77	16.48	14.51	15.69	11.62	14.03	-0.362	0.378366	0.422087	0.039	0.940393	0.0266907	0.401	0.45245	0.344429	-0.401	0.45245	0.344429
ENSG00000161920	MED11	FALSE	5.66	5.04	3.14	3.54	6.63	4.31	4.74	3.85	4.52	6.31	7.28	7.41	6.13	6.87	7.25	8.24	8.65	11.12	0.296	0.586531	0.231709	0.696	0.0767828	1.11474	0.4	0.540366	0.267312	-0.4	0.540366	0.267312
ENSG00000008130	NADK	FALSE	15.18	13.33	15.68	13.59	12.93	9.24	9.48	7.07	12.99	11.36	15.7	15.72	15.93	24.26	14.51	15.69	15.41	17.41	-0.1	0.844297	0.0735046	0.3	0.367685	0.434524	0.4	0.391017	0.407805	-0.4	0.391017	0.407805
ENSG00000164331	ANKRA2	FALSE	20.58	26.3	32.05	17.72	10.61	20.34	18.95	21.2	24.85	25.25	34.35	32.11	40.44	30.21	35.06	31	46.22	26.12	0.3	0.466755	0.330911	0.699	0.0267349	1.57292	0.399	0.411753	0.385363	-0.399	0.411753	0.385363
ENSG00000158023	WDR66	FALSE	6.17	6.85	7.66	7.09	3.65	1.85	4.06	5.78	10.73	6.31	8.64	6.06	9.31	9.15	8.46	8.63	10.27	9.19	0.251	0.652307	0.185548	0.65	0.0915293	1.03844	0.399	0.52746	0.27781	-0.399	0.52746	0.27781
ENSG00000148690	FRA10AC1	FALSE	33.7	34.23	35.18	41.35	38.12	27.73	35.19	22.49	34.45	26.51	47.54	46.48	55.64	40.74	39.9	33.74	63.78	52.24	0.024	0.965686	0.0151641	0.423	0.139332	0.855949	0.399	0.347449	0.459109	-0.399	0.347449	0.459109
ENSG00000177917	ARL6IP6	FALSE	5.15	11.89	9.75	7.09	7.96	14.79	2.71	10.92	12.42	7.58	3.41	6.06	9.56	12.36	10.28	6.67	6.76	5.32	-0.539	0.356404	0.448057	-0.14	0.828481	0.0817175	0.399	0.667724	0.175403	-0.399	0.667724	0.175403
ENSG00000115232	ITGA4	FALSE	24.44	38.91	32.75	34.26	29.5	27.12	15.57	10.28	22.59	11.99	23.43	22.45	21.81	26.09	41.1	18.83	24.86	23.22	-0.765	0.00494456	2.30587	-0.366	0.260207	0.584681	0.399	0.417369	0.37948	-0.399	0.417369	0.37948
ENSG00000070759	TESK2	FALSE	0.26	0.36	2.79	0.59	1.33	3.08	0.68	2.57	0.56	1.89	3.87	3.14	1.72	3.2	2.42	4.32	2.97	4.35	1.044	0.2443	0.612076	1.442	0.0677048	1.16938	0.398	0.78048	0.107638	-0.398	0.78048	0.107638
ENSG00000259431	THTPA	FALSE	4.37	3.24	4.88	4.73	10.28	6.78	5.41	6.42	8.47	3.79	6.14	4.04	8.33	6.41	7.86	9.42	7.84	2.9	0.082	0.924522	0.0340829	0.48	0.336124	0.473501	0.398	0.618568	0.208613	-0.398	0.618568	0.208613
ENSG00000149639	SOGA1	FALSE	32.67	39.99	42.5	27.17	13.92	27.12	22.33	19.92	33.88	30.3	38.21	52.32	42.89	33.87	39.29	36.49	42.16	58.04	-0.023	0.973179	0.0118072	0.375	0.298479	0.525086	0.398	0.449432	0.347336	-0.398	0.449432	0.347336
ENSG00000116922	C1orf109	FALSE	10.55	26.66	21.95	19.49	19.23	17.87	14.89	10.28	23.72	16.41	20.7	22.68	30.64	22.43	23.57	12.16	26.49	26.6	-0.089	0.881385	0.0548345	0.309	0.431893	0.364624	0.398	0.469904	0.327991	-0.398	0.469904	0.327991
ENSG00000156860	FBRS	FALSE	61.23	58.01	54	59.66	42.76	37.59	31.81	39.19	59.29	46.08	42.76	53.44	78.68	66.37	69.52	50.22	51.08	47.88	-0.22	0.494914	0.30547	0.178	0.556341	0.254659	0.398	0.278233	0.555592	-0.398	0.278233	0.555592
ENSG00000130720	FIBCD1	FALSE	3.09	7.93	10.1	7.68	6.3	6.78	6.77	2.57	12.42	6.94	12.74	10.33	15.93	17.39	10.28	4.71	11.08	11.12	0.375	0.554501	0.256097	0.772	0.110532	0.956513	0.397	0.644938	0.190482	-0.397	0.644938	0.190482
ENSG00000153140	CETN3	FALSE	143.04	224.82	247.69	186.08	118.01	108.47	104.9	97.66	209.5	172.33	224.74	215.56	273.54	207.81	284.1	161.26	243.24	202.66	0.038	0.952501	0.0211346	0.435	0.213063	0.671491	0.397	0.44145	0.355118	-0.397	0.44145	0.355118
ENSG00000135365	PHF21A	FALSE	30.1	42.15	55.39	14.18	33.15	19.11	36.55	18.63	27.1	29.67	34.12	33.01	57.6	41.2	41.71	28.25	45.41	21.77	-0.094	0.882212	0.0544268	0.302	0.493517	0.306698	0.397	0.515855	0.287472	-0.397	0.515855	0.287472
ENSG00000103932	RPAP1	FALSE	25.21	28.82	21.6	25.4	14.59	25.27	20.3	10.92	19.76	34.72	22.29	24.92	23.29	33.41	29.62	36.88	23.78	28.05	-0.126	0.789344	0.102734	0.271	0.412156	0.384939	0.397	0.388336	0.410793	-0.397	0.388336	0.410793
ENSG00000180389	ATP5EP2	FALSE	9.26	9.01	9.06	7.09	6.63	6.16	2.03	9.64	7.91	3.16	7.05	8.31	13.48	5.95	6.04	5.1	10	12.09	-0.268	0.67577	0.170201	0.129	0.830959	0.0804203	0.397	0.626347	0.203185	-0.397	0.626347	0.203185
ENSG00000223482	NUTM2A-AS1	FALSE	18.52	13.69	10.45	8.86	15.25	12.94	9.48	15.42	15.81	11.36	7.05	7.86	13.24	13.27	10.28	22.76	14.32	11.61	-0.381	0.398832	0.39921	0.016	0.978914	0.00925535	0.397	0.536894	0.270111	-0.397	0.536894	0.270111
ENSG00000168310	IRF2	FALSE	23.41	24.14	21.6	10.63	12.27	13.56	14.89	22.49	14.68	22.73	22.97	23.35	23.29	21.51	36.87	26.68	28.92	25.15	0.157	0.748414	0.125858	0.553	0.0896935	1.04724	0.396	0.431928	0.364589	-0.396	0.431928	0.364589
ENSG00000188312	CENPP	FALSE	12.35	12.25	8.71	10.63	7.96	9.24	14.21	7.71	8.47	6.94	10.24	11.45	15.2	5.49	12.09	14.13	14.32	13.06	-0.059	0.925454	0.0336454	0.337	0.365575	0.437023	0.396	0.466367	0.331272	-0.396	0.466367	0.331272
ENSG00000103051	COG4	FALSE	19.55	26.3	22.99	19.49	20.88	8.63	20.3	17.99	19.2	27.78	17.06	17.96	29.9	26.09	35.06	27.07	20.27	16.45	-0.098	0.851294	0.0699202	0.298	0.38536	0.414133	0.396	0.406459	0.390983	-0.396	0.406459	0.390983
ENSG00000259207	ITGB3	FALSE	0.77	2.52	3.48	1.77	1.66	4.93	0.68	3.85	1.13	3.79	2.5	0.9	3.43	0.46	3.63	2.35	2.43	3.87	-0.202	0.87494	0.0580215	0.195	0.848687	0.0712526	0.396	0.794648	0.0998254	-0.396	0.794648	0.0998254
ENSG00000254473	RP11-522I20.3	FALSE	0.51	1.8	0	1.77	0	0.62	0	3.21	0	0	0.45	1.12	0.25	1.37	0.6	1.96	0.27	0.48	-0.305	0.892613	0.0493368	0.091	0.963405	0.0161911	0.396	0.897514	0.0469589	-0.396	0.897514	0.0469589
ENSG00000170689	HOXB9	FALSE	10.03	11.53	12.54	12.41	11.93	9.24	8.12	7.71	16.94	17.68	5.91	7.19	16.67	7.78	10.28	8.24	21.62	9.67	-0.346	0.536484	0.270443	0.051	0.93637	0.0285524	0.396	0.616825	0.209838	-0.396	0.616825	0.209838
ENSG00000267458	CTC-425F1.4	FALSE	14.41	9.37	10.45	10.63	7.29	4.93	12.18	7.07	7.34	7.58	8.64	3.14	7.84	14.19	9.67	14.13	5.68	9.19	-0.355	0.55938	0.252293	0.04	0.95381	0.0205381	0.396	0.64289	0.191863	-0.396	0.64289	0.191863
ENSG00000266967	AARSD1	FALSE	2.06	8.29	10.45	6.5	3.31	5.55	9.48	0	3.39	5.05	4.55	3.59	11.03	3.2	4.84	4.32	7.3	2.9	-0.523	0.540872	0.266906	-0.127	0.891643	0.0498089	0.396	0.773223	0.111695	-0.396	0.773223	0.111695
ENSG00000170456	DENND5B	FALSE	31.9	29.9	33.09	21.86	26.85	16.64	23.01	26.34	23.15	27.14	55.27	53.22	40.69	43.94	35.06	23.15	45.14	59.98	0.197	0.706888	0.150649	0.593	0.0870808	1.06008	0.395	0.511708	0.290978	-0.395	0.511708	0.290978
ENSG00000136143	SUCLA2	FALSE	1.54	2.88	2.44	3.54	5.97	3.08	1.35	1.28	5.08	5.05	2.5	3.59	4.17	4.58	6.04	1.96	2.7	6.29	0.047	0.968189	0.0140398	0.442	0.520261	0.283779	0.395	0.727555	0.138134	-0.395	0.727555	0.138134
ENSG00000160201	U2AF1	FALSE	7.2	6.49	8.36	8.86	8.95	6.16	5.41	5.78	6.21	4.42	4.55	8.08	7.6	10.99	13.3	2.75	8.38	1.45	-0.413	0.476449	0.321984	-0.018	0.981586	0.00807185	0.395	0.659928	0.180504	-0.395	0.659928	0.180504
ENSG00000189362	NEMP2	FALSE	6.17	4.68	1.74	8.27	6.63	3.08	1.35	3.85	4.52	1.26	5	1.35	3.43	5.95	4.23	3.53	1.89	4.35	-0.836	0.225163	0.647502	-0.442	0.533237	0.27308	0.395	0.764402	0.116678	-0.395	0.764402	0.116678
ENSG00000272606	RP11-554J4.1	FALSE	0	2.88	0.7	2.36	0.99	0	0	1.93	1.13	1.89	2.27	2.69	2.45	3.66	3.63	0	2.43	1.93	0.883	0.469858	0.328033	1.277	0.211876	0.673919	0.394	0.839379	0.0760421	-0.394	0.839379	0.0760421
ENSG00000164050	PLXNB1	FALSE	4.63	5.4	6.97	5.91	10.28	8.63	6.09	1.28	6.78	12.63	7.28	11.9	12.01	11.44	10.88	11.38	10.81	8.22	0.261	0.652059	0.185713	0.655	0.103302	0.98589	0.394	0.565391	0.247651	-0.394	0.565391	0.247651
ENSG00000162733	DDR2	FALSE	91.58	114.21	110.43	109.87	97.13	85.05	121.15	82.88	101.64	111.73	152.86	110.25	147.07	143.73	144.47	87.5	190.81	145.1	0.107	0.75978	0.119312	0.501	0.0264565	1.57747	0.394	0.237744	0.62389	-0.394	0.237744	0.62389
ENSG00000257704	INAFM1	FALSE	72.8	105.2	109.04	130.55	102.43	81.35	73.09	82.88	86.96	111.1	194.26	237.56	137.02	112.6	175.3	79.26	174.05	155.75	0.091	0.875887	0.057552	0.485	0.147458	0.831333	0.394	0.483878	0.315264	-0.394	0.483878	0.315264
ENSG00000123415	SMUG1	FALSE	9.26	7.21	7.66	9.45	11.27	9.24	9.48	5.14	3.39	8.84	7.73	11	9.56	10.53	12.69	10.99	9.73	11.12	-0.173	0.733772	0.134439	0.221	0.566716	0.246635	0.394	0.463882	0.333593	-0.394	0.463882	0.333593
ENSG00000273117	AC144652.1	FALSE	6.95	14.41	8.71	8.86	7.96	3.7	2.71	1.93	7.34	10.1	9.55	8.31	11.03	4.12	12.09	13.73	8.65	5.32	-0.232	0.764905	0.116392	0.162	0.814671	0.089018	0.394	0.681271	0.16668	-0.394	0.681271	0.16668
ENSG00000151458	ANKRD50	FALSE	17.24	24.5	24.39	24.22	12.6	17.26	9.48	6.42	15.25	21.46	7.51	14.15	16.67	18.31	15.72	16.48	5.95	15.48	-0.803	0.0364615	1.43817	-0.409	0.336239	0.473352	0.394	0.582284	0.234865	-0.394	0.582284	0.234865
ENSG00000166851	PLK1	FALSE	228.45	234.55	251.52	140.59	128.29	107.23	171.91	123.36	207.8	134.46	203.13	194.45	299.28	245.34	264.16	183.24	191.35	173.64	-0.112	0.81872	0.0868649	0.281	0.421676	0.375021	0.393	0.398651	0.399407	-0.393	0.398651	0.399407
ENSG00000093217	XYLB	FALSE	2.57	2.88	3.14	0.59	4.31	2.47	2.71	1.28	3.39	3.16	2.5	2.02	2.94	3.66	4.23	1.18	2.7	6.29	-0.221	0.804938	0.0942376	0.172	0.821601	0.0853391	0.393	0.725888	0.13913	-0.393	0.725888	0.13913
ENSG00000163536	SERPINI1	FALSE	4.63	0	2.44	6.5	2.65	5.55	1.35	7.07	3.95	4.42	0.91	3.14	1.47	3.66	5.44	5.89	4.05	4.35	-0.247	0.842758	0.0742972	0.146	0.890588	0.050323	0.393	0.800436	0.0966736	-0.393	0.800436	0.0966736
ENSG00000141002	TCF25	FALSE	452.26	660.77	649.35	532.24	371.27	425.24	408.11	319.31	552.26	510.05	414.45	382.39	711.55	718.18	625.03	526.95	390.81	384.53	-0.278	0.394688	0.403746	0.116	0.745808	0.127373	0.393	0.332942	0.477632	-0.393	0.332942	0.477632
ENSG00000154511	FAM69A	FALSE	5.4	13.69	9.06	9.45	12.27	6.16	4.06	7.71	10.16	10.73	10.24	3.59	10.78	10.07	13.3	3.92	11.62	10.64	-0.278	0.678651	0.168354	0.115	0.862649	0.0641661	0.393	0.656828	0.182549	-0.393	0.656828	0.182549
ENSG00000168769	TET2	FALSE	27.53	22.34	28.22	28.35	21.88	21.57	5.41	10.92	21.46	30.3	22.52	16.84	27.7	22.43	44.73	23.15	13.51	23.22	-0.468	0.245244	0.610402	-0.075	0.886543	0.0523	0.393	0.533179	0.273127	-0.393	0.533179	0.273127
ENSG00000156265	MAP3K7CL	FALSE	2.32	2.16	1.05	5.91	7.29	11.09	0.68	1.93	12.42	7.58	1.14	0.67	5.39	4.12	3.02	4.32	0	1.45	-0.98	0.449618	0.347156	-0.587	0.616205	0.210275	0.393	0.869513	0.0607238	-0.393	0.869513	0.0607238
ENSG00000038427	VCAN	FALSE	38.33	33.87	28.22	24.22	18.89	20.95	29.78	12.85	12.99	5.68	10.24	6.51	8.82	13.27	18.13	12.56	26.76	10.16	-1.421	7.83635e-05	4.10589	-1.028	0.00832958	2.07938	0.393	0.635901	0.196611	-0.393	0.635901	0.196611
ENSG00000012822	CALCOCO1	FALSE	2.57	3.96	3.48	4.14	3.65	3.7	4.06	10.28	5.65	8.21	1.82	2.69	6.13	4.12	4.23	6.28	8.65	4.35	0.307	0.715307	0.145508	0.699	0.20293	0.692654	0.392	0.707981	0.149978	-0.392	0.707981	0.149978
ENSG00000179873	NLRP11	FALSE	6.43	4.68	9.41	2.95	1.99	6.78	2.03	1.93	7.34	5.05	15.92	7.63	11.27	8.7	4.84	6.28	9.46	4.35	0.134	0.900557	0.045489	0.525	0.428464	0.368086	0.392	0.741461	0.129912	-0.392	0.741461	0.129912
ENSG00000172260	NEGR1	FALSE	33.44	24.14	29.96	38.99	35.47	54.23	45.35	16.7	46.3	30.3	26.16	18.86	40.2	28.38	38.69	29.43	46.49	32.41	-0.339	0.403907	0.393718	0.052	0.913152	0.0394568	0.392	0.460744	0.33654	-0.392	0.460744	0.33654
ENSG00000153790	C7orf31	FALSE	9.78	11.53	14.98	13.59	10.28	17.87	14.89	5.14	7.91	12.63	13.88	18.19	17.16	22.89	6.65	20.01	14.86	14.03	-0.031	0.967489	0.0143539	0.36	0.391577	0.407183	0.391	0.547799	0.261379	-0.391	0.547799	0.261379
ENSG00000147383	NSDHL	FALSE	60.46	68.82	73.16	57.3	34.14	35.74	43.31	37.91	68.33	41.66	78.25	61.75	72.55	62.25	73.75	49.83	74.86	93.83	-0.072	0.895199	0.0480803	0.319	0.347544	0.45899	0.391	0.416213	0.380685	-0.391	0.416213	0.380685
ENSG00000105427	CNFN	FALSE	6.43	9.37	8.36	13.59	19.23	10.48	8.12	5.14	6.21	9.47	13.65	11.9	12.5	10.99	10.28	12.95	13.24	13.54	-0.136	0.831682	0.0800429	0.255	0.577697	0.2383	0.391	0.543869	0.264506	-0.391	0.543869	0.264506
ENSG00000083896	YTHDC1	FALSE	105.99	125.02	120.19	203.21	146.52	133.12	81.89	88.66	110.11	140.77	116.46	132.25	139.71	163.87	148.7	147.92	138.38	145.59	-0.244	0.337419	0.47183	0.147	0.573882	0.241177	0.391	0.161625	0.791491	-0.391	0.161625	0.791491
ENSG00000136098	NEK3	FALSE	11.58	9.73	9.06	11.22	8.29	8.01	4.06	3.21	11.29	10.73	8.87	8.31	10.54	12.82	7.25	8.63	14.05	9.19	-0.273	0.573056	0.241803	0.118	0.802939	0.0953173	0.391	0.521309	0.282905	-0.391	0.521309	0.282905
ENSG00000118971	CCND2	FALSE	117.82	80.34	77.34	137.64	175.36	181.19	103.55	128.5	57.03	97.21	89.39	112.27	137.02	145.56	76.77	103.98	157.57	148.97	-0.37	0.310424	0.508045	0.021	0.967275	0.0144502	0.391	0.425045	0.371565	-0.391	0.425045	0.371565
ENSG00000065833	ME1	FALSE	55.05	47.2	60.62	53.16	54.36	61.63	49.41	56.54	27.1	34.72	43.67	44.68	53.19	63.17	59.84	61.21	47.03	54.17	-0.38	0.083543	1.07809	0.012	0.97293	0.0119184	0.391	0.179677	0.745508	-0.391	0.179677	0.745508
ENSG00000157613	CREB3L1	FALSE	23.93	32.43	22.99	15.36	18.23	18.49	14.21	9.64	25.41	6.94	27.3	17.29	23.53	18.31	27.2	20.01	18.65	22.25	-0.403	0.356764	0.447619	-0.013	0.983091	0.0074063	0.391	0.529093	0.276468	-0.391	0.529093	0.276468
ENSG00000258561	RP11-72M17.1	FALSE	1.03	1.44	0.35	1.18	1.66	3.7	2.71	0.64	1.13	0	0	0.45	0.98	0	1.81	0.78	0.54	0	-1.403	0.220518	0.656555	-1.013	0.336527	0.47298	0.391	0.880827	0.0551093	-0.391	0.880827	0.0551093
ENSG00000168569	TMEM223	FALSE	52.22	60.17	71.42	44.3	37.79	26.5	40.61	43.69	51.95	54.29	100.54	91.61	93.14	59.05	91.28	45.51	86.22	83.68	0.253	0.594182	0.22608	0.643	0.0625079	1.20407	0.39	0.50245	0.298907	-0.39	0.50245	0.298907
ENSG00000184209	SNRNP35	FALSE	29.58	34.95	42.85	22.45	16.24	17.26	23.69	21.2	29.36	32.83	35.26	35.03	43.38	33.41	34.46	33.35	48.92	39.66	0.15	0.751374	0.124144	0.54	0.0861957	1.06451	0.39	0.400798	0.397074	-0.39	0.400798	0.397074
ENSG00000104835	SARS2	FALSE	38.07	60.17	57.13	41.94	23.87	18.49	37.22	29.55	42.35	41.03	62.55	54.56	57.85	79.19	56.22	37.67	65.14	52.24	0.129	0.819517	0.0864422	0.519	0.155492	0.808291	0.39	0.470811	0.327154	-0.39	0.470811	0.327154
ENSG00000103852	TTC23	FALSE	7.72	6.85	7.32	7.68	4.64	4.31	4.06	5.78	4.52	4.42	7.51	7.86	9.8	8.24	7.86	7.46	7.3	7.26	-0.097	0.88134	0.0548567	0.293	0.487246	0.312251	0.39	0.52878	0.276725	-0.39	0.52878	0.276725
ENSG00000178980	SEPW1	FALSE	204.01	271.3	314.57	233.33	165.08	170.1	169.2	149.7	173.92	143.29	206.31	209.05	263.98	237.56	307.68	169.11	224.59	190.09	-0.346	0.218745	0.660062	0.044	0.911805	0.0400981	0.39	0.291081	0.535986	-0.39	0.291081	0.535986
ENSG00000235919	ASH1L-AS1	FALSE	3.86	5.04	3.83	0	3.98	3.7	2.71	1.93	2.82	3.79	3.41	1.12	3.92	3.2	1.21	5.1	3.78	1.93	-0.553	0.453771	0.343163	-0.163	0.836614	0.0774751	0.39	0.746091	0.127208	-0.39	0.746091	0.127208
ENSG00000160255	ITGB2	FALSE	16.21	9.73	5.57	18.9	12.6	12.33	2.71	6.42	3.95	9.47	2.5	3.37	4.9	8.24	2.42	9.81	2.97	5.32	-1.623	0.000362522	3.44067	-1.233	0.00942743	2.02561	0.39	0.731111	0.136016	-0.39	0.731111	0.136016
ENSG00000174307	PHLDA3	FALSE	61.23	95.12	68.98	33.67	34.47	30.2	56.85	69.39	79.62	63.13	200.4	167.96	132.11	88.8	91.28	48.65	207.84	157.2	0.799	0.108289	0.965417	1.188	0.00773123	2.11175	0.389	0.667429	0.175595	-0.389	0.667429	0.175595
ENSG00000106789	CORO2A	FALSE	20.32	26.3	21.25	13	26.19	11.09	9.48	10.92	32.19	30.93	35.49	32.78	30.39	39.36	29.01	26.29	44.05	46.43	0.432	0.337746	0.471409	0.821	0.0226102	1.6457	0.389	0.549704	0.259871	-0.389	0.549704	0.259871
ENSG00000248487	ABHD14A	FALSE	2.06	3.24	4.53	2.95	2.32	3.08	2.71	2.57	6.21	1.89	3.87	4.27	8.58	3.2	3.63	3.14	7.57	2.9	0.28	0.74393	0.128468	0.669	0.270132	0.568423	0.389	0.716903	0.14454	-0.389	0.716903	0.14454
ENSG00000174405	LIG4	FALSE	4.12	5.04	4.88	7.09	3.65	2.47	6.77	12.85	3.95	5.68	2.5	6.51	6.86	6.87	4.23	6.28	10.81	7.74	0.27	0.714988	0.145701	0.659	0.180181	0.74429	0.389	0.664634	0.177417	-0.389	0.664634	0.177417
ENSG00000125459	MSTO1	FALSE	19.81	20.9	25.08	31.31	15.91	32.05	10.83	16.06	18.63	11.99	26.61	26.94	23.04	19.22	21.16	22.37	28.11	33.86	-0.347	0.412363	0.38472	0.042	0.935694	0.0288664	0.389	0.493339	0.306854	-0.389	0.493339	0.306854
ENSG00000188613	NANOS1	FALSE	24.18	17.29	25.08	28.95	35.8	24.04	8.12	26.98	18.07	23.99	15.7	25.37	25	27.92	17.53	34.53	20.81	34.34	-0.347	0.388199	0.410946	0.042	0.932559	0.0303235	0.389	0.468332	0.329446	-0.389	0.468332	0.329446
ENSG00000114933	INO80D	FALSE	10.8	11.17	12.54	15.95	17.57	8.63	9.48	3.85	6.21	13.89	9.33	10.33	10.78	11.9	14.51	10.99	9.19	14.99	-0.513	0.171402	0.765985	-0.125	0.777397	0.109357	0.389	0.510289	0.292184	-0.389	0.510289	0.292184
ENSG00000158246	FAM46B	FALSE	3.6	6.49	3.83	2.95	4.97	0	2.71	1.93	7.34	3.79	2.96	5.16	6.86	6.87	4.23	1.57	6.76	3.39	-0.028	0.981162	0.00825922	0.36	0.61579	0.210567	0.388	0.741798	0.129715	-0.388	0.741798	0.129715
ENSG00000078967	UBE2D4	FALSE	15.18	14.05	17.07	14.18	14.92	16.64	8.8	10.92	22.02	19.57	11.6	12.13	21.81	13.27	12.69	14.13	20.54	18.38	-0.235	0.581325	0.235581	0.152	0.688892	0.161849	0.388	0.439541	0.357001	-0.388	0.439541	0.357001
ENSG00000271334	CTD-2078B5.2	FALSE	12.09	8.29	11.15	7.68	2.65	2.47	5.41	4.5	14.68	10.73	3.41	4.49	8.58	8.7	7.86	7.85	8.92	4.84	-0.401	0.58704	0.231332	-0.013	0.988841	0.00487346	0.388	0.718379	0.143646	-0.388	0.718379	0.143646
ENSG00000112852	PCDHB2	FALSE	15.69	11.53	11.84	18.31	15.25	23.42	10.83	11.56	13.55	8.84	5.91	11.23	12.01	15.11	12.69	21.19	8.92	13.54	-0.621	0.0878103	1.05645	-0.233	0.580649	0.236086	0.388	0.532732	0.273491	-0.388	0.532732	0.273491
ENSG00000172728	FUT10	FALSE	2.57	1.8	4.88	2.95	5.3	4.93	0	1.28	3.95	1.89	2.5	3.37	3.92	4.12	1.21	1.18	3.24	4.84	-0.63	0.402345	0.395401	-0.242	0.755904	0.121533	0.388	0.764012	0.1169	-0.388	0.764012	0.1169
ENSG00000109775	UFSP2	FALSE	25.73	24.14	17.77	27.76	22.21	21.57	18.95	18.63	23.15	13.89	9.33	10.33	12.75	24.72	21.76	25.11	18.11	13.54	-0.674	0.051505	1.28815	-0.286	0.461654	0.335683	0.388	0.515616	0.287674	-0.388	0.515616	0.287674
ENSG00000169635	HIC2	FALSE	21.35	16.93	18.81	13.59	21.88	4.93	9.48	4.5	12.99	15.15	11.37	9.66	16.67	17.85	13.9	8.63	13.78	12.58	-0.734	0.0449419	1.34735	-0.346	0.393339	0.405233	0.388	0.54836	0.260934	-0.388	0.54836	0.260934
ENSG00000178531	CTXN1	FALSE	16.46	24.14	15.68	41.35	27.18	34.51	20.3	27.63	33.32	55.55	37.53	46.7	51.72	40.28	56.82	41.59	52.16	45.95	0.549	0.0991931	1.00352	0.936	0.0010402	2.98288	0.387	0.424268	0.37236	-0.387	0.424268	0.37236
ENSG00000048392	RRM2B	FALSE	14.15	18.01	19.51	17.13	8.29	12.94	26.39	15.42	15.25	17.04	23.43	22.68	25.49	23.8	26.6	19.23	37.84	28.54	0.384	0.306921	0.512974	0.771	0.0108537	1.96442	0.387	0.431253	0.365268	-0.387	0.431253	0.365268
ENSG00000178149	DALRD3	FALSE	16.46	7.21	11.5	14.77	10.61	14.79	11.51	12.21	15.25	19.57	17.06	21.78	23.29	18.31	25.39	19.62	25.14	17.9	0.382	0.298191	0.525505	0.769	0.00831831	2.07996	0.387	0.411753	0.385363	-0.387	0.411753	0.385363
ENSG00000149809	TM7SF2	FALSE	3.86	4.68	5.57	6.5	9.28	8.01	3.38	7.71	11.29	10.73	6.6	6.29	10.54	14.19	11.49	8.24	8.65	6.29	0.282	0.632225	0.199129	0.669	0.112261	0.949771	0.387	0.588812	0.230023	-0.387	0.588812	0.230023
ENSG00000159256	MORC3	FALSE	15.69	15.49	26.48	20.68	15.25	19.72	18.27	23.13	35.01	15.15	20.02	17.74	27.21	32.96	27.2	26.29	17.3	26.6	0.124	0.799853	0.0969901	0.51	0.0905842	1.04295	0.387	0.411753	0.385363	-0.387	0.411753	0.385363
ENSG00000225439	BOLA3-AS1	FALSE	5.4	5.4	6.97	4.14	3.31	2.47	3.38	3.21	5.65	2.53	6.6	5.16	8.82	5.49	9.07	2.35	5.95	4.35	-0.037	0.970967	0.0127956	0.349	0.558936	0.252638	0.387	0.686989	0.16305	-0.387	0.686989	0.16305
ENSG00000188070	C11orf95	FALSE	29.33	20.18	21.25	17.13	14.59	18.49	16.92	15.42	18.63	20.2	19.79	23.35	25	30.67	30.22	20.4	19.73	27.57	-0.039	0.943409	0.0253001	0.348	0.251476	0.599503	0.387	0.362757	0.440384	-0.387	0.362757	0.440384
ENSG00000119661	DNAL1	FALSE	11.83	18.37	17.07	23.63	14.92	20.95	14.21	29.55	14.68	11.36	15.24	17.07	20.34	25.63	13.3	23.93	17.3	21.77	-0.167	0.726125	0.138988	0.22	0.543099	0.265121	0.387	0.437272	0.359248	-0.387	0.437272	0.359248
ENSG00000263272	CTC-524C5.2	FALSE	3.34	2.88	1.39	1.18	2.32	0	5.41	0.64	2.82	1.26	0.91	1.35	0.49	3.66	2.42	2.35	3.51	0.48	-0.302	0.827547	0.0822075	0.086	0.946397	0.0239267	0.387	0.840728	0.0753444	-0.387	0.840728	0.0753444
ENSG00000183060	LYSMD4	FALSE	2.83	3.24	2.79	3.54	0.66	0	0.68	3.21	1.13	5.05	0.68	1.8	1.47	2.75	2.42	1.96	2.43	2.42	-0.452	0.665293	0.176987	-0.066	0.950585	0.0220091	0.387	0.809202	0.0919432	-0.387	0.809202	0.0919432
ENSG00000198846	TOX	FALSE	27.78	28.46	24.73	30.13	28.84	34.51	15.57	19.92	42.35	23.99	22.06	13.02	30.15	21.51	36.87	25.9	25.68	21.77	-0.514	0.0904648	1.04352	-0.127	0.723647	0.140474	0.387	0.411787	0.385328	-0.387	0.411787	0.385328
ENSG00000224470	ATXN1L	FALSE	11.58	10.45	6.97	11.81	15.91	5.55	12.18	1.93	5.08	10.73	4.09	5.84	8.58	7.32	5.44	10.2	6.49	6.29	-0.869	0.0572483	1.24224	-0.482	0.297959	0.525844	0.387	0.6617	0.179339	-0.387	0.6617	0.179339
ENSG00000185652	NTF3	FALSE	8.75	7.93	5.23	31.31	40.77	41.29	10.15	8.99	8.47	6.31	5.46	6.29	4.66	14.19	7.25	16.09	3.24	14.03	-1.447	0.0232303	1.63395	-1.059	0.115961	0.93569	0.387	0.778549	0.108714	-0.387	0.778549	0.108714
ENSG00000278847	RP11-414C23.1	FALSE	0.26	0.72	0	0	2.98	1.23	4.74	0.64	0.56	1.89	0.91	1.12	0.74	0.46	3.02	3.14	1.35	1.45	1.049	0.418891	0.377899	1.435	0.176012	0.754458	0.386	0.848168	0.0715181	-0.386	0.848168	0.0715181
ENSG00000256229	ZNF486	FALSE	1.03	1.8	3.83	0.59	0.33	4.31	0.68	4.5	2.82	0.63	2.05	4.94	5.15	3.66	2.42	1.96	1.62	7.26	0.63	0.568668	0.245141	1.016	0.257048	0.589985	0.386	0.818742	0.0868532	-0.386	0.818742	0.0868532
ENSG00000275457	RP1-198K11.5	FALSE	3.86	2.88	1.74	1.18	3.98	0	2.71	2.57	2.82	2.53	2.96	3.14	3.19	5.49	3.63	7.06	2.43	1.93	0.111	0.919437	0.0364782	0.497	0.465771	0.331827	0.386	0.742844	0.129102	-0.386	0.742844	0.129102
ENSG00000128203	ASPHD2	FALSE	2.06	3.96	1.74	2.95	5.97	11.71	0.68	1.93	2.26	6.31	4.32	7.86	5.39	6.41	5.44	4.71	3.51	5.8	0.048	0.96801	0.01412	0.435	0.541849	0.266122	0.386	0.75011	0.124875	-0.386	0.75011	0.124875
ENSG00000206535	LNP1	FALSE	2.32	4.68	3.83	2.95	7.29	3.08	2.03	0	2.26	3.79	6.37	6.29	5.88	3.2	4.23	5.1	6.76	5.8	0.025	0.981444	0.00813458	0.412	0.537543	0.269587	0.386	0.726617	0.138694	-0.386	0.726617	0.138694
ENSG00000229267	AC072062.1	FALSE	0.51	2.52	1.05	0	3.98	1.23	0	0.64	2.26	3.16	0.91	1.8	2.45	2.75	3.02	3.14	0.27	0	0.004	0.999059	0.000409049	0.39	0.7694	0.113848	0.386	0.866019	0.0624726	-0.386	0.866019	0.0624726
ENSG00000126775	ATG14	FALSE	32.67	26.3	38.32	29.54	20.22	32.05	22.33	26.34	35.58	33.46	30.94	32.56	49.27	42.57	25.99	38.84	34.05	43.05	-0.005	0.992624	0.00321512	0.381	0.159235	0.797962	0.386	0.311541	0.506485	-0.386	0.311541	0.506485
ENSG00000115233	PSMD14	FALSE	245.42	453.61	468.2	342.62	204.2	223.1	257.86	204.31	360.83	278.38	373.96	314.13	427.22	374.88	429.18	248.76	417.57	410.65	-0.022	0.969472	0.0134647	0.364	0.263457	0.57929	0.386	0.379711	0.420547	-0.386	0.379711	0.420547
ENSG00000151461	UPF2	FALSE	53	55.12	54.35	50.8	51.05	78.89	50.76	43.05	50.82	44.19	45.95	53.44	65.2	65.91	55.01	57.68	65.14	66.26	-0.211	0.339801	0.468776	0.175	0.400932	0.396929	0.386	0.0847964	1.07162	-0.386	0.0847964	1.07162
ENSG00000186567	CEACAM19	FALSE	3.34	4.68	1.39	5.91	2.98	1.85	2.03	5.14	0.56	1.26	1.14	4.04	1.96	5.95	2.42	3.92	1.35	2.9	-0.611	0.504675	0.296988	-0.225	0.809351	0.0918632	0.386	0.804524	0.0944608	-0.386	0.804524	0.0944608
ENSG00000229178	AC069513.4	FALSE	0.51	1.44	0	0	0.99	1.23	0.68	1.93	2.26	0.63	0.68	0.22	1.72	1.37	0.6	1.18	0.54	1.45	0.305	0.856101	0.0674751	0.69	0.526377	0.278703	0.385	0.850754	0.0701958	-0.385	0.850754	0.0701958
ENSG00000106546	AHR	FALSE	166.7	172.22	210.06	178.99	137.24	137.43	115.73	160.62	142.87	155.29	214.27	206.13	156.87	192.25	235.14	166.36	273.51	273.28	-0.029	0.95493	0.0200284	0.356	0.194309	0.711508	0.385	0.323077	0.490694	-0.385	0.323077	0.490694
ENSG00000143341	HMCN1	FALSE	6.17	10.81	12.54	8.86	10.28	12.94	2.71	3.85	6.78	10.73	7.73	6.74	7.11	10.99	10.28	5.89	6.49	12.09	-0.641	0.136853	0.863746	-0.255	0.594356	0.225953	0.385	0.606193	0.217389	-0.385	0.606193	0.217389
ENSG00000281881	SPRY4-IT1	FALSE	1.29	1.08	0.35	4.14	3.98	3.08	0.68	5.14	1.69	0	0.23	0.45	0.74	1.37	1.21	0.78	0.81	0.48	-1.677	0.0958052	1.01861	-1.292	0.163462	0.786583	0.385	0.875896	0.0575475	-0.385	0.875896	0.0575475
ENSG00000251602	RP11-521B24.3	FALSE	6.17	16.57	11.5	8.27	8.62	3.7	6.77	10.28	10.16	9.47	22.97	16.62	20.34	14.65	21.16	9.81	17.84	11.61	0.475	0.392815	0.405812	0.859	0.0526371	1.27871	0.384	0.626347	0.203185	-0.384	0.626347	0.203185
ENSG00000275074	NUDT18	FALSE	4.12	11.89	7.32	4.14	2.65	9.86	6.09	4.5	4.52	7.58	11.6	14.37	12.01	5.04	11.49	8.24	14.05	13.06	0.392	0.58497	0.232866	0.776	0.159235	0.797962	0.384	0.694881	0.15809	-0.384	0.694881	0.15809
ENSG00000247400	DNAJC3-AS1	FALSE	4.63	5.76	4.53	4.14	1.33	1.85	10.83	3.85	1.13	1.26	5	6.51	8.09	4.12	3.63	5.1	6.49	6.77	0.212	0.827836	0.0820559	0.596	0.350455	0.455368	0.384	0.744166	0.12833	-0.384	0.744166	0.12833
ENSG00000150712	MTMR12	FALSE	15.44	21.98	27.17	35.44	12.6	15.41	25.72	19.27	22.02	17.68	22.52	22	20.59	32.96	28.41	21.97	33.78	31.44	0.103	0.851528	0.0698012	0.487	0.143865	0.842045	0.384	0.430989	0.365533	-0.384	0.430989	0.365533
ENSG00000166432	ZMAT1	FALSE	18.52	10.81	19.16	18.9	15.91	20.34	8.8	12.21	16.94	25.25	18.2	35.93	19.36	34.33	13.3	25.9	26.76	23.7	0.089	0.891267	0.0499921	0.473	0.210496	0.676756	0.384	0.547799	0.261379	-0.384	0.547799	0.261379
ENSG00000110046	ATG2A	FALSE	33.44	37.11	44.94	34.85	28.18	24.65	27.75	20.56	28.8	39.14	44.58	48.05	50.74	52.18	53.19	36.1	47.57	40.63	0.07	0.884371	0.0533654	0.454	0.105278	0.977663	0.384	0.366164	0.436324	-0.384	0.366164	0.436324
ENSG00000068308	OTUD5	FALSE	60.46	81.79	70.02	65.57	83.2	75.19	60.91	75.17	59.86	54.92	96.22	87.8	100.74	96.12	82.21	70.63	97.84	113.18	-0.032	0.943409	0.0253001	0.352	0.13778	0.860815	0.384	0.242507	0.615275	-0.384	0.242507	0.615275
ENSG00000108433	GOSR2	FALSE	37.82	32.79	41.8	47.26	45.08	37.59	27.07	25.7	35.58	27.14	26.39	32.11	35.54	44.86	33.85	45.91	33.51	33.37	-0.487	0.0190834	1.71935	-0.103	0.70647	0.150907	0.384	0.212321	0.673008	-0.384	0.212321	0.673008
ENSG00000168152	THAP9	FALSE	0.26	1.08	1.05	0	0.99	0.62	0	0.64	0.56	0	1.82	2.02	1.47	2.75	0.6	1.18	0.81	1.93	0.61	0.628123	0.201956	0.993	0.323599	0.489993	0.383	0.840728	0.0753444	-0.383	0.840728	0.0753444
ENSG00000112640	PPP2R5D	FALSE	117.82	153.84	182.2	113.42	78.23	80.73	72.42	94.44	154.72	121.83	174.01	171.32	223.05	145.1	186.18	102.8	199.19	178.48	0.176	0.72313	0.140783	0.559	0.101586	0.993167	0.383	0.476075	0.322325	-0.383	0.476075	0.322325
ENSG00000149016	TUT1	FALSE	11.58	6.12	13.24	8.27	6.96	13.56	6.09	9.64	10.16	8.21	9.1	9.88	11.03	11.44	15.72	10.2	11.62	11.12	-0.158	0.760716	0.118777	0.225	0.573882	0.241177	0.383	0.487604	0.311933	-0.383	0.487604	0.311933
ENSG00000106714	CNTNAP3	FALSE	9.26	17.65	13.24	7.68	6.63	10.48	9.48	17.99	5.65	10.73	5.69	8.31	12.5	10.99	9.67	7.46	12.7	11.12	-0.322	0.554501	0.256097	0.061	0.919856	0.0362802	0.383	0.592749	0.227129	-0.383	0.592749	0.227129
ENSG00000225302	RP11-539I5.1	FALSE	0.77	1.8	2.09	4.73	1.99	0.62	0	3.21	2.26	3.16	3.41	2.47	4.41	0.92	2.42	3.14	3.78	4.84	0.58	0.502309	0.299029	0.962	0.153971	0.812561	0.382	0.758512	0.120037	-0.382	0.758512	0.120037
ENSG00000115255	REEP6	FALSE	1.54	2.88	2.09	4.73	2.98	4.31	0.68	0.64	2.82	3.79	8.19	7.19	6.37	4.58	1.81	2.35	6.49	8.22	0.377	0.716933	0.144521	0.759	0.310626	0.507763	0.382	0.789049	0.102896	-0.382	0.789049	0.102896
ENSG00000154639	CXADR	FALSE	11.06	11.17	11.5	18.9	14.59	12.33	20.3	11.56	10.16	11.99	15.7	28.74	12.99	22.43	5.44	23.54	27.57	22.73	0.23	0.697773	0.156286	0.612	0.136884	0.863649	0.382	0.592749	0.227129	-0.382	0.592749	0.227129
ENSG00000165943	MOAP1	FALSE	2.83	1.08	2.44	6.5	4.31	1.85	2.71	3.21	2.26	5.68	0.68	4.94	3.92	5.04	1.21	7.46	3.51	4.35	0.131	0.9153	0.0384364	0.513	0.510281	0.292191	0.382	0.780084	0.107858	-0.382	0.780084	0.107858
ENSG00000121897	LIAS	FALSE	6.17	7.21	14.28	7.68	7.29	13.56	17.6	7.07	6.78	6.31	7.96	10.78	11.03	13.27	12.69	10.2	13.24	7.26	-0.021	0.979335	0.00906878	0.361	0.406219	0.39124	0.382	0.567049	0.246379	-0.382	0.567049	0.246379
ENSG00000204304	PBX2	FALSE	15.69	11.17	21.95	12.41	27.84	21.57	17.6	19.92	17.51	13.26	10.46	12.8	18.38	20.6	24.18	22.37	15.68	14.99	-0.295	0.503032	0.298405	0.087	0.857443	0.0667948	0.382	0.490405	0.309445	-0.382	0.490405	0.309445
ENSG00000073350	LLGL2	FALSE	12.61	17.29	18.12	12.41	9.94	14.17	11.51	7.71	7.91	8.21	13.42	19.31	13.48	15.56	13.3	16.48	17.3	10.64	-0.349	0.422836	0.373828	0.033	0.949827	0.0223555	0.382	0.524179	0.28052	-0.382	0.524179	0.28052
ENSG00000163512	AZI2	FALSE	20.07	17.29	25.08	32.49	18.56	23.42	12.86	11.56	20.33	17.04	17.74	18.19	20.59	21.06	14.51	24.33	24.59	22.73	-0.418	0.164523	0.783773	-0.036	0.931863	0.0306481	0.382	0.372554	0.428811	-0.382	0.372554	0.428811
ENSG00000139182	CLSTN3	FALSE	3.34	7.93	9.41	13.59	8.95	6.78	5.41	13.49	7.34	6.94	12.74	9.66	17.16	11.9	13.3	3.92	17.03	7.26	0.188	0.809729	0.0916602	0.569	0.285744	0.544022	0.381	0.671382	0.17303	-0.381	0.671382	0.17303
ENSG00000152348	ATG10	FALSE	18.27	21.98	22.3	10.63	11.93	9.86	13.54	20.56	12.99	11.99	29.12	19.54	21.81	17.39	25.99	20.8	25.41	24.18	0.092	0.881701	0.0546785	0.473	0.199107	0.700914	0.381	0.527244	0.277988	-0.381	0.527244	0.277988
ENSG00000058866	DGKG	FALSE	15.18	16.93	21.95	20.68	15.91	15.41	16.24	12.21	22.02	11.99	18.42	25.37	18.14	21.51	29.62	29.43	21.62	20.8	0.007	0.989816	0.00444564	0.388	0.220381	0.656826	0.381	0.423179	0.373476	-0.381	0.423179	0.373476
ENSG00000116885	OSCP1	FALSE	4.12	3.96	4.53	7.09	5.3	1.85	3.38	3.21	4.52	4.42	5	5.39	7.11	5.04	8.46	7.85	4.05	2.42	-0.009	0.992186	0.00340689	0.371	0.483164	0.315905	0.381	0.655639	0.183335	-0.381	0.655639	0.183335
ENSG00000204438	GPANK1	FALSE	38.85	32.79	31	27.17	24.86	16.64	25.04	25.06	23.72	22.73	30.48	35.48	36.03	41.65	36.27	26.29	41.08	33.86	-0.105	0.809719	0.0916656	0.276	0.35881	0.445136	0.381	0.346721	0.46002	-0.381	0.346721	0.46002
ENSG00000179115	FARSA	FALSE	168.76	220.14	190.56	206.16	176.68	145.45	158.37	168.33	162.63	143.29	196.76	186.37	265.94	266.86	218.82	140.47	188.92	213.79	-0.14	0.644384	0.190855	0.241	0.325976	0.486815	0.381	0.219389	0.658784	-0.381	0.219389	0.658784
ENSG00000160218	TRAPPC10	FALSE	13.12	19.1	16.37	14.77	15.91	12.33	13.54	11.56	16.38	13.26	12.74	12.57	20.1	21.51	20.55	14.91	14.59	8.22	-0.234	0.554867	0.255811	0.147	0.694438	0.158367	0.381	0.423179	0.373476	-0.381	0.423179	0.373476
ENSG00000197977	ELOVL2	FALSE	6.17	3.24	5.57	5.91	2.98	0.62	1.35	0.64	3.95	0.63	2.5	2.69	1.47	1.83	3.02	1.18	5.95	4.35	-1.017	0.173575	0.760512	-0.636	0.418839	0.377953	0.381	0.810195	0.0914107	-0.381	0.810195	0.0914107
ENSG00000260093	RP11-1E4.1	FALSE	0.51	0.36	0.35	1.18	0.99	1.85	0.68	1.93	2.26	1.26	2.05	0.22	0.98	2.75	2.42	2.75	1.08	1.45	0.777	0.492838	0.307296	1.158	0.19682	0.705931	0.38	0.826354	0.082834	-0.38	0.826354	0.082834
ENSG00000104957	CCDC130	FALSE	38.33	71.34	50.86	54.94	34.81	36.98	37.9	48.83	49.13	43.56	83.48	89.14	75.25	72.32	73.14	37.67	77.84	79.32	0.234	0.585096	0.232773	0.615	0.0468194	1.32957	0.38	0.456733	0.340337	-0.38	0.456733	0.340337
ENSG00000148948	LRRC4C	FALSE	8.75	7.57	12.54	2.95	3.31	3.7	10.83	8.99	4.52	1.89	7.51	5.84	12.01	4.12	11.49	8.24	10.54	4.84	0.079	0.942677	0.0256373	0.458	0.476651	0.321799	0.38	0.725118	0.139591	-0.38	0.725118	0.139591
ENSG00000273820	USP27X	FALSE	11.83	15.49	11.5	12.41	4.64	9.86	12.18	12.21	10.73	8.84	11.37	15.94	16.67	21.06	17.53	13.73	10.54	15.96	0.067	0.917325	0.0374766	0.448	0.231363	0.635705	0.38	0.503257	0.29821	-0.38	0.503257	0.29821
ENSG00000135720	DYNC1LI2	FALSE	229.99	237.79	273.47	248.69	223.09	166.4	164.46	184.39	218.53	230.41	162.18	169.08	266.92	294.32	279.87	246.02	185.68	186.7	-0.33	0.163535	0.78639	0.049	0.878851	0.0560848	0.38	0.214729	0.668109	-0.38	0.214729	0.668109
ENSG00000150977	RILPL2	FALSE	22.64	20.54	22.64	20.08	32.49	28.97	16.92	25.7	20.89	21.46	14.79	18.41	22.06	36.16	20.55	30.6	19.46	24.67	-0.365	0.261521	0.582493	0.016	0.973358	0.0117272	0.38	0.399536	0.398444	-0.38	0.399536	0.398444
ENSG00000040341	STAU2	FALSE	127.09	199.6	189.86	124.64	118.67	93.06	119.12	109.22	168.28	138.24	188.57	219.83	232.12	205.06	217.01	149.1	211.08	190.09	0.165	0.68486	0.164398	0.544	0.0510858	1.2917	0.379	0.362928	0.44018	-0.379	0.362928	0.44018
ENSG00000273391	RP11-634H22.1	FALSE	1.29	1.8	2.09	0	0	1.23	0.68	1.93	1.13	0	0.23	2.02	2.21	0.92	0.6	1.96	0.27	1.93	-0.136	0.945479	0.024348	0.243	0.868693	0.0611334	0.379	0.872263	0.0593527	-0.379	0.872263	0.0593527
ENSG00000138674	SEC31A	FALSE	160.01	201.4	203.1	210.3	169.72	179.34	112.35	92.52	158.11	147.71	135.57	125.52	164.71	212.39	195.85	149.49	137.3	150.91	-0.554	0.00343811	2.46368	-0.174	0.479856	0.318889	0.379	0.19056	0.719969	-0.379	0.19056	0.719969
ENSG00000106780	MEGF9	FALSE	12.61	16.57	24.73	8.86	13.26	8.63	11.51	11.56	18.63	11.99	30.71	20.21	27.7	14.19	15.11	14.13	34.59	26.12	0.289	0.626835	0.202847	0.667	0.131712	0.880374	0.378	0.626026	0.203408	-0.378	0.626026	0.203408
ENSG00000102786	INTS6	FALSE	16.98	14.77	19.86	10.04	12.27	11.09	18.27	16.06	14.68	11.36	15.92	13.92	20.1	25.18	21.76	17.26	19.19	13.06	0.046	0.937659	0.0279551	0.424	0.176753	0.752634	0.378	0.420055	0.376694	-0.378	0.420055	0.376694
ENSG00000142303	ADAMTS10	FALSE	2.57	3.96	4.53	4.14	1.99	1.85	1.35	0.64	2.26	1.89	7.73	5.39	4.66	0.46	2.42	1.57	7.03	12.58	-0.042	0.979251	0.00910616	0.336	0.745118	0.127775	0.378	0.832273	0.0797341	-0.378	0.832273	0.0797341
ENSG00000272758	RP11-299J3.8	FALSE	2.06	3.24	0.35	1.77	0.99	1.23	1.35	3.21	1.69	1.26	1.82	0.45	1.96	2.29	1.21	3.14	2.16	0.48	-0.077	0.961301	0.0171407	0.301	0.76044	0.118935	0.378	0.819952	0.0862117	-0.378	0.819952	0.0862117
ENSG00000267761	CTD-2130O13.1	FALSE	3.86	3.6	2.79	1.18	0	1.23	4.74	4.5	0	0	2.73	0.67	3.43	6.87	1.21	3.14	0.81	1.45	-0.142	0.942677	0.0256373	0.236	0.87441	0.0582847	0.378	0.875194	0.0578957	-0.378	0.875194	0.0578957
ENSG00000164040	PGRMC2	FALSE	163.1	196.36	233.06	300.08	257.9	235.42	109.64	156.12	260.88	290.38	194.71	144.38	235.55	281.5	247.23	280.15	129.73	235.55	-0.326	0.347254	0.459353	0.052	0.902904	0.0443584	0.378	0.422306	0.374372	-0.378	0.422306	0.374372
ENSG00000196562	SULF2	FALSE	54.28	63.77	66.54	124.05	109.39	107.23	51.44	71.32	21.46	53.03	62.55	52.09	47.8	51.27	96.72	60.42	108.38	70.13	-0.685	0.0506756	1.2952	-0.306	0.454621	0.342351	0.378	0.534923	0.271709	-0.378	0.534923	0.271709
ENSG00000223485	LINC01615	FALSE	1.03	1.08	1.05	0	7.96	1.85	2.71	4.5	1.13	1.89	3.64	2.69	2.45	5.04	1.21	1.96	4.86	6.77	1.108	0.194804	0.710402	1.485	0.050488	1.29681	0.377	0.787736	0.10362	-0.377	0.787736	0.10362
ENSG00000237181	AC147651.4	FALSE	1.8	1.44	2.79	0.59	2.32	0	3.38	2.57	1.69	3.79	0.68	0.45	3.19	1.37	3.02	1.96	1.35	2.9	0.088	0.958261	0.0185164	0.465	0.620618	0.207175	0.377	0.825961	0.0830402	-0.377	0.825961	0.0830402
ENSG00000223501	VPS52	FALSE	21.87	22.34	20.21	20.68	16.91	11.09	16.24	12.21	14.68	17.04	22.06	16.62	22.55	20.6	33.25	23.15	16.22	19.83	-0.236	0.545909	0.26288	0.141	0.707909	0.150023	0.377	0.423179	0.373476	-0.377	0.423179	0.373476
ENSG00000196876	SCN8A	FALSE	3.09	5.4	3.83	3.54	2.98	1.23	3.38	0.64	3.95	5.05	2.05	1.12	2.21	1.83	3.02	2.35	4.05	5.8	-0.535	0.505844	0.295983	-0.158	0.851812	0.0696564	0.377	0.777645	0.109219	-0.377	0.777645	0.109219
ENSG00000105472	CLEC11A	FALSE	16.21	14.41	14.98	21.86	10.28	12.33	10.83	12.21	21.46	13.89	18.65	23.13	31.13	21.97	24.78	24.72	11.08	17.41	0.191	0.719777	0.142802	0.567	0.126473	0.898004	0.376	0.533179	0.273127	-0.376	0.533179	0.273127
ENSG00000063176	SPHK2	FALSE	27.27	45.4	32.75	30.72	25.19	28.97	23.69	28.91	37.83	28.41	42.76	42.89	52.45	48.52	55.01	28.25	48.65	33.37	0.16	0.706888	0.150649	0.536	0.0649055	1.18772	0.376	0.388385	0.410738	-0.376	0.388385	0.410738
ENSG00000165572	KBTBD6	FALSE	13.89	9.73	10.8	8.27	13.26	21.57	7.44	15.42	5.65	5.68	14.56	14.6	12.5	14.19	12.09	14.13	14.05	22.25	-0.149	0.810094	0.0914646	0.227	0.635016	0.197215	0.376	0.574925	0.240389	-0.376	0.574925	0.240389
ENSG00000138757	G3BP2	FALSE	103.68	95.48	134.12	125.23	109.06	86.9	78.51	65.53	98.26	121.2	63.69	66.69	105.15	95.67	135.4	105.16	76.49	99.15	-0.498	0.0352035	1.45341	-0.123	0.685482	0.164004	0.376	0.299384	0.523771	-0.376	0.299384	0.523771
ENSG00000224536	RP11-134G8.7	FALSE	0	1.44	0.35	0	0	3.7	0	3.85	0	0.63	2.5	0.45	1.72	1.37	0.6	1.57	1.35	0.48	1.289	0.412217	0.384875	1.664	0.19788	0.703599	0.375	0.87841	0.0563027	-0.375	0.87841	0.0563027
ENSG00000105245	NUMBL	FALSE	40.39	39.99	48.07	25.99	24.2	24.65	28.43	25.06	37.83	32.83	44.58	36.15	45.1	37.53	47.15	43.55	50.27	42.56	0.021	0.969569	0.0134213	0.396	0.165118	0.782205	0.375	0.366856	0.435504	-0.375	0.366856	0.435504
ENSG00000127804	METTL16	FALSE	20.07	33.87	27.17	27.76	31.82	20.34	27.75	27.63	26.54	20.83	27.52	27.17	33.82	35.7	36.87	37.67	29.46	31.92	-0.042	0.924867	0.0339209	0.332	0.180728	0.742975	0.375	0.270355	0.568066	-0.375	0.270355	0.568066
ENSG00000105325	FZR1	FALSE	26.24	35.67	44.24	24.22	30.5	20.34	21.66	21.84	37.83	26.51	35.94	25.37	40.69	30.21	48.96	19.62	34.86	42.08	-0.077	0.888372	0.051405	0.298	0.409624	0.387614	0.375	0.456733	0.340337	-0.375	0.456733	0.340337
ENSG00000123360	PDE1B	FALSE	2.06	0.36	0.7	1.18	0.99	0	0	1.93	1.69	0	1.14	0.22	1.23	1.37	1.21	0	1.08	1.45	-0.173	0.924522	0.0340829	0.202	0.886543	0.0523	0.375	0.866262	0.0623505	-0.375	0.866262	0.0623505
ENSG00000264247	LINC00909	FALSE	21.35	18.01	10.45	14.77	22.21	11.09	9.48	7.07	15.81	23.99	14.79	12.8	12.26	13.73	12.09	33.35	20.54	20.31	-0.325	0.529682	0.275985	0.05	0.934687	0.0293338	0.375	0.607874	0.216186	-0.375	0.607874	0.216186
[truncated: 31,877 more rows]
