# Supplementary material for: Multi-omic approach characterises the neuroprotective role of retromer in regulating lysosomal health
Source: Nat Commun. 2023 May 29;14:3086. doi: 10.1038/s41467-023-38719-8 (PMC10227043; doi:10.1038/s41467-023-38719-8)
Supplement: Supplementary file 24 — Source Data [file 41467_2023_38719_MOESM24_ESM.xlsx]

## Sheet: Figure 1
Figure 1D: miRNA Vps35 suppression LAMP1 Intensity
Raw Data:			Unpaired t test
miR-Con-BFP	miR-VPS35-BFP		P value	<0.0001
8.681	21.624		P value summary	****
9.446	15.496		Significantly different (P < 0.05)?	Yes
5.25	23.354		One- or two-tailed P value?	Two-tailed
5.25	19.191		t, df	t=10.32, df=30
6.543	19.764
6.446	21.678		How big is the difference?
3.18	7.94		Mean of column A	5.296
4.18	21.5		Mean of column B	18.17
5.84	19.4		Difference between means (B - A) ± SEM	12.87 ± 1.247
6.84	8.53		95% confidence interval	10.33 to 15.42
5.12	16.53		R squared (eta squared)	0.7802
3.51	19.67
4.97	18.75		F test to compare variances
1.97	22.72		F, DFn, Dfd	5.182, 15, 15
4.56	14.69		P value	0.0029
2.95	19.87		P value summary	**
			Significantly different (P < 0.05)?	Yes
			Data analyzed
			Sample size, column A	16
			Sample size, column B	16
Figure 1E: miRNA Vps35 suppression LAMP1 Spheroid Size
Raw Data			Unpaired t test
miR-Con-BFP	miR-VPS35-BFP		P value	<0.0001
2.959	2.882		P value summary	****
1.194	1.636		Significantly different (P < 0.05)?	Yes
0.882	2.882		One- or two-tailed P value?	Two-tailed
0.662	3.882		t, df	t=4.130, df=218
1.103	1.194
0.662	0.882		How big is the difference?
0.882	0.882		Mean of column A	1.825
2.077	2.83		Mean of column B	3.688
1.103	0.882		Difference between means (B - A) ± SEM	1.863 ± 0.4511
0.662	1.324		95% confidence interval	0.9739 to 2.752
0.882	25.355		R squared (eta squared)	0.07257
0.882	1.544
2.077	5.531		F test to compare variances
0.753	1.986		F, DFn, Dfd	10.86, 83, 135
0.882	0.882		P value	<0.0001
1.324	2.701		P value summary	****
2.83	2.077		Significantly different (P < 0.05)?	Yes
1.194	1.636
0.882	3.583
1.194	0.882		Data analyzed
0.882	1.103		Sample size, column A	136
0.882	1.765		Sample size, column B	84
0.662	3.142
1.856	0.882
3.492	3.713
0.882	9.723
4.998	2.077
1.324	18.853
1.544	0.974
2.389	1.415
2.518	1.194
1.986	1.194
2.518	2.701
0.662	2.48
0.882	2.389
3.271	2.61
3.492	1.948
1.948	7.517
1.324	0.974
1.194	2.83
2.389	1.636
1.194	3.089
0.662	1.324
3.713	0.882
3.546	0.882
9.776	1.727
3.933	1.544
1.324	0.882
4.869	1.324
4.595	1.324
0.753	27.155
2.389	1.948
1.415	1.324
0.882	4.816
1.324	3.103
0.882	0.974
5.569	8.415
4.245	6.415
4.816	5.402
0.882	1.103
3.621	1.765
0.662	2.83
2.83	2.61
1.765	4.882
5.402	2.792
1.544	2.701
0.753	5.585
3.18	1.194
3.234	8.636
2.959	8.636
2.298	3.363
0.753	21.645
0.882	2.61
0.882	2.077
0.662	1.103
0.662	1.324
0.882	0.974
2.922	2.882
1.103	7.324
1.324	6.727
1.324	3.882
2.61	1.544
0.882	1.194
3.271	1.324
0.882
0.882
8.711
0.662
1.324
1.636
0.882
1.103
2.61
2.518
1.194
1.103
0.882
4.778
2.077
1.194
1.415
0.882
1.103
2.168
0.882
0.753
1.194
2.61
0.882
0.882
1.103
0.882
0.882
2.792
4.466
1.194
1.103
0.882
1.286
0.882
1.103
2.298
1.324
0.882
0.882
1.194
0.753
1.324
1.103
1.194
1.636
0.882
1.324
0.882
0.662
0.753
Figure 1G: Control vs Vps35 KO LAMP1 intensity, E15.5 to P14
Raw Data:			Unpaired t test
Control	Vps35 KO		P value	<0.0001
42.3751	123.731		P value summary	****
46.084	114.752		Significantly different (P < 0.05)?	Yes
50.092	144.068		One- or two-tailed P value?	Two-tailed
84.908	104.657		t, df	t=7.700, df=82
83.809	109.377
71.765	115.432		How big is the difference?
49.433	118.116		Mean of column A	61.51
52.184	97.223		Mean of column B	94.31
58.917	94.23		Difference between means (B - A) ± SEM	32.80 ± 4.260
73.865	68.686		95% confidence interval	24.32 to 41.27
70.25	88.569		R squared (eta squared)	0.4196
60.14	88.73
40.424	90.072		F test to compare variances
44.432	119.388		F, DFn, Dfd	3.333, 41, 41
79.248	79.977		P value	0.0002
78.149	84.697		P value summary	***
86.105	90.752		Significantly different (P < 0.05)?	Yes
43.773	93.436
46.524	72.543		Data analyzed
53.257	89.284		Sample size, column A	42
68.205	85.707		Sample size, column B	42
64.59	64.439
54.48	84.161
50.824	64.439
54.832	43.773
54.173	46.524
56.924	53.257
63.657	68.205
78.605	64.59
74.99	118.752
64.88	94.068
76.084	125.657
70.092	108.841
64.908	65.432
63.809	113.116
51.765	137.223
79.433	94.23
42.184	128.686
58.917	98.569
43.865	113.964
70.25	110.387
60.14	89.119
Figure 1H: Control vs Vps35 KO LAMP1 spheroid size, E15.5 to P14
Raw Data:			Unpaired t test
Control	Vps35-KO		P value	<0.0001
0.446	1.486		P value summary	****
0.604	5.327		Significantly different (P < 0.05)?	Yes
0.786	2.689		One- or two-tailed P value?	Two-tailed
0.53	4.36		t, df	t=11.93, df=175
0.473	4.256
0.5	1.816		How big is the difference?
0.627	2.037		Mean of column A	0.741
0.518	3.302		Mean of column B	2.757
0.366	2.427		Difference between means (B - A) ± SEM	2.016 ± 0.1690
0.666	2.132		95% confidence interval	1.683 to 2.350
0.379	1.923		R squared (eta squared)	0.4484
0.542	2.522
0.333	2.037		F test to compare variances
0.255	2.132		F, DFn, Dfd	4.085, 91, 84
0.222	2.656		P value	<0.0001
0.3	3.342		P value summary	****
0.581	1.903		Significantly different (P < 0.05)?	Yes
0.307	2.132
0.673	2.885
0.359	1.694		Data analyzed
0.849	4.808		Sample size, column A	85
2.357	2.361		Sample size, column B	92
1.084	3.169
0.542	0.848
0.163	0.738333
0.333	0.456333
1.913	0.746
2.279	0.809333
0.255	1.824
0.222	1.268
0.15	0.92
0.3	0.765333
0.999	1.09533
0.131	1.19867
0.32	1.018
0.901	2.316
0.581	1.214
0.307	2.736
1.116	1.902
0.673	1.38
0.359	1.148
0.366	1.643
0.849	1.798
0.366	1.527
0.222	3.474
1.195	1.189
0.411	1.238
2.213	1.931
0.94	1.35
0.535	2.919
0.255	1.84
0.444	2.544
0.398	2.215
0.229	1.369
1.652	2.238
0.555	2.428
2.768	5.472
0.405	3.804
0.287	2.76
0.248	2.296
1.469	3.286
0.881	3.596
0.242	3.054
0.418	6.948
1.547	2.378
0.3	2.476
1.619	3.862
0.248	2.7
0.444	5.838
0.457	3.68
2.749	2.576
0.862	3.406
0.242	5.088
3.545	4.43
0.483	2.738
0.287	4.476
2.102	3.194
0.255	2.682
0.411	3.114
2.213	2.504
0.94	3.568
0.535	4.034
0.255	4.216
0.444	5.842
0.398	5.28
	3.608
	3.182
	2.592
	6.05
	3.972
	5.52
	3.952

## Sheet: Figure 2
Figure 2C: TMEM192-3xHA vs LAMP1 colocalisation in WT, VPS35 KO and Rescue H4 Cells
Raw Data: Pearson's Correlation Values
H4	VPS35 KO Cl.15	VPS35 KO Cl.16	VPS35 KO Cl.15 + VPS35-GFP	VPS35 KO Cl.16 + VPS35-GFP
0.6538	0.6608	0.647933	0.6638	0.631467
0.690875	0.6368	0.668467	0.7072	0.668941
0.707688	0.651588	0.671882	0.655533	0.601933
Ordinary One-Way ANOVA
ANOVA summary
F	2.016
P value	0.1681
P value summary	ns
Significant diff. among means (P < 0.05)?	No
R squared	0.4464
Brown-Forsythe test
F (DFn, DFd)	0.4298 (4, 10)
P value	0.7842
P value summary	ns
Are SDs significantly different (P < 0.05)?	No
Bartlett's test
Bartlett's statistic (corrected)
P value
P value summary
Are SDs significantly different (P < 0.05)?
ANOVA table	SS	DF	MS	F (DFn, DFd)	P value
Treatment (between columns)	0.004794	4	0.001198	F (4, 10) = 2.016	P=0.1681
Residual (within columns)	0.005945	10	0.0005945
Total	0.01074	14
Data summary
Number of treatments (columns)	5
Number of values (total)	15
Number of families	1
Number of comparisons per family	4
Alpha	0.05
Dunnett's multiple comparisons test	Mean Diff.	95.00% CI of diff.	Below threshold?	Summary	Adjusted P Value	A-?
H4 vs. VPS35 KO Cl.15	0.03439	-0.02315 to 0.09194	No	ns	0.3055	B	VPS35 KO Cl.15
H4 vs. VPS35 KO Cl.16	0.02136	-0.03619 to 0.07891	No	ns	0.6723	C	VPS35 KO Cl.16
H4 vs. VPS35 KO Cl.15 + VPS35-GFP	0.00861	-0.04894 to 0.06616	No	ns	0.9766	D	VPS35 KO Cl.15 + VPS35-GFP
H4 vs. VPS35 KO Cl.16 + VPS35-GFP	0.05001	-0.007539 to 0.1076	No	ns	0.0924	E	VPS35 KO Cl.16 + VPS35-GFP
Test details	Mean 1	Mean 2	Mean Diff.	SE of diff.	n1	n2	q	DF
H4 vs. VPS35 KO Cl.15	0.6841	0.6497	0.03439	0.01991	3	3	1.727	10
H4 vs. VPS35 KO Cl.16	0.6841	0.6628	0.02136	0.01991	3	3	1.073	10
H4 vs. VPS35 KO Cl.15 + VPS35-GFP	0.6841	0.6755	0.00861	0.01991	3	3	0.4325	10
H4 vs. VPS35 KO Cl.16 + VPS35-GFP	0.6841	0.6341	0.05001	0.01991	3	3	2.512	10
Figure 2D: Raw Unprocessed Scan

## Sheet: Figure 3
Figure 3L
Raw Data: Normalised APP CTF
Wild-Type	VPS35 KO Cl. 15	Cl.15 + VPS35-GFP
100	151.953	88.5639
100	326.386	119.592
100	409.808	126.186
100	445.486	102.155
100	519.739	139.448
One-Sample t-test
	VPS35 KO Cl. 15	Cl.15 + VPS35-GFP
Theoretical mean	100	100
Actual mean	370.7	115.2
Number of values	5	5
One sample t test
t, df	t=4.303, df=4	t=1.694, df=4
P value (two tailed)	0.0126	0.1655
P value summary	*	ns
Significant (alpha=0.05)?	Yes	No
How big is the discrepancy?
Discrepancy	270.7	15.19
SD of discrepancy	140.7	20.05
SEM of discrepancy	62.91	8.965
95% confidence interval	96.01 to 445.3	-9.703 to 40.08
R squared (partial eta squared)	0.8223	0.4178
Holm-Šídák Post-Hoc Correction
	Below threshold?	P value	Adjusted P Value
VPS35 KO Cl. 15	Yes	0.0126	0.025
Cl.15 + VPS35-GFP	No	0.1655	0.1655
Figure 3K: Unprocessed Scan

## Sheet: Figure 4
Figure 4C: Unprocessed Scans
Cell Surface Figure										LysoIP Figure

## Sheet: Figure 5
Figure 5C
Raw Data: Normalised Rab27b
Wild-Type	VPS35 KO Cl. 15	Cl.15 + VPS35-GFP
100	699.95	139.776
100	595.879	99.3902
100	468.928	179.509
100	779.702	295.681
One-Sample t-test
	VPS35 KO Cl. 15	Cl.15 + VPS35-GFP
Theoretical mean	100	100
Actual mean	636.1	178.6
Number of values	4	4
One sample t test
t, df	t=7.973, df=3	t=1.857, df=3
P value (two tailed)	0.0041	0.1603
P value summary	**	ns
Significant (alpha=0.05)?	Yes	No
How big is the discrepancy?
Discrepancy	536.1	78.59
SD of discrepancy	134.5	84.64
SEM of discrepancy	67.24	42.32
95% confidence interval	322.1 to 750.1	-56.09 to 213.3
R squared (partial eta squared)	0.9549	0.5348
Holm-Šídák Post-Hoc Correction
	Below threshold?	P value	Adjusted P Value
VPS35 KO Cl. 15	Yes	0.0041	0.0082
Cl.15 + VPS35-GFP	No	0.1603	0.1603
Figure 5E
Raw Data: Normalised Rab27b
Wild-type	VPS35KO Cl.15	VPS35KO Cl.16	VPS35KO Cl.15 + VPS35-GFP	VPS35KO Cl.16 + VPS35-GFP
100	851.191	922.619	451.19	225.595
100	379.101	443.765	47.0231	158.924
100	485.333	546.296	146.4	194.444
100	1365.38	328.068	193.462	72.418
100		632		96
100		1442.31		270.769
One-Sample t-test
	VPS35KO Cl.15	VPS35KO Cl.16	VPS35KO Cl.15 + VPS35-GFP	VPS35KO Cl.16 + VPS35-GFP
Theoretical mean	100	100	100	100
Actual mean	770.3	719.2	209.5	169.7
Number of values	4	6	4	6
One sample t test
t, df	t=3.010, df=3	t=3.721, df=5	t=1.271, df=3	t=2.243, df=5
P value (two tailed)	0.0572	0.0137	0.2932	0.0749
P value summary	ns	*	ns	ns
Significant (alpha=0.05)?	No	Yes	No	No
How big is the discrepancy?
Discrepancy	670.3	619.2	109.5	69.69
SD of discrepancy	445.3	407.6	172.3	76.11
SEM of discrepancy	222.7	166.4	86.15	31.07
95% confidence interval	-38.34 to 1379	191.4 to 1047	-164.6 to 383.7	-10.18 to 149.6
R squared (partial eta squared)	0.7513	0.7347	0.3501	0.5015
Holm-Šídák Post-Hoc Correction
	Below threshold?	P value	Adjusted P Value
VPS35KO Cl.15	No	0.0572	0.162
VPS35KO Cl.16	No	0.0137	0.0537
VPS35KO Cl.15 + VPS35-GFP	No	0.2932	0.2932
VPS35KO Cl.16 + VPS35-GFP	No	0.0749	0.162
Figure 5B: Unprocessed Scan
Figure 5D: Unprocessed Scan

## Sheet: Figure 6
Figure 6B
Raw Data: Pearson's Correlation Values
Wild-Type	KO	+ VPS29WT-GFP	+ VPS29L152E-GFP
0.230374	0.573519	0.120759	0.702393
0.226046	0.56697	0.175228	0.691
0.106719	0.433174	0.074248	0.691
ANOVA summary
F	64.59
P value	<0.0001
P value summary	****
Significant diff. among means (P < 0.05)?	Yes
R squared	0.9604
Brown-Forsythe test
F (DFn, DFd)	0.3936 (3, 8)
P value	0.7612
P value summary	ns
Are SDs significantly different (P < 0.05)?	No
ANOVA table	SS	DF	MS	F (DFn, DFd)	P value
Treatment (between columns)	0.6683	3	0.2228	F (3, 8) = 64.59	P<0.0001
Residual (within columns)	0.02759	8	0.003449
Total	0.6959	11
Data summary
Number of treatments (columns)	4
Number of values (total)	12
Number of families	1
Number of comparisons per family	6
Alpha	0.05
Tukey's multiple comparisons test	Mean Diff.	95.00% CI of diff.	Below threshold?	Summary	Adjusted P Value
Wild-Type vs. KO	-0.3368	-0.4904 to -0.1833	Yes	***	0.0005	A-B
Wild-Type vs. + VPS29WT-GFP	0.0643	-0.08926 to 0.2179	No	ns	0.5651	A-C
Wild-Type vs. + VPS29L152E-GFP	-0.5071	-0.6606 to -0.3535	Yes	****	<0.0001	A-D
KO vs. + VPS29WT-GFP	0.4011	0.2476 to 0.5547	Yes	***	0.0001	B-C
KO vs. + VPS29L152E-GFP	-0.1702	-0.3238 to -0.01669	Yes	*	0.0308	B-D
+ VPS29WT-GFP vs. + VPS29L152E-GFP	-0.5714	-0.7249 to -0.4178	Yes	****	<0.0001	C-D
Test details	Mean 1	Mean 2	Mean Diff.	SE of diff.	n1	n2	q	DF
Wild-Type vs. KO	0.1877	0.5246	-0.3368	0.04795	3	3	9.934	8
Wild-Type vs. + VPS29WT-GFP	0.1877	0.1234	0.0643	0.04795	3	3	1.896	8
Wild-Type vs. + VPS29L152E-GFP	0.1877	0.6948	-0.5071	0.04795	3	3	14.96	8
KO vs. + VPS29WT-GFP	0.5246	0.1234	0.4011	0.04795	3	3	11.83	8
KO vs. + VPS29L152E-GFP	0.5246	0.6948	-0.1702	0.04795	3	3	5.021	8
+ VPS29WT-GFP vs. + VPS29L152E-GFP	0.1234	0.6948	-0.5714	0.04795	3	3	16.85	8
Figure 6D
Raw Data: Normalised CI-MPR
Wild-Type	VPS35 KO Cl. 15	VPS35 KO Cl.15 + VPS35-GFP	VPS29 KO Cl. 1	VPS29 KO Cl. 1 + VPS29WT-GFP	VPS29 KO Cl. 1 + VPS29L152E-GFP	VPS29 KO Cl. 3	VPS29 KO Cl. 3 + VPS29WT-GFP	VPS29 KO Cl. 3+ VPS29L152E-GFP
100	142.866	126.548	126.978	105.326	149.794	134.488	79.1292	128.994
100	162.964	130.435	158.498	86.9096	137.117	132.873	60.4903	126.289
100	122.164	123.63	142.45	101.563	162.567	170.689	108.441	130.909
100	164.7	134.833	188.126	119.297	202.103	190.894	133.994	205.818
100	150.14	139.172	176.705	103.431	134.542	147.076	118.555	206.129
One-Sample t-test
	VPS35 KO Cl. 15	VPS35 KO Cl.15 + VPS35-GFP	VPS29 KO Cl. 1	VPS29 KO Cl. 1 + VPS29WT-GFP	VPS29 KO Cl. 1 + VPS29L152E-GFP	VPS29 KO Cl. 3	VPS29 KO Cl. 3 + VPS29WT-GFP	VPS29 KO Cl. 3+ VPS29L152E-GFP
Theoretical mean	100	100	100	100	100	100	100	100
Actual mean	148.6	130.9	158.6	103.3	157.2	155.2	100.1	159.6
Number of values	5	5	5	5	5	5	5	5
One sample t test
t, df	t=6.271, df=4	t=11.08, df=4	t=5.279, df=4	t=0.6411, df=4	t=4.659, df=4	t=4.930, df=4	t=0.009134, df=4	t=3.149, df=4
P value (two tailed)	0.0033	0.0004	0.0062	0.5564	0.0096	0.0079	0.9931	0.0345
P value summary	**	***	**	ns	**	**	ns	*
Significant (alpha=0.05)?	Yes	Yes	Yes	No	Yes	Yes	No	Yes
How big is the discrepancy?
Discrepancy	48.57	30.92	58.55	3.305	57.22	55.2	0.122	59.63
SD of discrepancy	17.32	6.243	24.8	11.53	27.46	25.04	29.87	42.34
SEM of discrepancy	7.745	2.792	11.09	5.156	12.28	11.2	13.36	18.93
95% confidence interval	27.06 to 70.07	23.17 to 38.68	27.76 to 89.35	-11.01 to 17.62	23.13 to 91.32	24.12 to 86.29	-36.96 to 37.20	7.056 to 112.2
R squared (partial eta squared)	0.9077	0.9684	0.8745	0.09317	0.8444	0.8587	2.085e-05	0.7126
Holm-Šídák Post-Hoc Correction
	Below threshold?	P value	Adjusted P Value
VPS35 KO Cl. 15	Yes	0.0033	0.0229
VPS35 KO Cl.15 + VPS35-GFP	Yes	0.0004	0.0032
VPS29 KO Cl. 1	Yes	0.0062	0.0366
VPS29 KO Cl. 1 + VPS29WT-GFP	No	0.5564	0.8032
VPS29 KO Cl. 1 + VPS29L152E-GFP	Yes	0.0096	0.0389
VPS29 KO Cl. 3	Yes	0.0079	0.0389
VPS29 KO Cl. 3 + VPS29WT-GFP	No	0.9931	0.9931
VPS29 KO Cl. 3+ VPS29L152E-GFP	No	0.0345	0.1
Figure 6E
Raw Data: Normalised Mature CTSD
Wild-Type	VPS35 KO Cl. 15	VPS35 KO Cl.15 + VPS35-GFP	VPS29 KO Cl. 1	VPS29 KO Cl. 1 + VPS29WT-GFP	VPS29 KO Cl. 1 + VPS29L152E-GFP	VPS29 KO Cl. 3	VPS29 KO Cl. 3 + VPS29WT-GFP	VPS29 KO Cl. 3+ VPS29L152E-GFP
100	116.061	100.595	61.722	123.318	164.519	79.3998	53.6904	152.256
100	278.317	145.714	322.848	106.833	193.23	212.47	99.5199	194.846
100	141.963	114.883	150.214	117.675	220.784	172.007	114.083	132.415
100	163.356	118.413	208.52	219.353	325.547	180.698	164.896	254.546
100	177.936	169.562	233.509	212.537	377.945	259.757	193.624	374.396
One-Sample t-test
	VPS35 KO Cl. 15	VPS35 KO Cl.15 + VPS35-GFP	VPS29 KO Cl. 1	VPS29 KO Cl. 1 + VPS29WT-GFP	VPS29 KO Cl. 1 + VPS29L152E-GFP	VPS29 KO Cl. 3	VPS29 KO Cl. 3 + VPS29WT-GFP	VPS29 KO Cl. 3+ VPS29L152E-GFP
Theoretical mean	100	100	100	100	100	100	100	100
Actual mean	175.5	129.8	195.4	155.9	256.4	180.9	125.2	221.7
Number of values	5	5	5	5	5	5	5	5
One sample t test
t, df	t=2.723, df=4	t=2.420, df=4	t=2.194, df=4	t=2.268, df=4	t=3.836, df=4	t=2.726, df=4	t=1.021, df=4	t=2.795, df=4
P value (two tailed)	0.0528	0.0728	0.0933	0.0859	0.0185	0.0526	0.3651	0.0491
P value summary	ns	ns	ns	ns	*	ns	ns	*
Significant (alpha=0.05)?	No	No	No	No	Yes	No	No	Yes
How big is the discrepancy?
Discrepancy	75.53	29.83	95.36	55.94	156.4	80.87	25.16	121.7
SD of discrepancy	62.01	27.57	97.18	55.15	91.18	66.33	55.12	97.35
SEM of discrepancy	27.73	12.33	43.46	24.66	40.78	29.66	24.65	43.54
95% confidence interval	-1.473 to 152.5	-4.393 to 64.06	-25.31 to 216.0	-12.53 to 124.4	43.19 to 269.6	-1.488 to 163.2	-43.28 to 93.61	0.8123 to 242.6
R squared (partial eta squared)	0.6496	0.5942	0.5462	0.5626	0.7862	0.6501	0.2066	0.6614
Holm-Šídák Post-Hoc Correction
	Below threshold?	P value	Adjusted P Value
VPS35 KO Cl. 15	No	0.0528	0.297
VPS35 KO Cl.15 + VPS35-GFP	No	0.0728	0.297
VPS29 KO Cl. 1	No	0.0933	0.297
VPS29 KO Cl. 1 + VPS29WT-GFP	No	0.0859	0.297
VPS29 KO Cl. 1 + VPS29L152E-GFP	No	0.0185	0.1388
VPS29 KO Cl. 3	No	0.0526	0.297
VPS29 KO Cl. 3 + VPS29WT-GFP	No	0.3651	0.3651
VPS29 KO Cl. 3+ VPS29L152E-GFP	No	0.0491	0.297
Figure 6F
Raw Data: Normalised Pro-CTSD
Wild-Type	VPS35 KO Cl. 15	VPS35 KO Cl.15 + VPS35-GFP	VPS29 KO Cl. 1	VPS29 KO Cl. 1 + VPS29WT-GFP	VPS29 KO Cl. 1 + VPS29L152E-GFP	VPS29 KO Cl. 3	VPS29 KO Cl. 3 + VPS29WT-GFP	VPS29 KO Cl. 3+ VPS29L152E-GFP
100	250.701	120.672	191.958	147.592	232.495	254.123	106.562	241.297
100	280.736	133.951	191.759	128.036	228.499	177.328	113.993	190.135
100	215.146	130.699	169.322	138.651	276.005	274.428	171.464	175.882
100	306.421	151.244	240.336	146.684	187.479	277.19	115.652	208.375
100	183.073	180.556	272.91	172.936	189.794	282.55	170.457	314.542
One-Sample t-test
	VPS35 KO Cl. 15	VPS35 KO Cl.15 + VPS35-GFP	VPS29 KO Cl. 1	VPS29 KO Cl. 1 + VPS29WT-GFP	VPS29 KO Cl. 1 + VPS29L152E-GFP	VPS29 KO Cl. 3	VPS29 KO Cl. 3 + VPS29WT-GFP	VPS29 KO Cl. 3+ VPS29L152E-GFP
Theoretical mean	100	100	100	100	100	100	100	100	100
Actual mean	100	247.2	143.4	213.3	146.8	222.9	253.1	135.6	226
Number of values	5	5	5	5	5	5	5	5	5
One sample t test	Sample difference has zero SD
t, df		t=6.656, df=4	t=4.132, df=4	t=5.995, df=4	t=6.301, df=4	t=7.551, df=4	t=7.832, df=4	t=2.456, df=4	t=5.107, df=4
P value (two tailed)		0.0026	0.0145	0.0039	0.0032	0.0016	0.0014	0.07	0.0069
P value summary		**	*	**	**	**	**	ns	**
Significant (alpha=0.05)?		Yes	Yes	Yes	Yes	Yes	Yes	No	Yes
How big is the discrepancy?
Discrepancy		147.2	43.42	113.3	46.78	122.9	153.1	35.63	126
SD of discrepancy		49.46	23.5	42.24	16.6	36.38	43.72	32.44	55.19
SEM of discrepancy		22.12	10.51	18.89	7.424	16.27	19.55	14.51	24.68
95% confidence interval		85.81 to 208.6	14.24 to 72.61	60.81 to 165.7	26.17 to 67.39	77.68 to 168.0	98.84 to 207.4	-4.653 to 75.90	57.52 to 194.6
R squared (partial eta squared)		0.9172	0.8102	0.8999	0.9085	0.9344	0.9388	0.6012	0.867
Holm-Šídák Post-Hoc Correction
	Below threshold?	P value	Adjusted P Value
VPS35 KO Cl. 15	Yes	0.0026	0.0155
VPS35 KO Cl.15 + VPS35-GFP	Yes	0.0145	0.0288
VPS29 KO Cl. 1	Yes	0.0039	0.0159
VPS29 KO Cl. 1 + VPS29WT-GFP	Yes	0.0032	0.0159
VPS29 KO Cl. 1 + VPS29L152E-GFP	Yes	0.0016	0.0111
VPS29 KO Cl. 3	Yes	0.0014	0.0111
VPS29 KO Cl. 3 + VPS29WT-GFP	No	0.07	0.07
VPS29 KO Cl. 3+ VPS29L152E-GFP	Yes	0.0069	0.0206
Figure 6E
Raw Data: Normalised p62
Wild-Type	VPS35 KO Cl. 15	VPS35 KO Cl.15 + VPS35-GFP	VPS29 KO Cl. 1	VPS29 KO Cl. 1 + VPS29WT-GFP	VPS29 KO Cl. 1 + VPS29L152E-GFP	VPS29 KO Cl. 3	VPS29 KO Cl. 3 + VPS29WT-GFP	VPS29 KO Cl. 3+ VPS29L152E-GFP
100	218.454	153.695	216.216	136.293	262.318	141.223	57.5733	133.568
100	137.263	108.823	135.716	89.8477	189.39	81.9947	54.4912	121.46
100	156.357	153.321	172.604	148.059	234.592	184.384	129.944	164.473
100	168.152	110.033	146.673	115.556	148.858	108.647	81.2988	132.222
100	185.998	164.455	225.4	133.272	146.071	128.166	106.945	174.108
One-Sample t-test
	VPS35 KO Cl. 15	VPS35 KO Cl.15 + VPS35-GFP	VPS29 KO Cl. 1	VPS29 KO Cl. 1 + VPS29WT-GFP	VPS29 KO Cl. 1 + VPS29L152E-GFP	VPS29 KO Cl. 3	VPS29 KO Cl. 3 + VPS29WT-GFP	VPS29 KO Cl. 3+ VPS29L152E-GFP
Theoretical mean	100	100	100	100	100	100	100	100
Actual mean	173.2	138.1	179.3	124.6	196.2	128.9	86.05	145.2
Number of values	5	5	5	5	5	5	5	5
One sample t test
t, df	t=5.305, df=4	t=3.209, df=4	t=4.401, df=4	t=2.429, df=4	t=4.172, df=4	t=1.690, df=4	t=0.9634, df=4	t=4.435, df=4
P value (two tailed)	0.0061	0.0326	0.0117	0.072	0.014	0.1663	0.3899	0.0114
P value summary	**	*	*	ns	*	ns	ns	*
Significant (alpha=0.05)?	Yes	Yes	Yes	No	Yes	No	No	Yes
How big is the discrepancy?
Discrepancy	73.24	38.07	79.32	24.61	96.25	28.88	-13.95	45.17
SD of discrepancy	30.87	26.53	40.3	22.65	51.59	38.21	32.38	22.77
SEM of discrepancy	13.81	11.86	18.02	10.13	23.07	17.09	14.48	10.18
95% confidence interval	34.91 to 111.6	5.130 to 71.00	29.28 to 129.4	-3.516 to 52.73	32.19 to 160.3	-18.57 to 76.33	-54.15 to 26.25	16.89 to 73.44
R squared (partial eta squared)	0.8756	0.7202	0.8288	0.596	0.8131	0.4166	0.1883	0.831
Holm-Šídák Post-Hoc Correction
	Below threshold?	P value	Adjusted P Value
VPS35 KO Cl. 15	Yes	0.0061	0.0478
VPS35 KO Cl.15 + VPS35-GFP	No	0.0326	0.1242
VPS29 KO Cl. 1	No	0.0117	0.0771
VPS29 KO Cl. 1 + VPS29WT-GFP	No	0.072	0.2008
VPS29 KO Cl. 1 + VPS29L152E-GFP	No	0.014	0.0771
VPS29 KO Cl. 3	No	0.1663	0.3049
VPS29 KO Cl. 3 + VPS29WT-GFP	No	0.3899	0.3899
VPS29 KO Cl. 3+ VPS29L152E-GFP	No	0.0114	0.0771
Figure 6C: Unprocessed Scans

## Sheet: Supplementary Figure 1
Supplementary Figure 1G
Raw Data: Normalised EGFR
	Wildtype			VPS35 KO			VPS35 KO + VPS35 - GFP
T0	1	1	1	1	1	1	1	1	1
T30	0.4237	0.617821	0.521185	0.778985	0.793517	0.872714	0.409531	0.424105	0.518699
T60	0.25027	0.333287	0.246169	0.565605	0.630026	0.507234	0.201304	0.180153	0.222636
T120	0.173079	0.221641	0.184469	0.405643	0.323336	0.277574	0.146059	0.179014	0.120318
Statistics
Two-way ANOVA	Ordinary
Alpha	0.05
Source of Variation	% of total variation	P value	P value summary	Significant?
Interaction	4.149	<0.0001	****	Yes
Row Factor	84.87	<0.0001	****	Yes
Column Factor	9.478	<0.0001	****	Yes
ANOVA table	SS	DF	MS	F (DFn, DFd)	P value
Interaction	0.154	6	0.02567	F (6, 24) = 11.07	P<0.0001
Row Factor	3.151	3	1.05	F (3, 24) = 452.7	P<0.0001
Column Factor	0.3519	2	0.1759	F (2, 24) = 75.84	P<0.0001
Residual	0.05568	24	0.00232
Data summary
Number of columns (Column Factor)	3
Number of rows (Row Factor)	4
Number of values	36
Within each row, compare columns (simple effects within rows)
Number of families	4
Number of comparisons per family	3
Alpha	0.05
Tukey's multiple comparisons test	Mean Diff.	95.00% CI of diff.	Below threshold?	Summary	Adjusted P Value
T0
Wildtype vs. VPS35 KO	0	-0.09821 to 0.09821	No	ns	>0.9999
Wildtype vs. VPS35 KO + VPS35 - GFP	0	-0.09821 to 0.09821	No	ns	>0.9999
VPS35 KO vs. VPS35 KO + VPS35 - GFP	0	-0.09821 to 0.09821	No	ns	>0.9999
T30
Wildtype vs. VPS35 KO	-0.2942	-0.3924 to -0.1960	Yes	****	<0.0001
Wildtype vs. VPS35 KO + VPS35 - GFP	0.07012	-0.02809 to 0.1683	No	ns	0.1966
VPS35 KO vs. VPS35 KO + VPS35 - GFP	0.3643	0.2661 to 0.4625	Yes	****	<0.0001
T60
Wildtype vs. VPS35 KO	-0.291	-0.3893 to -0.1928	Yes	****	<0.0001
Wildtype vs. VPS35 KO + VPS35 - GFP	0.07521	-0.02300 to 0.1734	No	ns	0.1569
VPS35 KO vs. VPS35 KO + VPS35 - GFP	0.3663	0.2680 to 0.4645	Yes	****	<0.0001
T120
Wildtype vs. VPS35 KO	-0.1425	-0.2407 to -0.04424	Yes	**	0.0037
Wildtype vs. VPS35 KO + VPS35 - GFP	0.0446	-0.05361 to 0.1428	No	ns	0.5031
VPS35 KO vs. VPS35 KO + VPS35 - GFP	0.1871	0.08884 to 0.2853	Yes	***	0.0002
Test details	Mean 1	Mean 2	Mean Diff.	SE of diff.	N1	N2	q	DF
T0
Wildtype vs. VPS35 KO	1	1	0	0.03933	3	3	0	24
Wildtype vs. VPS35 KO + VPS35 - GFP	1	1	0	0.03933	3	3	0	24
VPS35 KO vs. VPS35 KO + VPS35 - GFP	1	1	0	0.03933	3	3	0	24
T30
Wildtype vs. VPS35 KO	0.5209	0.8151	-0.2942	0.03933	3	3	10.58	24
Wildtype vs. VPS35 KO + VPS35 - GFP	0.5209	0.4508	0.07012	0.03933	3	3	2.522	24
VPS35 KO vs. VPS35 KO + VPS35 - GFP	0.8151	0.4508	0.3643	0.03933	3	3	13.1	24
T60
Wildtype vs. VPS35 KO	0.2766	0.5676	-0.291	0.03933	3	3	10.47	24
Wildtype vs. VPS35 KO + VPS35 - GFP	0.2766	0.2014	0.07521	0.03933	3	3	2.705	24
VPS35 KO vs. VPS35 KO + VPS35 - GFP	0.5676	0.2014	0.3663	0.03933	3	3	13.17	24
T120
Wildtype vs. VPS35 KO	0.1931	0.3355	-0.1425	0.03933	3	3	5.123	24
Wildtype vs. VPS35 KO + VPS35 - GFP	0.1931	0.1485	0.0446	0.03933	3	3	1.604	24
VPS35 KO vs. VPS35 KO + VPS35 - GFP	0.3355	0.1485	0.1871	0.03933	3	3	6.726	24
Extended Data Fig. 1A: Unprocessed Scans
Extended Data Figure 1G: Unprocessed Scans

## Sheet: Supplementary Figure 2
Extended Data Figure 2A: Unprocessed Scans
Extended Data Figure 2B: Unprocessed Scans

## Sheet: Supplementary Figure 4
Supplementary Figure 4B: Relative mTOR levels in Wild-type, VPS35 KO and VPS35-GFP rescue H4 cells
Raw Data:
Wild-Type	VPS35 KO Cl.15	VPS35 KO Cl.15 + VPS35-GFP
100	104.045	107.469
100	92.6985	86.0509
100	99.9186	106.532
One-Sample t-test
	VPS35 KO Cl.15	VPS35 KO Cl.15 + VPS35-GFP
Theoretical mean	100	100
Actual mean	98.89	100
Number of values	3	3
One sample t test
t, df	t=0.3356, df=2	t=0.002509, df=2
P value (two tailed)	0.7691	0.9982
P value summary	ns	ns
Significant (alpha=0.05)?	No	No
How big is the discrepancy?
Discrepancy	-1.113	0.01753
SD of discrepancy	5.743	12.1
SEM of discrepancy	3.316	6.989
95% confidence interval	-15.38 to 13.15	-30.05 to 30.09
R squared (partial eta squared)	0.05331	3.147e-06
Holm-Šídák Post-Hoc Correction
	Below threshold?	P value	Adjusted P Value
WT vs VPS35 KO Cl. 15	No	0.7691	0.9467
WT vs Cl. 15 VPS35-GFP Rescue	No	0.9982	0.9982
Extended Data Figure 4C: Relative Raptor levels in Wild-type, VPS35 KO and VPS35-GFP rescue H4 cells
Wild-Type	VPS35 KO Cl.15	VPS35 KO Cl.15 + VPS35-GFP
100	84.9271	109.929
100	92.6985	86.0509
100	102.257	99.4713
One-Sample t-test
	VPS35 KO Cl.15	VPS35 KO Cl.15 + VPS35-GFP
Theoretical mean	100	100
Actual mean	93.29	98.48
Number of values	3	3
One sample t test
t, df	t=1.338, df=2	t=0.2194, df=2
P value (two tailed)	0.3127	0.8467
P value summary	ns	ns
Significant (alpha=0.05)?	No	No
How big is the discrepancy?
Discrepancy	-6.706	-1.516
SD of discrepancy	8.68	11.97
SEM of discrepancy	5.012	6.911
95% confidence interval	-28.27 to 14.86	-31.25 to 28.22
R squared (partial eta squared)	0.4723	0.0235
Holm-Šídák Post-Hoc Correction
	Below threshold?	P value	Adjusted P Value
WT vs VPS35 KO Cl. 15	No	0.3127	0.5276
WT vs Cl. 15 VPS35-GFP Rescue	No	0.8467	0.8467
Extended Data Figure 4F: mTOR vs LAMP1 colocalisation in WT, VPS35 KO and VPS35-GFP H4 Cells
Raw Data: Pearson's Correlation Values
Wild-Type	VPS35 KO Cl. 15	Cl.15 + VPS35-GFP
0.442714	-0.0209	0.424571
0.397071	0.10495	0.414
0.320929	0.103686	0.357357
Ordinary One-Way ANOVA
ANOVA summary
F	31.73
P value	0.0006
P value summary	***
Significant diff. among means (P < 0.05)?	Yes
R squared	0.9136
Brown-Forsythe test
F (DFn, DFd)	0.1430 (2, 6)
P value	0.8696
P value summary	ns
Are SDs significantly different (P < 0.05)?	No
Bartlett's test
Bartlett's statistic (corrected)
P value
P value summary
Are SDs significantly different (P < 0.05)?
ANOVA table	SS	DF	MS	F (DFn, DFd)	P value
Treatment (between columns)	0.2183	2	0.1091	F (2, 6) = 31.73	P=0.0006
Residual (within columns)	0.02064	6	0.00344
Total	0.2389	8
Data summary
Number of treatments (columns)	3
Number of values (total)	9
Dunnett's multiple comparisons test	Mean Diff.	95.00% CI of diff.	Below threshold?	Summary	Adjusted P Value	A-?
H4 vs. VPS35 KO	0.3243	0.1872 to 0.4614	Yes	***	0.0009	B	VPS35 KO
H4 vs. VPS35 KO + VPS35-GFP	-0.01174	-0.1488 to 0.1254	No	ns	0.9573	C	VPS35 KO + VPS35-GFP
Test details	Mean 1	Mean 2	Mean Diff.	SE of diff.	n1	n2	q	DF
H4 vs. VPS35 KO	0.3869	0.06258	0.3243	0.04789	3	3	6.773	6
H4 vs. VPS35 KO + VPS35-GFP	0.3869	0.3986	-0.01174	0.04789	3	3	0.2451	6
Extended Data Figure 4H: RagC vs LAMP1 colocalisation in WT, VPS35 KO and VPS35-GFP H4 Cells
Raw Data: Pearson's Correlation Values
Wild-Type	VPS35 KO Cl. 15	Cl.15 + VPS35-GFP
0.586133	0.481933	0.6242
0.506867	0.334867	0.487
0.562867	0.322867	0.600533
Ordinary One-Way ANOVA:
ANOVA summary
F	6.683
P value	0.0297
P value summary	*
Significant diff. among means (P < 0.05)?	Yes
R squared	0.6902
Brown-Forsythe test
F (DFn, DFd)	0.1539 (2, 6)
P value	0.8606
P value summary	ns
Are SDs significantly different (P < 0.05)?	No
Bartlett's test
Bartlett's statistic (corrected)
P value
P value summary
Are SDs significantly different (P < 0.05)?
ANOVA table	SS	DF
Treatment (between columns)	0.06632	2
Residual (within columns)	0.02977	6
Total	0.09609	8	MS	F (DFn, DFd)	P value
			0.03316	F (2, 6) = 6.683	P=0.0297
Data summary			0.004962
Number of treatments (columns)	3
Number of values (total)	9
Dunnett's multiple comparisons test	Mean Diff.	95.00% CI of diff.	Below threshold?	Summary	Adjusted P Value	A-?
Wild-Type vs. VPS35 KO Cl. 15	0.1721	0.007404 to 0.3367	Yes	*	0.0424	B	VPS35 KO Cl. 15
Wild-Type vs. Cl.15 + VPS35-GFP	-0.01862	-0.1833 to 0.1460	No	ns	0.9274	C	Cl.15 + VPS35-GFP
Test details	Mean 1	Mean 2	Mean Diff.	SE of diff.	n1	n2	q	DF
Wild-Type vs. VPS35 KO Cl. 15	0.552	0.3799	0.1721	0.05751	3	3	2.992	6
Wild-Type vs. Cl.15 + VPS35-GFP	0.552	0.5706	-0.01862	0.05751	3	3	0.3238	6
Extended Data Figure 4I: Relative Full Length APP levels in WT, VPS35 KO and VPS35-GFP Rescue Cells
Raw Data:
Wild-Type	VPS35 KO Cl. 15	Cl.15 + VPS35-GFP
100	130.754	124.492
100	106.422	100
100	95.5	87.8
100	118.182	100.802
100	145.888	148.403
One-Sample t-test
	VPS35 KO Cl. 15	Cl.15 + VPS35-GFP
Theoretical mean	100	100
Actual mean	119.3	112.3
Number of values	5	5
One sample t test
t, df	t=2.183, df=4	t=1.138, df=4
P value (two tailed)	0.0945	0.3186
P value summary	ns	ns
Significant (alpha=0.05)?	No	No
How big is the discrepancy?
Discrepancy	19.35	12.3
SD of discrepancy	19.82	24.16
SEM of discrepancy	8.865	10.81
95% confidence interval	-5.263 to 43.96	-17.71 to 42.30
R squared (partial eta squared)	0.5436	0.2446
Holm-Šídák Post-Hoc Correction
	Below threshold?	P value	Adjusted P Value
WT vs VPS35 KO Cl.15	No	0.0945	0.1801
WT vs Cl.15 VPS35-GFP	No	0.3186	0.3186
Extended Data Figure 4A: Unprocessed Scans
Extended Data Figure 4D: Unprocessed Scans

## Sheet: Supplementary Figure 5
Supplementary Figure 5D
Raw Data: Normalised ATP7A						Raw Data: Normalised APP CTF
Wild-Type	VPS35 KO Cl.16	VPS35 KO Cl. 16 + VPS35-GFP				Wild-Type	VPS35 KO Cl.16	VPS35 KO Cl. 16 + VPS35-GFP
100	75.6024	94.7486				100	212.759	120.71
100	50.7157	88.6243				100	185.375	97.361
100	48.1119	95.3182				100	160.862	44.518
100	72.0502	106.69
One-Sample t-test						One-Sample t-test
	VPS35 KO	VPS35 KO Cl. 16 + VPS35-GFP					VPS35 KO	VPS35 KO Cl. 16 + VPS35-GFP
Theoretical mean	100	100				Theoretical mean	100	100
Actual mean	61.62	96.35				Actual mean	186.3	87.53
Number of values	4	4				Number of values	3	3
One sample t test						One sample t test
t, df	t=5.402, df=3	t=0.9704, df=3				t, df	t=5.760, df=2	t=0.5533, df=2
P value (two tailed)	0.0124	0.4034				P value (two tailed)	0.0288	0.6356
P value summary	*	ns				P value summary	*	ns
Significant (alpha=0.05)?	Yes	No				Significant (alpha=0.05)?	Yes	No
How big is the discrepancy?						How big is the discrepancy?
Discrepancy	-38.38	-3.655				Discrepancy	86.33	-12.47
SD of discrepancy	14.21	7.533				SD of discrepancy	25.96	39.04
SEM of discrepancy	7.104	3.766				SEM of discrepancy	14.99	22.54
95% confidence interval	-60.99 to -15.77	-15.64 to 8.332				95% confidence interval	21.84 to 150.8	-109.4 to 84.50
R squared (partial eta squared)	0.9068	0.2389				R squared (partial eta squared)	0.9431	0.1328
Holm-Šídák Post-Hoc Correction						Holm-Šídák Post-Hoc Correction
	Below threshold?	P value	Adjusted P Value				Below threshold?	P value	Adjusted P Value
VPS35 KO Cl.16	Yes	0.0124	0.0246			VPS35 KO Cl.16	No	0.0288	0.0568
VPS35 KO Cl. 16 + VPS35-GFP	No	0.4034	0.4034			VPS35 KO Cl. 16 + VPS35-GFP	No	0.6356	0.6356
Extended Data Figure 5D: Unprocessed Scans

[truncated: 1 more sheets: Supplementary Figure 8]
